# Supplementary material for: VANTED v2: a framework for systems biology applications
Source: BMC Syst Biol. 2012 Nov 10;6:139. doi: 10.1186/1752-0509-6-139 (PMC3610154; doi:10.1186/1752-0509-6-139)
Supplement: Additional file 1 — Supplementary tutorial. ZIP file containing the data for recreating Figures 3 and 4. To guide the user, a PPT file is provided, which lists and describes all necessary steps to be performed in Vanted. [file 1752-0509-6-139-S1.zip]

Archive with 8 entries (8 files):
- Figure 3.gml
- Figure 3A.gml
- Figure 4.gml
- mapping table enzymes.xls
- mapping table metabolites.xls
- Tutorial.pptx
- categorisation.xls
- experimental data ecotype A sulpice.xls
