# Supplementary material for: VANTED v2: a framework for systems biology applications
Source: BMC Syst Biol. 2012 Nov 10;6:139. doi: 10.1186/1752-0509-6-139 (PMC3610154; doi:10.1186/1752-0509-6-139)
Supplement: Additional file 1 — Supplementary tutorial. ZIP file containing the data for recreating Figures 3 and 4. To guide the user, a PPT file is provided, which lists and describes all necessary steps to be performed in Vanted. [file 1752-0509-6-139-S1.zip › Figure 3.gml]

# generated with VANTED V2.1.0 at Mon Sep 24 08:53:43 CEST 2012
graph [
  axis_color "#c0c0c0"
  chart_color_line_names "1: A. thaliana/Aa0;2: A. thaliana/An2;3: A. thaliana/Ang0;4: A. thaliana/Be0;5: A. thaliana/Bsch2;6: A. thaliana/Bu2;7: A. thaliana/Bu6;8: A. thaliana/Bur0;9: A. thaliana/Da0;10: A. thaliana/Edi0;11: A. thaliana/Ei2;12: A. thaliana/Ei4;13: A. thaliana/El0;14: A. thaliana/EnkheimD;15: A. thaliana/Ep0;16: A. thaliana/Ga0;17: A. thaliana/Goe2;18: A. thaliana/GOT7;19: A. thaliana/Gue0;20: A. thaliana/Gy0;21: A. thaliana/Hi3;22: A. thaliana/Hs0;23: A. thaliana/Is1;24: A. thaliana/Kl0;25: A. thaliana/Ko2;26: A. thaliana/Lan0;27: A. thaliana/Ler1;28: A. thaliana/Li5:3;29: A. thaliana/Lm;30: A. thaliana/Ma2;31: A. thaliana/Me0;32: A. thaliana/Mz0;33: A. thaliana/NFA8;34: A. thaliana/No0;35: A. thaliana/Nok1;36: A. thaliana/Nok2;37: A. thaliana/nok3;38: A. thaliana/Nw3;39: A. thaliana/Old1;40: A. thaliana/Ove0;41: A. thaliana/Po0;42: A. thaliana/Pr0;43: A. thaliana/Pt0;44: A. thaliana/Pyl1;45: A. thaliana/Ra0;46: A. thaliana/RLD1;47: A. thaliana/Ty0;48: A. thaliana/Wc2;49: A. thaliana/Wei1;50: A. thaliana/Wt5;"
  chart_colors "0,0,0,255:0,0,0,255;4,4,4,255:0,0,0,255;8,8,8,255:0,0,0,255;12,12,12,255:0,0,0,255;16,16,16,255:0,0,0,255;20,20,20,255:0,0,0,255;24,24,24,255:0,0,0,255;27,27,27,255:0,0,0,255;31,31,31,255:0,0,0,255;35,35,35,255:0,0,0,255;39,39,39,255:0,0,0,255;43,43,43,255:0,0,0,255;47,47,47,255:0,0,0,255;51,51,51,255:0,0,0,255;55,55,55,255:0,0,0,255;59,59,59,255:0,0,0,255;63,63,63,255:0,0,0,255;67,67,67,255:0,0,0,255;71,71,71,255:0,0,0,255;74,74,74,255:0,0,0,255;78,78,78,255:0,0,0,255;82,82,82,255:0,0,0,255;86,86,86,255:0,0,0,255;90,90,90,255:0,0,0,255;94,94,94,255:0,0,0,255;98,98,98,255:0,0,0,255;102,102,102,255:0,0,0,255;106,106,106,255:0,0,0,255;110,110,110,255:0,0,0,255;114,114,114,255:0,0,0,255;118,118,118,255:0,0,0,255;121,121,121,255:0,0,0,255;125,125,125,255:0,0,0,255;129,129,129,255:0,0,0,255;133,133,133,255:0,0,0,255;137,137,137,255:0,0,0,255;141,141,141,255:0,0,0,255;145,145,145,255:0,0,0,255;149,149,149,255:0,0,0,255;153,153,153,255:0,0,0,255;157,157,157,255:0,0,0,255;161,161,161,255:0,0,0,255;165,165,165,255:0,0,0,255;168,168,168,255:0,0,0,255;172,172,172,255:0,0,0,255;176,176,176,255:0,0,0,255;180,180,180,255:0,0,0,255;184,184,184,255:0,0,0,255;188,188,188,255:0,0,0,255;192,192,192,255:0,0,0,255"
  connectPriorItems "true"
  grid_color "#c0c0c0"
  hm_gamma 1.0
  hm_lower_bound -1.0
  hm_lower_col "#0000ff"
  hm_middle_bound 0.0
  hm_middle_col "#ffffff"
  hm_upper_bound 1.0
  hm_upper_col "#ff0000"
  node_axisWidth 1.0
  node_categoryBackgroundColorA "#e1ffff"
  node_categoryBackgroundColorB "#000000"
  node_categoryBackgroundColorC "#ffffe1"
  node_categoryBackgroundColorIndexA -1
  node_categoryBackgroundColorIndexC -1
  node_chartShapeSize 6.0
  node_chartStdDevLineWidth 4.0
  node_chartStdDevTopWidth 10.0
  node_gridWidth 0.5
  node_halfErrorBar "false"
  node_lineChartFillTimeGaps "true"
  node_lineChartShowLines "true"
  node_lineChartShowShapes "true"
  node_lineChartShowStdDev "false"
  node_lineChartShowStdDevRangeLine "true"
  node_outlineBorderWidth 4.0
  node_plotAxisFontSize 30
  node_plotAxisRotation 0.0
  node_plotAxisSteps 1.0
  node_plotOrientationHor "true"
  node_removeEmptyConditions "false"
  node_showCategoryAxis "false"
  node_showGridCategory "true"
  node_showGridRange "false"
  node_showRangeAxis "false"
  node_usePieScale "true"
  node_useStdErr "false"
  sbgn [
    role "PROCESSDESCRIPTION"
  ]
  ttestCircleSize 10.0
  url "http://pgrc-35.ipk-gatersleben.de/pls/htmldb_pgrc/f?p=112:7:2455003602406520::NO::P7_PATHWAY_ID:31"
  directed 1
  node [
    id 1
    zlevel -1

    graphics [
      x 100.0
      y 531.0
      w 30.0
      h 30.0
      fill "#FFFFFF"
      outline "#000000"
      frameThickness 1.5
      gradient -0.3333333333333333
      rounding 5.0
      type "oval"
    ]
    label "ATP"
    labelgraphics [
      alignment "left"
      anchor "c"
      color "#000000"
      fontName "Tahoma"
      fontSize 11
      fontStyle "plain"
      type "text"
    ]
    oldlabel "ATP"
    sbgn [
      role "SIMPLECHEMICAL"
    ]
    url "http://pgrc-35.ipk-gatersleben.de/pls/htmldb_pgrc/f?p=112:10:::NO::P10_PATHWAY_OBJECT_ID:spec11loc87"
  ]
  node [
    id 2
    zlevel -1

    graphics [
      x 248.0
      y 531.0
      w 30.0
      h 30.0
      fill "#FFFFFF"
      outline "#000000"
      frameThickness 1.5
      gradient -0.3333333333333333
      rounding 5.0
      type "oval"
    ]
    label "ATP"
    labelgraphics [
      alignment "left"
      anchor "c"
      color "#000000"
      fontName "Tahoma"
      fontSize 11
      fontStyle "plain"
      type "text"
    ]
    oldlabel "ATP"
    sbgn [
      role "SIMPLECHEMICAL"
    ]
    url "http://pgrc-35.ipk-gatersleben.de/pls/htmldb_pgrc/f?p=112:10:::NO::P10_PATHWAY_OBJECT_ID:spec11loc90"
  ]
  node [
    id 3
    zlevel -1

    graphics [
      x 100.0
      y 613.0
      w 30.0
      h 30.0
      fill "#FFFFFF"
      outline "#000000"
      frameThickness 1.5
      gradient -0.3333333333333333
      rounding 5.0
      type "oval"
    ]
    label "ADP"
    labelgraphics [
      alignment "left"
      anchor "c"
      color "#000000"
      fontName "Tahoma"
      fontSize 11
      fontStyle "plain"
      type "text"
    ]
    oldlabel "ADP"
    sbgn [
      role "SIMPLECHEMICAL"
    ]
    url "http://pgrc-35.ipk-gatersleben.de/pls/htmldb_pgrc/f?p=112:10:::NO::P10_PATHWAY_OBJECT_ID:spec13loc87"
  ]
  node [
    id 4
    zlevel -1

    graphics [
      x 143.6484375
      y 663.8
      w 30.0
      h 30.0
      fill "#FFFFFF"
      outline "#000000"
      frameThickness 1.5
      gradient -0.3333333333333333
      rounding 5.0
      type "oval"
    ]
    label "F6P"
    labelgraphics [
      alignment "left"
      anchor "c"
      color "#000000"
      fontName "Tahoma"
      fontSize 11
      fontStyle "plain"
      type "text"
    ]
    oldlabel "D-fructose 6-phosphate"
    sbgn [
      role "SIMPLECHEMICAL"
    ]
    url "http://pgrc-35.ipk-gatersleben.de/pls/htmldb_pgrc/f?p=112:10:::NO::P10_PATHWAY_OBJECT_ID:spec15loc87"
  ]
  node [
    id 5
    zlevel -1

    graphics [
      x 377.5
      y 327.0
      w 30.0
      h 30.0
      fill "#FFFFFF"
      outline "#000000"
      frameThickness 1.5
      gradient -0.3333333333333333
      rounding 5.0
      type "oval"
    ]
    label "F6P"
    labelgraphics [
      alignment "left"
      anchor "c"
      color "#000000"
      fontName "Tahoma"
      fontSize 11
      fontStyle "plain"
      type "text"
    ]
    oldlabel "D-fructose 6-phosphate"
    sbgn [
      role "SIMPLECHEMICAL"
    ]
    url "http://pgrc-35.ipk-gatersleben.de/pls/htmldb_pgrc/f?p=112:10:::NO::P10_PATHWAY_OBJECT_ID:spec15loc90"
  ]
  node [
    id 6
    zlevel -1

    graphics [
      x 382.5
      y 413.0
      w 30.0
      h 30.0
      fill "#FFFFFF"
      outline "#000000"
      frameThickness 1.5
      gradient 0.0
      rounding 5.0
      type "oval"
    ]
    label "PP"
    labelgraphics [
      alignment "left"
      anchor "c"
      color "#000000"
      fontName "Tahoma"
      fontSize 11
      fontStyle "plain"
      type "text"
    ]
    oldlabel "PP"
    sbgn [
      role "SIMPLECHEMICAL"
    ]
    url "http://pgrc-35.ipk-gatersleben.de/pls/htmldb_pgrc/f?p=112:10:::NO::P10_PATHWAY_OBJECT_ID:spec20loc90"
  ]
  node [
    id 7
    zlevel -1

    graphics [
      x 425.375
      y 380.0
      w 30.0
      h 30.0
      fill "#FFFFFF"
      outline "#000000"
      frameThickness 1.5
      gradient 0.0
      rounding 5.0
      type "oval"
    ]
    label "UDPglc"
    labelgraphics [
      alignment "left"
      anchor "c"
      color "#000000"
      fontName "Tahoma"
      fontSize 11
      fontStyle "plain"
      type "text"
    ]
    oldlabel "UDP-D-glucose"
    sbgn [
      role "SIMPLECHEMICAL"
    ]
    url "http://pgrc-35.ipk-gatersleben.de/pls/htmldb_pgrc/f?p=112:10:::NO::P10_PATHWAY_OBJECT_ID:spec21loc90"
  ]
  node [
    id 8
    zlevel -1

    graphics [
      x 382.5
      y 485.0
      w 30.0
      h 30.0
      fill "#FFFFFF"
      outline "#000000"
      frameThickness 1.5
      gradient 0.0
      rounding 5.0
      type "oval"
    ]
    label "UTP"
    labelgraphics [
      alignment "left"
      anchor "c"
      color "#000000"
      fontName "Tahoma"
      fontSize 11
      fontStyle "plain"
      type "text"
    ]
    oldlabel "UTP"
    sbgn [
      role "SIMPLECHEMICAL"
    ]
    url "http://pgrc-35.ipk-gatersleben.de/pls/htmldb_pgrc/f?p=112:10:::NO::P10_PATHWAY_OBJECT_ID:spec22loc90"
  ]
  node [
    id 9
    zlevel -1

    graphics [
      x 377.5
      y 264.33333333333326
      w 30.0
      h 30.0
      fill "#FFFFFF"
      outline "#000000"
      frameThickness 1.5
      gradient 0.0
      rounding 5.0
      type "oval"
    ]
    label "UDP"
    labelgraphics [
      alignment "left"
      anchor "c"
      color "#000000"
      fontName "Tahoma"
      fontSize 11
      fontStyle "plain"
      type "text"
    ]
    oldlabel "UDP"
    sbgn [
      role "SIMPLECHEMICAL"
    ]
    url "http://pgrc-35.ipk-gatersleben.de/pls/htmldb_pgrc/f?p=112:10:::NO::P10_PATHWAY_OBJECT_ID:spec23loc90"
  ]
  node [
    id 10
    zlevel -1

    graphics [
      x 282.83333333333326
      y 353.0
      w 10.0
      h 10.0
      fill "#FFFFFF"
      outline "#000000"
      frameThickness 1.5
      gradient 0.0
      rounding 0.0
      type "org.graffiti.plugins.views.defaults.RectangularNodeShape"
    ]
    oldlabel "sucrose synthase"
    sbgn [
      role "PROCESS"
    ]
    url "http://pgrc-35.ipk-gatersleben.de/pls/htmldb_pgrc/f?p=112:10:::NO::P10_PATHWAY_OBJECT_ID:reaction_35_1_90"
  ]
  node [
    id 11
    zlevel -1

    graphics [
      x 425.375
      y 449.0
      w 10.0
      h 10.0
      fill "#FFFFFF"
      outline "#000000"
      frameThickness 1.5
      gradient 0.0
      rounding 0.0
      type "org.graffiti.plugins.views.defaults.RectangularNodeShape"
    ]
    oldlabel "UDP-glucose pyrophosphorylase"
    sbgn [
      role "PROCESS"
    ]
    url "http://pgrc-35.ipk-gatersleben.de/pls/htmldb_pgrc/f?p=112:10:::NO::P10_PATHWAY_OBJECT_ID:reaction_39_2_90"
  ]
  node [
    id 12
    zlevel -1

    graphics [
      x 144.4375
      y 573.0
      w 10.0
      h 10.0
      fill "#FFFFFF"
      outline "#000000"
      frameThickness 1.5
      gradient 0.0
      rounding 0.0
      type "org.graffiti.plugins.views.defaults.RectangularNodeShape"
    ]
    oldlabel "fructokinase"
    sbgn [
      role "PROCESS"
    ]
    url "http://pgrc-35.ipk-gatersleben.de/pls/htmldb_pgrc/f?p=112:10:::NO::P10_PATHWAY_OBJECT_ID:reaction_37_4_87"
  ]
  node [
    id 13
    zlevel -1

    graphics [
      x 282.83333333333326
      y 663.8
      w 10.0
      h 10.0
      fill "#FFFFFF"
      outline "#000000"
      frameThickness 1.5
      gradient 0.0
      rounding 0.0
      type "org.graffiti.plugins.views.defaults.RectangularNodeShape"
    ]
    oldlabel "phosphoglucose isomerase"
    sbgn [
      role "PROCESS"
    ]
    url "http://pgrc-35.ipk-gatersleben.de/pls/htmldb_pgrc/f?p=112:10:::NO::P10_PATHWAY_OBJECT_ID:reaction_40_5_87"
  ]
  node [
    id 14
    zlevel -1

    graphics [
      x 144.438
      y 351.0
      w 10.0
      h 10.0
      fill "#FFFFFF"
      outline "#000000"
      frameThickness 1.5
      gradient 0.0
      rounding 0.0
      type "org.graffiti.plugins.views.defaults.RectangularNodeShape"
    ]
    oldlabel "invertase"
    sbgn [
      role "PROCESS"
    ]
    url "http://pgrc-35.ipk-gatersleben.de/pls/htmldb_pgrc/f?p=112:10:::NO::P10_PATHWAY_OBJECT_ID:reaction_36_7_87"
  ]
  node [
    id 15
    zlevel -1

    graphics [
      x 425.375
      y 293.0
      w 10.0
      h 10.0
      fill "#FFFFFF"
      outline "#000000"
      frameThickness 1.5
      gradient 0.0
      rounding 0.0
      type "org.graffiti.plugins.views.defaults.RectangularNodeShape"
    ]
    oldlabel "sucrose phosphate synthase"
    sbgn [
      role "PROCESS"
    ]
    url "http://pgrc-35.ipk-gatersleben.de/pls/htmldb_pgrc/f?p=112:10:::NO::P10_PATHWAY_OBJECT_ID:reaction_351_8_90"
  ]
  node [
    id 16
    zlevel -1

    graphics [
      x 425.375
      y 596.0
      w 10.0
      h 10.0
      fill "#FFFFFF"
      outline "#000000"
      frameThickness 1.5
      gradient 0.0
      rounding 0.0
      type "org.graffiti.plugins.views.defaults.RectangularNodeShape"
    ]
    oldlabel "phosphoglucomutase (cPGM)"
    sbgn [
      role "PROCESS"
    ]
    url "http://pgrc-35.ipk-gatersleben.de/pls/htmldb_pgrc/f?p=112:10:::NO::P10_PATHWAY_OBJECT_ID:reaction_43_44_87"
  ]
  node [
    id 17
    zlevel -1

    graphics [
      x 224.5
      y 202.0
      w 30.0
      h 30.0
      fill "#FFFFFF"
      outline "#000000"
      frameThickness 1.5
      gradient -0.3333333333333333
      rounding 5.0
      type "oval"
    ]
    label "P"
    labelgraphics [
      alignment "left"
      anchor "c"
      color "#000000"
      fontName "Tahoma"
      fontSize 11
      fontStyle "plain"
      type "text"
    ]
    oldlabel "P"
    sbgn [
      role "SIMPLECHEMICAL"
    ]
    url "http://pgrc-35.ipk-gatersleben.de/pls/htmldb_pgrc/f?p=112:10:::NO::P10_PATHWAY_OBJECT_ID:spec14loc87"
  ]
  node [
    id 18
    zlevel -1

    graphics [
      x 282.833
      y 224.0
      w 10.0
      h 10.0
      fill "#FFFFFF"
      outline "#000000"
      frameThickness 1.5
      gradient 0.0
      rounding 0.0
      type "org.graffiti.plugins.views.defaults.RectangularNodeShape"
    ]
    oldlabel "sucrose phosphate phosphatase"
    sbgn [
      role "PROCESS"
    ]
    url "http://pgrc-35.ipk-gatersleben.de/pls/htmldb_pgrc/f?p=112:10:::NO::P10_PATHWAY_OBJECT_ID:reaction_352_9_87"
  ]
  node [
    id 19
    zlevel -1

    graphics [
      x 248.0
      y 613.0
      w 30.0
      h 30.0
      fill "#FFFFFF"
      outline "#000000"
      frameThickness 1.5
      gradient -0.3333333333333333
      rounding 5.0
      type "oval"
    ]
    label "ADP"
    labelgraphics [
      alignment "left"
      anchor "c"
      color "#000000"
      fontName "Tahoma"
      fontSize 11
      fontStyle "plain"
      type "text"
    ]
    oldlabel "ADP"
    sbgn [
      role "SIMPLECHEMICAL"
    ]
    url "http://pgrc-35.ipk-gatersleben.de/pls/htmldb_pgrc/f?p=112:10:::NO::P10_PATHWAY_OBJECT_ID:spec13loc90"
  ]
  node [
    id 20
    zlevel -1

    graphics [
      x 282.83333333333326
      y 573.0
      w 10.0
      h 10.0
      fill "#FFFFFF"
      outline "#000000"
      frameThickness 1.5
      gradient 0.0
      rounding 0.0
      type "org.graffiti.plugins.views.defaults.RectangularNodeShape"
    ]
    oldlabel "hexokinase"
    sbgn [
      role "PROCESS"
    ]
    url "http://pgrc-35.ipk-gatersleben.de/pls/htmldb_pgrc/f?p=112:10:::NO::P10_PATHWAY_OBJECT_ID:reaction_38_6_90"
  ]
  node [
    id 21
    zlevel -1

    graphics [
      x 425.375
      y 535.0
      w 30.0
      h 30.0
      fill "#FFFFFF"
      outline "#000000"
      frameThickness 1.5
      gradient 0.0
      rounding 5.0
      type "oval"
    ]
    label "G1P"
    labelgraphics [
      alignment "left"
      anchor "c"
      color "#000000"
      fontName "Tahoma"
      fontSize 11
      fontStyle "plain"
      type "text"
    ]
    oldlabel "D-glucose 1-phosphate"
    sbgn [
      role "SIMPLECHEMICAL"
    ]
    url "http://pgrc-35.ipk-gatersleben.de/pls/htmldb_pgrc/f?p=112:10:::NO::P10_PATHWAY_OBJECT_ID:spec17loc90"
  ]
  node [
    id 22
    zlevel -1

    graphics [
      x 425.375
      y 223.0
      w 30.0
      h 30.0
      fill "#FFFFFF"
      outline "#000000"
      frameThickness 1.5
      gradient 0.0
      rounding 5.0
      type "oval"
    ]
    label "S6P"
    labelgraphics [
      alignment "left"
      anchor "c"
      color "#000000"
      fontName "Tahoma"
      fontSize 11
      fontStyle "plain"
      type "text"
    ]
    oldlabel "sucrose 6(F)-phosphate"
    sbgn [
      role "SIMPLECHEMICAL"
    ]
    url "http://pgrc-35.ipk-gatersleben.de/pls/htmldb_pgrc/f?p=112:10:::NO::P10_PATHWAY_OBJECT_ID:spec25loc90"
  ]
  node [
    id 23
    zlevel -1

    graphics [
      x 143.6484375
      y 443.0
      w 30.0
      h 30.0
      fill "#FFFFFF"
      outline "#000000"
      frameThickness 1.5
      gradient 0.0
      rounding 5.0
      type "oval"
    ]
    label "Fru"
    labelgraphics [
      alignment "left"
      anchor "c"
      color "#000000"
      fontName "Tahoma"
      fontSize 11
      fontStyle "plain"
      type "text"
    ]
    oldlabel "D-fructose"
    sbgn [
      role "SIMPLECHEMICAL"
    ]
    url "http://pgrc-35.ipk-gatersleben.de/pls/htmldb_pgrc/f?p=112:10:::NO::P10_PATHWAY_OBJECT_ID:spec24loc90"
  ]
  node [
    id 24
    zlevel -1

    graphics [
      x 282.83333333333326
      y 443.0
      w 30.0
      h 30.0
      fill "#FFFFFF"
      outline "#000000"
      frameThickness 1.5
      gradient 0.0
      rounding 5.0
      type "oval"
    ]
    label "Glc"
    labelgraphics [
      alignment "left"
      anchor "c"
      color "#000000"
      fontName "Tahoma"
      fontSize 11
      fontStyle "plain"
      type "text"
    ]
    oldlabel "D-glucose"
    sbgn [
      role "SIMPLECHEMICAL"
    ]
    url "http://pgrc-35.ipk-gatersleben.de/pls/htmldb_pgrc/f?p=112:10:::NO::P10_PATHWAY_OBJECT_ID:spec16loc87"
  ]
  node [
    id 25
    zlevel -1

    graphics [
      x 220.83333333333326
      y 353.0
      w 54.0
      h 30.0
      fill "#FFFFFF"
      outline "#000000"
      frameThickness 1.5
      gradient 0.0
      rounding 10.0
      type "rectangle"
    ]
    label "2.4.1.13"
    labelgraphics [
      alignment "left"
      anchor "c"
      color "#000000"
      fontName "Tahoma"
      fontSize 11
      fontStyle "plain"
      type "text"
    ]
    oldlabel "sucrose synthase"
    sbgn [
      role "MACROMOLECULE"
    ]
    tooltip "sucrose synthase"
    url "http://pgrc-35.ipk-gatersleben.de/pls/htmldb_pgrc/f?p=112:10:::NO::P10_PATHWAY_OBJECT_ID:reaction_35_1_90"
  ]
  node [
    id 26
    zlevel -1

    graphics [
      x 363.375
      y 449.0
      w 54.0
      h 30.0
      fill "#FFFFFF"
      outline "#000000"
      frameThickness 1.5
      gradient 0.0
      rounding 10.0
      type "rectangle"
    ]
    label "2.7.7.9"
    labelgraphics [
      alignment "left"
      anchor "c"
      color "#000000"
      fontName "Tahoma"
      fontSize 11
      fontStyle "plain"
      type "text"
    ]
    oldlabel "UDP-glucose pyrophosphorylase"
    sbgn [
      role "MACROMOLECULE"
    ]
    tooltip "UDP-glucose pyrophosphorylase"
    url "http://pgrc-35.ipk-gatersleben.de/pls/htmldb_pgrc/f?p=112:10:::NO::P10_PATHWAY_OBJECT_ID:reaction_39_2_90"
  ]
  node [
    id 27
    zlevel -1

    graphics [
      x 82.43799999999999
      y 573.0
      w 54.0
      h 30.0
      fill "#FFFFFF"
      outline "#000000"
      frameThickness 1.5
      gradient 0.0
      rounding 10.0
      type "rectangle"
    ]
    label "2.7.1.4"
    labelgraphics [
      alignment "left"
      anchor "c"
      color "#000000"
      fontName "Tahoma"
      fontSize 11
      fontStyle "plain"
      type "text"
    ]
    oldlabel "fructokinase"
    sbgn [
      role "MACROMOLECULE"
    ]
    tooltip "fructokinase"
    url "http://pgrc-35.ipk-gatersleben.de/pls/htmldb_pgrc/f?p=112:10:::NO::P10_PATHWAY_OBJECT_ID:reaction_37_4_87"
  ]
  node [
    id 28
    zlevel -1

    graphics [
      x 282.83333333333326
      y 713.8
      w 54.0
      h 30.0
      fill "#FFFFFF"
      outline "#000000"
      frameThickness 1.5
      gradient 0.0
      rounding 10.0
      type "rectangle"
    ]
    label "5.3.1.9"
    labelgraphics [
      alignment "left"
      anchor "c"
      color "#000000"
      fontName "Tahoma"
      fontSize 11
      fontStyle "plain"
      type "text"
    ]
    oldlabel "phosphoglucose isomerase"
    sbgn [
      role "MACROMOLECULE"
    ]
    tooltip "phosphoglucose isomerase"
    url "http://pgrc-35.ipk-gatersleben.de/pls/htmldb_pgrc/f?p=112:10:::NO::P10_PATHWAY_OBJECT_ID:reaction_40_5_87"
  ]
  node [
    id 29
    zlevel -1

    graphics [
      x 82.438
      y 351.0
      w 54.0
      h 30.0
      fill "#FFFFFF"
      outline "#000000"
      frameThickness 1.5
      gradient 0.0
      rounding 10.0
      type "rectangle"
    ]
    label "3.2.1.26"
    labelgraphics [
      alignment "left"
      anchor "c"
      color "#000000"
      fontName "Tahoma"
      fontSize 11
      fontStyle "plain"
      type "text"
    ]
    oldlabel "invertase"
    sbgn [
      role "MACROMOLECULE"
    ]
    tooltip "invertase"
    url "http://pgrc-35.ipk-gatersleben.de/pls/htmldb_pgrc/f?p=112:10:::NO::P10_PATHWAY_OBJECT_ID:reaction_36_7_87"
  ]
  node [
    id 30
    zlevel -1

    graphics [
      x 487.375
      y 293.0
      w 54.0
      h 30.0
      fill "#FFFFFF"
      outline "#000000"
      frameThickness 1.5
      gradient 0.0
      rounding 10.0
      type "rectangle"
    ]
    label "2.4.1.14"
    labelgraphics [
      alignment "left"
      anchor "c"
      color "#000000"
      fontName "Tahoma"
      fontSize 11
      fontStyle "plain"
      type "text"
    ]
    oldlabel "sucrose phosphate synthase"
    sbgn [
      role "MACROMOLECULE"
    ]
    tooltip "sucrose phosphate synthase"
    url "http://pgrc-35.ipk-gatersleben.de/pls/htmldb_pgrc/f?p=112:10:::NO::P10_PATHWAY_OBJECT_ID:reaction_351_8_90"
  ]
  node [
    id 31
    zlevel -1

    graphics [
      x 487.375
      y 596.0
      w 54.0
      h 30.0
      fill "#FFFFFF"
      outline "#000000"
      frameThickness 1.5
      gradient 0.0
      rounding 10.0
      type "rectangle"
    ]
    label "5.4.2.2"
    labelgraphics [
      alignment "left"
      anchor "c"
      color "#000000"
      fontName "Tahoma"
      fontSize 11
      fontStyle "plain"
      type "text"
    ]
    oldlabel "phosphoglucomutase (cPGM)"
    sbgn [
      role "MACROMOLECULE"
    ]
    tooltip "phosphoglucomutase (cPGM)"
    url "http://pgrc-35.ipk-gatersleben.de/pls/htmldb_pgrc/f?p=112:10:::NO::P10_PATHWAY_OBJECT_ID:reaction_43_44_87"
  ]
  node [
    id 32
    zlevel -1

    graphics [
      x 282.833
      y 166.0
      w 54.0
      h 30.0
      fill "#FFFFFF"
      outline "#000000"
      frameThickness 1.5
      gradient 0.0
      rounding 10.0
      type "rectangle"
    ]
    label "3.1.3.24"
    labelgraphics [
      alignment "left"
      anchor "c"
      color "#000000"
      fontName "Tahoma"
      fontSize 11
      fontStyle "plain"
      type "text"
    ]
    oldlabel "sucrose phosphate phosphatase"
    sbgn [
      role "MACROMOLECULE"
    ]
    tooltip "sucrose phosphate phosphatase"
    url "http://pgrc-35.ipk-gatersleben.de/pls/htmldb_pgrc/f?p=112:10:::NO::P10_PATHWAY_OBJECT_ID:reaction_352_9_87"
  ]
  node [
    id 33
    zlevel -1

    graphics [
      x 220.83333333333326
      y 573.0
      w 54.0
      h 30.0
      fill "#FFFFFF"
      outline "#000000"
      frameThickness 1.5
      gradient 0.0
      rounding 10.0
      type "rectangle"
    ]
    label "2.7.1.1"
    labelgraphics [
      alignment "left"
      anchor "c"
      color "#000000"
      fontName "Tahoma"
      fontSize 11
      fontStyle "plain"
      type "text"
    ]
    oldlabel "hexokinase"
    sbgn [
      role "MACROMOLECULE"
    ]
    tooltip "hexokinase"
    url "http://pgrc-35.ipk-gatersleben.de/pls/htmldb_pgrc/f?p=112:10:::NO::P10_PATHWAY_OBJECT_ID:reaction_38_6_90"
  ]
  node [
    id 34
    zlevel -1

    graphics [
      x 283.5
      y 391.0
      w 510.0
      h 702.0
      fill "#FFFFFF"
      outline "#000000"
      frameThickness 6.0
      gradient 0.0
      rounding 30.0
      type "rectangle"
    ]
    label "cytosol"
    labelgraphics [
      alignment "center"
      anchor "t"
      color "#000000"
      fontName "Arial"
      fontSize 12
      fontStyle "plain"
      type "text"
    ]
    sbgn [
      role "COMPARTMENT"
    ]
  ]
  node [
    id 35
    zlevel -1

    graphics [
      x 425.84375
      y 663.4395833333333
      w 30.0
      h 30.0
      fill "#FFFFFF"
      outline "#000000"
      frameThickness 1.5
      gradient 0.0
      rounding 5.0
      type "oval"
    ]
    label "G6P"
    labelgraphics [
      alignment "left"
      anchor "c"
      color "#000000"
      fontName "Tahoma"
      fontSize 11
      fontStyle "plain"
      type "text"
    ]
    oldlabel "D-glucose 6-phosphate"
    sbgn [
      role "SIMPLECHEMICAL"
    ]
    src [
      fileName "Carbohydrate Metabolism.Glycolysis, Gluconeogenesis.gml;-;-"
    ]
    url "http://pgrc-35.ipk-gatersleben.de/pls/htmldb_pgrc/f?p=112:10:::NO::P10_PATHWAY_OBJECT_ID:spec18loc92"
  ]
  node [
    id 36
    zlevel -1

    graphics [
      x 100.0
      y 223.0
      w 30.0
      h 30.0
      fill "#FFFFFF"
      outline "#000000"
      frameThickness 1.5
      gradient 0.0
      rounding 5.0
      type "oval"
    ]
    label "Galactinol"
    labelgraphics [
      alignment "left"
      anchor "c"
      color "#000000"
      fontName "Tahoma"
      fontSize 11
      fontStyle "plain"
      type "text"
    ]
    oldlabel "galactinol"
    sbgn [
      role "SIMPLECHEMICAL"
    ]
    url "http://pgrc-35.ipk-gatersleben.de/pls/htmldb_pgrc/f?p=112:10:::NO::P10_PATHWAY_OBJECT_ID:spec581loc5"
  ]
  node [
    id 37
    zlevel -1

    graphics [
      x 143.6484375
      y 79.11133333333333
      w 30.0
      h 30.0
      fill "#FFFFFF"
      outline "#000000"
      frameThickness 1.5
      gradient -0.3333333333333333
      rounding 5.0
      type "oval"
    ]
    label "Raffinose"
    labelgraphics [
      alignment "left"
      anchor "c"
      color "#000000"
      fontName "Tahoma"
      fontSize 11
      fontStyle "plain"
      type "text"
    ]
    oldlabel "raffinose"
    sbgn [
      role "SIMPLECHEMICAL"
    ]
    url "http://pgrc-35.ipk-gatersleben.de/pls/htmldb_pgrc/f?p=112:10:::NO::P10_PATHWAY_OBJECT_ID:spec583loc5"
  ]
  node [
    id 38
    zlevel -1

    graphics [
      x 144.0
      y 166.0
      w 10.0
      h 10.0
      fill "#FFFFFF"
      outline "#000000"
      frameThickness 1.5
      gradient 0.0
      rounding 0.0
      type "rectangle"
    ]
    oldlabel "galactinol-sucrose galactosyltransferase"
    sbgn [
      role "PROCESS"
    ]
    url "http://pgrc-35.ipk-gatersleben.de/pls/htmldb_pgrc/f?p=112:10:::NO::P10_PATHWAY_OBJECT_ID:reaction_272_306_5"
  ]
  node [
    id 39
    zlevel -1

    graphics [
      x 100.0
      y 112.11133333333333
      w 30.0
      h 30.0
      fill "#FFFFFF"
      outline "#000000"
      frameThickness 1.5
      gradient -0.3333333333333333
      rounding 5.0
      type "oval"
    ]
    label "myo-inositol"
    labelgraphics [
      alignment "left"
      anchor "c"
      color "#000000"
      fontName "Tahoma"
      fontSize 11
      fontStyle "plain"
      type "text"
    ]
    oldlabel "myo-inositol"
    sbgn [
      role "SIMPLECHEMICAL"
    ]
    url "http://pgrc-35.ipk-gatersleben.de/pls/htmldb_pgrc/f?p=112:10:::NO::P10_PATHWAY_OBJECT_ID:spec397loc91"
  ]
  node [
    id 40
    zlevel -1

    graphics [
      x 82.43799999999999
      y 168.0
      w 54.0
      h 30.0
      fill "#FFFFFF"
      outline "#000000"
      frameThickness 1.5
      gradient 0.0
      rounding 10.0
      type "rectangle"
    ]
    label "2.4.1.82"
    labelgraphics [
      alignment "left"
      anchor "c"
      color "#000000"
      fontName "Tahoma"
      fontSize 11
      fontStyle "plain"
      type "text"
    ]
    oldlabel "galactinol-sucrose galactosyltransferase"
    sbgn [
      role "MACROMOLECULE"
    ]
    tooltip "galactinol-sucrose galactosyltransferase"
    url "http://pgrc-35.ipk-gatersleben.de/pls/htmldb_pgrc/f?p=112:10:::NO::P10_PATHWAY_OBJECT_ID:reaction_272_306_5"
  ]
  node [
    id 41
    zlevel -1

    graphics [
      x 143.6484375
      y 264.16666666666663
      w 30.0
      h 30.0
      fill "#FFFFFF"
      outline "#000000"
      frameThickness 1.5
      gradient 0.0
      rounding 5.0
      type "oval"
    ]
    label "Suc"
    labelgraphics [
      alignment "left"
      anchor "c"
      color "#000000"
      fontName "Tahoma"
      fontSize 11
      fontStyle "plain"
      type "text"
    ]
    oldlabel "sucrose"
    sbgn [
      role "SIMPLECHEMICAL"
    ]
    url "http://pgrc-35.ipk-gatersleben.de/pls/htmldb_pgrc/f?p=112:10:::NO::P10_PATHWAY_OBJECT_ID:spec12loc5"
  ]
  node [
    id 42
    zlevel -1

    graphics [
      x 458.375
      y 101.0
      w 50.0
      h 50.0
      fill "#FFFFFF"
      outline "#000000"
      frameThickness 1.5
      gradient 0.0
      rounding 10.0
      type "circle"
    ]
    label "FW"
    labelgraphics [
      alignment "left"
      anchor "c"
      color "#000000"
      fontName "Tahoma"
      fontSize 11
      fontStyle "plain"
      type "text"
    ]
    oldlabel "sucrose phosphate synthase"
    sbgn [
      role "MACROMOLECULE"
    ]
    tooltip "sucrose phosphate synthase"
    url "http://pgrc-35.ipk-gatersleben.de/pls/htmldb_pgrc/f?p=112:10:::NO::P10_PATHWAY_OBJECT_ID:reaction_351_8_90"
  ]
  node [
    id 43
    zlevel -1

    graphics [
      x 632.0
      y 532.0
      w 30.0
      h 30.0
      fill "#FFFFFF"
      outline "#000000"
      frameThickness 1.5
      gradient -0.3333333333333333
      rounding 5.0
      type "oval"
    ]
    label "ATP"
    labelgraphics [
      alignment "left"
      anchor "c"
      color "#000000"
      fontName "Tahoma"
      fontSize 11
      fontStyle "plain"
      type "text"
    ]
    oldlabel "ATP"
    sbgn [
      role "SIMPLECHEMICAL"
    ]
    url "http://pgrc-35.ipk-gatersleben.de/pls/htmldb_pgrc/f?p=112:10:::NO::P10_PATHWAY_OBJECT_ID:spec11loc87"
  ]
  node [
    id 44
    zlevel -1

    graphics [
      x 780.0
      y 532.0
      w 30.0
      h 30.0
      fill "#FFFFFF"
      outline "#000000"
      frameThickness 1.5
      gradient -0.3333333333333333
      rounding 5.0
      type "oval"
    ]
    label "ATP"
    labelgraphics [
      alignment "left"
      anchor "c"
      color "#000000"
      fontName "Tahoma"
      fontSize 11
      fontStyle "plain"
      type "text"
    ]
    oldlabel "ATP"
    sbgn [
      role "SIMPLECHEMICAL"
    ]
    url "http://pgrc-35.ipk-gatersleben.de/pls/htmldb_pgrc/f?p=112:10:::NO::P10_PATHWAY_OBJECT_ID:spec11loc90"
  ]
  node [
    id 45
    zlevel -1

    graphics [
      x 632.0
      y 614.0
      w 30.0
      h 30.0
      fill "#FFFFFF"
      outline "#000000"
      frameThickness 1.5
      gradient -0.3333333333333333
      rounding 5.0
      type "oval"
    ]
    label "ADP"
    labelgraphics [
      alignment "left"
      anchor "c"
      color "#000000"
      fontName "Tahoma"
      fontSize 11
      fontStyle "plain"
      type "text"
    ]
    oldlabel "ADP"
    sbgn [
      role "SIMPLECHEMICAL"
    ]
    url "http://pgrc-35.ipk-gatersleben.de/pls/htmldb_pgrc/f?p=112:10:::NO::P10_PATHWAY_OBJECT_ID:spec13loc87"
  ]
  node [
    id 46
    zlevel -1

    graphics [
      x 675.6484375
      y 664.8
      w 30.0
      h 30.0
      fill "#FFFFFF"
      outline "#000000"
      frameThickness 1.5
      gradient -0.3333333333333333
      rounding 5.0
      type "oval"
    ]
    label "F6P"
    labelgraphics [
      alignment "left"
      anchor "c"
      color "#000000"
      fontName "Tahoma"
      fontSize 11
      fontStyle "plain"
      type "text"
    ]
    oldlabel "D-fructose 6-phosphate"
    sbgn [
      role "SIMPLECHEMICAL"
    ]
    url "http://pgrc-35.ipk-gatersleben.de/pls/htmldb_pgrc/f?p=112:10:::NO::P10_PATHWAY_OBJECT_ID:spec15loc87"
  ]
  node [
    id 47
    zlevel -1

    graphics [
      x 909.5
      y 328.0
      w 30.0
      h 30.0
      fill "#FFFFFF"
      outline "#000000"
      frameThickness 1.5
      gradient -0.3333333333333333
      rounding 5.0
      type "oval"
    ]
    label "F6P"
    labelgraphics [
      alignment "left"
      anchor "c"
      color "#000000"
      fontName "Tahoma"
      fontSize 11
      fontStyle "plain"
      type "text"
    ]
    oldlabel "D-fructose 6-phosphate"
    sbgn [
      role "SIMPLECHEMICAL"
    ]
    url "http://pgrc-35.ipk-gatersleben.de/pls/htmldb_pgrc/f?p=112:10:::NO::P10_PATHWAY_OBJECT_ID:spec15loc90"
  ]
  node [
    id 48
    zlevel -1

    graphics [
      x 914.5
      y 414.0
      w 30.0
      h 30.0
      fill "#FFFFFF"
      outline "#000000"
      frameThickness 1.5
      gradient 0.0
      rounding 5.0
      type "oval"
    ]
    label "PP"
    labelgraphics [
      alignment "left"
      anchor "c"
      color "#000000"
      fontName "Tahoma"
      fontSize 11
      fontStyle "plain"
      type "text"
    ]
    oldlabel "PP"
    sbgn [
      role "SIMPLECHEMICAL"
    ]
    url "http://pgrc-35.ipk-gatersleben.de/pls/htmldb_pgrc/f?p=112:10:::NO::P10_PATHWAY_OBJECT_ID:spec20loc90"
  ]
  node [
    id 49
    zlevel -1

    graphics [
      x 957.375
      y 381.0
      w 30.0
      h 30.0
      fill "#FFFFFF"
      outline "#000000"
      frameThickness 1.5
      gradient 0.0
      rounding 5.0
      type "oval"
    ]
    label "UDPglc"
    labelgraphics [
      alignment "left"
      anchor "c"
      color "#000000"
      fontName "Tahoma"
      fontSize 11
      fontStyle "plain"
      type "text"
    ]
    oldlabel "UDP-D-glucose"
    sbgn [
      role "SIMPLECHEMICAL"
    ]
    url "http://pgrc-35.ipk-gatersleben.de/pls/htmldb_pgrc/f?p=112:10:::NO::P10_PATHWAY_OBJECT_ID:spec21loc90"
  ]
  node [
    id 50
    zlevel -1

    graphics [
      x 914.5
      y 486.0
      w 30.0
      h 30.0
      fill "#FFFFFF"
      outline "#000000"
      frameThickness 1.5
      gradient 0.0
      rounding 5.0
      type "oval"
    ]
    label "UTP"
    labelgraphics [
      alignment "left"
      anchor "c"
      color "#000000"
      fontName "Tahoma"
      fontSize 11
      fontStyle "plain"
      type "text"
    ]
    oldlabel "UTP"
    sbgn [
      role "SIMPLECHEMICAL"
    ]
    url "http://pgrc-35.ipk-gatersleben.de/pls/htmldb_pgrc/f?p=112:10:::NO::P10_PATHWAY_OBJECT_ID:spec22loc90"
  ]
  node [
    id 51
    zlevel -1

    graphics [
      x 909.5
      y 265.33333333333326
      w 30.0
      h 30.0
      fill "#FFFFFF"
      outline "#000000"
      frameThickness 1.5
      gradient 0.0
      rounding 5.0
      type "oval"
    ]
    label "UDP"
    labelgraphics [
      alignment "left"
      anchor "c"
      color "#000000"
      fontName "Tahoma"
      fontSize 11
      fontStyle "plain"
      type "text"
    ]
    oldlabel "UDP"
    sbgn [
      role "SIMPLECHEMICAL"
    ]
    url "http://pgrc-35.ipk-gatersleben.de/pls/htmldb_pgrc/f?p=112:10:::NO::P10_PATHWAY_OBJECT_ID:spec23loc90"
  ]
  node [
    id 52
    zlevel -1

    graphics [
      x 814.8333333333333
      y 354.0
      w 10.0
      h 10.0
      fill "#FFFFFF"
      outline "#000000"
      frameThickness 1.5
      gradient 0.0
      rounding 0.0
      type "org.graffiti.plugins.views.defaults.RectangularNodeShape"
    ]
    oldlabel "sucrose synthase"
    sbgn [
      role "PROCESS"
    ]
    url "http://pgrc-35.ipk-gatersleben.de/pls/htmldb_pgrc/f?p=112:10:::NO::P10_PATHWAY_OBJECT_ID:reaction_35_1_90"
  ]
  node [
    id 53
    zlevel -1

    graphics [
      x 957.375
      y 450.0
      w 10.0
      h 10.0
      fill "#FFFFFF"
      outline "#000000"
      frameThickness 1.5
      gradient 0.0
      rounding 0.0
      type "org.graffiti.plugins.views.defaults.RectangularNodeShape"
    ]
    oldlabel "UDP-glucose pyrophosphorylase"
    sbgn [
      role "PROCESS"
    ]
    url "http://pgrc-35.ipk-gatersleben.de/pls/htmldb_pgrc/f?p=112:10:::NO::P10_PATHWAY_OBJECT_ID:reaction_39_2_90"
  ]
  node [
    id 54
    zlevel -1

    graphics [
      x 676.4375
      y 574.0
      w 10.0
      h 10.0
      fill "#FFFFFF"
      outline "#000000"
      frameThickness 1.5
      gradient 0.0
      rounding 0.0
      type "org.graffiti.plugins.views.defaults.RectangularNodeShape"
    ]
    oldlabel "fructokinase"
    sbgn [
      role "PROCESS"
    ]
    url "http://pgrc-35.ipk-gatersleben.de/pls/htmldb_pgrc/f?p=112:10:::NO::P10_PATHWAY_OBJECT_ID:reaction_37_4_87"
  ]
  node [
    id 55
    zlevel -1

    graphics [
      x 814.8333333333333
      y 664.8
      w 10.0
      h 10.0
      fill "#FFFFFF"
      outline "#000000"
      frameThickness 1.5
      gradient 0.0
      rounding 0.0
      type "org.graffiti.plugins.views.defaults.RectangularNodeShape"
    ]
    oldlabel "phosphoglucose isomerase"
    sbgn [
      role "PROCESS"
    ]
    url "http://pgrc-35.ipk-gatersleben.de/pls/htmldb_pgrc/f?p=112:10:::NO::P10_PATHWAY_OBJECT_ID:reaction_40_5_87"
  ]
  node [
    id 56
    zlevel -1

    graphics [
      x 676.438
      y 352.0
      w 10.0
      h 10.0
      fill "#FFFFFF"
      outline "#000000"
      frameThickness 1.5
      gradient 0.0
      rounding 0.0
      type "org.graffiti.plugins.views.defaults.RectangularNodeShape"
    ]
    oldlabel "invertase"
    sbgn [
      role "PROCESS"
    ]
    url "http://pgrc-35.ipk-gatersleben.de/pls/htmldb_pgrc/f?p=112:10:::NO::P10_PATHWAY_OBJECT_ID:reaction_36_7_87"
  ]
  node [
    id 57
    zlevel -1

    graphics [
      x 957.375
      y 294.0
      w 10.0
      h 10.0
      fill "#FFFFFF"
      outline "#000000"
      frameThickness 1.5
      gradient 0.0
      rounding 0.0
      type "org.graffiti.plugins.views.defaults.RectangularNodeShape"
    ]
    oldlabel "sucrose phosphate synthase"
    sbgn [
      role "PROCESS"
    ]
    url "http://pgrc-35.ipk-gatersleben.de/pls/htmldb_pgrc/f?p=112:10:::NO::P10_PATHWAY_OBJECT_ID:reaction_351_8_90"
  ]
  node [
    id 58
    zlevel -1

    graphics [
      x 957.375
      y 597.0
      w 10.0
      h 10.0
      fill "#FFFFFF"
      outline "#000000"
      frameThickness 1.5
      gradient 0.0
      rounding 0.0
      type "org.graffiti.plugins.views.defaults.RectangularNodeShape"
    ]
    oldlabel "phosphoglucomutase (cPGM)"
    sbgn [
      role "PROCESS"
    ]
    url "http://pgrc-35.ipk-gatersleben.de/pls/htmldb_pgrc/f?p=112:10:::NO::P10_PATHWAY_OBJECT_ID:reaction_43_44_87"
  ]
  node [
    id 59
    zlevel -1

    graphics [
      x 756.5
      y 203.0
      w 30.0
      h 30.0
      fill "#FFFFFF"
      outline "#000000"
      frameThickness 1.5
      gradient -0.3333333333333333
      rounding 5.0
      type "oval"
    ]
    label "P"
    labelgraphics [
      alignment "left"
      anchor "c"
      color "#000000"
      fontName "Tahoma"
      fontSize 11
      fontStyle "plain"
      type "text"
    ]
    oldlabel "P"
    sbgn [
      role "SIMPLECHEMICAL"
    ]
    url "http://pgrc-35.ipk-gatersleben.de/pls/htmldb_pgrc/f?p=112:10:::NO::P10_PATHWAY_OBJECT_ID:spec14loc87"
  ]
  node [
    id 60
    zlevel -1

    graphics [
      x 814.8330000000001
      y 225.0
      w 10.0
      h 10.0
      fill "#FFFFFF"
      outline "#000000"
      frameThickness 1.5
      gradient 0.0
      rounding 0.0
      type "org.graffiti.plugins.views.defaults.RectangularNodeShape"
    ]
    oldlabel "sucrose phosphate phosphatase"
    sbgn [
      role "PROCESS"
    ]
    url "http://pgrc-35.ipk-gatersleben.de/pls/htmldb_pgrc/f?p=112:10:::NO::P10_PATHWAY_OBJECT_ID:reaction_352_9_87"
  ]
  node [
    id 61
    zlevel -1

    graphics [
      x 780.0
      y 614.0
      w 30.0
      h 30.0
      fill "#FFFFFF"
      outline "#000000"
      frameThickness 1.5
      gradient -0.3333333333333333
      rounding 5.0
      type "oval"
    ]
    label "ADP"
    labelgraphics [
      alignment "left"
      anchor "c"
      color "#000000"
      fontName "Tahoma"
      fontSize 11
      fontStyle "plain"
      type "text"
    ]
    oldlabel "ADP"
    sbgn [
      role "SIMPLECHEMICAL"
    ]
    url "http://pgrc-35.ipk-gatersleben.de/pls/htmldb_pgrc/f?p=112:10:::NO::P10_PATHWAY_OBJECT_ID:spec13loc90"
  ]
  node [
    id 62
    zlevel -1

    graphics [
      x 814.8333333333333
      y 574.0
      w 10.0
      h 10.0
      fill "#FFFFFF"
      outline "#000000"
      frameThickness 1.5
      gradient 0.0
      rounding 0.0
      type "org.graffiti.plugins.views.defaults.RectangularNodeShape"
    ]
    oldlabel "hexokinase"
    sbgn [
      role "PROCESS"
    ]
    url "http://pgrc-35.ipk-gatersleben.de/pls/htmldb_pgrc/f?p=112:10:::NO::P10_PATHWAY_OBJECT_ID:reaction_38_6_90"
  ]
  node [
    id 63
    zlevel -1

    graphics [
      x 957.375
      y 536.0
      w 30.0
      h 30.0
      fill "#FFFFFF"
      outline "#000000"
      frameThickness 1.5
      gradient 0.0
      rounding 5.0
      type "oval"
    ]
    label "G1P"
    labelgraphics [
      alignment "left"
      anchor "c"
      color "#000000"
      fontName "Tahoma"
      fontSize 11
      fontStyle "plain"
      type "text"
    ]
    oldlabel "D-glucose 1-phosphate"
    sbgn [
      role "SIMPLECHEMICAL"
    ]
    url "http://pgrc-35.ipk-gatersleben.de/pls/htmldb_pgrc/f?p=112:10:::NO::P10_PATHWAY_OBJECT_ID:spec17loc90"
  ]
  node [
    id 64
    zlevel -1

    graphics [
      x 957.375
      y 224.0
      w 30.0
      h 30.0
      fill "#FFFFFF"
      outline "#000000"
      frameThickness 1.5
      gradient 0.0
      rounding 5.0
      type "oval"
    ]
    label "S6P"
    labelgraphics [
      alignment "left"
      anchor "c"
      color "#000000"
      fontName "Tahoma"
      fontSize 11
      fontStyle "plain"
      type "text"
    ]
    oldlabel "sucrose 6(F)-phosphate"
    sbgn [
      role "SIMPLECHEMICAL"
    ]
    url "http://pgrc-35.ipk-gatersleben.de/pls/htmldb_pgrc/f?p=112:10:::NO::P10_PATHWAY_OBJECT_ID:spec25loc90"
  ]
  node [
    id 65
    zlevel -1

    charting [
      background_color "#000000"
      domainAxis "[unit]"
      empty_border_width 2.0
      empty_border_width_vert 2.0
      maxRange 1.0
      max_charts_in_column -1
      minRange 0.0
      rangeAxis "[unit]"
      rangeStepSize 0.0
      show_legend "false"
      useCustomRange "false"
      useCustomRangeSteps "false"
    ]
    graphics [
      x 675.6484375
      y 444.0
      w 50.0
      h 50.0
      fill "#FFFFFF"
      outline "#000000"
      component "chart2d_type3"
      frameThickness 1.5
      gradient 0.0
      rounding 5.0
      type "oval"
    ]
    label "Fru"
    labelgraphics [
      alignment "left"
      anchor "t"
      color "#000000"
      fontName "Tahoma"
      fontSize 11
      fontStyle "plain"
      type "text"
    ]
    mapping [
      measurementdata "<substance name0='Fru' name1='fructose' id='column 25' name='Fru'><line experimentname='Sulpice dataset A' coordinator='Anja' startdate='29.02.12 00:00' importdate='06.03.12 10:48' genotype='Aa0' growthconditions='Germany' id='1' name='A. thaliana'><sample id='2151' time='1' unit='Hour'><average max='2.2135828163798354' min='2.2135828163798354' replicates='1' stddev='NaN' unit='µmol/g FW'>2.2135828163798354</average><data replicates='1' unit='µmol/g FW'>2.2135828163798354</data></sample></line><line experimentname='Sulpice dataset A' coordinator='Anja' startdate='29.02.12 00:00' importdate='06.03.12 10:48' genotype='An2' growthconditions='Belgium' id='2' name='A. thaliana'><sample id='2152' time='1' unit='Hour'><average max='1.143045305152916' min='1.143045305152916' replicates='1' stddev='NaN' unit='µmol/g FW'>1.143045305152916</average><data replicates='1' unit='µmol/g FW'>1.143045305152916</data></sample></line><line experimentname='Sulpice dataset A' coordinator='Anja' startdate='29.02.12 00:00' importdate='06.03.12 10:48' genotype='Ang0' growthconditions='Belgium' id='3' name='A. thaliana'><sample id='2153' time='1' unit='Hour'><average max='1.4756025103389259' min='1.4756025103389259' replicates='1' stddev='NaN' unit='µmol/g FW'>1.4756025103389259</average><data replicates='1' unit='µmol/g FW'>1.4756025103389259</data></sample></line><line experimentname='Sulpice dataset A' coordinator='Anja' startdate='29.02.12 00:00' importdate='06.03.12 10:48' genotype='Be0' growthconditions='Germany' id='4' name='A. thaliana'><sample id='2154' time='1' unit='Hour'><average max='1.3598470777444849' min='1.3598470777444849' replicates='1' stddev='NaN' unit='µmol/g FW'>1.3598470777444849</average><data replicates='1' unit='µmol/g FW'>1.3598470777444849</data></sample></line><line experimentname='Sulpice dataset A' coordinator='Anja' startdate='29.02.12 00:00' importdate='06.03.12 10:48' genotype='Bsch2' growthconditions='Germany' id='5' name='A. thaliana'><sample id='2155' time='1' unit='Hour'><average max='1.3617081091282306' min='1.3617081091282306' replicates='1' stddev='NaN' unit='µmol/g FW'>1.3617081091282306</average><data replicates='1' unit='µmol/g FW'>1.3617081091282306</data></sample></line><line experimentname='Sulpice dataset A' coordinator='Anja' startdate='29.02.12 00:00' importdate='06.03.12 10:48' genotype='Bu2' growthconditions='Germany' id='6' name='A. thaliana'><sample id='2156' time='1' unit='Hour'><average max='2.70453624175416' min='2.70453624175416' replicates='1' stddev='NaN' unit='µmol/g FW'>2.70453624175416</average><data replicates='1' unit='µmol/g FW'>2.70453624175416</data></sample></line><line experimentname='Sulpice dataset A' coordinator='Anja' startdate='29.02.12 00:00' importdate='06.03.12 10:48' genotype='Bu6' growthconditions='Germany' id='7' name='A. thaliana'><sample id='2157' time='1' unit='Hour'><average max='1.783900338080152' min='1.783900338080152' replicates='1' stddev='NaN' unit='µmol/g FW'>1.783900338080152</average><data replicates='1' unit='µmol/g FW'>1.783900338080152</data></sample></line><line experimentname='Sulpice dataset A' coordinator='Anja' startdate='29.02.12 00:00' importdate='06.03.12 10:48' genotype='Bur0' growthconditions='Irela' id='8' name='A. thaliana'><sample id='2158' time='1' unit='Hour'><average max='1.6429754029584998' min='1.6429754029584998' replicates='1' stddev='NaN' unit='µmol/g FW'>1.6429754029584998</average><data replicates='1' unit='µmol/g FW'>1.6429754029584998</data></sample></line><line experimentname='Sulpice dataset A' coordinator='Anja' startdate='29.02.12 00:00' importdate='06.03.12 10:48' genotype='Da0' growthconditions='Germany' id='9' name='A. thaliana'><sample id='2159' time='1' unit='Hour'><average max='1.4154695266382984' min='1.4154695266382984' replicates='1' stddev='NaN' unit='µmol/g FW'>1.4154695266382984</average><data replicates='1' unit='µmol/g FW'>1.4154695266382984</data></sample></line><line experimentname='Sulpice dataset A' coordinator='Anja' startdate='29.02.12 00:00' importdate='06.03.12 10:48' genotype='Edi0' growthconditions='United Kingdom' id='10' name='A. thaliana'><sample id='2160' time='1' unit='Hour'><average max='1.4279422104083206' min='1.4279422104083206' replicates='1' stddev='NaN' unit='µmol/g FW'>1.4279422104083206</average><data replicates='1' unit='µmol/g FW'>1.4279422104083206</data></sample></line><line experimentname='Sulpice dataset A' coordinator='Anja' startdate='29.02.12 00:00' importdate='06.03.12 10:48' genotype='Ei2' growthconditions='Germany' id='11' name='A. thaliana'><sample id='2161' time='1' unit='Hour'><average max='1.2264694419850184' min='1.2264694419850184' replicates='1' stddev='NaN' unit='µmol/g FW'>1.2264694419850184</average><data replicates='1' unit='µmol/g FW'>1.2264694419850184</data></sample></line><line experimentname='Sulpice dataset A' coordinator='Anja' startdate='29.02.12 00:00' importdate='06.03.12 10:48' genotype='Ei4' growthconditions='Germany' id='12' name='A. thaliana'><sample id='2162' time='1' unit='Hour'><average max='1.3700071195902301' min='1.3700071195902301' replicates='1' stddev='NaN' unit='µmol/g FW'>1.3700071195902301</average><data replicates='1' unit='µmol/g FW'>1.3700071195902301</data></sample></line><line experimentname='Sulpice dataset A' coordinator='Anja' startdate='29.02.12 00:00' importdate='06.03.12 10:48' genotype='El0' growthconditions='Germany' id='13' name='A. thaliana'><sample id='2163' time='1' unit='Hour'><average max='1.2597715171144672' min='1.2597715171144672' replicates='1' stddev='NaN' unit='µmol/g FW'>1.2597715171144672</average><data replicates='1' unit='µmol/g FW'>1.2597715171144672</data></sample></line><line experimentname='Sulpice dataset A' coordinator='Anja' startdate='29.02.12 00:00' importdate='06.03.12 10:48' genotype='EnkheimD' growthconditions='Germany' id='14' name='A. thaliana'><sample id='2164' time='1' unit='Hour'><average max='2.7437676532926707' min='2.7437676532926707' replicates='1' stddev='NaN' unit='µmol/g FW'>2.7437676532926707</average><data replicates='1' unit='µmol/g FW'>2.7437676532926707</data></sample></line><line experimentname='Sulpice dataset A' coordinator='Anja' startdate='29.02.12 00:00' importdate='06.03.12 10:48' genotype='Ep0' growthconditions='Germany' id='15' name='A. thaliana'><sample id='2165' time='1' unit='Hour'><average max='NaN' min='NaN' replicates='1' stddev='NaN' unit='µmol/g FW'>NaN</average><data replicates='1' unit='µmol/g FW'>NaN</data></sample></line><line experimentname='Sulpice dataset A' coordinator='Anja' startdate='29.02.12 00:00' importdate='06.03.12 10:48' genotype='Ga0' growthconditions='Germany' id='16' name='A. thaliana'><sample id='2166' time='1' unit='Hour'><average max='1.674957262225717' min='1.674957262225717' replicates='1' stddev='NaN' unit='µmol/g FW'>1.674957262225717</average><data replicates='1' unit='µmol/g FW'>1.674957262225717</data></sample></line><line experimentname='Sulpice dataset A' coordinator='Anja' startdate='29.02.12 00:00' importdate='06.03.12 10:48' genotype='Goe2' growthconditions='Germany' id='17' name='A. thaliana'><sample id='2167' time='1' unit='Hour'><average max='1.9210114090014474' min='1.9210114090014474' replicates='1' stddev='NaN' unit='µmol/g FW'>1.9210114090014474</average><data replicates='1' unit='µmol/g FW'>1.9210114090014474</data></sample></line><line experimentname='Sulpice dataset A' coordinator='Anja' startdate='29.02.12 00:00' importdate='06.03.12 10:48' genotype='GOT7' growthconditions='Germany' id='18' name='A. thaliana'><sample id='2168' time='1' unit='Hour'><average max='1.4048120095279444' min='1.4048120095279444' replicates='1' stddev='NaN' unit='µmol/g FW'>1.4048120095279444</average><data replicates='1' unit='µmol/g FW'>1.4048120095279444</data></sample></line><line experimentname='Sulpice dataset A' coordinator='Anja' startdate='29.02.12 00:00' importdate='06.03.12 10:48' genotype='Gue0' growthconditions='Germany' id='19' name='A. thaliana'><sample id='2169' time='1' unit='Hour'><average max='1.48216545346089' min='1.48216545346089' replicates='1' stddev='NaN' unit='µmol/g FW'>1.48216545346089</average><data replicates='1' unit='µmol/g FW'>1.48216545346089</data></sample></line><line experimentname='Sulpice dataset A' coordinator='Anja' startdate='29.02.12 00:00' importdate='06.03.12 10:48' genotype='Gy0' growthconditions='France' id='20' name='A. thaliana'><sample id='2170' time='1' unit='Hour'><average max='0.8936531921938788' min='0.8936531921938788' replicates='1' stddev='NaN' unit='µmol/g FW'>0.8936531921938788</average><data replicates='1' unit='µmol/g FW'>0.8936531921938788</data></sample></line><line experimentname='Sulpice dataset A' coordinator='Anja' startdate='29.02.12 00:00' importdate='06.03.12 10:48' genotype='Hi3' growthconditions='Germany' id='21' name='A. thaliana'><sample id='2171' time='1' unit='Hour'><average max='1.493657377065585' min='1.493657377065585' replicates='1' stddev='NaN' unit='µmol/g FW'>1.493657377065585</average><data replicates='1' unit='µmol/g FW'>1.493657377065585</data></sample></line><line experimentname='Sulpice dataset A' coordinator='Anja' startdate='29.02.12 00:00' importdate='06.03.12 10:48' genotype='Hs0' growthconditions='Germany' id='22' name='A. thaliana'><sample id='2172' time='1' unit='Hour'><average max='1.8899620614262516' min='1.8899620614262516' replicates='1' stddev='NaN' unit='µmol/g FW'>1.8899620614262516</average><data replicates='1' unit='µmol/g FW'>1.8899620614262516</data></sample></line><line experimentname='Sulpice dataset A' coordinator='Anja' startdate='29.02.12 00:00' importdate='06.03.12 10:48' genotype='Is1' growthconditions='Germany' id='23' name='A. thaliana'><sample id='2173' time='1' unit='Hour'><average max='1.2803163232594665' min='1.2803163232594665' replicates='1' stddev='NaN' unit='µmol/g FW'>1.2803163232594665</average><data replicates='1' unit='µmol/g FW'>1.2803163232594665</data></sample></line><line experimentname='Sulpice dataset A' coordinator='Anja' startdate='29.02.12 00:00' importdate='06.03.12 10:48' genotype='Kl0' growthconditions='Germany' id='24' name='A. thaliana'><sample id='2174' time='1' unit='Hour'><average max='2.107050045976041' min='2.107050045976041' replicates='1' stddev='NaN' unit='µmol/g FW'>2.107050045976041</average><data replicates='1' unit='µmol/g FW'>2.107050045976041</data></sample></line><line experimentname='Sulpice dataset A' coordinator='Anja' startdate='29.02.12 00:00' importdate='06.03.12 10:48' genotype='Ko2' growthconditions='Denmark' id='25' name='A. thaliana'><sample id='2175' time='1' unit='Hour'><average max='1.4117994798638007' min='1.4117994798638007' replicates='1' stddev='NaN' unit='µmol/g FW'>1.4117994798638007</average><data replicates='1' unit='µmol/g FW'>1.4117994798638007</data></sample></line><line experimentname='Sulpice dataset A' coordinator='Anja' startdate='29.02.12 00:00' importdate='06.03.12 10:48' genotype='Lan0' growthconditions='United Kingdom' id='26' name='A. thaliana'><sample id='2176' time='1' unit='Hour'><average max='1.3470625694162048' min='1.3470625694162048' replicates='1' stddev='NaN' unit='µmol/g FW'>1.3470625694162048</average><data replicates='1' unit='µmol/g FW'>1.3470625694162048</data></sample></line><line experimentname='Sulpice dataset A' coordinator='Anja' startdate='29.02.12 00:00' importdate='06.03.12 10:48' genotype='Ler1' growthconditions='Germany' id='27' name='A. thaliana'><sample id='2177' time='1' unit='Hour'><average max='1.415606069394192' min='1.415606069394192' replicates='1' stddev='NaN' unit='µmol/g FW'>1.415606069394192</average><data replicates='1' unit='µmol/g FW'>1.415606069394192</data></sample></line><line experimentname='Sulpice dataset A' coordinator='Anja' startdate='29.02.12 00:00' importdate='06.03.12 10:48' genotype='Li5:3' growthconditions='Germany' id='28' name='A. thaliana'><sample id='2178' time='1' unit='Hour'><average max='1.04262723885418' min='1.04262723885418' replicates='1' stddev='NaN' unit='µmol/g FW'>1.04262723885418</average><data replicates='1' unit='µmol/g FW'>1.04262723885418</data></sample></line><line experimentname='Sulpice dataset A' coordinator='Anja' startdate='29.02.12 00:00' importdate='06.03.12 10:48' genotype='Lm' growthconditions='France' id='29' name='A. thaliana'><sample id='2179' time='1' unit='Hour'><average max='1.1826264726934526' min='1.1826264726934526' replicates='1' stddev='NaN' unit='µmol/g FW'>1.1826264726934526</average><data replicates='1' unit='µmol/g FW'>1.1826264726934526</data></sample></line><line experimentname='Sulpice dataset A' coordinator='Anja' startdate='29.02.12 00:00' importdate='06.03.12 10:48' genotype='Ma2' growthconditions='Germany' id='30' name='A. thaliana'><sample id='2180' time='1' unit='Hour'><average max='0.9779727941893677' min='0.9779727941893677' replicates='1' stddev='NaN' unit='µmol/g FW'>0.9779727941893677</average><data replicates='1' unit='µmol/g FW'>0.9779727941893677</data></sample></line><line experimentname='Sulpice dataset A' coordinator='Anja' startdate='29.02.12 00:00' importdate='06.03.12 10:48' genotype='Me0' growthconditions='Germany' id='31' name='A. thaliana'><sample id='2181' time='1' unit='Hour'><average max='2.0651462713021376' min='2.0651462713021376' replicates='1' stddev='NaN' unit='µmol/g FW'>2.0651462713021376</average><data replicates='1' unit='µmol/g FW'>2.0651462713021376</data></sample></line><line experimentname='Sulpice dataset A' coordinator='Anja' startdate='29.02.12 00:00' importdate='06.03.12 10:48' genotype='Mz0' growthconditions='Germany' id='32' name='A. thaliana'><sample id='2182' time='1' unit='Hour'><average max='1.609452353966338' min='1.609452353966338' replicates='1' stddev='NaN' unit='µmol/g FW'>1.609452353966338</average><data replicates='1' unit='µmol/g FW'>1.609452353966338</data></sample></line><line experimentname='Sulpice dataset A' coordinator='Anja' startdate='29.02.12 00:00' importdate='06.03.12 10:48' genotype='NFA8' growthconditions='United Kingdom' id='33' name='A. thaliana'><sample id='2183' time='1' unit='Hour'><average max='0.8795060067545633' min='0.8795060067545633' replicates='1' stddev='NaN' unit='µmol/g FW'>0.8795060067545633</average><data replicates='1' unit='µmol/g FW'>0.8795060067545633</data></sample></line><line experimentname='Sulpice dataset A' coordinator='Anja' startdate='29.02.12 00:00' importdate='06.03.12 10:48' genotype='No0' growthconditions='Germany' id='34' name='A. thaliana'><sample id='2184' time='1' unit='Hour'><average max='0.935886132906734' min='0.935886132906734' replicates='1' stddev='NaN' unit='µmol/g FW'>0.935886132906734</average><data replicates='1' unit='µmol/g FW'>0.935886132906734</data></sample></line><line experimentname='Sulpice dataset A' coordinator='Anja' startdate='29.02.12 00:00' importdate='06.03.12 10:48' genotype='Nok1' growthconditions='Netherlas' id='35' name='A. thaliana'><sample id='2185' time='1' unit='Hour'><average max='1.409217572903983' min='1.409217572903983' replicates='1' stddev='NaN' unit='µmol/g FW'>1.409217572903983</average><data replicates='1' unit='µmol/g FW'>1.409217572903983</data></sample></line><line experimentname='Sulpice dataset A' coordinator='Anja' startdate='29.02.12 00:00' importdate='06.03.12 10:48' genotype='Nok2' growthconditions='Netherlas' id='36' name='A. thaliana'><sample id='2186' time='1' unit='Hour'><average max='1.7454806463558978' min='1.7454806463558978' replicates='1' stddev='NaN' unit='µmol/g FW'>1.7454806463558978</average><data replicates='1' unit='µmol/g FW'>1.7454806463558978</data></sample></line><line experimentname='Sulpice dataset A' coordinator='Anja' startdate='29.02.12 00:00' importdate='06.03.12 10:48' genotype='nok3' growthconditions='Netherlas' id='37' name='A. thaliana'><sample id='2187' time='1' unit='Hour'><average max='1.9675094571530647' min='1.9675094571530647' replicates='1' stddev='NaN' unit='µmol/g FW'>1.9675094571530647</average><data replicates='1' unit='µmol/g FW'>1.9675094571530647</data></sample></line><line experimentname='Sulpice dataset A' coordinator='Anja' startdate='29.02.12 00:00' importdate='06.03.12 10:48' genotype='Nw3' growthconditions='Germany' id='38' name='A. thaliana'><sample id='2188' time='1' unit='Hour'><average max='2.584379398917742' min='2.584379398917742' replicates='1' stddev='NaN' unit='µmol/g FW'>2.584379398917742</average><data replicates='1' unit='µmol/g FW'>2.584379398917742</data></sample></line><line experimentname='Sulpice dataset A' coordinator='Anja' startdate='29.02.12 00:00' importdate='06.03.12 10:48' genotype='Old1' growthconditions='Germany' id='39' name='A. thaliana'><sample id='2189' time='1' unit='Hour'><average max='2.237999286244755' min='2.237999286244755' replicates='1' stddev='NaN' unit='µmol/g FW'>2.237999286244755</average><data replicates='1' unit='µmol/g FW'>2.237999286244755</data></sample></line><line experimentname='Sulpice dataset A' coordinator='Anja' startdate='29.02.12 00:00' importdate='06.03.12 10:48' genotype='Ove0' growthconditions='Germany' id='40' name='A. thaliana'><sample id='2190' time='1' unit='Hour'><average max='0.9759904882631275' min='0.9759904882631275' replicates='1' stddev='NaN' unit='µmol/g FW'>0.9759904882631275</average><data replicates='1' unit='µmol/g FW'>0.9759904882631275</data></sample></line><line experimentname='Sulpice dataset A' coordinator='Anja' startdate='29.02.12 00:00' importdate='06.03.12 10:48' genotype='Po0' growthconditions='Germany' id='41' name='A. thaliana'><sample id='2191' time='1' unit='Hour'><average max='1.2259536282546832' min='1.2259536282546832' replicates='1' stddev='NaN' unit='µmol/g FW'>1.2259536282546832</average><data replicates='1' unit='µmol/g FW'>1.2259536282546832</data></sample></line><line experimentname='Sulpice dataset A' coordinator='Anja' startdate='29.02.12 00:00' importdate='06.03.12 10:48' genotype='Pr0' growthconditions='Germany' id='42' name='A. thaliana'><sample id='2192' time='1' unit='Hour'><average max='1.3557670434081526' min='1.3557670434081526' replicates='1' stddev='NaN' unit='µmol/g FW'>1.3557670434081526</average><data replicates='1' unit='µmol/g FW'>1.3557670434081526</data></sample></line><line experimentname='Sulpice dataset A' coordinator='Anja' startdate='29.02.12 00:00' importdate='06.03.12 10:48' genotype='Pt0' growthconditions='Germany' id='43' name='A. thaliana'><sample id='2193' time='1' unit='Hour'><average max='1.7454266422337965' min='1.7454266422337965' replicates='1' stddev='NaN' unit='µmol/g FW'>1.7454266422337965</average><data replicates='1' unit='µmol/g FW'>1.7454266422337965</data></sample></line><line experimentname='Sulpice dataset A' coordinator='Anja' startdate='29.02.12 00:00' importdate='06.03.12 10:48' genotype='Pyl1' growthconditions='France' id='44' name='A. thaliana'><sample id='2194' time='1' unit='Hour'><average max='2.5141828068136007' min='2.5141828068136007' replicates='1' stddev='NaN' unit='µmol/g FW'>2.5141828068136007</average><data replicates='1' unit='µmol/g FW'>2.5141828068136007</data></sample></line><line experimentname='Sulpice dataset A' coordinator='Anja' startdate='29.02.12 00:00' importdate='06.03.12 10:48' genotype='Ra0' growthconditions='France' id='45' name='A. thaliana'><sample id='2195' time='1' unit='Hour'><average max='1.0751077327117646' min='1.0751077327117646' replicates='1' stddev='NaN' unit='µmol/g FW'>1.0751077327117646</average><data replicates='1' unit='µmol/g FW'>1.0751077327117646</data></sample></line><line experimentname='Sulpice dataset A' coordinator='Anja' startdate='29.02.12 00:00' importdate='06.03.12 10:48' genotype='RLD1' growthconditions='Netherlas' id='46' name='A. thaliana'><sample id='2196' time='1' unit='Hour'><average max='0.970714000149051' min='0.970714000149051' replicates='1' stddev='NaN' unit='µmol/g FW'>0.970714000149051</average><data replicates='1' unit='µmol/g FW'>0.970714000149051</data></sample></line><line experimentname='Sulpice dataset A' coordinator='Anja' startdate='29.02.12 00:00' importdate='06.03.12 10:48' genotype='Ty0' growthconditions='United Kingdom' id='47' name='A. thaliana'><sample id='2197' time='1' unit='Hour'><average max='1.8035321350488414' min='1.8035321350488414' replicates='1' stddev='NaN' unit='µmol/g FW'>1.8035321350488414</average><data replicates='1' unit='µmol/g FW'>1.8035321350488414</data></sample></line><line experimentname='Sulpice dataset A' coordinator='Anja' startdate='29.02.12 00:00' importdate='06.03.12 10:48' genotype='Wc2' growthconditions='Germany' id='48' name='A. thaliana'><sample id='2198' time='1' unit='Hour'><average max='2.399971885488912' min='2.399971885488912' replicates='1' stddev='NaN' unit='µmol/g FW'>2.399971885488912</average><data replicates='1' unit='µmol/g FW'>2.399971885488912</data></sample></line><line experimentname='Sulpice dataset A' coordinator='Anja' startdate='29.02.12 00:00' importdate='06.03.12 10:48' genotype='Wei1' growthconditions='Switzerla' id='49' name='A. thaliana'><sample id='2199' time='1' unit='Hour'><average max='1.8379393309755911' min='1.8379393309755911' replicates='1' stddev='NaN' unit='µmol/g FW'>1.8379393309755911</average><data replicates='1' unit='µmol/g FW'>1.8379393309755911</data></sample></line><line experimentname='Sulpice dataset A' coordinator='Anja' startdate='29.02.12 00:00' importdate='06.03.12 10:48' genotype='Wt5' growthconditions='Germany' id='50' name='A. thaliana'><sample id='2200' time='1' unit='Hour'><average max='2.07646507533003' min='2.07646507533003' replicates='1' stddev='NaN' unit='µmol/g FW'>2.07646507533003</average><data replicates='1' unit='µmol/g FW'>2.07646507533003</data></sample></line></substance>@"
    ]
    oldlabel "D-fructose"
    sbgn [
      role "SIMPLECHEMICAL"
    ]
    url "http://pgrc-35.ipk-gatersleben.de/pls/htmldb_pgrc/f?p=112:10:::NO::P10_PATHWAY_OBJECT_ID:spec24loc90"
  ]
  node [
    id 66
    zlevel -1

    charting [
      background_color "#000000"
      domainAxis "[unit]"
      empty_border_width 2.0
      empty_border_width_vert 2.0
      maxRange 1.0
      max_charts_in_column -1
      minRange 0.0
      rangeAxis "[unit]"
      rangeStepSize 0.0
      show_legend "false"
      useCustomRange "false"
      useCustomRangeSteps "false"
    ]
    graphics [
      x 814.8333333333333
      y 444.0
      w 50.0
      h 50.0
      fill "#FFFFFF"
      outline "#000000"
      component "chart2d_type3"
      frameThickness 1.5
      gradient 0.0
      rounding 5.0
      type "oval"
    ]
    label "Glc"
    labelgraphics [
      alignment "left"
      anchor "t"
      color "#000000"
      fontName "Tahoma"
      fontSize 11
      fontStyle "plain"
      type "text"
    ]
    mapping [
      measurementdata "<substance name0='Glc' name1='glucose' id='column 30' name='Glc'><line experimentname='Sulpice dataset A' coordinator='Anja' startdate='29.02.12 00:00' importdate='06.03.12 10:48' genotype='Aa0' growthconditions='Germany' id='1' name='A. thaliana'><sample id='4351' time='1' unit='Hour'><average max='3.967703133086861' min='3.967703133086861' replicates='1' stddev='NaN' unit='µmol/g FW'>3.967703133086861</average><data replicates='1' unit='µmol/g FW'>3.967703133086861</data></sample></line><line experimentname='Sulpice dataset A' coordinator='Anja' startdate='29.02.12 00:00' importdate='06.03.12 10:48' genotype='An2' growthconditions='Belgium' id='2' name='A. thaliana'><sample id='4352' time='1' unit='Hour'><average max='2.4331428646168667' min='2.4331428646168667' replicates='1' stddev='NaN' unit='µmol/g FW'>2.4331428646168667</average><data replicates='1' unit='µmol/g FW'>2.4331428646168667</data></sample></line><line experimentname='Sulpice dataset A' coordinator='Anja' startdate='29.02.12 00:00' importdate='06.03.12 10:48' genotype='Ang0' growthconditions='Belgium' id='3' name='A. thaliana'><sample id='4353' time='1' unit='Hour'><average max='1.9595732699242758' min='1.9595732699242758' replicates='1' stddev='NaN' unit='µmol/g FW'>1.9595732699242758</average><data replicates='1' unit='µmol/g FW'>1.9595732699242758</data></sample></line><line experimentname='Sulpice dataset A' coordinator='Anja' startdate='29.02.12 00:00' importdate='06.03.12 10:48' genotype='Be0' growthconditions='Germany' id='4' name='A. thaliana'><sample id='4354' time='1' unit='Hour'><average max='2.0103157556992373' min='2.0103157556992373' replicates='1' stddev='NaN' unit='µmol/g FW'>2.0103157556992373</average><data replicates='1' unit='µmol/g FW'>2.0103157556992373</data></sample></line><line experimentname='Sulpice dataset A' coordinator='Anja' startdate='29.02.12 00:00' importdate='06.03.12 10:48' genotype='Bsch2' growthconditions='Germany' id='5' name='A. thaliana'><sample id='4355' time='1' unit='Hour'><average max='2.529232246728189' min='2.529232246728189' replicates='1' stddev='NaN' unit='µmol/g FW'>2.529232246728189</average><data replicates='1' unit='µmol/g FW'>2.529232246728189</data></sample></line><line experimentname='Sulpice dataset A' coordinator='Anja' startdate='29.02.12 00:00' importdate='06.03.12 10:48' genotype='Bu2' growthconditions='Germany' id='6' name='A. thaliana'><sample id='4356' time='1' unit='Hour'><average max='4.949998602251034' min='4.949998602251034' replicates='1' stddev='NaN' unit='µmol/g FW'>4.949998602251034</average><data replicates='1' unit='µmol/g FW'>4.949998602251034</data></sample></line><line experimentname='Sulpice dataset A' coordinator='Anja' startdate='29.02.12 00:00' importdate='06.03.12 10:48' genotype='Bu6' growthconditions='Germany' id='7' name='A. thaliana'><sample id='4357' time='1' unit='Hour'><average max='4.3185163593619755' min='4.3185163593619755' replicates='1' stddev='NaN' unit='µmol/g FW'>4.3185163593619755</average><data replicates='1' unit='µmol/g FW'>4.3185163593619755</data></sample></line><line experimentname='Sulpice dataset A' coordinator='Anja' startdate='29.02.12 00:00' importdate='06.03.12 10:48' genotype='Bur0' growthconditions='Irela' id='8' name='A. thaliana'><sample id='4358' time='1' unit='Hour'><average max='2.8863147455824634' min='2.8863147455824634' replicates='1' stddev='NaN' unit='µmol/g FW'>2.8863147455824634</average><data replicates='1' unit='µmol/g FW'>2.8863147455824634</data></sample></line><line experimentname='Sulpice dataset A' coordinator='Anja' startdate='29.02.12 00:00' importdate='06.03.12 10:48' genotype='Da0' growthconditions='Germany' id='9' name='A. thaliana'><sample id='4359' time='1' unit='Hour'><average max='2.717868056486648' min='2.717868056486648' replicates='1' stddev='NaN' unit='µmol/g FW'>2.717868056486648</average><data replicates='1' unit='µmol/g FW'>2.717868056486648</data></sample></line><line experimentname='Sulpice dataset A' coordinator='Anja' startdate='29.02.12 00:00' importdate='06.03.12 10:48' genotype='Edi0' growthconditions='United Kingdom' id='10' name='A. thaliana'><sample id='4360' time='1' unit='Hour'><average max='3.791468986910059' min='3.791468986910059' replicates='1' stddev='NaN' unit='µmol/g FW'>3.791468986910059</average><data replicates='1' unit='µmol/g FW'>3.791468986910059</data></sample></line><line experimentname='Sulpice dataset A' coordinator='Anja' startdate='29.02.12 00:00' importdate='06.03.12 10:48' genotype='Ei2' growthconditions='Germany' id='11' name='A. thaliana'><sample id='4361' time='1' unit='Hour'><average max='2.586595637491887' min='2.586595637491887' replicates='1' stddev='NaN' unit='µmol/g FW'>2.586595637491887</average><data replicates='1' unit='µmol/g FW'>2.586595637491887</data></sample></line><line experimentname='Sulpice dataset A' coordinator='Anja' startdate='29.02.12 00:00' importdate='06.03.12 10:48' genotype='Ei4' growthconditions='Germany' id='12' name='A. thaliana'><sample id='4362' time='1' unit='Hour'><average max='3.0720114196971178' min='3.0720114196971178' replicates='1' stddev='NaN' unit='µmol/g FW'>3.0720114196971178</average><data replicates='1' unit='µmol/g FW'>3.0720114196971178</data></sample></line><line experimentname='Sulpice dataset A' coordinator='Anja' startdate='29.02.12 00:00' importdate='06.03.12 10:48' genotype='El0' growthconditions='Germany' id='13' name='A. thaliana'><sample id='4363' time='1' unit='Hour'><average max='2.617075819112169' min='2.617075819112169' replicates='1' stddev='NaN' unit='µmol/g FW'>2.617075819112169</average><data replicates='1' unit='µmol/g FW'>2.617075819112169</data></sample></line><line experimentname='Sulpice dataset A' coordinator='Anja' startdate='29.02.12 00:00' importdate='06.03.12 10:48' genotype='EnkheimD' growthconditions='Germany' id='14' name='A. thaliana'><sample id='4364' time='1' unit='Hour'><average max='3.9040175469145475' min='3.9040175469145475' replicates='1' stddev='NaN' unit='µmol/g FW'>3.9040175469145475</average><data replicates='1' unit='µmol/g FW'>3.9040175469145475</data></sample></line><line experimentname='Sulpice dataset A' coordinator='Anja' startdate='29.02.12 00:00' importdate='06.03.12 10:48' genotype='Ep0' growthconditions='Germany' id='15' name='A. thaliana'><sample id='4365' time='1' unit='Hour'><average max='NaN' min='NaN' replicates='1' stddev='NaN' unit='µmol/g FW'>NaN</average><data replicates='1' unit='µmol/g FW'>NaN</data></sample></line><line experimentname='Sulpice dataset A' coordinator='Anja' startdate='29.02.12 00:00' importdate='06.03.12 10:48' genotype='Ga0' growthconditions='Germany' id='16' name='A. thaliana'><sample id='4366' time='1' unit='Hour'><average max='2.5956698710239143' min='2.5956698710239143' replicates='1' stddev='NaN' unit='µmol/g FW'>2.5956698710239143</average><data replicates='1' unit='µmol/g FW'>2.5956698710239143</data></sample></line><line experimentname='Sulpice dataset A' coordinator='Anja' startdate='29.02.12 00:00' importdate='06.03.12 10:48' genotype='Goe2' growthconditions='Germany' id='17' name='A. thaliana'><sample id='4367' time='1' unit='Hour'><average max='4.1063479606836095' min='4.1063479606836095' replicates='1' stddev='NaN' unit='µmol/g FW'>4.1063479606836095</average><data replicates='1' unit='µmol/g FW'>4.1063479606836095</data></sample></line><line experimentname='Sulpice dataset A' coordinator='Anja' startdate='29.02.12 00:00' importdate='06.03.12 10:48' genotype='GOT7' growthconditions='Germany' id='18' name='A. thaliana'><sample id='4368' time='1' unit='Hour'><average max='3.5246487363291354' min='3.5246487363291354' replicates='1' stddev='NaN' unit='µmol/g FW'>3.5246487363291354</average><data replicates='1' unit='µmol/g FW'>3.5246487363291354</data></sample></line><line experimentname='Sulpice dataset A' coordinator='Anja' startdate='29.02.12 00:00' importdate='06.03.12 10:48' genotype='Gue0' growthconditions='Germany' id='19' name='A. thaliana'><sample id='4369' time='1' unit='Hour'><average max='2.7531882730877606' min='2.7531882730877606' replicates='1' stddev='NaN' unit='µmol/g FW'>2.7531882730877606</average><data replicates='1' unit='µmol/g FW'>2.7531882730877606</data></sample></line><line experimentname='Sulpice dataset A' coordinator='Anja' startdate='29.02.12 00:00' importdate='06.03.12 10:48' genotype='Gy0' growthconditions='France' id='20' name='A. thaliana'><sample id='4370' time='1' unit='Hour'><average max='2.52223290147698' min='2.52223290147698' replicates='1' stddev='NaN' unit='µmol/g FW'>2.52223290147698</average><data replicates='1' unit='µmol/g FW'>2.52223290147698</data></sample></line><line experimentname='Sulpice dataset A' coordinator='Anja' startdate='29.02.12 00:00' importdate='06.03.12 10:48' genotype='Hi3' growthconditions='Germany' id='21' name='A. thaliana'><sample id='4371' time='1' unit='Hour'><average max='1.5121723986656839' min='1.5121723986656839' replicates='1' stddev='NaN' unit='µmol/g FW'>1.5121723986656839</average><data replicates='1' unit='µmol/g FW'>1.5121723986656839</data></sample></line><line experimentname='Sulpice dataset A' coordinator='Anja' startdate='29.02.12 00:00' importdate='06.03.12 10:48' genotype='Hs0' growthconditions='Germany' id='22' name='A. thaliana'><sample id='4372' time='1' unit='Hour'><average max='3.2159544967414924' min='3.2159544967414924' replicates='1' stddev='NaN' unit='µmol/g FW'>3.2159544967414924</average><data replicates='1' unit='µmol/g FW'>3.2159544967414924</data></sample></line><line experimentname='Sulpice dataset A' coordinator='Anja' startdate='29.02.12 00:00' importdate='06.03.12 10:48' genotype='Is1' growthconditions='Germany' id='23' name='A. thaliana'><sample id='4373' time='1' unit='Hour'><average max='3.4806414894191673' min='3.4806414894191673' replicates='1' stddev='NaN' unit='µmol/g FW'>3.4806414894191673</average><data replicates='1' unit='µmol/g FW'>3.4806414894191673</data></sample></line><line experimentname='Sulpice dataset A' coordinator='Anja' startdate='29.02.12 00:00' importdate='06.03.12 10:48' genotype='Kl0' growthconditions='Germany' id='24' name='A. thaliana'><sample id='4374' time='1' unit='Hour'><average max='3.9833974242071353' min='3.9833974242071353' replicates='1' stddev='NaN' unit='µmol/g FW'>3.9833974242071353</average><data replicates='1' unit='µmol/g FW'>3.9833974242071353</data></sample></line><line experimentname='Sulpice dataset A' coordinator='Anja' startdate='29.02.12 00:00' importdate='06.03.12 10:48' genotype='Ko2' growthconditions='Denmark' id='25' name='A. thaliana'><sample id='4375' time='1' unit='Hour'><average max='2.358981541547299' min='2.358981541547299' replicates='1' stddev='NaN' unit='µmol/g FW'>2.358981541547299</average><data replicates='1' unit='µmol/g FW'>2.358981541547299</data></sample></line><line experimentname='Sulpice dataset A' coordinator='Anja' startdate='29.02.12 00:00' importdate='06.03.12 10:48' genotype='Lan0' growthconditions='United Kingdom' id='26' name='A. thaliana'><sample id='4376' time='1' unit='Hour'><average max='2.5964655258692755' min='2.5964655258692755' replicates='1' stddev='NaN' unit='µmol/g FW'>2.5964655258692755</average><data replicates='1' unit='µmol/g FW'>2.5964655258692755</data></sample></line><line experimentname='Sulpice dataset A' coordinator='Anja' startdate='29.02.12 00:00' importdate='06.03.12 10:48' genotype='Ler1' growthconditions='Germany' id='27' name='A. thaliana'><sample id='4377' time='1' unit='Hour'><average max='2.9525950272479453' min='2.9525950272479453' replicates='1' stddev='NaN' unit='µmol/g FW'>2.9525950272479453</average><data replicates='1' unit='µmol/g FW'>2.9525950272479453</data></sample></line><line experimentname='Sulpice dataset A' coordinator='Anja' startdate='29.02.12 00:00' importdate='06.03.12 10:48' genotype='Li5:3' growthconditions='Germany' id='28' name='A. thaliana'><sample id='4378' time='1' unit='Hour'><average max='2.9590701442036917' min='2.9590701442036917' replicates='1' stddev='NaN' unit='µmol/g FW'>2.9590701442036917</average><data replicates='1' unit='µmol/g FW'>2.9590701442036917</data></sample></line><line experimentname='Sulpice dataset A' coordinator='Anja' startdate='29.02.12 00:00' importdate='06.03.12 10:48' genotype='Lm' growthconditions='France' id='29' name='A. thaliana'><sample id='4379' time='1' unit='Hour'><average max='2.873189242701185' min='2.873189242701185' replicates='1' stddev='NaN' unit='µmol/g FW'>2.873189242701185</average><data replicates='1' unit='µmol/g FW'>2.873189242701185</data></sample></line><line experimentname='Sulpice dataset A' coordinator='Anja' startdate='29.02.12 00:00' importdate='06.03.12 10:48' genotype='Ma2' growthconditions='Germany' id='30' name='A. thaliana'><sample id='4380' time='1' unit='Hour'><average max='1.9225006771201838' min='1.9225006771201838' replicates='1' stddev='NaN' unit='µmol/g FW'>1.9225006771201838</average><data replicates='1' unit='µmol/g FW'>1.9225006771201838</data></sample></line><line experimentname='Sulpice dataset A' coordinator='Anja' startdate='29.02.12 00:00' importdate='06.03.12 10:48' genotype='Me0' growthconditions='Germany' id='31' name='A. thaliana'><sample id='4381' time='1' unit='Hour'><average max='3.6756431100554403' min='3.6756431100554403' replicates='1' stddev='NaN' unit='µmol/g FW'>3.6756431100554403</average><data replicates='1' unit='µmol/g FW'>3.6756431100554403</data></sample></line><line experimentname='Sulpice dataset A' coordinator='Anja' startdate='29.02.12 00:00' importdate='06.03.12 10:48' genotype='Mz0' growthconditions='Germany' id='32' name='A. thaliana'><sample id='4382' time='1' unit='Hour'><average max='3.9736225313277966' min='3.9736225313277966' replicates='1' stddev='NaN' unit='µmol/g FW'>3.9736225313277966</average><data replicates='1' unit='µmol/g FW'>3.9736225313277966</data></sample></line><line experimentname='Sulpice dataset A' coordinator='Anja' startdate='29.02.12 00:00' importdate='06.03.12 10:48' genotype='NFA8' growthconditions='United Kingdom' id='33' name='A. thaliana'><sample id='4383' time='1' unit='Hour'><average max='2.8849433934189057' min='2.8849433934189057' replicates='1' stddev='NaN' unit='µmol/g FW'>2.8849433934189057</average><data replicates='1' unit='µmol/g FW'>2.8849433934189057</data></sample></line><line experimentname='Sulpice dataset A' coordinator='Anja' startdate='29.02.12 00:00' importdate='06.03.12 10:48' genotype='No0' growthconditions='Germany' id='34' name='A. thaliana'><sample id='4384' time='1' unit='Hour'><average max='3.3252275353230054' min='3.3252275353230054' replicates='1' stddev='NaN' unit='µmol/g FW'>3.3252275353230054</average><data replicates='1' unit='µmol/g FW'>3.3252275353230054</data></sample></line><line experimentname='Sulpice dataset A' coordinator='Anja' startdate='29.02.12 00:00' importdate='06.03.12 10:48' genotype='Nok1' growthconditions='Netherlas' id='35' name='A. thaliana'><sample id='4385' time='1' unit='Hour'><average max='3.9450179496590203' min='3.9450179496590203' replicates='1' stddev='NaN' unit='µmol/g FW'>3.9450179496590203</average><data replicates='1' unit='µmol/g FW'>3.9450179496590203</data></sample></line><line experimentname='Sulpice dataset A' coordinator='Anja' startdate='29.02.12 00:00' importdate='06.03.12 10:48' genotype='Nok2' growthconditions='Netherlas' id='36' name='A. thaliana'><sample id='4386' time='1' unit='Hour'><average max='4.505513741040082' min='4.505513741040082' replicates='1' stddev='NaN' unit='µmol/g FW'>4.505513741040082</average><data replicates='1' unit='µmol/g FW'>4.505513741040082</data></sample></line><line experimentname='Sulpice dataset A' coordinator='Anja' startdate='29.02.12 00:00' importdate='06.03.12 10:48' genotype='nok3' growthconditions='Netherlas' id='37' name='A. thaliana'><sample id='4387' time='1' unit='Hour'><average max='4.518101048618498' min='4.518101048618498' replicates='1' stddev='NaN' unit='µmol/g FW'>4.518101048618498</average><data replicates='1' unit='µmol/g FW'>4.518101048618498</data></sample></line><line experimentname='Sulpice dataset A' coordinator='Anja' startdate='29.02.12 00:00' importdate='06.03.12 10:48' genotype='Nw3' growthconditions='Germany' id='38' name='A. thaliana'><sample id='4388' time='1' unit='Hour'><average max='4.504726078033166' min='4.504726078033166' replicates='1' stddev='NaN' unit='µmol/g FW'>4.504726078033166</average><data replicates='1' unit='µmol/g FW'>4.504726078033166</data></sample></line><line experimentname='Sulpice dataset A' coordinator='Anja' startdate='29.02.12 00:00' importdate='06.03.12 10:48' genotype='Old1' growthconditions='Germany' id='39' name='A. thaliana'><sample id='4389' time='1' unit='Hour'><average max='4.917731890155695' min='4.917731890155695' replicates='1' stddev='NaN' unit='µmol/g FW'>4.917731890155695</average><data replicates='1' unit='µmol/g FW'>4.917731890155695</data></sample></line><line experimentname='Sulpice dataset A' coordinator='Anja' startdate='29.02.12 00:00' importdate='06.03.12 10:48' genotype='Ove0' growthconditions='Germany' id='40' name='A. thaliana'><sample id='4390' time='1' unit='Hour'><average max='2.381987051843796' min='2.381987051843796' replicates='1' stddev='NaN' unit='µmol/g FW'>2.381987051843796</average><data replicates='1' unit='µmol/g FW'>2.381987051843796</data></sample></line><line experimentname='Sulpice dataset A' coordinator='Anja' startdate='29.02.12 00:00' importdate='06.03.12 10:48' genotype='Po0' growthconditions='Germany' id='41' name='A. thaliana'><sample id='4391' time='1' unit='Hour'><average max='3.143126494354869' min='3.143126494354869' replicates='1' stddev='NaN' unit='µmol/g FW'>3.143126494354869</average><data replicates='1' unit='µmol/g FW'>3.143126494354869</data></sample></line><line experimentname='Sulpice dataset A' coordinator='Anja' startdate='29.02.12 00:00' importdate='06.03.12 10:48' genotype='Pr0' growthconditions='Germany' id='42' name='A. thaliana'><sample id='4392' time='1' unit='Hour'><average max='2.5849108528173006' min='2.5849108528173006' replicates='1' stddev='NaN' unit='µmol/g FW'>2.5849108528173006</average><data replicates='1' unit='µmol/g FW'>2.5849108528173006</data></sample></line><line experimentname='Sulpice dataset A' coordinator='Anja' startdate='29.02.12 00:00' importdate='06.03.12 10:48' genotype='Pt0' growthconditions='Germany' id='43' name='A. thaliana'><sample id='4393' time='1' unit='Hour'><average max='2.6445235454620026' min='2.6445235454620026' replicates='1' stddev='NaN' unit='µmol/g FW'>2.6445235454620026</average><data replicates='1' unit='µmol/g FW'>2.6445235454620026</data></sample></line><line experimentname='Sulpice dataset A' coordinator='Anja' startdate='29.02.12 00:00' importdate='06.03.12 10:48' genotype='Pyl1' growthconditions='France' id='44' name='A. thaliana'><sample id='4394' time='1' unit='Hour'><average max='4.886237520301603' min='4.886237520301603' replicates='1' stddev='NaN' unit='µmol/g FW'>4.886237520301603</average><data replicates='1' unit='µmol/g FW'>4.886237520301603</data></sample></line><line experimentname='Sulpice dataset A' coordinator='Anja' startdate='29.02.12 00:00' importdate='06.03.12 10:48' genotype='Ra0' growthconditions='France' id='45' name='A. thaliana'><sample id='4395' time='1' unit='Hour'><average max='2.168621661833552' min='2.168621661833552' replicates='1' stddev='NaN' unit='µmol/g FW'>2.168621661833552</average><data replicates='1' unit='µmol/g FW'>2.168621661833552</data></sample></line><line experimentname='Sulpice dataset A' coordinator='Anja' startdate='29.02.12 00:00' importdate='06.03.12 10:48' genotype='RLD1' growthconditions='Netherlas' id='46' name='A. thaliana'><sample id='4396' time='1' unit='Hour'><average max='2.8567629244488764' min='2.8567629244488764' replicates='1' stddev='NaN' unit='µmol/g FW'>2.8567629244488764</average><data replicates='1' unit='µmol/g FW'>2.8567629244488764</data></sample></line><line experimentname='Sulpice dataset A' coordinator='Anja' startdate='29.02.12 00:00' importdate='06.03.12 10:48' genotype='Ty0' growthconditions='United Kingdom' id='47' name='A. thaliana'><sample id='4397' time='1' unit='Hour'><average max='3.364764274076453' min='3.364764274076453' replicates='1' stddev='NaN' unit='µmol/g FW'>3.364764274076453</average><data replicates='1' unit='µmol/g FW'>3.364764274076453</data></sample></line><line experimentname='Sulpice dataset A' coordinator='Anja' startdate='29.02.12 00:00' importdate='06.03.12 10:48' genotype='Wc2' growthconditions='Germany' id='48' name='A. thaliana'><sample id='4398' time='1' unit='Hour'><average max='4.076920670402808' min='4.076920670402808' replicates='1' stddev='NaN' unit='µmol/g FW'>4.076920670402808</average><data replicates='1' unit='µmol/g FW'>4.076920670402808</data></sample></line><line experimentname='Sulpice dataset A' coordinator='Anja' startdate='29.02.12 00:00' importdate='06.03.12 10:48' genotype='Wei1' growthconditions='Switzerla' id='49' name='A. thaliana'><sample id='4399' time='1' unit='Hour'><average max='2.7285157532409294' min='2.7285157532409294' replicates='1' stddev='NaN' unit='µmol/g FW'>2.7285157532409294</average><data replicates='1' unit='µmol/g FW'>2.7285157532409294</data></sample></line><line experimentname='Sulpice dataset A' coordinator='Anja' startdate='29.02.12 00:00' importdate='06.03.12 10:48' genotype='Wt5' growthconditions='Germany' id='50' name='A. thaliana'><sample id='4400' time='1' unit='Hour'><average max='3.0202028597864783' min='3.0202028597864783' replicates='1' stddev='NaN' unit='µmol/g FW'>3.0202028597864783</average><data replicates='1' unit='µmol/g FW'>3.0202028597864783</data></sample></line></substance>@"
    ]
    oldlabel "D-glucose"
    sbgn [
      role "SIMPLECHEMICAL"
    ]
    url "http://pgrc-35.ipk-gatersleben.de/pls/htmldb_pgrc/f?p=112:10:::NO::P10_PATHWAY_OBJECT_ID:spec16loc87"
  ]
  node [
    id 67
    zlevel -1

    charting [
      background_color "#000000"
      domainAxis "[unit]"
      empty_border_width 2.0
      empty_border_width_vert 2.0
      maxRange 1.0
      max_charts_in_column -1
      minRange 0.0
      rangeAxis "[unit]"
      rangeStepSize 0.0
      show_legend "false"
      useCustomRange "false"
      useCustomRangeSteps "false"
    ]
    graphics [
      x 752.8333333333333
      y 354.0
      w 64.0
      h 40.0
      fill "#FFFFFF"
      outline "#000000"
      component "chart2d_type3"
      frameThickness 1.5
      gradient 0.0
      rounding 10.0
      type "rectangle"
    ]
    label "2.4.1.13"
    labelgraphics [
      alignment "left"
      anchor "t"
      color "#000000"
      fontName "Tahoma"
      fontSize 11
      fontStyle "plain"
      type "text"
    ]
    mapping [
      measurementdata "<substance name0='Susy' name1='2.4.1.13' id='column 112' name='Susy'><line experimentname='Sulpice dataset A' coordinator='Anja' startdate='29.02.12 00:00' importdate='06.03.12 10:48' genotype='Aa0' growthconditions='Germany' id='1' name='A. thaliana'><sample id='1051' time='1' unit='Hour'><average max='153.65496183856249' min='153.65496183856249' replicates='1' stddev='NaN' unit='nmol/min/g FW'>153.65496183856249</average><data replicates='1' unit='nmol/min/g FW'>153.65496183856249</data></sample></line><line experimentname='Sulpice dataset A' coordinator='Anja' startdate='29.02.12 00:00' importdate='06.03.12 10:48' genotype='An2' growthconditions='Belgium' id='2' name='A. thaliana'><sample id='1052' time='1' unit='Hour'><average max='124.63510299664416' min='124.63510299664416' replicates='1' stddev='NaN' unit='nmol/min/g FW'>124.63510299664416</average><data replicates='1' unit='nmol/min/g FW'>124.63510299664416</data></sample></line><line experimentname='Sulpice dataset A' coordinator='Anja' startdate='29.02.12 00:00' importdate='06.03.12 10:48' genotype='Ang0' growthconditions='Belgium' id='3' name='A. thaliana'><sample id='1053' time='1' unit='Hour'><average max='91.2201345815318' min='91.2201345815318' replicates='1' stddev='NaN' unit='nmol/min/g FW'>91.2201345815318</average><data replicates='1' unit='nmol/min/g FW'>91.2201345815318</data></sample></line><line experimentname='Sulpice dataset A' coordinator='Anja' startdate='29.02.12 00:00' importdate='06.03.12 10:48' genotype='Be0' growthconditions='Germany' id='4' name='A. thaliana'><sample id='1054' time='1' unit='Hour'><average max='158.82221834817153' min='158.82221834817153' replicates='1' stddev='NaN' unit='nmol/min/g FW'>158.82221834817153</average><data replicates='1' unit='nmol/min/g FW'>158.82221834817153</data></sample></line><line experimentname='Sulpice dataset A' coordinator='Anja' startdate='29.02.12 00:00' importdate='06.03.12 10:48' genotype='Bsch2' growthconditions='Germany' id='5' name='A. thaliana'><sample id='1055' time='1' unit='Hour'><average max='116.44221669619371' min='116.44221669619371' replicates='1' stddev='NaN' unit='nmol/min/g FW'>116.44221669619371</average><data replicates='1' unit='nmol/min/g FW'>116.44221669619371</data></sample></line><line experimentname='Sulpice dataset A' coordinator='Anja' startdate='29.02.12 00:00' importdate='06.03.12 10:48' genotype='Bu2' growthconditions='Germany' id='6' name='A. thaliana'><sample id='1056' time='1' unit='Hour'><average max='201.21100227872682' min='201.21100227872682' replicates='1' stddev='NaN' unit='nmol/min/g FW'>201.21100227872682</average><data replicates='1' unit='nmol/min/g FW'>201.21100227872682</data></sample></line><line experimentname='Sulpice dataset A' coordinator='Anja' startdate='29.02.12 00:00' importdate='06.03.12 10:48' genotype='Bu6' growthconditions='Germany' id='7' name='A. thaliana'><sample id='1057' time='1' unit='Hour'><average max='117.82105475096277' min='117.82105475096277' replicates='1' stddev='NaN' unit='nmol/min/g FW'>117.82105475096277</average><data replicates='1' unit='nmol/min/g FW'>117.82105475096277</data></sample></line><line experimentname='Sulpice dataset A' coordinator='Anja' startdate='29.02.12 00:00' importdate='06.03.12 10:48' genotype='Bur0' growthconditions='Irela' id='8' name='A. thaliana'><sample id='1058' time='1' unit='Hour'><average max='126.77807342078644' min='126.77807342078644' replicates='1' stddev='NaN' unit='nmol/min/g FW'>126.77807342078644</average><data replicates='1' unit='nmol/min/g FW'>126.77807342078644</data></sample></line><line experimentname='Sulpice dataset A' coordinator='Anja' startdate='29.02.12 00:00' importdate='06.03.12 10:48' genotype='Da0' growthconditions='Germany' id='9' name='A. thaliana'><sample id='1059' time='1' unit='Hour'><average max='109.49409740454507' min='109.49409740454507' replicates='1' stddev='NaN' unit='nmol/min/g FW'>109.49409740454507</average><data replicates='1' unit='nmol/min/g FW'>109.49409740454507</data></sample></line><line experimentname='Sulpice dataset A' coordinator='Anja' startdate='29.02.12 00:00' importdate='06.03.12 10:48' genotype='Edi0' growthconditions='United Kingdom' id='10' name='A. thaliana'><sample id='1060' time='1' unit='Hour'><average max='148.2969020980411' min='148.2969020980411' replicates='1' stddev='NaN' unit='nmol/min/g FW'>148.2969020980411</average><data replicates='1' unit='nmol/min/g FW'>148.2969020980411</data></sample></line><line experimentname='Sulpice dataset A' coordinator='Anja' startdate='29.02.12 00:00' importdate='06.03.12 10:48' genotype='Ei2' growthconditions='Germany' id='11' name='A. thaliana'><sample id='1061' time='1' unit='Hour'><average max='130.2498977773048' min='130.2498977773048' replicates='1' stddev='NaN' unit='nmol/min/g FW'>130.2498977773048</average><data replicates='1' unit='nmol/min/g FW'>130.2498977773048</data></sample></line><line experimentname='Sulpice dataset A' coordinator='Anja' startdate='29.02.12 00:00' importdate='06.03.12 10:48' genotype='Ei4' growthconditions='Germany' id='12' name='A. thaliana'><sample id='1062' time='1' unit='Hour'><average max='103.92113537596161' min='103.92113537596161' replicates='1' stddev='NaN' unit='nmol/min/g FW'>103.92113537596161</average><data replicates='1' unit='nmol/min/g FW'>103.92113537596161</data></sample></line><line experimentname='Sulpice dataset A' coordinator='Anja' startdate='29.02.12 00:00' importdate='06.03.12 10:48' genotype='El0' growthconditions='Germany' id='13' name='A. thaliana'><sample id='1063' time='1' unit='Hour'><average max='NaN' min='NaN' replicates='1' stddev='NaN' unit='nmol/min/g FW'>NaN</average><data replicates='1' unit='nmol/min/g FW'>NaN</data></sample></line><line experimentname='Sulpice dataset A' coordinator='Anja' startdate='29.02.12 00:00' importdate='06.03.12 10:48' genotype='EnkheimD' growthconditions='Germany' id='14' name='A. thaliana'><sample id='1064' time='1' unit='Hour'><average max='87.56604155136544' min='87.56604155136544' replicates='1' stddev='NaN' unit='nmol/min/g FW'>87.56604155136544</average><data replicates='1' unit='nmol/min/g FW'>87.56604155136544</data></sample></line><line experimentname='Sulpice dataset A' coordinator='Anja' startdate='29.02.12 00:00' importdate='06.03.12 10:48' genotype='Ep0' growthconditions='Germany' id='15' name='A. thaliana'><sample id='1065' time='1' unit='Hour'><average max='NaN' min='NaN' replicates='1' stddev='NaN' unit='nmol/min/g FW'>NaN</average><data replicates='1' unit='nmol/min/g FW'>NaN</data></sample></line><line experimentname='Sulpice dataset A' coordinator='Anja' startdate='29.02.12 00:00' importdate='06.03.12 10:48' genotype='Ga0' growthconditions='Germany' id='16' name='A. thaliana'><sample id='1066' time='1' unit='Hour'><average max='136.7046443082293' min='136.7046443082293' replicates='1' stddev='NaN' unit='nmol/min/g FW'>136.7046443082293</average><data replicates='1' unit='nmol/min/g FW'>136.7046443082293</data></sample></line><line experimentname='Sulpice dataset A' coordinator='Anja' startdate='29.02.12 00:00' importdate='06.03.12 10:48' genotype='Goe2' growthconditions='Germany' id='17' name='A. thaliana'><sample id='1067' time='1' unit='Hour'><average max='155.42819440340392' min='155.42819440340392' replicates='1' stddev='NaN' unit='nmol/min/g FW'>155.42819440340392</average><data replicates='1' unit='nmol/min/g FW'>155.42819440340392</data></sample></line><line experimentname='Sulpice dataset A' coordinator='Anja' startdate='29.02.12 00:00' importdate='06.03.12 10:48' genotype='GOT7' growthconditions='Germany' id='18' name='A. thaliana'><sample id='1068' time='1' unit='Hour'><average max='161.0617489232171' min='161.0617489232171' replicates='1' stddev='NaN' unit='nmol/min/g FW'>161.0617489232171</average><data replicates='1' unit='nmol/min/g FW'>161.0617489232171</data></sample></line><line experimentname='Sulpice dataset A' coordinator='Anja' startdate='29.02.12 00:00' importdate='06.03.12 10:48' genotype='Gue0' growthconditions='Germany' id='19' name='A. thaliana'><sample id='1069' time='1' unit='Hour'><average max='136.2479440076679' min='136.2479440076679' replicates='1' stddev='NaN' unit='nmol/min/g FW'>136.2479440076679</average><data replicates='1' unit='nmol/min/g FW'>136.2479440076679</data></sample></line><line experimentname='Sulpice dataset A' coordinator='Anja' startdate='29.02.12 00:00' importdate='06.03.12 10:48' genotype='Gy0' growthconditions='France' id='20' name='A. thaliana'><sample id='1070' time='1' unit='Hour'><average max='127.87534991232815' min='127.87534991232815' replicates='1' stddev='NaN' unit='nmol/min/g FW'>127.87534991232815</average><data replicates='1' unit='nmol/min/g FW'>127.87534991232815</data></sample></line><line experimentname='Sulpice dataset A' coordinator='Anja' startdate='29.02.12 00:00' importdate='06.03.12 10:48' genotype='Hi3' growthconditions='Germany' id='21' name='A. thaliana'><sample id='1071' time='1' unit='Hour'><average max='132.04353610711374' min='132.04353610711374' replicates='1' stddev='NaN' unit='nmol/min/g FW'>132.04353610711374</average><data replicates='1' unit='nmol/min/g FW'>132.04353610711374</data></sample></line><line experimentname='Sulpice dataset A' coordinator='Anja' startdate='29.02.12 00:00' importdate='06.03.12 10:48' genotype='Hs0' growthconditions='Germany' id='22' name='A. thaliana'><sample id='1072' time='1' unit='Hour'><average max='123.73345147377597' min='123.73345147377597' replicates='1' stddev='NaN' unit='nmol/min/g FW'>123.73345147377597</average><data replicates='1' unit='nmol/min/g FW'>123.73345147377597</data></sample></line><line experimentname='Sulpice dataset A' coordinator='Anja' startdate='29.02.12 00:00' importdate='06.03.12 10:48' genotype='Is1' growthconditions='Germany' id='23' name='A. thaliana'><sample id='1073' time='1' unit='Hour'><average max='120.82591031685763' min='120.82591031685763' replicates='1' stddev='NaN' unit='nmol/min/g FW'>120.82591031685763</average><data replicates='1' unit='nmol/min/g FW'>120.82591031685763</data></sample></line><line experimentname='Sulpice dataset A' coordinator='Anja' startdate='29.02.12 00:00' importdate='06.03.12 10:48' genotype='Kl0' growthconditions='Germany' id='24' name='A. thaliana'><sample id='1074' time='1' unit='Hour'><average max='108.70877086956253' min='108.70877086956253' replicates='1' stddev='NaN' unit='nmol/min/g FW'>108.70877086956253</average><data replicates='1' unit='nmol/min/g FW'>108.70877086956253</data></sample></line><line experimentname='Sulpice dataset A' coordinator='Anja' startdate='29.02.12 00:00' importdate='06.03.12 10:48' genotype='Ko2' growthconditions='Denmark' id='25' name='A. thaliana'><sample id='1075' time='1' unit='Hour'><average max='102.49532124054313' min='102.49532124054313' replicates='1' stddev='NaN' unit='nmol/min/g FW'>102.49532124054313</average><data replicates='1' unit='nmol/min/g FW'>102.49532124054313</data></sample></line><line experimentname='Sulpice dataset A' coordinator='Anja' startdate='29.02.12 00:00' importdate='06.03.12 10:48' genotype='Lan0' growthconditions='United Kingdom' id='26' name='A. thaliana'><sample id='1076' time='1' unit='Hour'><average max='NaN' min='NaN' replicates='1' stddev='NaN' unit='nmol/min/g FW'>NaN</average><data replicates='1' unit='nmol/min/g FW'>NaN</data></sample></line><line experimentname='Sulpice dataset A' coordinator='Anja' startdate='29.02.12 00:00' importdate='06.03.12 10:48' genotype='Ler1' growthconditions='Germany' id='27' name='A. thaliana'><sample id='1077' time='1' unit='Hour'><average max='NaN' min='NaN' replicates='1' stddev='NaN' unit='nmol/min/g FW'>NaN</average><data replicates='1' unit='nmol/min/g FW'>NaN</data></sample></line><line experimentname='Sulpice dataset A' coordinator='Anja' startdate='29.02.12 00:00' importdate='06.03.12 10:48' genotype='Li5:3' growthconditions='Germany' id='28' name='A. thaliana'><sample id='1078' time='1' unit='Hour'><average max='126.79628257443554' min='126.79628257443554' replicates='1' stddev='NaN' unit='nmol/min/g FW'>126.79628257443554</average><data replicates='1' unit='nmol/min/g FW'>126.79628257443554</data></sample></line><line experimentname='Sulpice dataset A' coordinator='Anja' startdate='29.02.12 00:00' importdate='06.03.12 10:48' genotype='Lm' growthconditions='France' id='29' name='A. thaliana'><sample id='1079' time='1' unit='Hour'><average max='131.54397559462896' min='131.54397559462896' replicates='1' stddev='NaN' unit='nmol/min/g FW'>131.54397559462896</average><data replicates='1' unit='nmol/min/g FW'>131.54397559462896</data></sample></line><line experimentname='Sulpice dataset A' coordinator='Anja' startdate='29.02.12 00:00' importdate='06.03.12 10:48' genotype='Ma2' growthconditions='Germany' id='30' name='A. thaliana'><sample id='1080' time='1' unit='Hour'><average max='117.6682030154189' min='117.6682030154189' replicates='1' stddev='NaN' unit='nmol/min/g FW'>117.6682030154189</average><data replicates='1' unit='nmol/min/g FW'>117.6682030154189</data></sample></line><line experimentname='Sulpice dataset A' coordinator='Anja' startdate='29.02.12 00:00' importdate='06.03.12 10:48' genotype='Me0' growthconditions='Germany' id='31' name='A. thaliana'><sample id='1081' time='1' unit='Hour'><average max='114.04103883574246' min='114.04103883574246' replicates='1' stddev='NaN' unit='nmol/min/g FW'>114.04103883574246</average><data replicates='1' unit='nmol/min/g FW'>114.04103883574246</data></sample></line><line experimentname='Sulpice dataset A' coordinator='Anja' startdate='29.02.12 00:00' importdate='06.03.12 10:48' genotype='Mz0' growthconditions='Germany' id='32' name='A. thaliana'><sample id='1082' time='1' unit='Hour'><average max='71.04259530726074' min='71.04259530726074' replicates='1' stddev='NaN' unit='nmol/min/g FW'>71.04259530726074</average><data replicates='1' unit='nmol/min/g FW'>71.04259530726074</data></sample></line><line experimentname='Sulpice dataset A' coordinator='Anja' startdate='29.02.12 00:00' importdate='06.03.12 10:48' genotype='NFA8' growthconditions='United Kingdom' id='33' name='A. thaliana'><sample id='1083' time='1' unit='Hour'><average max='119.23843653525189' min='119.23843653525189' replicates='1' stddev='NaN' unit='nmol/min/g FW'>119.23843653525189</average><data replicates='1' unit='nmol/min/g FW'>119.23843653525189</data></sample></line><line experimentname='Sulpice dataset A' coordinator='Anja' startdate='29.02.12 00:00' importdate='06.03.12 10:48' genotype='No0' growthconditions='Germany' id='34' name='A. thaliana'><sample id='1084' time='1' unit='Hour'><average max='130.3923203328525' min='130.3923203328525' replicates='1' stddev='NaN' unit='nmol/min/g FW'>130.3923203328525</average><data replicates='1' unit='nmol/min/g FW'>130.3923203328525</data></sample></line><line experimentname='Sulpice dataset A' coordinator='Anja' startdate='29.02.12 00:00' importdate='06.03.12 10:48' genotype='Nok1' growthconditions='Netherlas' id='35' name='A. thaliana'><sample id='1085' time='1' unit='Hour'><average max='NaN' min='NaN' replicates='1' stddev='NaN' unit='nmol/min/g FW'>NaN</average><data replicates='1' unit='nmol/min/g FW'>NaN</data></sample></line><line experimentname='Sulpice dataset A' coordinator='Anja' startdate='29.02.12 00:00' importdate='06.03.12 10:48' genotype='Nok2' growthconditions='Netherlas' id='36' name='A. thaliana'><sample id='1086' time='1' unit='Hour'><average max='109.02448583176431' min='109.02448583176431' replicates='1' stddev='NaN' unit='nmol/min/g FW'>109.02448583176431</average><data replicates='1' unit='nmol/min/g FW'>109.02448583176431</data></sample></line><line experimentname='Sulpice dataset A' coordinator='Anja' startdate='29.02.12 00:00' importdate='06.03.12 10:48' genotype='nok3' growthconditions='Netherlas' id='37' name='A. thaliana'><sample id='1087' time='1' unit='Hour'><average max='177.87081641638673' min='177.87081641638673' replicates='1' stddev='NaN' unit='nmol/min/g FW'>177.87081641638673</average><data replicates='1' unit='nmol/min/g FW'>177.87081641638673</data></sample></line><line experimentname='Sulpice dataset A' coordinator='Anja' startdate='29.02.12 00:00' importdate='06.03.12 10:48' genotype='Nw3' growthconditions='Germany' id='38' name='A. thaliana'><sample id='1088' time='1' unit='Hour'><average max='113.20811945812062' min='113.20811945812062' replicates='1' stddev='NaN' unit='nmol/min/g FW'>113.20811945812062</average><data replicates='1' unit='nmol/min/g FW'>113.20811945812062</data></sample></line><line experimentname='Sulpice dataset A' coordinator='Anja' startdate='29.02.12 00:00' importdate='06.03.12 10:48' genotype='Old1' growthconditions='Germany' id='39' name='A. thaliana'><sample id='1089' time='1' unit='Hour'><average max='NaN' min='NaN' replicates='1' stddev='NaN' unit='nmol/min/g FW'>NaN</average><data replicates='1' unit='nmol/min/g FW'>NaN</data></sample></line><line experimentname='Sulpice dataset A' coordinator='Anja' startdate='29.02.12 00:00' importdate='06.03.12 10:48' genotype='Ove0' growthconditions='Germany' id='40' name='A. thaliana'><sample id='1090' time='1' unit='Hour'><average max='122.78534272955969' min='122.78534272955969' replicates='1' stddev='NaN' unit='nmol/min/g FW'>122.78534272955969</average><data replicates='1' unit='nmol/min/g FW'>122.78534272955969</data></sample></line><line experimentname='Sulpice dataset A' coordinator='Anja' startdate='29.02.12 00:00' importdate='06.03.12 10:48' genotype='Po0' growthconditions='Germany' id='41' name='A. thaliana'><sample id='1091' time='1' unit='Hour'><average max='135.78243276883202' min='135.78243276883202' replicates='1' stddev='NaN' unit='nmol/min/g FW'>135.78243276883202</average><data replicates='1' unit='nmol/min/g FW'>135.78243276883202</data></sample></line><line experimentname='Sulpice dataset A' coordinator='Anja' startdate='29.02.12 00:00' importdate='06.03.12 10:48' genotype='Pr0' growthconditions='Germany' id='42' name='A. thaliana'><sample id='1092' time='1' unit='Hour'><average max='111.57483513953407' min='111.57483513953407' replicates='1' stddev='NaN' unit='nmol/min/g FW'>111.57483513953407</average><data replicates='1' unit='nmol/min/g FW'>111.57483513953407</data></sample></line><line experimentname='Sulpice dataset A' coordinator='Anja' startdate='29.02.12 00:00' importdate='06.03.12 10:48' genotype='Pt0' growthconditions='Germany' id='43' name='A. thaliana'><sample id='1093' time='1' unit='Hour'><average max='95.79060156196286' min='95.79060156196286' replicates='1' stddev='NaN' unit='nmol/min/g FW'>95.79060156196286</average><data replicates='1' unit='nmol/min/g FW'>95.79060156196286</data></sample></line><line experimentname='Sulpice dataset A' coordinator='Anja' startdate='29.02.12 00:00' importdate='06.03.12 10:48' genotype='Pyl1' growthconditions='France' id='44' name='A. thaliana'><sample id='1094' time='1' unit='Hour'><average max='NaN' min='NaN' replicates='1' stddev='NaN' unit='nmol/min/g FW'>NaN</average><data replicates='1' unit='nmol/min/g FW'>NaN</data></sample></line><line experimentname='Sulpice dataset A' coordinator='Anja' startdate='29.02.12 00:00' importdate='06.03.12 10:48' genotype='Ra0' growthconditions='France' id='45' name='A. thaliana'><sample id='1095' time='1' unit='Hour'><average max='114.718325239595' min='114.718325239595' replicates='1' stddev='NaN' unit='nmol/min/g FW'>114.718325239595</average><data replicates='1' unit='nmol/min/g FW'>114.718325239595</data></sample></line><line experimentname='Sulpice dataset A' coordinator='Anja' startdate='29.02.12 00:00' importdate='06.03.12 10:48' genotype='RLD1' growthconditions='Netherlas' id='46' name='A. thaliana'><sample id='1096' time='1' unit='Hour'><average max='NaN' min='NaN' replicates='1' stddev='NaN' unit='nmol/min/g FW'>NaN</average><data replicates='1' unit='nmol/min/g FW'>NaN</data></sample></line><line experimentname='Sulpice dataset A' coordinator='Anja' startdate='29.02.12 00:00' importdate='06.03.12 10:48' genotype='Ty0' growthconditions='United Kingdom' id='47' name='A. thaliana'><sample id='1097' time='1' unit='Hour'><average max='118.32209008820591' min='118.32209008820591' replicates='1' stddev='NaN' unit='nmol/min/g FW'>118.32209008820591</average><data replicates='1' unit='nmol/min/g FW'>118.32209008820591</data></sample></line><line experimentname='Sulpice dataset A' coordinator='Anja' startdate='29.02.12 00:00' importdate='06.03.12 10:48' genotype='Wc2' growthconditions='Germany' id='48' name='A. thaliana'><sample id='1098' time='1' unit='Hour'><average max='NaN' min='NaN' replicates='1' stddev='NaN' unit='nmol/min/g FW'>NaN</average><data replicates='1' unit='nmol/min/g FW'>NaN</data></sample></line><line experimentname='Sulpice dataset A' coordinator='Anja' startdate='29.02.12 00:00' importdate='06.03.12 10:48' genotype='Wei1' growthconditions='Switzerla' id='49' name='A. thaliana'><sample id='1099' time='1' unit='Hour'><average max='98.67935198295073' min='98.67935198295073' replicates='1' stddev='NaN' unit='nmol/min/g FW'>98.67935198295073</average><data replicates='1' unit='nmol/min/g FW'>98.67935198295073</data></sample></line><line experimentname='Sulpice dataset A' coordinator='Anja' startdate='29.02.12 00:00' importdate='06.03.12 10:48' genotype='Wt5' growthconditions='Germany' id='50' name='A. thaliana'><sample id='1100' time='1' unit='Hour'><average max='116.57223774689105' min='116.57223774689105' replicates='1' stddev='NaN' unit='nmol/min/g FW'>116.57223774689105</average><data replicates='1' unit='nmol/min/g FW'>116.57223774689105</data></sample></line></substance>@"
    ]
    oldlabel "sucrose synthase"
    sbgn [
      role "MACROMOLECULE"
    ]
    tooltip "sucrose synthase"
    url "http://pgrc-35.ipk-gatersleben.de/pls/htmldb_pgrc/f?p=112:10:::NO::P10_PATHWAY_OBJECT_ID:reaction_35_1_90"
  ]
  node [
    id 68
    zlevel -1

    charting [
      background_color "#000000"
      domainAxis "[unit]"
      empty_border_width 2.0
      empty_border_width_vert 2.0
      maxRange 1.0
      max_charts_in_column -1
      minRange 0.0
      rangeAxis "[unit]"
      rangeStepSize 0.0
      show_legend "false"
      useCustomRange "false"
      useCustomRangeSteps "false"
    ]
    graphics [
      x 895.375
      y 450.0
      w 64.0
      h 40.0
      fill "#FFFFFF"
      outline "#000000"
      component "chart2d_type3"
      frameThickness 1.5
      gradient 0.0
      rounding 10.0
      type "rectangle"
    ]
    label "2.7.7.9"
    labelgraphics [
      alignment "left"
      anchor "t"
      color "#000000"
      fontName "Tahoma"
      fontSize 11
      fontStyle "plain"
      type "text"
    ]
    mapping [
      measurementdata "<substance name0='UGP' name1='2.7.7.9' id='column 115' name='UGP'><line experimentname='Sulpice dataset A' coordinator='Anja' startdate='29.02.12 00:00' importdate='06.03.12 10:48' genotype='Aa0' growthconditions='Germany' id='1' name='A. thaliana'><sample id='301' time='1' unit='Hour'><average max='4835.01182156556' min='4835.01182156556' replicates='1' stddev='NaN' unit='nmol/min/g FW'>4835.01182156556</average><data replicates='1' unit='nmol/min/g FW'>4835.01182156556</data></sample></line><line experimentname='Sulpice dataset A' coordinator='Anja' startdate='29.02.12 00:00' importdate='06.03.12 10:48' genotype='An2' growthconditions='Belgium' id='2' name='A. thaliana'><sample id='302' time='1' unit='Hour'><average max='4480.270858261517' min='4480.270858261517' replicates='1' stddev='NaN' unit='nmol/min/g FW'>4480.270858261517</average><data replicates='1' unit='nmol/min/g FW'>4480.270858261517</data></sample></line><line experimentname='Sulpice dataset A' coordinator='Anja' startdate='29.02.12 00:00' importdate='06.03.12 10:48' genotype='Ang0' growthconditions='Belgium' id='3' name='A. thaliana'><sample id='303' time='1' unit='Hour'><average max='4016.7848346893015' min='4016.7848346893015' replicates='1' stddev='NaN' unit='nmol/min/g FW'>4016.7848346893015</average><data replicates='1' unit='nmol/min/g FW'>4016.7848346893015</data></sample></line><line experimentname='Sulpice dataset A' coordinator='Anja' startdate='29.02.12 00:00' importdate='06.03.12 10:48' genotype='Be0' growthconditions='Germany' id='4' name='A. thaliana'><sample id='304' time='1' unit='Hour'><average max='2537.9030785396108' min='2537.9030785396108' replicates='1' stddev='NaN' unit='nmol/min/g FW'>2537.9030785396108</average><data replicates='1' unit='nmol/min/g FW'>2537.9030785396108</data></sample></line><line experimentname='Sulpice dataset A' coordinator='Anja' startdate='29.02.12 00:00' importdate='06.03.12 10:48' genotype='Bsch2' growthconditions='Germany' id='5' name='A. thaliana'><sample id='305' time='1' unit='Hour'><average max='3679.098225413941' min='3679.098225413941' replicates='1' stddev='NaN' unit='nmol/min/g FW'>3679.098225413941</average><data replicates='1' unit='nmol/min/g FW'>3679.098225413941</data></sample></line><line experimentname='Sulpice dataset A' coordinator='Anja' startdate='29.02.12 00:00' importdate='06.03.12 10:48' genotype='Bu2' growthconditions='Germany' id='6' name='A. thaliana'><sample id='306' time='1' unit='Hour'><average max='3932.2236894080756' min='3932.2236894080756' replicates='1' stddev='NaN' unit='nmol/min/g FW'>3932.2236894080756</average><data replicates='1' unit='nmol/min/g FW'>3932.2236894080756</data></sample></line><line experimentname='Sulpice dataset A' coordinator='Anja' startdate='29.02.12 00:00' importdate='06.03.12 10:48' genotype='Bu6' growthconditions='Germany' id='7' name='A. thaliana'><sample id='307' time='1' unit='Hour'><average max='4266.118091216105' min='4266.118091216105' replicates='1' stddev='NaN' unit='nmol/min/g FW'>4266.118091216105</average><data replicates='1' unit='nmol/min/g FW'>4266.118091216105</data></sample></line><line experimentname='Sulpice dataset A' coordinator='Anja' startdate='29.02.12 00:00' importdate='06.03.12 10:48' genotype='Bur0' growthconditions='Irela' id='8' name='A. thaliana'><sample id='308' time='1' unit='Hour'><average max='5140.545200342113' min='5140.545200342113' replicates='1' stddev='NaN' unit='nmol/min/g FW'>5140.545200342113</average><data replicates='1' unit='nmol/min/g FW'>5140.545200342113</data></sample></line><line experimentname='Sulpice dataset A' coordinator='Anja' startdate='29.02.12 00:00' importdate='06.03.12 10:48' genotype='Da0' growthconditions='Germany' id='9' name='A. thaliana'><sample id='309' time='1' unit='Hour'><average max='4194.338100419137' min='4194.338100419137' replicates='1' stddev='NaN' unit='nmol/min/g FW'>4194.338100419137</average><data replicates='1' unit='nmol/min/g FW'>4194.338100419137</data></sample></line><line experimentname='Sulpice dataset A' coordinator='Anja' startdate='29.02.12 00:00' importdate='06.03.12 10:48' genotype='Edi0' growthconditions='United Kingdom' id='10' name='A. thaliana'><sample id='310' time='1' unit='Hour'><average max='NaN' min='NaN' replicates='1' stddev='NaN' unit='nmol/min/g FW'>NaN</average><data replicates='1' unit='nmol/min/g FW'>NaN</data></sample></line><line experimentname='Sulpice dataset A' coordinator='Anja' startdate='29.02.12 00:00' importdate='06.03.12 10:48' genotype='Ei2' growthconditions='Germany' id='11' name='A. thaliana'><sample id='311' time='1' unit='Hour'><average max='5478.283224803798' min='5478.283224803798' replicates='1' stddev='NaN' unit='nmol/min/g FW'>5478.283224803798</average><data replicates='1' unit='nmol/min/g FW'>5478.283224803798</data></sample></line><line experimentname='Sulpice dataset A' coordinator='Anja' startdate='29.02.12 00:00' importdate='06.03.12 10:48' genotype='Ei4' growthconditions='Germany' id='12' name='A. thaliana'><sample id='312' time='1' unit='Hour'><average max='4353.281179873355' min='4353.281179873355' replicates='1' stddev='NaN' unit='nmol/min/g FW'>4353.281179873355</average><data replicates='1' unit='nmol/min/g FW'>4353.281179873355</data></sample></line><line experimentname='Sulpice dataset A' coordinator='Anja' startdate='29.02.12 00:00' importdate='06.03.12 10:48' genotype='El0' growthconditions='Germany' id='13' name='A. thaliana'><sample id='313' time='1' unit='Hour'><average max='3352.7797129375285' min='3352.7797129375285' replicates='1' stddev='NaN' unit='nmol/min/g FW'>3352.7797129375285</average><data replicates='1' unit='nmol/min/g FW'>3352.7797129375285</data></sample></line><line experimentname='Sulpice dataset A' coordinator='Anja' startdate='29.02.12 00:00' importdate='06.03.12 10:48' genotype='EnkheimD' growthconditions='Germany' id='14' name='A. thaliana'><sample id='314' time='1' unit='Hour'><average max='NaN' min='NaN' replicates='1' stddev='NaN' unit='nmol/min/g FW'>NaN</average><data replicates='1' unit='nmol/min/g FW'>NaN</data></sample></line><line experimentname='Sulpice dataset A' coordinator='Anja' startdate='29.02.12 00:00' importdate='06.03.12 10:48' genotype='Ep0' growthconditions='Germany' id='15' name='A. thaliana'><sample id='315' time='1' unit='Hour'><average max='3571.6091709739217' min='3571.6091709739217' replicates='1' stddev='NaN' unit='nmol/min/g FW'>3571.6091709739217</average><data replicates='1' unit='nmol/min/g FW'>3571.6091709739217</data></sample></line><line experimentname='Sulpice dataset A' coordinator='Anja' startdate='29.02.12 00:00' importdate='06.03.12 10:48' genotype='Ga0' growthconditions='Germany' id='16' name='A. thaliana'><sample id='316' time='1' unit='Hour'><average max='4315.073498896349' min='4315.073498896349' replicates='1' stddev='NaN' unit='nmol/min/g FW'>4315.073498896349</average><data replicates='1' unit='nmol/min/g FW'>4315.073498896349</data></sample></line><line experimentname='Sulpice dataset A' coordinator='Anja' startdate='29.02.12 00:00' importdate='06.03.12 10:48' genotype='Goe2' growthconditions='Germany' id='17' name='A. thaliana'><sample id='317' time='1' unit='Hour'><average max='6186.23522188048' min='6186.23522188048' replicates='1' stddev='NaN' unit='nmol/min/g FW'>6186.23522188048</average><data replicates='1' unit='nmol/min/g FW'>6186.23522188048</data></sample></line><line experimentname='Sulpice dataset A' coordinator='Anja' startdate='29.02.12 00:00' importdate='06.03.12 10:48' genotype='GOT7' growthconditions='Germany' id='18' name='A. thaliana'><sample id='318' time='1' unit='Hour'><average max='4821.558905897896' min='4821.558905897896' replicates='1' stddev='NaN' unit='nmol/min/g FW'>4821.558905897896</average><data replicates='1' unit='nmol/min/g FW'>4821.558905897896</data></sample></line><line experimentname='Sulpice dataset A' coordinator='Anja' startdate='29.02.12 00:00' importdate='06.03.12 10:48' genotype='Gue0' growthconditions='Germany' id='19' name='A. thaliana'><sample id='319' time='1' unit='Hour'><average max='NaN' min='NaN' replicates='1' stddev='NaN' unit='nmol/min/g FW'>NaN</average><data replicates='1' unit='nmol/min/g FW'>NaN</data></sample></line><line experimentname='Sulpice dataset A' coordinator='Anja' startdate='29.02.12 00:00' importdate='06.03.12 10:48' genotype='Gy0' growthconditions='France' id='20' name='A. thaliana'><sample id='320' time='1' unit='Hour'><average max='4057.572421793744' min='4057.572421793744' replicates='1' stddev='NaN' unit='nmol/min/g FW'>4057.572421793744</average><data replicates='1' unit='nmol/min/g FW'>4057.572421793744</data></sample></line><line experimentname='Sulpice dataset A' coordinator='Anja' startdate='29.02.12 00:00' importdate='06.03.12 10:48' genotype='Hi3' growthconditions='Germany' id='21' name='A. thaliana'><sample id='321' time='1' unit='Hour'><average max='3621.3222250097474' min='3621.3222250097474' replicates='1' stddev='NaN' unit='nmol/min/g FW'>3621.3222250097474</average><data replicates='1' unit='nmol/min/g FW'>3621.3222250097474</data></sample></line><line experimentname='Sulpice dataset A' coordinator='Anja' startdate='29.02.12 00:00' importdate='06.03.12 10:48' genotype='Hs0' growthconditions='Germany' id='22' name='A. thaliana'><sample id='322' time='1' unit='Hour'><average max='4452.16339332982' min='4452.16339332982' replicates='1' stddev='NaN' unit='nmol/min/g FW'>4452.16339332982</average><data replicates='1' unit='nmol/min/g FW'>4452.16339332982</data></sample></line><line experimentname='Sulpice dataset A' coordinator='Anja' startdate='29.02.12 00:00' importdate='06.03.12 10:48' genotype='Is1' growthconditions='Germany' id='23' name='A. thaliana'><sample id='323' time='1' unit='Hour'><average max='4279.570398339864' min='4279.570398339864' replicates='1' stddev='NaN' unit='nmol/min/g FW'>4279.570398339864</average><data replicates='1' unit='nmol/min/g FW'>4279.570398339864</data></sample></line><line experimentname='Sulpice dataset A' coordinator='Anja' startdate='29.02.12 00:00' importdate='06.03.12 10:48' genotype='Kl0' growthconditions='Germany' id='24' name='A. thaliana'><sample id='324' time='1' unit='Hour'><average max='4483.203914010941' min='4483.203914010941' replicates='1' stddev='NaN' unit='nmol/min/g FW'>4483.203914010941</average><data replicates='1' unit='nmol/min/g FW'>4483.203914010941</data></sample></line><line experimentname='Sulpice dataset A' coordinator='Anja' startdate='29.02.12 00:00' importdate='06.03.12 10:48' genotype='Ko2' growthconditions='Denmark' id='25' name='A. thaliana'><sample id='325' time='1' unit='Hour'><average max='3870.367624812504' min='3870.367624812504' replicates='1' stddev='NaN' unit='nmol/min/g FW'>3870.367624812504</average><data replicates='1' unit='nmol/min/g FW'>3870.367624812504</data></sample></line><line experimentname='Sulpice dataset A' coordinator='Anja' startdate='29.02.12 00:00' importdate='06.03.12 10:48' genotype='Lan0' growthconditions='United Kingdom' id='26' name='A. thaliana'><sample id='326' time='1' unit='Hour'><average max='4358.5535681432575' min='4358.5535681432575' replicates='1' stddev='NaN' unit='nmol/min/g FW'>4358.5535681432575</average><data replicates='1' unit='nmol/min/g FW'>4358.5535681432575</data></sample></line><line experimentname='Sulpice dataset A' coordinator='Anja' startdate='29.02.12 00:00' importdate='06.03.12 10:48' genotype='Ler1' growthconditions='Germany' id='27' name='A. thaliana'><sample id='327' time='1' unit='Hour'><average max='NaN' min='NaN' replicates='1' stddev='NaN' unit='nmol/min/g FW'>NaN</average><data replicates='1' unit='nmol/min/g FW'>NaN</data></sample></line><line experimentname='Sulpice dataset A' coordinator='Anja' startdate='29.02.12 00:00' importdate='06.03.12 10:48' genotype='Li5:3' growthconditions='Germany' id='28' name='A. thaliana'><sample id='328' time='1' unit='Hour'><average max='3736.367310637881' min='3736.367310637881' replicates='1' stddev='NaN' unit='nmol/min/g FW'>3736.367310637881</average><data replicates='1' unit='nmol/min/g FW'>3736.367310637881</data></sample></line><line experimentname='Sulpice dataset A' coordinator='Anja' startdate='29.02.12 00:00' importdate='06.03.12 10:48' genotype='Lm' growthconditions='France' id='29' name='A. thaliana'><sample id='329' time='1' unit='Hour'><average max='4257.017579476138' min='4257.017579476138' replicates='1' stddev='NaN' unit='nmol/min/g FW'>4257.017579476138</average><data replicates='1' unit='nmol/min/g FW'>4257.017579476138</data></sample></line><line experimentname='Sulpice dataset A' coordinator='Anja' startdate='29.02.12 00:00' importdate='06.03.12 10:48' genotype='Ma2' growthconditions='Germany' id='30' name='A. thaliana'><sample id='330' time='1' unit='Hour'><average max='4473.231980427495' min='4473.231980427495' replicates='1' stddev='NaN' unit='nmol/min/g FW'>4473.231980427495</average><data replicates='1' unit='nmol/min/g FW'>4473.231980427495</data></sample></line><line experimentname='Sulpice dataset A' coordinator='Anja' startdate='29.02.12 00:00' importdate='06.03.12 10:48' genotype='Me0' growthconditions='Germany' id='31' name='A. thaliana'><sample id='331' time='1' unit='Hour'><average max='5214.699383222343' min='5214.699383222343' replicates='1' stddev='NaN' unit='nmol/min/g FW'>5214.699383222343</average><data replicates='1' unit='nmol/min/g FW'>5214.699383222343</data></sample></line><line experimentname='Sulpice dataset A' coordinator='Anja' startdate='29.02.12 00:00' importdate='06.03.12 10:48' genotype='Mz0' growthconditions='Germany' id='32' name='A. thaliana'><sample id='332' time='1' unit='Hour'><average max='3772.711632846058' min='3772.711632846058' replicates='1' stddev='NaN' unit='nmol/min/g FW'>3772.711632846058</average><data replicates='1' unit='nmol/min/g FW'>3772.711632846058</data></sample></line><line experimentname='Sulpice dataset A' coordinator='Anja' startdate='29.02.12 00:00' importdate='06.03.12 10:48' genotype='NFA8' growthconditions='United Kingdom' id='33' name='A. thaliana'><sample id='333' time='1' unit='Hour'><average max='3200.6330023183286' min='3200.6330023183286' replicates='1' stddev='NaN' unit='nmol/min/g FW'>3200.6330023183286</average><data replicates='1' unit='nmol/min/g FW'>3200.6330023183286</data></sample></line><line experimentname='Sulpice dataset A' coordinator='Anja' startdate='29.02.12 00:00' importdate='06.03.12 10:48' genotype='No0' growthconditions='Germany' id='34' name='A. thaliana'><sample id='334' time='1' unit='Hour'><average max='5424.679885751124' min='5424.679885751124' replicates='1' stddev='NaN' unit='nmol/min/g FW'>5424.679885751124</average><data replicates='1' unit='nmol/min/g FW'>5424.679885751124</data></sample></line><line experimentname='Sulpice dataset A' coordinator='Anja' startdate='29.02.12 00:00' importdate='06.03.12 10:48' genotype='Nok1' growthconditions='Netherlas' id='35' name='A. thaliana'><sample id='335' time='1' unit='Hour'><average max='3853.959320729037' min='3853.959320729037' replicates='1' stddev='NaN' unit='nmol/min/g FW'>3853.959320729037</average><data replicates='1' unit='nmol/min/g FW'>3853.959320729037</data></sample></line><line experimentname='Sulpice dataset A' coordinator='Anja' startdate='29.02.12 00:00' importdate='06.03.12 10:48' genotype='Nok2' growthconditions='Netherlas' id='36' name='A. thaliana'><sample id='336' time='1' unit='Hour'><average max='3573.445758199521' min='3573.445758199521' replicates='1' stddev='NaN' unit='nmol/min/g FW'>3573.445758199521</average><data replicates='1' unit='nmol/min/g FW'>3573.445758199521</data></sample></line><line experimentname='Sulpice dataset A' coordinator='Anja' startdate='29.02.12 00:00' importdate='06.03.12 10:48' genotype='nok3' growthconditions='Netherlas' id='37' name='A. thaliana'><sample id='337' time='1' unit='Hour'><average max='4038.421453806457' min='4038.421453806457' replicates='1' stddev='NaN' unit='nmol/min/g FW'>4038.421453806457</average><data replicates='1' unit='nmol/min/g FW'>4038.421453806457</data></sample></line><line experimentname='Sulpice dataset A' coordinator='Anja' startdate='29.02.12 00:00' importdate='06.03.12 10:48' genotype='Nw3' growthconditions='Germany' id='38' name='A. thaliana'><sample id='338' time='1' unit='Hour'><average max='4030.8474565998863' min='4030.8474565998863' replicates='1' stddev='NaN' unit='nmol/min/g FW'>4030.8474565998863</average><data replicates='1' unit='nmol/min/g FW'>4030.8474565998863</data></sample></line><line experimentname='Sulpice dataset A' coordinator='Anja' startdate='29.02.12 00:00' importdate='06.03.12 10:48' genotype='Old1' growthconditions='Germany' id='39' name='A. thaliana'><sample id='339' time='1' unit='Hour'><average max='NaN' min='NaN' replicates='1' stddev='NaN' unit='nmol/min/g FW'>NaN</average><data replicates='1' unit='nmol/min/g FW'>NaN</data></sample></line><line experimentname='Sulpice dataset A' coordinator='Anja' startdate='29.02.12 00:00' importdate='06.03.12 10:48' genotype='Ove0' growthconditions='Germany' id='40' name='A. thaliana'><sample id='340' time='1' unit='Hour'><average max='4510.828751756647' min='4510.828751756647' replicates='1' stddev='NaN' unit='nmol/min/g FW'>4510.828751756647</average><data replicates='1' unit='nmol/min/g FW'>4510.828751756647</data></sample></line><line experimentname='Sulpice dataset A' coordinator='Anja' startdate='29.02.12 00:00' importdate='06.03.12 10:48' genotype='Po0' growthconditions='Germany' id='41' name='A. thaliana'><sample id='341' time='1' unit='Hour'><average max='4803.704596412241' min='4803.704596412241' replicates='1' stddev='NaN' unit='nmol/min/g FW'>4803.704596412241</average><data replicates='1' unit='nmol/min/g FW'>4803.704596412241</data></sample></line><line experimentname='Sulpice dataset A' coordinator='Anja' startdate='29.02.12 00:00' importdate='06.03.12 10:48' genotype='Pr0' growthconditions='Germany' id='42' name='A. thaliana'><sample id='342' time='1' unit='Hour'><average max='3767.2321160344004' min='3767.2321160344004' replicates='1' stddev='NaN' unit='nmol/min/g FW'>3767.2321160344004</average><data replicates='1' unit='nmol/min/g FW'>3767.2321160344004</data></sample></line><line experimentname='Sulpice dataset A' coordinator='Anja' startdate='29.02.12 00:00' importdate='06.03.12 10:48' genotype='Pt0' growthconditions='Germany' id='43' name='A. thaliana'><sample id='343' time='1' unit='Hour'><average max='3785.3188661224863' min='3785.3188661224863' replicates='1' stddev='NaN' unit='nmol/min/g FW'>3785.3188661224863</average><data replicates='1' unit='nmol/min/g FW'>3785.3188661224863</data></sample></line><line experimentname='Sulpice dataset A' coordinator='Anja' startdate='29.02.12 00:00' importdate='06.03.12 10:48' genotype='Pyl1' growthconditions='France' id='44' name='A. thaliana'><sample id='344' time='1' unit='Hour'><average max='NaN' min='NaN' replicates='1' stddev='NaN' unit='nmol/min/g FW'>NaN</average><data replicates='1' unit='nmol/min/g FW'>NaN</data></sample></line><line experimentname='Sulpice dataset A' coordinator='Anja' startdate='29.02.12 00:00' importdate='06.03.12 10:48' genotype='Ra0' growthconditions='France' id='45' name='A. thaliana'><sample id='345' time='1' unit='Hour'><average max='2764.8500125479904' min='2764.8500125479904' replicates='1' stddev='NaN' unit='nmol/min/g FW'>2764.8500125479904</average><data replicates='1' unit='nmol/min/g FW'>2764.8500125479904</data></sample></line><line experimentname='Sulpice dataset A' coordinator='Anja' startdate='29.02.12 00:00' importdate='06.03.12 10:48' genotype='RLD1' growthconditions='Netherlas' id='46' name='A. thaliana'><sample id='346' time='1' unit='Hour'><average max='5490.508763259153' min='5490.508763259153' replicates='1' stddev='NaN' unit='nmol/min/g FW'>5490.508763259153</average><data replicates='1' unit='nmol/min/g FW'>5490.508763259153</data></sample></line><line experimentname='Sulpice dataset A' coordinator='Anja' startdate='29.02.12 00:00' importdate='06.03.12 10:48' genotype='Ty0' growthconditions='United Kingdom' id='47' name='A. thaliana'><sample id='347' time='1' unit='Hour'><average max='NaN' min='NaN' replicates='1' stddev='NaN' unit='nmol/min/g FW'>NaN</average><data replicates='1' unit='nmol/min/g FW'>NaN</data></sample></line><line experimentname='Sulpice dataset A' coordinator='Anja' startdate='29.02.12 00:00' importdate='06.03.12 10:48' genotype='Wc2' growthconditions='Germany' id='48' name='A. thaliana'><sample id='348' time='1' unit='Hour'><average max='6132.834687113994' min='6132.834687113994' replicates='1' stddev='NaN' unit='nmol/min/g FW'>6132.834687113994</average><data replicates='1' unit='nmol/min/g FW'>6132.834687113994</data></sample></line><line experimentname='Sulpice dataset A' coordinator='Anja' startdate='29.02.12 00:00' importdate='06.03.12 10:48' genotype='Wei1' growthconditions='Switzerla' id='49' name='A. thaliana'><sample id='349' time='1' unit='Hour'><average max='3666.172370392998' min='3666.172370392998' replicates='1' stddev='NaN' unit='nmol/min/g FW'>3666.172370392998</average><data replicates='1' unit='nmol/min/g FW'>3666.172370392998</data></sample></line><line experimentname='Sulpice dataset A' coordinator='Anja' startdate='29.02.12 00:00' importdate='06.03.12 10:48' genotype='Wt5' growthconditions='Germany' id='50' name='A. thaliana'><sample id='350' time='1' unit='Hour'><average max='3323.397221737561' min='3323.397221737561' replicates='1' stddev='NaN' unit='nmol/min/g FW'>3323.397221737561</average><data replicates='1' unit='nmol/min/g FW'>3323.397221737561</data></sample></line></substance>@"
    ]
    oldlabel "UDP-glucose pyrophosphorylase"
    sbgn [
      role "MACROMOLECULE"
    ]
    tooltip "UDP-glucose pyrophosphorylase"
    url "http://pgrc-35.ipk-gatersleben.de/pls/htmldb_pgrc/f?p=112:10:::NO::P10_PATHWAY_OBJECT_ID:reaction_39_2_90"
  ]
  node [
    id 69
    zlevel -1

    charting [
      background_color "#000000"
      domainAxis "[unit]"
      empty_border_width 2.0
      empty_border_width_vert 2.0
      maxRange 1.0
      max_charts_in_column -1
      minRange 0.0
      rangeAxis "[unit]"
      rangeStepSize 0.0
      show_legend "false"
      useCustomRange "false"
      useCustomRangeSteps "false"
    ]
    graphics [
      x 614.438
      y 574.0
      w 64.0
      h 40.0
      fill "#FFFFFF"
      outline "#000000"
      component "chart2d_type3"
      frameThickness 1.5
      gradient 0.0
      rounding 10.0
      type "rectangle"
    ]
    label "2.7.1.4"
    labelgraphics [
      alignment "left"
      anchor "t"
      color "#000000"
      fontName "Tahoma"
      fontSize 11
      fontStyle "plain"
      type "text"
    ]
    mapping [
      measurementdata "<substance name0='FK' name1='2.7.1.4' id='column 84' name='FK'><line experimentname='Sulpice dataset A' coordinator='Anja' startdate='29.02.12 00:00' importdate='06.03.12 10:48' genotype='Aa0' growthconditions='Germany' id='1' name='A. thaliana'><sample id='1851' time='1' unit='Hour'><average max='111.10612087227003' min='111.10612087227003' replicates='1' stddev='NaN' unit='nmol/min/g FW'>111.10612087227003</average><data replicates='1' unit='nmol/min/g FW'>111.10612087227003</data></sample></line><line experimentname='Sulpice dataset A' coordinator='Anja' startdate='29.02.12 00:00' importdate='06.03.12 10:48' genotype='An2' growthconditions='Belgium' id='2' name='A. thaliana'><sample id='1852' time='1' unit='Hour'><average max='97.12075919619411' min='97.12075919619411' replicates='1' stddev='NaN' unit='nmol/min/g FW'>97.12075919619411</average><data replicates='1' unit='nmol/min/g FW'>97.12075919619411</data></sample></line><line experimentname='Sulpice dataset A' coordinator='Anja' startdate='29.02.12 00:00' importdate='06.03.12 10:48' genotype='Ang0' growthconditions='Belgium' id='3' name='A. thaliana'><sample id='1853' time='1' unit='Hour'><average max='87.90239153865652' min='87.90239153865652' replicates='1' stddev='NaN' unit='nmol/min/g FW'>87.90239153865652</average><data replicates='1' unit='nmol/min/g FW'>87.90239153865652</data></sample></line><line experimentname='Sulpice dataset A' coordinator='Anja' startdate='29.02.12 00:00' importdate='06.03.12 10:48' genotype='Be0' growthconditions='Germany' id='4' name='A. thaliana'><sample id='1854' time='1' unit='Hour'><average max='NaN' min='NaN' replicates='1' stddev='NaN' unit='nmol/min/g FW'>NaN</average><data replicates='1' unit='nmol/min/g FW'>NaN</data></sample></line><line experimentname='Sulpice dataset A' coordinator='Anja' startdate='29.02.12 00:00' importdate='06.03.12 10:48' genotype='Bsch2' growthconditions='Germany' id='5' name='A. thaliana'><sample id='1855' time='1' unit='Hour'><average max='257.2406534967081' min='257.2406534967081' replicates='1' stddev='NaN' unit='nmol/min/g FW'>257.2406534967081</average><data replicates='1' unit='nmol/min/g FW'>257.2406534967081</data></sample></line><line experimentname='Sulpice dataset A' coordinator='Anja' startdate='29.02.12 00:00' importdate='06.03.12 10:48' genotype='Bu2' growthconditions='Germany' id='6' name='A. thaliana'><sample id='1856' time='1' unit='Hour'><average max='206.33746129392836' min='206.33746129392836' replicates='1' stddev='NaN' unit='nmol/min/g FW'>206.33746129392836</average><data replicates='1' unit='nmol/min/g FW'>206.33746129392836</data></sample></line><line experimentname='Sulpice dataset A' coordinator='Anja' startdate='29.02.12 00:00' importdate='06.03.12 10:48' genotype='Bu6' growthconditions='Germany' id='7' name='A. thaliana'><sample id='1857' time='1' unit='Hour'><average max='117.78462318031632' min='117.78462318031632' replicates='1' stddev='NaN' unit='nmol/min/g FW'>117.78462318031632</average><data replicates='1' unit='nmol/min/g FW'>117.78462318031632</data></sample></line><line experimentname='Sulpice dataset A' coordinator='Anja' startdate='29.02.12 00:00' importdate='06.03.12 10:48' genotype='Bur0' growthconditions='Irela' id='8' name='A. thaliana'><sample id='1858' time='1' unit='Hour'><average max='NaN' min='NaN' replicates='1' stddev='NaN' unit='nmol/min/g FW'>NaN</average><data replicates='1' unit='nmol/min/g FW'>NaN</data></sample></line><line experimentname='Sulpice dataset A' coordinator='Anja' startdate='29.02.12 00:00' importdate='06.03.12 10:48' genotype='Da0' growthconditions='Germany' id='9' name='A. thaliana'><sample id='1859' time='1' unit='Hour'><average max='97.54274208740749' min='97.54274208740749' replicates='1' stddev='NaN' unit='nmol/min/g FW'>97.54274208740749</average><data replicates='1' unit='nmol/min/g FW'>97.54274208740749</data></sample></line><line experimentname='Sulpice dataset A' coordinator='Anja' startdate='29.02.12 00:00' importdate='06.03.12 10:48' genotype='Edi0' growthconditions='United Kingdom' id='10' name='A. thaliana'><sample id='1860' time='1' unit='Hour'><average max='128.37980217453858' min='128.37980217453858' replicates='1' stddev='NaN' unit='nmol/min/g FW'>128.37980217453858</average><data replicates='1' unit='nmol/min/g FW'>128.37980217453858</data></sample></line><line experimentname='Sulpice dataset A' coordinator='Anja' startdate='29.02.12 00:00' importdate='06.03.12 10:48' genotype='Ei2' growthconditions='Germany' id='11' name='A. thaliana'><sample id='1861' time='1' unit='Hour'><average max='NaN' min='NaN' replicates='1' stddev='NaN' unit='nmol/min/g FW'>NaN</average><data replicates='1' unit='nmol/min/g FW'>NaN</data></sample></line><line experimentname='Sulpice dataset A' coordinator='Anja' startdate='29.02.12 00:00' importdate='06.03.12 10:48' genotype='Ei4' growthconditions='Germany' id='12' name='A. thaliana'><sample id='1862' time='1' unit='Hour'><average max='90.40724347945338' min='90.40724347945338' replicates='1' stddev='NaN' unit='nmol/min/g FW'>90.40724347945338</average><data replicates='1' unit='nmol/min/g FW'>90.40724347945338</data></sample></line><line experimentname='Sulpice dataset A' coordinator='Anja' startdate='29.02.12 00:00' importdate='06.03.12 10:48' genotype='El0' growthconditions='Germany' id='13' name='A. thaliana'><sample id='1863' time='1' unit='Hour'><average max='142.21075176728567' min='142.21075176728567' replicates='1' stddev='NaN' unit='nmol/min/g FW'>142.21075176728567</average><data replicates='1' unit='nmol/min/g FW'>142.21075176728567</data></sample></line><line experimentname='Sulpice dataset A' coordinator='Anja' startdate='29.02.12 00:00' importdate='06.03.12 10:48' genotype='EnkheimD' growthconditions='Germany' id='14' name='A. thaliana'><sample id='1864' time='1' unit='Hour'><average max='144.07682244783945' min='144.07682244783945' replicates='1' stddev='NaN' unit='nmol/min/g FW'>144.07682244783945</average><data replicates='1' unit='nmol/min/g FW'>144.07682244783945</data></sample></line><line experimentname='Sulpice dataset A' coordinator='Anja' startdate='29.02.12 00:00' importdate='06.03.12 10:48' genotype='Ep0' growthconditions='Germany' id='15' name='A. thaliana'><sample id='1865' time='1' unit='Hour'><average max='79.63941579305903' min='79.63941579305903' replicates='1' stddev='NaN' unit='nmol/min/g FW'>79.63941579305903</average><data replicates='1' unit='nmol/min/g FW'>79.63941579305903</data></sample></line><line experimentname='Sulpice dataset A' coordinator='Anja' startdate='29.02.12 00:00' importdate='06.03.12 10:48' genotype='Ga0' growthconditions='Germany' id='16' name='A. thaliana'><sample id='1866' time='1' unit='Hour'><average max='NaN' min='NaN' replicates='1' stddev='NaN' unit='nmol/min/g FW'>NaN</average><data replicates='1' unit='nmol/min/g FW'>NaN</data></sample></line><line experimentname='Sulpice dataset A' coordinator='Anja' startdate='29.02.12 00:00' importdate='06.03.12 10:48' genotype='Goe2' growthconditions='Germany' id='17' name='A. thaliana'><sample id='1867' time='1' unit='Hour'><average max='103.99696887707614' min='103.99696887707614' replicates='1' stddev='NaN' unit='nmol/min/g FW'>103.99696887707614</average><data replicates='1' unit='nmol/min/g FW'>103.99696887707614</data></sample></line><line experimentname='Sulpice dataset A' coordinator='Anja' startdate='29.02.12 00:00' importdate='06.03.12 10:48' genotype='GOT7' growthconditions='Germany' id='18' name='A. thaliana'><sample id='1868' time='1' unit='Hour'><average max='NaN' min='NaN' replicates='1' stddev='NaN' unit='nmol/min/g FW'>NaN</average><data replicates='1' unit='nmol/min/g FW'>NaN</data></sample></line><line experimentname='Sulpice dataset A' coordinator='Anja' startdate='29.02.12 00:00' importdate='06.03.12 10:48' genotype='Gue0' growthconditions='Germany' id='19' name='A. thaliana'><sample id='1869' time='1' unit='Hour'><average max='97.07384326543882' min='97.07384326543882' replicates='1' stddev='NaN' unit='nmol/min/g FW'>97.07384326543882</average><data replicates='1' unit='nmol/min/g FW'>97.07384326543882</data></sample></line><line experimentname='Sulpice dataset A' coordinator='Anja' startdate='29.02.12 00:00' importdate='06.03.12 10:48' genotype='Gy0' growthconditions='France' id='20' name='A. thaliana'><sample id='1870' time='1' unit='Hour'><average max='NaN' min='NaN' replicates='1' stddev='NaN' unit='nmol/min/g FW'>NaN</average><data replicates='1' unit='nmol/min/g FW'>NaN</data></sample></line><line experimentname='Sulpice dataset A' coordinator='Anja' startdate='29.02.12 00:00' importdate='06.03.12 10:48' genotype='Hi3' growthconditions='Germany' id='21' name='A. thaliana'><sample id='1871' time='1' unit='Hour'><average max='93.049100346009' min='93.049100346009' replicates='1' stddev='NaN' unit='nmol/min/g FW'>93.049100346009</average><data replicates='1' unit='nmol/min/g FW'>93.049100346009</data></sample></line><line experimentname='Sulpice dataset A' coordinator='Anja' startdate='29.02.12 00:00' importdate='06.03.12 10:48' genotype='Hs0' growthconditions='Germany' id='22' name='A. thaliana'><sample id='1872' time='1' unit='Hour'><average max='96.54583123234126' min='96.54583123234126' replicates='1' stddev='NaN' unit='nmol/min/g FW'>96.54583123234126</average><data replicates='1' unit='nmol/min/g FW'>96.54583123234126</data></sample></line><line experimentname='Sulpice dataset A' coordinator='Anja' startdate='29.02.12 00:00' importdate='06.03.12 10:48' genotype='Is1' growthconditions='Germany' id='23' name='A. thaliana'><sample id='1873' time='1' unit='Hour'><average max='112.51803544539415' min='112.51803544539415' replicates='1' stddev='NaN' unit='nmol/min/g FW'>112.51803544539415</average><data replicates='1' unit='nmol/min/g FW'>112.51803544539415</data></sample></line><line experimentname='Sulpice dataset A' coordinator='Anja' startdate='29.02.12 00:00' importdate='06.03.12 10:48' genotype='Kl0' growthconditions='Germany' id='24' name='A. thaliana'><sample id='1874' time='1' unit='Hour'><average max='NaN' min='NaN' replicates='1' stddev='NaN' unit='nmol/min/g FW'>NaN</average><data replicates='1' unit='nmol/min/g FW'>NaN</data></sample></line><line experimentname='Sulpice dataset A' coordinator='Anja' startdate='29.02.12 00:00' importdate='06.03.12 10:48' genotype='Ko2' growthconditions='Denmark' id='25' name='A. thaliana'><sample id='1875' time='1' unit='Hour'><average max='97.22496701804266' min='97.22496701804266' replicates='1' stddev='NaN' unit='nmol/min/g FW'>97.22496701804266</average><data replicates='1' unit='nmol/min/g FW'>97.22496701804266</data></sample></line><line experimentname='Sulpice dataset A' coordinator='Anja' startdate='29.02.12 00:00' importdate='06.03.12 10:48' genotype='Lan0' growthconditions='United Kingdom' id='26' name='A. thaliana'><sample id='1876' time='1' unit='Hour'><average max='101.64788507951603' min='101.64788507951603' replicates='1' stddev='NaN' unit='nmol/min/g FW'>101.64788507951603</average><data replicates='1' unit='nmol/min/g FW'>101.64788507951603</data></sample></line><line experimentname='Sulpice dataset A' coordinator='Anja' startdate='29.02.12 00:00' importdate='06.03.12 10:48' genotype='Ler1' growthconditions='Germany' id='27' name='A. thaliana'><sample id='1877' time='1' unit='Hour'><average max='118.16340942762274' min='118.16340942762274' replicates='1' stddev='NaN' unit='nmol/min/g FW'>118.16340942762274</average><data replicates='1' unit='nmol/min/g FW'>118.16340942762274</data></sample></line><line experimentname='Sulpice dataset A' coordinator='Anja' startdate='29.02.12 00:00' importdate='06.03.12 10:48' genotype='Li5:3' growthconditions='Germany' id='28' name='A. thaliana'><sample id='1878' time='1' unit='Hour'><average max='129.35303278099653' min='129.35303278099653' replicates='1' stddev='NaN' unit='nmol/min/g FW'>129.35303278099653</average><data replicates='1' unit='nmol/min/g FW'>129.35303278099653</data></sample></line><line experimentname='Sulpice dataset A' coordinator='Anja' startdate='29.02.12 00:00' importdate='06.03.12 10:48' genotype='Lm' growthconditions='France' id='29' name='A. thaliana'><sample id='1879' time='1' unit='Hour'><average max='93.40534989069897' min='93.40534989069897' replicates='1' stddev='NaN' unit='nmol/min/g FW'>93.40534989069897</average><data replicates='1' unit='nmol/min/g FW'>93.40534989069897</data></sample></line><line experimentname='Sulpice dataset A' coordinator='Anja' startdate='29.02.12 00:00' importdate='06.03.12 10:48' genotype='Ma2' growthconditions='Germany' id='30' name='A. thaliana'><sample id='1880' time='1' unit='Hour'><average max='58.303232970090264' min='58.303232970090264' replicates='1' stddev='NaN' unit='nmol/min/g FW'>58.303232970090264</average><data replicates='1' unit='nmol/min/g FW'>58.303232970090264</data></sample></line><line experimentname='Sulpice dataset A' coordinator='Anja' startdate='29.02.12 00:00' importdate='06.03.12 10:48' genotype='Me0' growthconditions='Germany' id='31' name='A. thaliana'><sample id='1881' time='1' unit='Hour'><average max='119.91133702715263' min='119.91133702715263' replicates='1' stddev='NaN' unit='nmol/min/g FW'>119.91133702715263</average><data replicates='1' unit='nmol/min/g FW'>119.91133702715263</data></sample></line><line experimentname='Sulpice dataset A' coordinator='Anja' startdate='29.02.12 00:00' importdate='06.03.12 10:48' genotype='Mz0' growthconditions='Germany' id='32' name='A. thaliana'><sample id='1882' time='1' unit='Hour'><average max='126.87714681997568' min='126.87714681997568' replicates='1' stddev='NaN' unit='nmol/min/g FW'>126.87714681997568</average><data replicates='1' unit='nmol/min/g FW'>126.87714681997568</data></sample></line><line experimentname='Sulpice dataset A' coordinator='Anja' startdate='29.02.12 00:00' importdate='06.03.12 10:48' genotype='NFA8' growthconditions='United Kingdom' id='33' name='A. thaliana'><sample id='1883' time='1' unit='Hour'><average max='130.18879538430926' min='130.18879538430926' replicates='1' stddev='NaN' unit='nmol/min/g FW'>130.18879538430926</average><data replicates='1' unit='nmol/min/g FW'>130.18879538430926</data></sample></line><line experimentname='Sulpice dataset A' coordinator='Anja' startdate='29.02.12 00:00' importdate='06.03.12 10:48' genotype='No0' growthconditions='Germany' id='34' name='A. thaliana'><sample id='1884' time='1' unit='Hour'><average max='205.70765064056937' min='205.70765064056937' replicates='1' stddev='NaN' unit='nmol/min/g FW'>205.70765064056937</average><data replicates='1' unit='nmol/min/g FW'>205.70765064056937</data></sample></line><line experimentname='Sulpice dataset A' coordinator='Anja' startdate='29.02.12 00:00' importdate='06.03.12 10:48' genotype='Nok1' growthconditions='Netherlas' id='35' name='A. thaliana'><sample id='1885' time='1' unit='Hour'><average max='104.66023232346244' min='104.66023232346244' replicates='1' stddev='NaN' unit='nmol/min/g FW'>104.66023232346244</average><data replicates='1' unit='nmol/min/g FW'>104.66023232346244</data></sample></line><line experimentname='Sulpice dataset A' coordinator='Anja' startdate='29.02.12 00:00' importdate='06.03.12 10:48' genotype='Nok2' growthconditions='Netherlas' id='36' name='A. thaliana'><sample id='1886' time='1' unit='Hour'><average max='70.91949911003528' min='70.91949911003528' replicates='1' stddev='NaN' unit='nmol/min/g FW'>70.91949911003528</average><data replicates='1' unit='nmol/min/g FW'>70.91949911003528</data></sample></line><line experimentname='Sulpice dataset A' coordinator='Anja' startdate='29.02.12 00:00' importdate='06.03.12 10:48' genotype='nok3' growthconditions='Netherlas' id='37' name='A. thaliana'><sample id='1887' time='1' unit='Hour'><average max='77.40344693059559' min='77.40344693059559' replicates='1' stddev='NaN' unit='nmol/min/g FW'>77.40344693059559</average><data replicates='1' unit='nmol/min/g FW'>77.40344693059559</data></sample></line><line experimentname='Sulpice dataset A' coordinator='Anja' startdate='29.02.12 00:00' importdate='06.03.12 10:48' genotype='Nw3' growthconditions='Germany' id='38' name='A. thaliana'><sample id='1888' time='1' unit='Hour'><average max='121.24699452554903' min='121.24699452554903' replicates='1' stddev='NaN' unit='nmol/min/g FW'>121.24699452554903</average><data replicates='1' unit='nmol/min/g FW'>121.24699452554903</data></sample></line><line experimentname='Sulpice dataset A' coordinator='Anja' startdate='29.02.12 00:00' importdate='06.03.12 10:48' genotype='Old1' growthconditions='Germany' id='39' name='A. thaliana'><sample id='1889' time='1' unit='Hour'><average max='138.48289958032586' min='138.48289958032586' replicates='1' stddev='NaN' unit='nmol/min/g FW'>138.48289958032586</average><data replicates='1' unit='nmol/min/g FW'>138.48289958032586</data></sample></line><line experimentname='Sulpice dataset A' coordinator='Anja' startdate='29.02.12 00:00' importdate='06.03.12 10:48' genotype='Ove0' growthconditions='Germany' id='40' name='A. thaliana'><sample id='1890' time='1' unit='Hour'><average max='135.19695318757735' min='135.19695318757735' replicates='1' stddev='NaN' unit='nmol/min/g FW'>135.19695318757735</average><data replicates='1' unit='nmol/min/g FW'>135.19695318757735</data></sample></line><line experimentname='Sulpice dataset A' coordinator='Anja' startdate='29.02.12 00:00' importdate='06.03.12 10:48' genotype='Po0' growthconditions='Germany' id='41' name='A. thaliana'><sample id='1891' time='1' unit='Hour'><average max='111.91353437926922' min='111.91353437926922' replicates='1' stddev='NaN' unit='nmol/min/g FW'>111.91353437926922</average><data replicates='1' unit='nmol/min/g FW'>111.91353437926922</data></sample></line><line experimentname='Sulpice dataset A' coordinator='Anja' startdate='29.02.12 00:00' importdate='06.03.12 10:48' genotype='Pr0' growthconditions='Germany' id='42' name='A. thaliana'><sample id='1892' time='1' unit='Hour'><average max='118.78797825874736' min='118.78797825874736' replicates='1' stddev='NaN' unit='nmol/min/g FW'>118.78797825874736</average><data replicates='1' unit='nmol/min/g FW'>118.78797825874736</data></sample></line><line experimentname='Sulpice dataset A' coordinator='Anja' startdate='29.02.12 00:00' importdate='06.03.12 10:48' genotype='Pt0' growthconditions='Germany' id='43' name='A. thaliana'><sample id='1893' time='1' unit='Hour'><average max='107.03290579472343' min='107.03290579472343' replicates='1' stddev='NaN' unit='nmol/min/g FW'>107.03290579472343</average><data replicates='1' unit='nmol/min/g FW'>107.03290579472343</data></sample></line><line experimentname='Sulpice dataset A' coordinator='Anja' startdate='29.02.12 00:00' importdate='06.03.12 10:48' genotype='Pyl1' growthconditions='France' id='44' name='A. thaliana'><sample id='1894' time='1' unit='Hour'><average max='142.00318363356405' min='142.00318363356405' replicates='1' stddev='NaN' unit='nmol/min/g FW'>142.00318363356405</average><data replicates='1' unit='nmol/min/g FW'>142.00318363356405</data></sample></line><line experimentname='Sulpice dataset A' coordinator='Anja' startdate='29.02.12 00:00' importdate='06.03.12 10:48' genotype='Ra0' growthconditions='France' id='45' name='A. thaliana'><sample id='1895' time='1' unit='Hour'><average max='107.77583718979822' min='107.77583718979822' replicates='1' stddev='NaN' unit='nmol/min/g FW'>107.77583718979822</average><data replicates='1' unit='nmol/min/g FW'>107.77583718979822</data></sample></line><line experimentname='Sulpice dataset A' coordinator='Anja' startdate='29.02.12 00:00' importdate='06.03.12 10:48' genotype='RLD1' growthconditions='Netherlas' id='46' name='A. thaliana'><sample id='1896' time='1' unit='Hour'><average max='147.69450723117976' min='147.69450723117976' replicates='1' stddev='NaN' unit='nmol/min/g FW'>147.69450723117976</average><data replicates='1' unit='nmol/min/g FW'>147.69450723117976</data></sample></line><line experimentname='Sulpice dataset A' coordinator='Anja' startdate='29.02.12 00:00' importdate='06.03.12 10:48' genotype='Ty0' growthconditions='United Kingdom' id='47' name='A. thaliana'><sample id='1897' time='1' unit='Hour'><average max='78.42467538164466' min='78.42467538164466' replicates='1' stddev='NaN' unit='nmol/min/g FW'>78.42467538164466</average><data replicates='1' unit='nmol/min/g FW'>78.42467538164466</data></sample></line><line experimentname='Sulpice dataset A' coordinator='Anja' startdate='29.02.12 00:00' importdate='06.03.12 10:48' genotype='Wc2' growthconditions='Germany' id='48' name='A. thaliana'><sample id='1898' time='1' unit='Hour'><average max='NaN' min='NaN' replicates='1' stddev='NaN' unit='nmol/min/g FW'>NaN</average><data replicates='1' unit='nmol/min/g FW'>NaN</data></sample></line><line experimentname='Sulpice dataset A' coordinator='Anja' startdate='29.02.12 00:00' importdate='06.03.12 10:48' genotype='Wei1' growthconditions='Switzerla' id='49' name='A. thaliana'><sample id='1899' time='1' unit='Hour'><average max='91.51681888802193' min='91.51681888802193' replicates='1' stddev='NaN' unit='nmol/min/g FW'>91.51681888802193</average><data replicates='1' unit='nmol/min/g FW'>91.51681888802193</data></sample></line><line experimentname='Sulpice dataset A' coordinator='Anja' startdate='29.02.12 00:00' importdate='06.03.12 10:48' genotype='Wt5' growthconditions='Germany' id='50' name='A. thaliana'><sample id='1900' time='1' unit='Hour'><average max='NaN' min='NaN' replicates='1' stddev='NaN' unit='nmol/min/g FW'>NaN</average><data replicates='1' unit='nmol/min/g FW'>NaN</data></sample></line></substance>@"
    ]
    oldlabel "fructokinase"
    sbgn [
      role "MACROMOLECULE"
    ]
    tooltip "fructokinase"
    url "http://pgrc-35.ipk-gatersleben.de/pls/htmldb_pgrc/f?p=112:10:::NO::P10_PATHWAY_OBJECT_ID:reaction_37_4_87"
  ]
  node [
    id 70
    zlevel -1

    charting [
      background_color "#000000"
      domainAxis "[unit]"
      empty_border_width 2.0
      empty_border_width_vert 2.0
      maxRange 1.0
      max_charts_in_column -1
      minRange 0.0
      rangeAxis "[unit]"
      rangeStepSize 0.0
      show_legend "false"
      useCustomRange "false"
      useCustomRangeSteps "false"
    ]
    graphics [
      x 814.8333333333333
      y 714.8
      w 64.0
      h 40.0
      fill "#FFFFFF"
      outline "#000000"
      component "chart2d_type3"
      frameThickness 1.5
      gradient 0.0
      rounding 10.0
      type "rectangle"
    ]
    label "5.3.1.9"
    labelgraphics [
      alignment "left"
      anchor "t"
      color "#000000"
      fontName "Tahoma"
      fontSize 11
      fontStyle "plain"
      type "text"
    ]
    mapping [
      measurementdata "<substance name0='cPGI' name1='5.3.1.9' id='column 82' name='cPGI'><line experimentname='Sulpice dataset A' coordinator='Anja' startdate='29.02.12 00:00' importdate='06.03.12 10:48' genotype='Aa0' growthconditions='Germany' id='1' name='A. thaliana'><sample id='201' time='1' unit='Hour'><average max='1741.8971843625072' min='1741.8971843625072' replicates='1' stddev='NaN' unit='nmol/min/g FW'>1741.8971843625072</average><data replicates='1' unit='nmol/min/g FW'>1741.8971843625072</data></sample></line><line experimentname='Sulpice dataset A' coordinator='Anja' startdate='29.02.12 00:00' importdate='06.03.12 10:48' genotype='An2' growthconditions='Belgium' id='2' name='A. thaliana'><sample id='202' time='1' unit='Hour'><average max='1857.6423109965558' min='1857.6423109965558' replicates='1' stddev='NaN' unit='nmol/min/g FW'>1857.6423109965558</average><data replicates='1' unit='nmol/min/g FW'>1857.6423109965558</data></sample></line><line experimentname='Sulpice dataset A' coordinator='Anja' startdate='29.02.12 00:00' importdate='06.03.12 10:48' genotype='Ang0' growthconditions='Belgium' id='3' name='A. thaliana'><sample id='203' time='1' unit='Hour'><average max='1560.0217135195446' min='1560.0217135195446' replicates='1' stddev='NaN' unit='nmol/min/g FW'>1560.0217135195446</average><data replicates='1' unit='nmol/min/g FW'>1560.0217135195446</data></sample></line><line experimentname='Sulpice dataset A' coordinator='Anja' startdate='29.02.12 00:00' importdate='06.03.12 10:48' genotype='Be0' growthconditions='Germany' id='4' name='A. thaliana'><sample id='204' time='1' unit='Hour'><average max='1814.6074651225376' min='1814.6074651225376' replicates='1' stddev='NaN' unit='nmol/min/g FW'>1814.6074651225376</average><data replicates='1' unit='nmol/min/g FW'>1814.6074651225376</data></sample></line><line experimentname='Sulpice dataset A' coordinator='Anja' startdate='29.02.12 00:00' importdate='06.03.12 10:48' genotype='Bsch2' growthconditions='Germany' id='5' name='A. thaliana'><sample id='205' time='1' unit='Hour'><average max='1897.3252785939642' min='1897.3252785939642' replicates='1' stddev='NaN' unit='nmol/min/g FW'>1897.3252785939642</average><data replicates='1' unit='nmol/min/g FW'>1897.3252785939642</data></sample></line><line experimentname='Sulpice dataset A' coordinator='Anja' startdate='29.02.12 00:00' importdate='06.03.12 10:48' genotype='Bu2' growthconditions='Germany' id='6' name='A. thaliana'><sample id='206' time='1' unit='Hour'><average max='1791.058643609164' min='1791.058643609164' replicates='1' stddev='NaN' unit='nmol/min/g FW'>1791.058643609164</average><data replicates='1' unit='nmol/min/g FW'>1791.058643609164</data></sample></line><line experimentname='Sulpice dataset A' coordinator='Anja' startdate='29.02.12 00:00' importdate='06.03.12 10:48' genotype='Bu6' growthconditions='Germany' id='7' name='A. thaliana'><sample id='207' time='1' unit='Hour'><average max='1882.4600913609127' min='1882.4600913609127' replicates='1' stddev='NaN' unit='nmol/min/g FW'>1882.4600913609127</average><data replicates='1' unit='nmol/min/g FW'>1882.4600913609127</data></sample></line><line experimentname='Sulpice dataset A' coordinator='Anja' startdate='29.02.12 00:00' importdate='06.03.12 10:48' genotype='Bur0' growthconditions='Irela' id='8' name='A. thaliana'><sample id='208' time='1' unit='Hour'><average max='2141.6710437331576' min='2141.6710437331576' replicates='1' stddev='NaN' unit='nmol/min/g FW'>2141.6710437331576</average><data replicates='1' unit='nmol/min/g FW'>2141.6710437331576</data></sample></line><line experimentname='Sulpice dataset A' coordinator='Anja' startdate='29.02.12 00:00' importdate='06.03.12 10:48' genotype='Da0' growthconditions='Germany' id='9' name='A. thaliana'><sample id='209' time='1' unit='Hour'><average max='1679.070808954731' min='1679.070808954731' replicates='1' stddev='NaN' unit='nmol/min/g FW'>1679.070808954731</average><data replicates='1' unit='nmol/min/g FW'>1679.070808954731</data></sample></line><line experimentname='Sulpice dataset A' coordinator='Anja' startdate='29.02.12 00:00' importdate='06.03.12 10:48' genotype='Edi0' growthconditions='United Kingdom' id='10' name='A. thaliana'><sample id='210' time='1' unit='Hour'><average max='1609.55571646345' min='1609.55571646345' replicates='1' stddev='NaN' unit='nmol/min/g FW'>1609.55571646345</average><data replicates='1' unit='nmol/min/g FW'>1609.55571646345</data></sample></line><line experimentname='Sulpice dataset A' coordinator='Anja' startdate='29.02.12 00:00' importdate='06.03.12 10:48' genotype='Ei2' growthconditions='Germany' id='11' name='A. thaliana'><sample id='211' time='1' unit='Hour'><average max='1852.5367731094427' min='1852.5367731094427' replicates='1' stddev='NaN' unit='nmol/min/g FW'>1852.5367731094427</average><data replicates='1' unit='nmol/min/g FW'>1852.5367731094427</data></sample></line><line experimentname='Sulpice dataset A' coordinator='Anja' startdate='29.02.12 00:00' importdate='06.03.12 10:48' genotype='Ei4' growthconditions='Germany' id='12' name='A. thaliana'><sample id='212' time='1' unit='Hour'><average max='1962.3039961353977' min='1962.3039961353977' replicates='1' stddev='NaN' unit='nmol/min/g FW'>1962.3039961353977</average><data replicates='1' unit='nmol/min/g FW'>1962.3039961353977</data></sample></line><line experimentname='Sulpice dataset A' coordinator='Anja' startdate='29.02.12 00:00' importdate='06.03.12 10:48' genotype='El0' growthconditions='Germany' id='13' name='A. thaliana'><sample id='213' time='1' unit='Hour'><average max='1730.2290941537287' min='1730.2290941537287' replicates='1' stddev='NaN' unit='nmol/min/g FW'>1730.2290941537287</average><data replicates='1' unit='nmol/min/g FW'>1730.2290941537287</data></sample></line><line experimentname='Sulpice dataset A' coordinator='Anja' startdate='29.02.12 00:00' importdate='06.03.12 10:48' genotype='EnkheimD' growthconditions='Germany' id='14' name='A. thaliana'><sample id='214' time='1' unit='Hour'><average max='1832.8455154434519' min='1832.8455154434519' replicates='1' stddev='NaN' unit='nmol/min/g FW'>1832.8455154434519</average><data replicates='1' unit='nmol/min/g FW'>1832.8455154434519</data></sample></line><line experimentname='Sulpice dataset A' coordinator='Anja' startdate='29.02.12 00:00' importdate='06.03.12 10:48' genotype='Ep0' growthconditions='Germany' id='15' name='A. thaliana'><sample id='215' time='1' unit='Hour'><average max='1750.6784327093178' min='1750.6784327093178' replicates='1' stddev='NaN' unit='nmol/min/g FW'>1750.6784327093178</average><data replicates='1' unit='nmol/min/g FW'>1750.6784327093178</data></sample></line><line experimentname='Sulpice dataset A' coordinator='Anja' startdate='29.02.12 00:00' importdate='06.03.12 10:48' genotype='Ga0' growthconditions='Germany' id='16' name='A. thaliana'><sample id='216' time='1' unit='Hour'><average max='1883.711037917833' min='1883.711037917833' replicates='1' stddev='NaN' unit='nmol/min/g FW'>1883.711037917833</average><data replicates='1' unit='nmol/min/g FW'>1883.711037917833</data></sample></line><line experimentname='Sulpice dataset A' coordinator='Anja' startdate='29.02.12 00:00' importdate='06.03.12 10:48' genotype='Goe2' growthconditions='Germany' id='17' name='A. thaliana'><sample id='217' time='1' unit='Hour'><average max='2077.8985668682058' min='2077.8985668682058' replicates='1' stddev='NaN' unit='nmol/min/g FW'>2077.8985668682058</average><data replicates='1' unit='nmol/min/g FW'>2077.8985668682058</data></sample></line><line experimentname='Sulpice dataset A' coordinator='Anja' startdate='29.02.12 00:00' importdate='06.03.12 10:48' genotype='GOT7' growthconditions='Germany' id='18' name='A. thaliana'><sample id='218' time='1' unit='Hour'><average max='1108.7274786909363' min='1108.7274786909363' replicates='1' stddev='NaN' unit='nmol/min/g FW'>1108.7274786909363</average><data replicates='1' unit='nmol/min/g FW'>1108.7274786909363</data></sample></line><line experimentname='Sulpice dataset A' coordinator='Anja' startdate='29.02.12 00:00' importdate='06.03.12 10:48' genotype='Gue0' growthconditions='Germany' id='19' name='A. thaliana'><sample id='219' time='1' unit='Hour'><average max='1759.3374292013034' min='1759.3374292013034' replicates='1' stddev='NaN' unit='nmol/min/g FW'>1759.3374292013034</average><data replicates='1' unit='nmol/min/g FW'>1759.3374292013034</data></sample></line><line experimentname='Sulpice dataset A' coordinator='Anja' startdate='29.02.12 00:00' importdate='06.03.12 10:48' genotype='Gy0' growthconditions='France' id='20' name='A. thaliana'><sample id='220' time='1' unit='Hour'><average max='1852.3091083294237' min='1852.3091083294237' replicates='1' stddev='NaN' unit='nmol/min/g FW'>1852.3091083294237</average><data replicates='1' unit='nmol/min/g FW'>1852.3091083294237</data></sample></line><line experimentname='Sulpice dataset A' coordinator='Anja' startdate='29.02.12 00:00' importdate='06.03.12 10:48' genotype='Hi3' growthconditions='Germany' id='21' name='A. thaliana'><sample id='221' time='1' unit='Hour'><average max='1571.7665901840792' min='1571.7665901840792' replicates='1' stddev='NaN' unit='nmol/min/g FW'>1571.7665901840792</average><data replicates='1' unit='nmol/min/g FW'>1571.7665901840792</data></sample></line><line experimentname='Sulpice dataset A' coordinator='Anja' startdate='29.02.12 00:00' importdate='06.03.12 10:48' genotype='Hs0' growthconditions='Germany' id='22' name='A. thaliana'><sample id='222' time='1' unit='Hour'><average max='2225.4474445373417' min='2225.4474445373417' replicates='1' stddev='NaN' unit='nmol/min/g FW'>2225.4474445373417</average><data replicates='1' unit='nmol/min/g FW'>2225.4474445373417</data></sample></line><line experimentname='Sulpice dataset A' coordinator='Anja' startdate='29.02.12 00:00' importdate='06.03.12 10:48' genotype='Is1' growthconditions='Germany' id='23' name='A. thaliana'><sample id='223' time='1' unit='Hour'><average max='1866.7835860043913' min='1866.7835860043913' replicates='1' stddev='NaN' unit='nmol/min/g FW'>1866.7835860043913</average><data replicates='1' unit='nmol/min/g FW'>1866.7835860043913</data></sample></line><line experimentname='Sulpice dataset A' coordinator='Anja' startdate='29.02.12 00:00' importdate='06.03.12 10:48' genotype='Kl0' growthconditions='Germany' id='24' name='A. thaliana'><sample id='224' time='1' unit='Hour'><average max='1953.972116753032' min='1953.972116753032' replicates='1' stddev='NaN' unit='nmol/min/g FW'>1953.972116753032</average><data replicates='1' unit='nmol/min/g FW'>1953.972116753032</data></sample></line><line experimentname='Sulpice dataset A' coordinator='Anja' startdate='29.02.12 00:00' importdate='06.03.12 10:48' genotype='Ko2' growthconditions='Denmark' id='25' name='A. thaliana'><sample id='225' time='1' unit='Hour'><average max='1524.189560235084' min='1524.189560235084' replicates='1' stddev='NaN' unit='nmol/min/g FW'>1524.189560235084</average><data replicates='1' unit='nmol/min/g FW'>1524.189560235084</data></sample></line><line experimentname='Sulpice dataset A' coordinator='Anja' startdate='29.02.12 00:00' importdate='06.03.12 10:48' genotype='Lan0' growthconditions='United Kingdom' id='26' name='A. thaliana'><sample id='226' time='1' unit='Hour'><average max='1760.2571859665345' min='1760.2571859665345' replicates='1' stddev='NaN' unit='nmol/min/g FW'>1760.2571859665345</average><data replicates='1' unit='nmol/min/g FW'>1760.2571859665345</data></sample></line><line experimentname='Sulpice dataset A' coordinator='Anja' startdate='29.02.12 00:00' importdate='06.03.12 10:48' genotype='Ler1' growthconditions='Germany' id='27' name='A. thaliana'><sample id='227' time='1' unit='Hour'><average max='1869.033448389053' min='1869.033448389053' replicates='1' stddev='NaN' unit='nmol/min/g FW'>1869.033448389053</average><data replicates='1' unit='nmol/min/g FW'>1869.033448389053</data></sample></line><line experimentname='Sulpice dataset A' coordinator='Anja' startdate='29.02.12 00:00' importdate='06.03.12 10:48' genotype='Li5:3' growthconditions='Germany' id='28' name='A. thaliana'><sample id='228' time='1' unit='Hour'><average max='1785.669953105749' min='1785.669953105749' replicates='1' stddev='NaN' unit='nmol/min/g FW'>1785.669953105749</average><data replicates='1' unit='nmol/min/g FW'>1785.669953105749</data></sample></line><line experimentname='Sulpice dataset A' coordinator='Anja' startdate='29.02.12 00:00' importdate='06.03.12 10:48' genotype='Lm' growthconditions='France' id='29' name='A. thaliana'><sample id='229' time='1' unit='Hour'><average max='1802.6868003498564' min='1802.6868003498564' replicates='1' stddev='NaN' unit='nmol/min/g FW'>1802.6868003498564</average><data replicates='1' unit='nmol/min/g FW'>1802.6868003498564</data></sample></line><line experimentname='Sulpice dataset A' coordinator='Anja' startdate='29.02.12 00:00' importdate='06.03.12 10:48' genotype='Ma2' growthconditions='Germany' id='30' name='A. thaliana'><sample id='230' time='1' unit='Hour'><average max='1677.309453303271' min='1677.309453303271' replicates='1' stddev='NaN' unit='nmol/min/g FW'>1677.309453303271</average><data replicates='1' unit='nmol/min/g FW'>1677.309453303271</data></sample></line><line experimentname='Sulpice dataset A' coordinator='Anja' startdate='29.02.12 00:00' importdate='06.03.12 10:48' genotype='Me0' growthconditions='Germany' id='31' name='A. thaliana'><sample id='231' time='1' unit='Hour'><average max='1637.698139614095' min='1637.698139614095' replicates='1' stddev='NaN' unit='nmol/min/g FW'>1637.698139614095</average><data replicates='1' unit='nmol/min/g FW'>1637.698139614095</data></sample></line><line experimentname='Sulpice dataset A' coordinator='Anja' startdate='29.02.12 00:00' importdate='06.03.12 10:48' genotype='Mz0' growthconditions='Germany' id='32' name='A. thaliana'><sample id='232' time='1' unit='Hour'><average max='1708.806305864154' min='1708.806305864154' replicates='1' stddev='NaN' unit='nmol/min/g FW'>1708.806305864154</average><data replicates='1' unit='nmol/min/g FW'>1708.806305864154</data></sample></line><line experimentname='Sulpice dataset A' coordinator='Anja' startdate='29.02.12 00:00' importdate='06.03.12 10:48' genotype='NFA8' growthconditions='United Kingdom' id='33' name='A. thaliana'><sample id='233' time='1' unit='Hour'><average max='1804.5634556543994' min='1804.5634556543994' replicates='1' stddev='NaN' unit='nmol/min/g FW'>1804.5634556543994</average><data replicates='1' unit='nmol/min/g FW'>1804.5634556543994</data></sample></line><line experimentname='Sulpice dataset A' coordinator='Anja' startdate='29.02.12 00:00' importdate='06.03.12 10:48' genotype='No0' growthconditions='Germany' id='34' name='A. thaliana'><sample id='234' time='1' unit='Hour'><average max='1904.3043632883805' min='1904.3043632883805' replicates='1' stddev='NaN' unit='nmol/min/g FW'>1904.3043632883805</average><data replicates='1' unit='nmol/min/g FW'>1904.3043632883805</data></sample></line><line experimentname='Sulpice dataset A' coordinator='Anja' startdate='29.02.12 00:00' importdate='06.03.12 10:48' genotype='Nok1' growthconditions='Netherlas' id='35' name='A. thaliana'><sample id='235' time='1' unit='Hour'><average max='1822.8622580494296' min='1822.8622580494296' replicates='1' stddev='NaN' unit='nmol/min/g FW'>1822.8622580494296</average><data replicates='1' unit='nmol/min/g FW'>1822.8622580494296</data></sample></line><line experimentname='Sulpice dataset A' coordinator='Anja' startdate='29.02.12 00:00' importdate='06.03.12 10:48' genotype='Nok2' growthconditions='Netherlas' id='36' name='A. thaliana'><sample id='236' time='1' unit='Hour'><average max='2464.7890813342106' min='2464.7890813342106' replicates='1' stddev='NaN' unit='nmol/min/g FW'>2464.7890813342106</average><data replicates='1' unit='nmol/min/g FW'>2464.7890813342106</data></sample></line><line experimentname='Sulpice dataset A' coordinator='Anja' startdate='29.02.12 00:00' importdate='06.03.12 10:48' genotype='nok3' growthconditions='Netherlas' id='37' name='A. thaliana'><sample id='237' time='1' unit='Hour'><average max='2277.862012346827' min='2277.862012346827' replicates='1' stddev='NaN' unit='nmol/min/g FW'>2277.862012346827</average><data replicates='1' unit='nmol/min/g FW'>2277.862012346827</data></sample></line><line experimentname='Sulpice dataset A' coordinator='Anja' startdate='29.02.12 00:00' importdate='06.03.12 10:48' genotype='Nw3' growthconditions='Germany' id='38' name='A. thaliana'><sample id='238' time='1' unit='Hour'><average max='1877.0349350846736' min='1877.0349350846736' replicates='1' stddev='NaN' unit='nmol/min/g FW'>1877.0349350846736</average><data replicates='1' unit='nmol/min/g FW'>1877.0349350846736</data></sample></line><line experimentname='Sulpice dataset A' coordinator='Anja' startdate='29.02.12 00:00' importdate='06.03.12 10:48' genotype='Old1' growthconditions='Germany' id='39' name='A. thaliana'><sample id='239' time='1' unit='Hour'><average max='2057.375480567125' min='2057.375480567125' replicates='1' stddev='NaN' unit='nmol/min/g FW'>2057.375480567125</average><data replicates='1' unit='nmol/min/g FW'>2057.375480567125</data></sample></line><line experimentname='Sulpice dataset A' coordinator='Anja' startdate='29.02.12 00:00' importdate='06.03.12 10:48' genotype='Ove0' growthconditions='Germany' id='40' name='A. thaliana'><sample id='240' time='1' unit='Hour'><average max='1703.8730772695887' min='1703.8730772695887' replicates='1' stddev='NaN' unit='nmol/min/g FW'>1703.8730772695887</average><data replicates='1' unit='nmol/min/g FW'>1703.8730772695887</data></sample></line><line experimentname='Sulpice dataset A' coordinator='Anja' startdate='29.02.12 00:00' importdate='06.03.12 10:48' genotype='Po0' growthconditions='Germany' id='41' name='A. thaliana'><sample id='241' time='1' unit='Hour'><average max='2237.378756527219' min='2237.378756527219' replicates='1' stddev='NaN' unit='nmol/min/g FW'>2237.378756527219</average><data replicates='1' unit='nmol/min/g FW'>2237.378756527219</data></sample></line><line experimentname='Sulpice dataset A' coordinator='Anja' startdate='29.02.12 00:00' importdate='06.03.12 10:48' genotype='Pr0' growthconditions='Germany' id='42' name='A. thaliana'><sample id='242' time='1' unit='Hour'><average max='2213.5927509923354' min='2213.5927509923354' replicates='1' stddev='NaN' unit='nmol/min/g FW'>2213.5927509923354</average><data replicates='1' unit='nmol/min/g FW'>2213.5927509923354</data></sample></line><line experimentname='Sulpice dataset A' coordinator='Anja' startdate='29.02.12 00:00' importdate='06.03.12 10:48' genotype='Pt0' growthconditions='Germany' id='43' name='A. thaliana'><sample id='243' time='1' unit='Hour'><average max='2316.485881573943' min='2316.485881573943' replicates='1' stddev='NaN' unit='nmol/min/g FW'>2316.485881573943</average><data replicates='1' unit='nmol/min/g FW'>2316.485881573943</data></sample></line><line experimentname='Sulpice dataset A' coordinator='Anja' startdate='29.02.12 00:00' importdate='06.03.12 10:48' genotype='Pyl1' growthconditions='France' id='44' name='A. thaliana'><sample id='244' time='1' unit='Hour'><average max='NaN' min='NaN' replicates='1' stddev='NaN' unit='nmol/min/g FW'>NaN</average><data replicates='1' unit='nmol/min/g FW'>NaN</data></sample></line><line experimentname='Sulpice dataset A' coordinator='Anja' startdate='29.02.12 00:00' importdate='06.03.12 10:48' genotype='Ra0' growthconditions='France' id='45' name='A. thaliana'><sample id='245' time='1' unit='Hour'><average max='1712.2366320386577' min='1712.2366320386577' replicates='1' stddev='NaN' unit='nmol/min/g FW'>1712.2366320386577</average><data replicates='1' unit='nmol/min/g FW'>1712.2366320386577</data></sample></line><line experimentname='Sulpice dataset A' coordinator='Anja' startdate='29.02.12 00:00' importdate='06.03.12 10:48' genotype='RLD1' growthconditions='Netherlas' id='46' name='A. thaliana'><sample id='246' time='1' unit='Hour'><average max='NaN' min='NaN' replicates='1' stddev='NaN' unit='nmol/min/g FW'>NaN</average><data replicates='1' unit='nmol/min/g FW'>NaN</data></sample></line><line experimentname='Sulpice dataset A' coordinator='Anja' startdate='29.02.12 00:00' importdate='06.03.12 10:48' genotype='Ty0' growthconditions='United Kingdom' id='47' name='A. thaliana'><sample id='247' time='1' unit='Hour'><average max='2319.4341860946643' min='2319.4341860946643' replicates='1' stddev='NaN' unit='nmol/min/g FW'>2319.4341860946643</average><data replicates='1' unit='nmol/min/g FW'>2319.4341860946643</data></sample></line><line experimentname='Sulpice dataset A' coordinator='Anja' startdate='29.02.12 00:00' importdate='06.03.12 10:48' genotype='Wc2' growthconditions='Germany' id='48' name='A. thaliana'><sample id='248' time='1' unit='Hour'><average max='1804.7943782197642' min='1804.7943782197642' replicates='1' stddev='NaN' unit='nmol/min/g FW'>1804.7943782197642</average><data replicates='1' unit='nmol/min/g FW'>1804.7943782197642</data></sample></line><line experimentname='Sulpice dataset A' coordinator='Anja' startdate='29.02.12 00:00' importdate='06.03.12 10:48' genotype='Wei1' growthconditions='Switzerla' id='49' name='A. thaliana'><sample id='249' time='1' unit='Hour'><average max='1518.6848379590651' min='1518.6848379590651' replicates='1' stddev='NaN' unit='nmol/min/g FW'>1518.6848379590651</average><data replicates='1' unit='nmol/min/g FW'>1518.6848379590651</data></sample></line><line experimentname='Sulpice dataset A' coordinator='Anja' startdate='29.02.12 00:00' importdate='06.03.12 10:48' genotype='Wt5' growthconditions='Germany' id='50' name='A. thaliana'><sample id='250' time='1' unit='Hour'><average max='1723.6988348313755' min='1723.6988348313755' replicates='1' stddev='NaN' unit='nmol/min/g FW'>1723.6988348313755</average><data replicates='1' unit='nmol/min/g FW'>1723.6988348313755</data></sample></line></substance>@<substance name0='pPGI' name1='5.3.1.9' id='column 107' name='pPGI'><line experimentname='Sulpice dataset A' coordinator='Anja' startdate='29.02.12 00:00' importdate='06.03.12 10:48' genotype='Aa0' growthconditions='Germany' id='1' name='A. thaliana'><sample id='2101' time='1' unit='Hour'><average max='1136.2242778652464' min='1136.2242778652464' replicates='1' stddev='NaN' unit='nmol/min/g FW'>1136.2242778652464</average><data replicates='1' unit='nmol/min/g FW'>1136.2242778652464</data></sample></line><line experimentname='Sulpice dataset A' coordinator='Anja' startdate='29.02.12 00:00' importdate='06.03.12 10:48' genotype='An2' growthconditions='Belgium' id='2' name='A. thaliana'><sample id='2102' time='1' unit='Hour'><average max='955.424067586776' min='955.424067586776' replicates='1' stddev='NaN' unit='nmol/min/g FW'>955.424067586776</average><data replicates='1' unit='nmol/min/g FW'>955.424067586776</data></sample></line><line experimentname='Sulpice dataset A' coordinator='Anja' startdate='29.02.12 00:00' importdate='06.03.12 10:48' genotype='Ang0' growthconditions='Belgium' id='3' name='A. thaliana'><sample id='2103' time='1' unit='Hour'><average max='1384.9272984960721' min='1384.9272984960721' replicates='1' stddev='NaN' unit='nmol/min/g FW'>1384.9272984960721</average><data replicates='1' unit='nmol/min/g FW'>1384.9272984960721</data></sample></line><line experimentname='Sulpice dataset A' coordinator='Anja' startdate='29.02.12 00:00' importdate='06.03.12 10:48' genotype='Be0' growthconditions='Germany' id='4' name='A. thaliana'><sample id='2104' time='1' unit='Hour'><average max='1000.0488652228587' min='1000.0488652228587' replicates='1' stddev='NaN' unit='nmol/min/g FW'>1000.0488652228587</average><data replicates='1' unit='nmol/min/g FW'>1000.0488652228587</data></sample></line><line experimentname='Sulpice dataset A' coordinator='Anja' startdate='29.02.12 00:00' importdate='06.03.12 10:48' genotype='Bsch2' growthconditions='Germany' id='5' name='A. thaliana'><sample id='2105' time='1' unit='Hour'><average max='1486.4249989716868' min='1486.4249989716868' replicates='1' stddev='NaN' unit='nmol/min/g FW'>1486.4249989716868</average><data replicates='1' unit='nmol/min/g FW'>1486.4249989716868</data></sample></line><line experimentname='Sulpice dataset A' coordinator='Anja' startdate='29.02.12 00:00' importdate='06.03.12 10:48' genotype='Bu2' growthconditions='Germany' id='6' name='A. thaliana'><sample id='2106' time='1' unit='Hour'><average max='1211.9401768145135' min='1211.9401768145135' replicates='1' stddev='NaN' unit='nmol/min/g FW'>1211.9401768145135</average><data replicates='1' unit='nmol/min/g FW'>1211.9401768145135</data></sample></line><line experimentname='Sulpice dataset A' coordinator='Anja' startdate='29.02.12 00:00' importdate='06.03.12 10:48' genotype='Bu6' growthconditions='Germany' id='7' name='A. thaliana'><sample id='2107' time='1' unit='Hour'><average max='1184.5460034662494' min='1184.5460034662494' replicates='1' stddev='NaN' unit='nmol/min/g FW'>1184.5460034662494</average><data replicates='1' unit='nmol/min/g FW'>1184.5460034662494</data></sample></line><line experimentname='Sulpice dataset A' coordinator='Anja' startdate='29.02.12 00:00' importdate='06.03.12 10:48' genotype='Bur0' growthconditions='Irela' id='8' name='A. thaliana'><sample id='2108' time='1' unit='Hour'><average max='956.5902548017705' min='956.5902548017705' replicates='1' stddev='NaN' unit='nmol/min/g FW'>956.5902548017705</average><data replicates='1' unit='nmol/min/g FW'>956.5902548017705</data></sample></line><line experimentname='Sulpice dataset A' coordinator='Anja' startdate='29.02.12 00:00' importdate='06.03.12 10:48' genotype='Da0' growthconditions='Germany' id='9' name='A. thaliana'><sample id='2109' time='1' unit='Hour'><average max='1129.433845936593' min='1129.433845936593' replicates='1' stddev='NaN' unit='nmol/min/g FW'>1129.433845936593</average><data replicates='1' unit='nmol/min/g FW'>1129.433845936593</data></sample></line><line experimentname='Sulpice dataset A' coordinator='Anja' startdate='29.02.12 00:00' importdate='06.03.12 10:48' genotype='Edi0' growthconditions='United Kingdom' id='10' name='A. thaliana'><sample id='2110' time='1' unit='Hour'><average max='1057.999191256654' min='1057.999191256654' replicates='1' stddev='NaN' unit='nmol/min/g FW'>1057.999191256654</average><data replicates='1' unit='nmol/min/g FW'>1057.999191256654</data></sample></line><line experimentname='Sulpice dataset A' coordinator='Anja' startdate='29.02.12 00:00' importdate='06.03.12 10:48' genotype='Ei2' growthconditions='Germany' id='11' name='A. thaliana'><sample id='2111' time='1' unit='Hour'><average max='1350.6971650435885' min='1350.6971650435885' replicates='1' stddev='NaN' unit='nmol/min/g FW'>1350.6971650435885</average><data replicates='1' unit='nmol/min/g FW'>1350.6971650435885</data></sample></line><line experimentname='Sulpice dataset A' coordinator='Anja' startdate='29.02.12 00:00' importdate='06.03.12 10:48' genotype='Ei4' growthconditions='Germany' id='12' name='A. thaliana'><sample id='2112' time='1' unit='Hour'><average max='1268.5490866296836' min='1268.5490866296836' replicates='1' stddev='NaN' unit='nmol/min/g FW'>1268.5490866296836</average><data replicates='1' unit='nmol/min/g FW'>1268.5490866296836</data></sample></line><line experimentname='Sulpice dataset A' coordinator='Anja' startdate='29.02.12 00:00' importdate='06.03.12 10:48' genotype='El0' growthconditions='Germany' id='13' name='A. thaliana'><sample id='2113' time='1' unit='Hour'><average max='1249.170931955861' min='1249.170931955861' replicates='1' stddev='NaN' unit='nmol/min/g FW'>1249.170931955861</average><data replicates='1' unit='nmol/min/g FW'>1249.170931955861</data></sample></line><line experimentname='Sulpice dataset A' coordinator='Anja' startdate='29.02.12 00:00' importdate='06.03.12 10:48' genotype='EnkheimD' growthconditions='Germany' id='14' name='A. thaliana'><sample id='2114' time='1' unit='Hour'><average max='1371.6609473028693' min='1371.6609473028693' replicates='1' stddev='NaN' unit='nmol/min/g FW'>1371.6609473028693</average><data replicates='1' unit='nmol/min/g FW'>1371.6609473028693</data></sample></line><line experimentname='Sulpice dataset A' coordinator='Anja' startdate='29.02.12 00:00' importdate='06.03.12 10:48' genotype='Ep0' growthconditions='Germany' id='15' name='A. thaliana'><sample id='2115' time='1' unit='Hour'><average max='1076.806844750468' min='1076.806844750468' replicates='1' stddev='NaN' unit='nmol/min/g FW'>1076.806844750468</average><data replicates='1' unit='nmol/min/g FW'>1076.806844750468</data></sample></line><line experimentname='Sulpice dataset A' coordinator='Anja' startdate='29.02.12 00:00' importdate='06.03.12 10:48' genotype='Ga0' growthconditions='Germany' id='16' name='A. thaliana'><sample id='2116' time='1' unit='Hour'><average max='1172.0254890470073' min='1172.0254890470073' replicates='1' stddev='NaN' unit='nmol/min/g FW'>1172.0254890470073</average><data replicates='1' unit='nmol/min/g FW'>1172.0254890470073</data></sample></line><line experimentname='Sulpice dataset A' coordinator='Anja' startdate='29.02.12 00:00' importdate='06.03.12 10:48' genotype='Goe2' growthconditions='Germany' id='17' name='A. thaliana'><sample id='2117' time='1' unit='Hour'><average max='1371.212529405477' min='1371.212529405477' replicates='1' stddev='NaN' unit='nmol/min/g FW'>1371.212529405477</average><data replicates='1' unit='nmol/min/g FW'>1371.212529405477</data></sample></line><line experimentname='Sulpice dataset A' coordinator='Anja' startdate='29.02.12 00:00' importdate='06.03.12 10:48' genotype='GOT7' growthconditions='Germany' id='18' name='A. thaliana'><sample id='2118' time='1' unit='Hour'><average max='1022.7533031800283' min='1022.7533031800283' replicates='1' stddev='NaN' unit='nmol/min/g FW'>1022.7533031800283</average><data replicates='1' unit='nmol/min/g FW'>1022.7533031800283</data></sample></line><line experimentname='Sulpice dataset A' coordinator='Anja' startdate='29.02.12 00:00' importdate='06.03.12 10:48' genotype='Gue0' growthconditions='Germany' id='19' name='A. thaliana'><sample id='2119' time='1' unit='Hour'><average max='1328.7675390030831' min='1328.7675390030831' replicates='1' stddev='NaN' unit='nmol/min/g FW'>1328.7675390030831</average><data replicates='1' unit='nmol/min/g FW'>1328.7675390030831</data></sample></line><line experimentname='Sulpice dataset A' coordinator='Anja' startdate='29.02.12 00:00' importdate='06.03.12 10:48' genotype='Gy0' growthconditions='France' id='20' name='A. thaliana'><sample id='2120' time='1' unit='Hour'><average max='1064.6586749824583' min='1064.6586749824583' replicates='1' stddev='NaN' unit='nmol/min/g FW'>1064.6586749824583</average><data replicates='1' unit='nmol/min/g FW'>1064.6586749824583</data></sample></line><line experimentname='Sulpice dataset A' coordinator='Anja' startdate='29.02.12 00:00' importdate='06.03.12 10:48' genotype='Hi3' growthconditions='Germany' id='21' name='A. thaliana'><sample id='2121' time='1' unit='Hour'><average max='1232.4877199119323' min='1232.4877199119323' replicates='1' stddev='NaN' unit='nmol/min/g FW'>1232.4877199119323</average><data replicates='1' unit='nmol/min/g FW'>1232.4877199119323</data></sample></line><line experimentname='Sulpice dataset A' coordinator='Anja' startdate='29.02.12 00:00' importdate='06.03.12 10:48' genotype='Hs0' growthconditions='Germany' id='22' name='A. thaliana'><sample id='2122' time='1' unit='Hour'><average max='1162.2028177670222' min='1162.2028177670222' replicates='1' stddev='NaN' unit='nmol/min/g FW'>1162.2028177670222</average><data replicates='1' unit='nmol/min/g FW'>1162.2028177670222</data></sample></line><line experimentname='Sulpice dataset A' coordinator='Anja' startdate='29.02.12 00:00' importdate='06.03.12 10:48' genotype='Is1' growthconditions='Germany' id='23' name='A. thaliana'><sample id='2123' time='1' unit='Hour'><average max='965.4778379183432' min='965.4778379183432' replicates='1' stddev='NaN' unit='nmol/min/g FW'>965.4778379183432</average><data replicates='1' unit='nmol/min/g FW'>965.4778379183432</data></sample></line><line experimentname='Sulpice dataset A' coordinator='Anja' startdate='29.02.12 00:00' importdate='06.03.12 10:48' genotype='Kl0' growthconditions='Germany' id='24' name='A. thaliana'><sample id='2124' time='1' unit='Hour'><average max='906.0426201744942' min='906.0426201744942' replicates='1' stddev='NaN' unit='nmol/min/g FW'>906.0426201744942</average><data replicates='1' unit='nmol/min/g FW'>906.0426201744942</data></sample></line><line experimentname='Sulpice dataset A' coordinator='Anja' startdate='29.02.12 00:00' importdate='06.03.12 10:48' genotype='Ko2' growthconditions='Denmark' id='25' name='A. thaliana'><sample id='2125' time='1' unit='Hour'><average max='1203.4754539392077' min='1203.4754539392077' replicates='1' stddev='NaN' unit='nmol/min/g FW'>1203.4754539392077</average><data replicates='1' unit='nmol/min/g FW'>1203.4754539392077</data></sample></line><line experimentname='Sulpice dataset A' coordinator='Anja' startdate='29.02.12 00:00' importdate='06.03.12 10:48' genotype='Lan0' growthconditions='United Kingdom' id='26' name='A. thaliana'><sample id='2126' time='1' unit='Hour'><average max='892.7616752843678' min='892.7616752843678' replicates='1' stddev='NaN' unit='nmol/min/g FW'>892.7616752843678</average><data replicates='1' unit='nmol/min/g FW'>892.7616752843678</data></sample></line><line experimentname='Sulpice dataset A' coordinator='Anja' startdate='29.02.12 00:00' importdate='06.03.12 10:48' genotype='Ler1' growthconditions='Germany' id='27' name='A. thaliana'><sample id='2127' time='1' unit='Hour'><average max='1534.9184191387642' min='1534.9184191387642' replicates='1' stddev='NaN' unit='nmol/min/g FW'>1534.9184191387642</average><data replicates='1' unit='nmol/min/g FW'>1534.9184191387642</data></sample></line><line experimentname='Sulpice dataset A' coordinator='Anja' startdate='29.02.12 00:00' importdate='06.03.12 10:48' genotype='Li5:3' growthconditions='Germany' id='28' name='A. thaliana'><sample id='2128' time='1' unit='Hour'><average max='1091.7751668167443' min='1091.7751668167443' replicates='1' stddev='NaN' unit='nmol/min/g FW'>1091.7751668167443</average><data replicates='1' unit='nmol/min/g FW'>1091.7751668167443</data></sample></line><line experimentname='Sulpice dataset A' coordinator='Anja' startdate='29.02.12 00:00' importdate='06.03.12 10:48' genotype='Lm' growthconditions='France' id='29' name='A. thaliana'><sample id='2129' time='1' unit='Hour'><average max='1384.4373906935969' min='1384.4373906935969' replicates='1' stddev='NaN' unit='nmol/min/g FW'>1384.4373906935969</average><data replicates='1' unit='nmol/min/g FW'>1384.4373906935969</data></sample></line><line experimentname='Sulpice dataset A' coordinator='Anja' startdate='29.02.12 00:00' importdate='06.03.12 10:48' genotype='Ma2' growthconditions='Germany' id='30' name='A. thaliana'><sample id='2130' time='1' unit='Hour'><average max='1301.2057767155145' min='1301.2057767155145' replicates='1' stddev='NaN' unit='nmol/min/g FW'>1301.2057767155145</average><data replicates='1' unit='nmol/min/g FW'>1301.2057767155145</data></sample></line><line experimentname='Sulpice dataset A' coordinator='Anja' startdate='29.02.12 00:00' importdate='06.03.12 10:48' genotype='Me0' growthconditions='Germany' id='31' name='A. thaliana'><sample id='2131' time='1' unit='Hour'><average max='1275.1201850341195' min='1275.1201850341195' replicates='1' stddev='NaN' unit='nmol/min/g FW'>1275.1201850341195</average><data replicates='1' unit='nmol/min/g FW'>1275.1201850341195</data></sample></line><line experimentname='Sulpice dataset A' coordinator='Anja' startdate='29.02.12 00:00' importdate='06.03.12 10:48' genotype='Mz0' growthconditions='Germany' id='32' name='A. thaliana'><sample id='2132' time='1' unit='Hour'><average max='1178.9632593971512' min='1178.9632593971512' replicates='1' stddev='NaN' unit='nmol/min/g FW'>1178.9632593971512</average><data replicates='1' unit='nmol/min/g FW'>1178.9632593971512</data></sample></line><line experimentname='Sulpice dataset A' coordinator='Anja' startdate='29.02.12 00:00' importdate='06.03.12 10:48' genotype='NFA8' growthconditions='United Kingdom' id='33' name='A. thaliana'><sample id='2133' time='1' unit='Hour'><average max='1324.49914868085' min='1324.49914868085' replicates='1' stddev='NaN' unit='nmol/min/g FW'>1324.49914868085</average><data replicates='1' unit='nmol/min/g FW'>1324.49914868085</data></sample></line><line experimentname='Sulpice dataset A' coordinator='Anja' startdate='29.02.12 00:00' importdate='06.03.12 10:48' genotype='No0' growthconditions='Germany' id='34' name='A. thaliana'><sample id='2134' time='1' unit='Hour'><average max='1215.7471771191401' min='1215.7471771191401' replicates='1' stddev='NaN' unit='nmol/min/g FW'>1215.7471771191401</average><data replicates='1' unit='nmol/min/g FW'>1215.7471771191401</data></sample></line><line experimentname='Sulpice dataset A' coordinator='Anja' startdate='29.02.12 00:00' importdate='06.03.12 10:48' genotype='Nok1' growthconditions='Netherlas' id='35' name='A. thaliana'><sample id='2135' time='1' unit='Hour'><average max='1194.7354158173682' min='1194.7354158173682' replicates='1' stddev='NaN' unit='nmol/min/g FW'>1194.7354158173682</average><data replicates='1' unit='nmol/min/g FW'>1194.7354158173682</data></sample></line><line experimentname='Sulpice dataset A' coordinator='Anja' startdate='29.02.12 00:00' importdate='06.03.12 10:48' genotype='Nok2' growthconditions='Netherlas' id='36' name='A. thaliana'><sample id='2136' time='1' unit='Hour'><average max='986.6211812946646' min='986.6211812946646' replicates='1' stddev='NaN' unit='nmol/min/g FW'>986.6211812946646</average><data replicates='1' unit='nmol/min/g FW'>986.6211812946646</data></sample></line><line experimentname='Sulpice dataset A' coordinator='Anja' startdate='29.02.12 00:00' importdate='06.03.12 10:48' genotype='nok3' growthconditions='Netherlas' id='37' name='A. thaliana'><sample id='2137' time='1' unit='Hour'><average max='1121.3813714563175' min='1121.3813714563175' replicates='1' stddev='NaN' unit='nmol/min/g FW'>1121.3813714563175</average><data replicates='1' unit='nmol/min/g FW'>1121.3813714563175</data></sample></line><line experimentname='Sulpice dataset A' coordinator='Anja' startdate='29.02.12 00:00' importdate='06.03.12 10:48' genotype='Nw3' growthconditions='Germany' id='38' name='A. thaliana'><sample id='2138' time='1' unit='Hour'><average max='1048.3458138019012' min='1048.3458138019012' replicates='1' stddev='NaN' unit='nmol/min/g FW'>1048.3458138019012</average><data replicates='1' unit='nmol/min/g FW'>1048.3458138019012</data></sample></line><line experimentname='Sulpice dataset A' coordinator='Anja' startdate='29.02.12 00:00' importdate='06.03.12 10:48' genotype='Old1' growthconditions='Germany' id='39' name='A. thaliana'><sample id='2139' time='1' unit='Hour'><average max='1333.4849005270248' min='1333.4849005270248' replicates='1' stddev='NaN' unit='nmol/min/g FW'>1333.4849005270248</average><data replicates='1' unit='nmol/min/g FW'>1333.4849005270248</data></sample></line><line experimentname='Sulpice dataset A' coordinator='Anja' startdate='29.02.12 00:00' importdate='06.03.12 10:48' genotype='Ove0' growthconditions='Germany' id='40' name='A. thaliana'><sample id='2140' time='1' unit='Hour'><average max='975.7698103920608' min='975.7698103920608' replicates='1' stddev='NaN' unit='nmol/min/g FW'>975.7698103920608</average><data replicates='1' unit='nmol/min/g FW'>975.7698103920608</data></sample></line><line experimentname='Sulpice dataset A' coordinator='Anja' startdate='29.02.12 00:00' importdate='06.03.12 10:48' genotype='Po0' growthconditions='Germany' id='41' name='A. thaliana'><sample id='2141' time='1' unit='Hour'><average max='1569.91997080885' min='1569.91997080885' replicates='1' stddev='NaN' unit='nmol/min/g FW'>1569.91997080885</average><data replicates='1' unit='nmol/min/g FW'>1569.91997080885</data></sample></line><line experimentname='Sulpice dataset A' coordinator='Anja' startdate='29.02.12 00:00' importdate='06.03.12 10:48' genotype='Pr0' growthconditions='Germany' id='42' name='A. thaliana'><sample id='2142' time='1' unit='Hour'><average max='1014.0186201878132' min='1014.0186201878132' replicates='1' stddev='NaN' unit='nmol/min/g FW'>1014.0186201878132</average><data replicates='1' unit='nmol/min/g FW'>1014.0186201878132</data></sample></line><line experimentname='Sulpice dataset A' coordinator='Anja' startdate='29.02.12 00:00' importdate='06.03.12 10:48' genotype='Pt0' growthconditions='Germany' id='43' name='A. thaliana'><sample id='2143' time='1' unit='Hour'><average max='1077.004703689552' min='1077.004703689552' replicates='1' stddev='NaN' unit='nmol/min/g FW'>1077.004703689552</average><data replicates='1' unit='nmol/min/g FW'>1077.004703689552</data></sample></line><line experimentname='Sulpice dataset A' coordinator='Anja' startdate='29.02.12 00:00' importdate='06.03.12 10:48' genotype='Pyl1' growthconditions='France' id='44' name='A. thaliana'><sample id='2144' time='1' unit='Hour'><average max='NaN' min='NaN' replicates='1' stddev='NaN' unit='nmol/min/g FW'>NaN</average><data replicates='1' unit='nmol/min/g FW'>NaN</data></sample></line><line experimentname='Sulpice dataset A' coordinator='Anja' startdate='29.02.12 00:00' importdate='06.03.12 10:48' genotype='Ra0' growthconditions='France' id='45' name='A. thaliana'><sample id='2145' time='1' unit='Hour'><average max='1153.1024607707686' min='1153.1024607707686' replicates='1' stddev='NaN' unit='nmol/min/g FW'>1153.1024607707686</average><data replicates='1' unit='nmol/min/g FW'>1153.1024607707686</data></sample></line><line experimentname='Sulpice dataset A' coordinator='Anja' startdate='29.02.12 00:00' importdate='06.03.12 10:48' genotype='RLD1' growthconditions='Netherlas' id='46' name='A. thaliana'><sample id='2146' time='1' unit='Hour'><average max='1516.215984751355' min='1516.215984751355' replicates='1' stddev='NaN' unit='nmol/min/g FW'>1516.215984751355</average><data replicates='1' unit='nmol/min/g FW'>1516.215984751355</data></sample></line><line experimentname='Sulpice dataset A' coordinator='Anja' startdate='29.02.12 00:00' importdate='06.03.12 10:48' genotype='Ty0' growthconditions='United Kingdom' id='47' name='A. thaliana'><sample id='2147' time='1' unit='Hour'><average max='1251.7012996702085' min='1251.7012996702085' replicates='1' stddev='NaN' unit='nmol/min/g FW'>1251.7012996702085</average><data replicates='1' unit='nmol/min/g FW'>1251.7012996702085</data></sample></line><line experimentname='Sulpice dataset A' coordinator='Anja' startdate='29.02.12 00:00' importdate='06.03.12 10:48' genotype='Wc2' growthconditions='Germany' id='48' name='A. thaliana'><sample id='2148' time='1' unit='Hour'><average max='1333.137785884001' min='1333.137785884001' replicates='1' stddev='NaN' unit='nmol/min/g FW'>1333.137785884001</average><data replicates='1' unit='nmol/min/g FW'>1333.137785884001</data></sample></line><line experimentname='Sulpice dataset A' coordinator='Anja' startdate='29.02.12 00:00' importdate='06.03.12 10:48' genotype='Wei1' growthconditions='Switzerla' id='49' name='A. thaliana'><sample id='2149' time='1' unit='Hour'><average max='1104.8451988359818' min='1104.8451988359818' replicates='1' stddev='NaN' unit='nmol/min/g FW'>1104.8451988359818</average><data replicates='1' unit='nmol/min/g FW'>1104.8451988359818</data></sample></line><line experimentname='Sulpice dataset A' coordinator='Anja' startdate='29.02.12 00:00' importdate='06.03.12 10:48' genotype='Wt5' growthconditions='Germany' id='50' name='A. thaliana'><sample id='2150' time='1' unit='Hour'><average max='1015.0722002923694' min='1015.0722002923694' replicates='1' stddev='NaN' unit='nmol/min/g FW'>1015.0722002923694</average><data replicates='1' unit='nmol/min/g FW'>1015.0722002923694</data></sample></line></substance>@"
    ]
    oldlabel "phosphoglucose isomerase"
    sbgn [
      role "MACROMOLECULE"
    ]
    tooltip "phosphoglucose isomerase"
    url "http://pgrc-35.ipk-gatersleben.de/pls/htmldb_pgrc/f?p=112:10:::NO::P10_PATHWAY_OBJECT_ID:reaction_40_5_87"
  ]
  node [
    id 71
    zlevel -1

    charting [
      background_color "#000000"
      domainAxis "[unit]"
      empty_border_width 2.0
      empty_border_width_vert 2.0
      maxRange 1.0
      max_charts_in_column -1
      minRange 0.0
      rangeAxis "[unit]"
      rangeStepSize 0.0
      show_legend "false"
      useCustomRange "false"
      useCustomRangeSteps "false"
    ]
    graphics [
      x 614.438
      y 352.0
      w 64.0
      h 40.0
      fill "#FFFFFF"
      outline "#000000"
      component "chart2d_type3"
      frameThickness 1.5
      gradient 0.0
      rounding 10.0
      type "rectangle"
    ]
    label "3.2.1.26"
    labelgraphics [
      alignment "left"
      anchor "t"
      color "#000000"
      fontName "Tahoma"
      fontSize 11
      fontStyle "plain"
      type "text"
    ]
    mapping [
      measurementdata "<substance name0='INV' name1='3.2.1.26' id='column 92' name='INV'><line experimentname='Sulpice dataset A' coordinator='Anja' startdate='29.02.12 00:00' importdate='06.03.12 10:48' genotype='Aa0' growthconditions='Germany' id='1' name='A. thaliana'><sample id='1451' time='1' unit='Hour'><average max='976.6018749336445' min='976.6018749336445' replicates='1' stddev='NaN' unit='nmol/min/g FW'>976.6018749336445</average><data replicates='1' unit='nmol/min/g FW'>976.6018749336445</data></sample></line><line experimentname='Sulpice dataset A' coordinator='Anja' startdate='29.02.12 00:00' importdate='06.03.12 10:48' genotype='An2' growthconditions='Belgium' id='2' name='A. thaliana'><sample id='1452' time='1' unit='Hour'><average max='1487.8593711912224' min='1487.8593711912224' replicates='1' stddev='NaN' unit='nmol/min/g FW'>1487.8593711912224</average><data replicates='1' unit='nmol/min/g FW'>1487.8593711912224</data></sample></line><line experimentname='Sulpice dataset A' coordinator='Anja' startdate='29.02.12 00:00' importdate='06.03.12 10:48' genotype='Ang0' growthconditions='Belgium' id='3' name='A. thaliana'><sample id='1453' time='1' unit='Hour'><average max='1063.4763134896414' min='1063.4763134896414' replicates='1' stddev='NaN' unit='nmol/min/g FW'>1063.4763134896414</average><data replicates='1' unit='nmol/min/g FW'>1063.4763134896414</data></sample></line><line experimentname='Sulpice dataset A' coordinator='Anja' startdate='29.02.12 00:00' importdate='06.03.12 10:48' genotype='Be0' growthconditions='Germany' id='4' name='A. thaliana'><sample id='1454' time='1' unit='Hour'><average max='1219.4249809529506' min='1219.4249809529506' replicates='1' stddev='NaN' unit='nmol/min/g FW'>1219.4249809529506</average><data replicates='1' unit='nmol/min/g FW'>1219.4249809529506</data></sample></line><line experimentname='Sulpice dataset A' coordinator='Anja' startdate='29.02.12 00:00' importdate='06.03.12 10:48' genotype='Bsch2' growthconditions='Germany' id='5' name='A. thaliana'><sample id='1455' time='1' unit='Hour'><average max='1665.4939718756002' min='1665.4939718756002' replicates='1' stddev='NaN' unit='nmol/min/g FW'>1665.4939718756002</average><data replicates='1' unit='nmol/min/g FW'>1665.4939718756002</data></sample></line><line experimentname='Sulpice dataset A' coordinator='Anja' startdate='29.02.12 00:00' importdate='06.03.12 10:48' genotype='Bu2' growthconditions='Germany' id='6' name='A. thaliana'><sample id='1456' time='1' unit='Hour'><average max='1321.636175234646' min='1321.636175234646' replicates='1' stddev='NaN' unit='nmol/min/g FW'>1321.636175234646</average><data replicates='1' unit='nmol/min/g FW'>1321.636175234646</data></sample></line><line experimentname='Sulpice dataset A' coordinator='Anja' startdate='29.02.12 00:00' importdate='06.03.12 10:48' genotype='Bu6' growthconditions='Germany' id='7' name='A. thaliana'><sample id='1457' time='1' unit='Hour'><average max='1188.9824062560474' min='1188.9824062560474' replicates='1' stddev='NaN' unit='nmol/min/g FW'>1188.9824062560474</average><data replicates='1' unit='nmol/min/g FW'>1188.9824062560474</data></sample></line><line experimentname='Sulpice dataset A' coordinator='Anja' startdate='29.02.12 00:00' importdate='06.03.12 10:48' genotype='Bur0' growthconditions='Irela' id='8' name='A. thaliana'><sample id='1458' time='1' unit='Hour'><average max='1386.7289547960586' min='1386.7289547960586' replicates='1' stddev='NaN' unit='nmol/min/g FW'>1386.7289547960586</average><data replicates='1' unit='nmol/min/g FW'>1386.7289547960586</data></sample></line><line experimentname='Sulpice dataset A' coordinator='Anja' startdate='29.02.12 00:00' importdate='06.03.12 10:48' genotype='Da0' growthconditions='Germany' id='9' name='A. thaliana'><sample id='1459' time='1' unit='Hour'><average max='1422.6092550496578' min='1422.6092550496578' replicates='1' stddev='NaN' unit='nmol/min/g FW'>1422.6092550496578</average><data replicates='1' unit='nmol/min/g FW'>1422.6092550496578</data></sample></line><line experimentname='Sulpice dataset A' coordinator='Anja' startdate='29.02.12 00:00' importdate='06.03.12 10:48' genotype='Edi0' growthconditions='United Kingdom' id='10' name='A. thaliana'><sample id='1460' time='1' unit='Hour'><average max='1198.5490168577842' min='1198.5490168577842' replicates='1' stddev='NaN' unit='nmol/min/g FW'>1198.5490168577842</average><data replicates='1' unit='nmol/min/g FW'>1198.5490168577842</data></sample></line><line experimentname='Sulpice dataset A' coordinator='Anja' startdate='29.02.12 00:00' importdate='06.03.12 10:48' genotype='Ei2' growthconditions='Germany' id='11' name='A. thaliana'><sample id='1461' time='1' unit='Hour'><average max='1175.889450016159' min='1175.889450016159' replicates='1' stddev='NaN' unit='nmol/min/g FW'>1175.889450016159</average><data replicates='1' unit='nmol/min/g FW'>1175.889450016159</data></sample></line><line experimentname='Sulpice dataset A' coordinator='Anja' startdate='29.02.12 00:00' importdate='06.03.12 10:48' genotype='Ei4' growthconditions='Germany' id='12' name='A. thaliana'><sample id='1462' time='1' unit='Hour'><average max='1201.2522451072648' min='1201.2522451072648' replicates='1' stddev='NaN' unit='nmol/min/g FW'>1201.2522451072648</average><data replicates='1' unit='nmol/min/g FW'>1201.2522451072648</data></sample></line><line experimentname='Sulpice dataset A' coordinator='Anja' startdate='29.02.12 00:00' importdate='06.03.12 10:48' genotype='El0' growthconditions='Germany' id='13' name='A. thaliana'><sample id='1463' time='1' unit='Hour'><average max='1152.8762894329889' min='1152.8762894329889' replicates='1' stddev='NaN' unit='nmol/min/g FW'>1152.8762894329889</average><data replicates='1' unit='nmol/min/g FW'>1152.8762894329889</data></sample></line><line experimentname='Sulpice dataset A' coordinator='Anja' startdate='29.02.12 00:00' importdate='06.03.12 10:48' genotype='EnkheimD' growthconditions='Germany' id='14' name='A. thaliana'><sample id='1464' time='1' unit='Hour'><average max='1056.8071725855402' min='1056.8071725855402' replicates='1' stddev='NaN' unit='nmol/min/g FW'>1056.8071725855402</average><data replicates='1' unit='nmol/min/g FW'>1056.8071725855402</data></sample></line><line experimentname='Sulpice dataset A' coordinator='Anja' startdate='29.02.12 00:00' importdate='06.03.12 10:48' genotype='Ep0' growthconditions='Germany' id='15' name='A. thaliana'><sample id='1465' time='1' unit='Hour'><average max='1400.7455166971356' min='1400.7455166971356' replicates='1' stddev='NaN' unit='nmol/min/g FW'>1400.7455166971356</average><data replicates='1' unit='nmol/min/g FW'>1400.7455166971356</data></sample></line><line experimentname='Sulpice dataset A' coordinator='Anja' startdate='29.02.12 00:00' importdate='06.03.12 10:48' genotype='Ga0' growthconditions='Germany' id='16' name='A. thaliana'><sample id='1466' time='1' unit='Hour'><average max='1355.2832465561553' min='1355.2832465561553' replicates='1' stddev='NaN' unit='nmol/min/g FW'>1355.2832465561553</average><data replicates='1' unit='nmol/min/g FW'>1355.2832465561553</data></sample></line><line experimentname='Sulpice dataset A' coordinator='Anja' startdate='29.02.12 00:00' importdate='06.03.12 10:48' genotype='Goe2' growthconditions='Germany' id='17' name='A. thaliana'><sample id='1467' time='1' unit='Hour'><average max='1283.128435870127' min='1283.128435870127' replicates='1' stddev='NaN' unit='nmol/min/g FW'>1283.128435870127</average><data replicates='1' unit='nmol/min/g FW'>1283.128435870127</data></sample></line><line experimentname='Sulpice dataset A' coordinator='Anja' startdate='29.02.12 00:00' importdate='06.03.12 10:48' genotype='GOT7' growthconditions='Germany' id='18' name='A. thaliana'><sample id='1468' time='1' unit='Hour'><average max='773.7002283758832' min='773.7002283758832' replicates='1' stddev='NaN' unit='nmol/min/g FW'>773.7002283758832</average><data replicates='1' unit='nmol/min/g FW'>773.7002283758832</data></sample></line><line experimentname='Sulpice dataset A' coordinator='Anja' startdate='29.02.12 00:00' importdate='06.03.12 10:48' genotype='Gue0' growthconditions='Germany' id='19' name='A. thaliana'><sample id='1469' time='1' unit='Hour'><average max='1528.5717191951974' min='1528.5717191951974' replicates='1' stddev='NaN' unit='nmol/min/g FW'>1528.5717191951974</average><data replicates='1' unit='nmol/min/g FW'>1528.5717191951974</data></sample></line><line experimentname='Sulpice dataset A' coordinator='Anja' startdate='29.02.12 00:00' importdate='06.03.12 10:48' genotype='Gy0' growthconditions='France' id='20' name='A. thaliana'><sample id='1470' time='1' unit='Hour'><average max='NaN' min='NaN' replicates='1' stddev='NaN' unit='nmol/min/g FW'>NaN</average><data replicates='1' unit='nmol/min/g FW'>NaN</data></sample></line><line experimentname='Sulpice dataset A' coordinator='Anja' startdate='29.02.12 00:00' importdate='06.03.12 10:48' genotype='Hi3' growthconditions='Germany' id='21' name='A. thaliana'><sample id='1471' time='1' unit='Hour'><average max='1127.917130955353' min='1127.917130955353' replicates='1' stddev='NaN' unit='nmol/min/g FW'>1127.917130955353</average><data replicates='1' unit='nmol/min/g FW'>1127.917130955353</data></sample></line><line experimentname='Sulpice dataset A' coordinator='Anja' startdate='29.02.12 00:00' importdate='06.03.12 10:48' genotype='Hs0' growthconditions='Germany' id='22' name='A. thaliana'><sample id='1472' time='1' unit='Hour'><average max='1544.2398611806923' min='1544.2398611806923' replicates='1' stddev='NaN' unit='nmol/min/g FW'>1544.2398611806923</average><data replicates='1' unit='nmol/min/g FW'>1544.2398611806923</data></sample></line><line experimentname='Sulpice dataset A' coordinator='Anja' startdate='29.02.12 00:00' importdate='06.03.12 10:48' genotype='Is1' growthconditions='Germany' id='23' name='A. thaliana'><sample id='1473' time='1' unit='Hour'><average max='737.2962754862708' min='737.2962754862708' replicates='1' stddev='NaN' unit='nmol/min/g FW'>737.2962754862708</average><data replicates='1' unit='nmol/min/g FW'>737.2962754862708</data></sample></line><line experimentname='Sulpice dataset A' coordinator='Anja' startdate='29.02.12 00:00' importdate='06.03.12 10:48' genotype='Kl0' growthconditions='Germany' id='24' name='A. thaliana'><sample id='1474' time='1' unit='Hour'><average max='1442.9018143787607' min='1442.9018143787607' replicates='1' stddev='NaN' unit='nmol/min/g FW'>1442.9018143787607</average><data replicates='1' unit='nmol/min/g FW'>1442.9018143787607</data></sample></line><line experimentname='Sulpice dataset A' coordinator='Anja' startdate='29.02.12 00:00' importdate='06.03.12 10:48' genotype='Ko2' growthconditions='Denmark' id='25' name='A. thaliana'><sample id='1475' time='1' unit='Hour'><average max='892.1345259203567' min='892.1345259203567' replicates='1' stddev='NaN' unit='nmol/min/g FW'>892.1345259203567</average><data replicates='1' unit='nmol/min/g FW'>892.1345259203567</data></sample></line><line experimentname='Sulpice dataset A' coordinator='Anja' startdate='29.02.12 00:00' importdate='06.03.12 10:48' genotype='Lan0' growthconditions='United Kingdom' id='26' name='A. thaliana'><sample id='1476' time='1' unit='Hour'><average max='944.029062739037' min='944.029062739037' replicates='1' stddev='NaN' unit='nmol/min/g FW'>944.029062739037</average><data replicates='1' unit='nmol/min/g FW'>944.029062739037</data></sample></line><line experimentname='Sulpice dataset A' coordinator='Anja' startdate='29.02.12 00:00' importdate='06.03.12 10:48' genotype='Ler1' growthconditions='Germany' id='27' name='A. thaliana'><sample id='1477' time='1' unit='Hour'><average max='1063.5632469034717' min='1063.5632469034717' replicates='1' stddev='NaN' unit='nmol/min/g FW'>1063.5632469034717</average><data replicates='1' unit='nmol/min/g FW'>1063.5632469034717</data></sample></line><line experimentname='Sulpice dataset A' coordinator='Anja' startdate='29.02.12 00:00' importdate='06.03.12 10:48' genotype='Li5:3' growthconditions='Germany' id='28' name='A. thaliana'><sample id='1478' time='1' unit='Hour'><average max='1692.329338141167' min='1692.329338141167' replicates='1' stddev='NaN' unit='nmol/min/g FW'>1692.329338141167</average><data replicates='1' unit='nmol/min/g FW'>1692.329338141167</data></sample></line><line experimentname='Sulpice dataset A' coordinator='Anja' startdate='29.02.12 00:00' importdate='06.03.12 10:48' genotype='Lm' growthconditions='France' id='29' name='A. thaliana'><sample id='1479' time='1' unit='Hour'><average max='896.3642330010251' min='896.3642330010251' replicates='1' stddev='NaN' unit='nmol/min/g FW'>896.3642330010251</average><data replicates='1' unit='nmol/min/g FW'>896.3642330010251</data></sample></line><line experimentname='Sulpice dataset A' coordinator='Anja' startdate='29.02.12 00:00' importdate='06.03.12 10:48' genotype='Ma2' growthconditions='Germany' id='30' name='A. thaliana'><sample id='1480' time='1' unit='Hour'><average max='964.4771873632534' min='964.4771873632534' replicates='1' stddev='NaN' unit='nmol/min/g FW'>964.4771873632534</average><data replicates='1' unit='nmol/min/g FW'>964.4771873632534</data></sample></line><line experimentname='Sulpice dataset A' coordinator='Anja' startdate='29.02.12 00:00' importdate='06.03.12 10:48' genotype='Me0' growthconditions='Germany' id='31' name='A. thaliana'><sample id='1481' time='1' unit='Hour'><average max='1101.1335550318581' min='1101.1335550318581' replicates='1' stddev='NaN' unit='nmol/min/g FW'>1101.1335550318581</average><data replicates='1' unit='nmol/min/g FW'>1101.1335550318581</data></sample></line><line experimentname='Sulpice dataset A' coordinator='Anja' startdate='29.02.12 00:00' importdate='06.03.12 10:48' genotype='Mz0' growthconditions='Germany' id='32' name='A. thaliana'><sample id='1482' time='1' unit='Hour'><average max='895.3419446481839' min='895.3419446481839' replicates='1' stddev='NaN' unit='nmol/min/g FW'>895.3419446481839</average><data replicates='1' unit='nmol/min/g FW'>895.3419446481839</data></sample></line><line experimentname='Sulpice dataset A' coordinator='Anja' startdate='29.02.12 00:00' importdate='06.03.12 10:48' genotype='NFA8' growthconditions='United Kingdom' id='33' name='A. thaliana'><sample id='1483' time='1' unit='Hour'><average max='1527.5321102704722' min='1527.5321102704722' replicates='1' stddev='NaN' unit='nmol/min/g FW'>1527.5321102704722</average><data replicates='1' unit='nmol/min/g FW'>1527.5321102704722</data></sample></line><line experimentname='Sulpice dataset A' coordinator='Anja' startdate='29.02.12 00:00' importdate='06.03.12 10:48' genotype='No0' growthconditions='Germany' id='34' name='A. thaliana'><sample id='1484' time='1' unit='Hour'><average max='1069.1855417157456' min='1069.1855417157456' replicates='1' stddev='NaN' unit='nmol/min/g FW'>1069.1855417157456</average><data replicates='1' unit='nmol/min/g FW'>1069.1855417157456</data></sample></line><line experimentname='Sulpice dataset A' coordinator='Anja' startdate='29.02.12 00:00' importdate='06.03.12 10:48' genotype='Nok1' growthconditions='Netherlas' id='35' name='A. thaliana'><sample id='1485' time='1' unit='Hour'><average max='1067.5435655478295' min='1067.5435655478295' replicates='1' stddev='NaN' unit='nmol/min/g FW'>1067.5435655478295</average><data replicates='1' unit='nmol/min/g FW'>1067.5435655478295</data></sample></line><line experimentname='Sulpice dataset A' coordinator='Anja' startdate='29.02.12 00:00' importdate='06.03.12 10:48' genotype='Nok2' growthconditions='Netherlas' id='36' name='A. thaliana'><sample id='1486' time='1' unit='Hour'><average max='1129.2742898923632' min='1129.2742898923632' replicates='1' stddev='NaN' unit='nmol/min/g FW'>1129.2742898923632</average><data replicates='1' unit='nmol/min/g FW'>1129.2742898923632</data></sample></line><line experimentname='Sulpice dataset A' coordinator='Anja' startdate='29.02.12 00:00' importdate='06.03.12 10:48' genotype='nok3' growthconditions='Netherlas' id='37' name='A. thaliana'><sample id='1487' time='1' unit='Hour'><average max='1227.5302749416107' min='1227.5302749416107' replicates='1' stddev='NaN' unit='nmol/min/g FW'>1227.5302749416107</average><data replicates='1' unit='nmol/min/g FW'>1227.5302749416107</data></sample></line><line experimentname='Sulpice dataset A' coordinator='Anja' startdate='29.02.12 00:00' importdate='06.03.12 10:48' genotype='Nw3' growthconditions='Germany' id='38' name='A. thaliana'><sample id='1488' time='1' unit='Hour'><average max='1533.303749373729' min='1533.303749373729' replicates='1' stddev='NaN' unit='nmol/min/g FW'>1533.303749373729</average><data replicates='1' unit='nmol/min/g FW'>1533.303749373729</data></sample></line><line experimentname='Sulpice dataset A' coordinator='Anja' startdate='29.02.12 00:00' importdate='06.03.12 10:48' genotype='Old1' growthconditions='Germany' id='39' name='A. thaliana'><sample id='1489' time='1' unit='Hour'><average max='1419.3404596299447' min='1419.3404596299447' replicates='1' stddev='NaN' unit='nmol/min/g FW'>1419.3404596299447</average><data replicates='1' unit='nmol/min/g FW'>1419.3404596299447</data></sample></line><line experimentname='Sulpice dataset A' coordinator='Anja' startdate='29.02.12 00:00' importdate='06.03.12 10:48' genotype='Ove0' growthconditions='Germany' id='40' name='A. thaliana'><sample id='1490' time='1' unit='Hour'><average max='1020.3596595195949' min='1020.3596595195949' replicates='1' stddev='NaN' unit='nmol/min/g FW'>1020.3596595195949</average><data replicates='1' unit='nmol/min/g FW'>1020.3596595195949</data></sample></line><line experimentname='Sulpice dataset A' coordinator='Anja' startdate='29.02.12 00:00' importdate='06.03.12 10:48' genotype='Po0' growthconditions='Germany' id='41' name='A. thaliana'><sample id='1491' time='1' unit='Hour'><average max='1561.8032929518345' min='1561.8032929518345' replicates='1' stddev='NaN' unit='nmol/min/g FW'>1561.8032929518345</average><data replicates='1' unit='nmol/min/g FW'>1561.8032929518345</data></sample></line><line experimentname='Sulpice dataset A' coordinator='Anja' startdate='29.02.12 00:00' importdate='06.03.12 10:48' genotype='Pr0' growthconditions='Germany' id='42' name='A. thaliana'><sample id='1492' time='1' unit='Hour'><average max='857.9609646088545' min='857.9609646088545' replicates='1' stddev='NaN' unit='nmol/min/g FW'>857.9609646088545</average><data replicates='1' unit='nmol/min/g FW'>857.9609646088545</data></sample></line><line experimentname='Sulpice dataset A' coordinator='Anja' startdate='29.02.12 00:00' importdate='06.03.12 10:48' genotype='Pt0' growthconditions='Germany' id='43' name='A. thaliana'><sample id='1493' time='1' unit='Hour'><average max='1309.5845175276042' min='1309.5845175276042' replicates='1' stddev='NaN' unit='nmol/min/g FW'>1309.5845175276042</average><data replicates='1' unit='nmol/min/g FW'>1309.5845175276042</data></sample></line><line experimentname='Sulpice dataset A' coordinator='Anja' startdate='29.02.12 00:00' importdate='06.03.12 10:48' genotype='Pyl1' growthconditions='France' id='44' name='A. thaliana'><sample id='1494' time='1' unit='Hour'><average max='1360.3196905643615' min='1360.3196905643615' replicates='1' stddev='NaN' unit='nmol/min/g FW'>1360.3196905643615</average><data replicates='1' unit='nmol/min/g FW'>1360.3196905643615</data></sample></line><line experimentname='Sulpice dataset A' coordinator='Anja' startdate='29.02.12 00:00' importdate='06.03.12 10:48' genotype='Ra0' growthconditions='France' id='45' name='A. thaliana'><sample id='1495' time='1' unit='Hour'><average max='921.8926700737925' min='921.8926700737925' replicates='1' stddev='NaN' unit='nmol/min/g FW'>921.8926700737925</average><data replicates='1' unit='nmol/min/g FW'>921.8926700737925</data></sample></line><line experimentname='Sulpice dataset A' coordinator='Anja' startdate='29.02.12 00:00' importdate='06.03.12 10:48' genotype='RLD1' growthconditions='Netherlas' id='46' name='A. thaliana'><sample id='1496' time='1' unit='Hour'><average max='NaN' min='NaN' replicates='1' stddev='NaN' unit='nmol/min/g FW'>NaN</average><data replicates='1' unit='nmol/min/g FW'>NaN</data></sample></line><line experimentname='Sulpice dataset A' coordinator='Anja' startdate='29.02.12 00:00' importdate='06.03.12 10:48' genotype='Ty0' growthconditions='United Kingdom' id='47' name='A. thaliana'><sample id='1497' time='1' unit='Hour'><average max='1151.3199443130816' min='1151.3199443130816' replicates='1' stddev='NaN' unit='nmol/min/g FW'>1151.3199443130816</average><data replicates='1' unit='nmol/min/g FW'>1151.3199443130816</data></sample></line><line experimentname='Sulpice dataset A' coordinator='Anja' startdate='29.02.12 00:00' importdate='06.03.12 10:48' genotype='Wc2' growthconditions='Germany' id='48' name='A. thaliana'><sample id='1498' time='1' unit='Hour'><average max='1236.1948285958936' min='1236.1948285958936' replicates='1' stddev='NaN' unit='nmol/min/g FW'>1236.1948285958936</average><data replicates='1' unit='nmol/min/g FW'>1236.1948285958936</data></sample></line><line experimentname='Sulpice dataset A' coordinator='Anja' startdate='29.02.12 00:00' importdate='06.03.12 10:48' genotype='Wei1' growthconditions='Switzerla' id='49' name='A. thaliana'><sample id='1499' time='1' unit='Hour'><average max='1714.6051941397125' min='1714.6051941397125' replicates='1' stddev='NaN' unit='nmol/min/g FW'>1714.6051941397125</average><data replicates='1' unit='nmol/min/g FW'>1714.6051941397125</data></sample></line><line experimentname='Sulpice dataset A' coordinator='Anja' startdate='29.02.12 00:00' importdate='06.03.12 10:48' genotype='Wt5' growthconditions='Germany' id='50' name='A. thaliana'><sample id='1500' time='1' unit='Hour'><average max='1226.3386279687727' min='1226.3386279687727' replicates='1' stddev='NaN' unit='nmol/min/g FW'>1226.3386279687727</average><data replicates='1' unit='nmol/min/g FW'>1226.3386279687727</data></sample></line></substance>@"
    ]
    oldlabel "invertase"
    sbgn [
      role "MACROMOLECULE"
    ]
    tooltip "invertase"
    url "http://pgrc-35.ipk-gatersleben.de/pls/htmldb_pgrc/f?p=112:10:::NO::P10_PATHWAY_OBJECT_ID:reaction_36_7_87"
  ]
  node [
    id 72
    zlevel -1

    charting [
      background_color "#000000"
      domainAxis "[unit]"
      empty_border_width 2.0
      empty_border_width_vert 2.0
      maxRange 1.0
      max_charts_in_column -1
      minRange 0.0
      rangeAxis "[unit]"
      rangeStepSize 0.0
      show_legend "false"
      useCustomRange "false"
      useCustomRangeSteps "false"
    ]
    graphics [
      x 1019.375
      y 294.0
      w 64.0
      h 40.0
      fill "#FFFFFF"
      outline "#000000"
      component "chart2d_type3"
      frameThickness 1.5
      gradient 0.0
      rounding 10.0
      type "rectangle"
    ]
    label "2.4.1.14"
    labelgraphics [
      alignment "left"
      anchor "t"
      color "#000000"
      fontName "Tahoma"
      fontSize 11
      fontStyle "plain"
      type "text"
    ]
    mapping [
      measurementdata "<substance name0='SPS' name1='2.4.1.14' id='column 111' name='SPS'><line experimentname='Sulpice dataset A' coordinator='Anja' startdate='29.02.12 00:00' importdate='06.03.12 10:48' genotype='Aa0' growthconditions='Germany' id='1' name='A. thaliana'><sample id='251' time='1' unit='Hour'><average max='382.78455320974354' min='382.78455320974354' replicates='1' stddev='NaN' unit='nmol/min/g FW'>382.78455320974354</average><data replicates='1' unit='nmol/min/g FW'>382.78455320974354</data></sample></line><line experimentname='Sulpice dataset A' coordinator='Anja' startdate='29.02.12 00:00' importdate='06.03.12 10:48' genotype='An2' growthconditions='Belgium' id='2' name='A. thaliana'><sample id='252' time='1' unit='Hour'><average max='432.4311015270632' min='432.4311015270632' replicates='1' stddev='NaN' unit='nmol/min/g FW'>432.4311015270632</average><data replicates='1' unit='nmol/min/g FW'>432.4311015270632</data></sample></line><line experimentname='Sulpice dataset A' coordinator='Anja' startdate='29.02.12 00:00' importdate='06.03.12 10:48' genotype='Ang0' growthconditions='Belgium' id='3' name='A. thaliana'><sample id='253' time='1' unit='Hour'><average max='388.4638017779645' min='388.4638017779645' replicates='1' stddev='NaN' unit='nmol/min/g FW'>388.4638017779645</average><data replicates='1' unit='nmol/min/g FW'>388.4638017779645</data></sample></line><line experimentname='Sulpice dataset A' coordinator='Anja' startdate='29.02.12 00:00' importdate='06.03.12 10:48' genotype='Be0' growthconditions='Germany' id='4' name='A. thaliana'><sample id='254' time='1' unit='Hour'><average max='470.98920495331595' min='470.98920495331595' replicates='1' stddev='NaN' unit='nmol/min/g FW'>470.98920495331595</average><data replicates='1' unit='nmol/min/g FW'>470.98920495331595</data></sample></line><line experimentname='Sulpice dataset A' coordinator='Anja' startdate='29.02.12 00:00' importdate='06.03.12 10:48' genotype='Bsch2' growthconditions='Germany' id='5' name='A. thaliana'><sample id='255' time='1' unit='Hour'><average max='616.5030041431537' min='616.5030041431537' replicates='1' stddev='NaN' unit='nmol/min/g FW'>616.5030041431537</average><data replicates='1' unit='nmol/min/g FW'>616.5030041431537</data></sample></line><line experimentname='Sulpice dataset A' coordinator='Anja' startdate='29.02.12 00:00' importdate='06.03.12 10:48' genotype='Bu2' growthconditions='Germany' id='6' name='A. thaliana'><sample id='256' time='1' unit='Hour'><average max='538.3996340302294' min='538.3996340302294' replicates='1' stddev='NaN' unit='nmol/min/g FW'>538.3996340302294</average><data replicates='1' unit='nmol/min/g FW'>538.3996340302294</data></sample></line><line experimentname='Sulpice dataset A' coordinator='Anja' startdate='29.02.12 00:00' importdate='06.03.12 10:48' genotype='Bu6' growthconditions='Germany' id='7' name='A. thaliana'><sample id='257' time='1' unit='Hour'><average max='590.5789458190493' min='590.5789458190493' replicates='1' stddev='NaN' unit='nmol/min/g FW'>590.5789458190493</average><data replicates='1' unit='nmol/min/g FW'>590.5789458190493</data></sample></line><line experimentname='Sulpice dataset A' coordinator='Anja' startdate='29.02.12 00:00' importdate='06.03.12 10:48' genotype='Bur0' growthconditions='Irela' id='8' name='A. thaliana'><sample id='258' time='1' unit='Hour'><average max='474.5994331755174' min='474.5994331755174' replicates='1' stddev='NaN' unit='nmol/min/g FW'>474.5994331755174</average><data replicates='1' unit='nmol/min/g FW'>474.5994331755174</data></sample></line><line experimentname='Sulpice dataset A' coordinator='Anja' startdate='29.02.12 00:00' importdate='06.03.12 10:48' genotype='Da0' growthconditions='Germany' id='9' name='A. thaliana'><sample id='259' time='1' unit='Hour'><average max='513.6716023955395' min='513.6716023955395' replicates='1' stddev='NaN' unit='nmol/min/g FW'>513.6716023955395</average><data replicates='1' unit='nmol/min/g FW'>513.6716023955395</data></sample></line><line experimentname='Sulpice dataset A' coordinator='Anja' startdate='29.02.12 00:00' importdate='06.03.12 10:48' genotype='Edi0' growthconditions='United Kingdom' id='10' name='A. thaliana'><sample id='260' time='1' unit='Hour'><average max='NaN' min='NaN' replicates='1' stddev='NaN' unit='nmol/min/g FW'>NaN</average><data replicates='1' unit='nmol/min/g FW'>NaN</data></sample></line><line experimentname='Sulpice dataset A' coordinator='Anja' startdate='29.02.12 00:00' importdate='06.03.12 10:48' genotype='Ei2' growthconditions='Germany' id='11' name='A. thaliana'><sample id='261' time='1' unit='Hour'><average max='NaN' min='NaN' replicates='1' stddev='NaN' unit='nmol/min/g FW'>NaN</average><data replicates='1' unit='nmol/min/g FW'>NaN</data></sample></line><line experimentname='Sulpice dataset A' coordinator='Anja' startdate='29.02.12 00:00' importdate='06.03.12 10:48' genotype='Ei4' growthconditions='Germany' id='12' name='A. thaliana'><sample id='262' time='1' unit='Hour'><average max='541.6174751776487' min='541.6174751776487' replicates='1' stddev='NaN' unit='nmol/min/g FW'>541.6174751776487</average><data replicates='1' unit='nmol/min/g FW'>541.6174751776487</data></sample></line><line experimentname='Sulpice dataset A' coordinator='Anja' startdate='29.02.12 00:00' importdate='06.03.12 10:48' genotype='El0' growthconditions='Germany' id='13' name='A. thaliana'><sample id='263' time='1' unit='Hour'><average max='NaN' min='NaN' replicates='1' stddev='NaN' unit='nmol/min/g FW'>NaN</average><data replicates='1' unit='nmol/min/g FW'>NaN</data></sample></line><line experimentname='Sulpice dataset A' coordinator='Anja' startdate='29.02.12 00:00' importdate='06.03.12 10:48' genotype='EnkheimD' growthconditions='Germany' id='14' name='A. thaliana'><sample id='264' time='1' unit='Hour'><average max='656.8523653827662' min='656.8523653827662' replicates='1' stddev='NaN' unit='nmol/min/g FW'>656.8523653827662</average><data replicates='1' unit='nmol/min/g FW'>656.8523653827662</data></sample></line><line experimentname='Sulpice dataset A' coordinator='Anja' startdate='29.02.12 00:00' importdate='06.03.12 10:48' genotype='Ep0' growthconditions='Germany' id='15' name='A. thaliana'><sample id='265' time='1' unit='Hour'><average max='NaN' min='NaN' replicates='1' stddev='NaN' unit='nmol/min/g FW'>NaN</average><data replicates='1' unit='nmol/min/g FW'>NaN</data></sample></line><line experimentname='Sulpice dataset A' coordinator='Anja' startdate='29.02.12 00:00' importdate='06.03.12 10:48' genotype='Ga0' growthconditions='Germany' id='16' name='A. thaliana'><sample id='266' time='1' unit='Hour'><average max='NaN' min='NaN' replicates='1' stddev='NaN' unit='nmol/min/g FW'>NaN</average><data replicates='1' unit='nmol/min/g FW'>NaN</data></sample></line><line experimentname='Sulpice dataset A' coordinator='Anja' startdate='29.02.12 00:00' importdate='06.03.12 10:48' genotype='Goe2' growthconditions='Germany' id='17' name='A. thaliana'><sample id='267' time='1' unit='Hour'><average max='517.2977531537163' min='517.2977531537163' replicates='1' stddev='NaN' unit='nmol/min/g FW'>517.2977531537163</average><data replicates='1' unit='nmol/min/g FW'>517.2977531537163</data></sample></line><line experimentname='Sulpice dataset A' coordinator='Anja' startdate='29.02.12 00:00' importdate='06.03.12 10:48' genotype='GOT7' growthconditions='Germany' id='18' name='A. thaliana'><sample id='268' time='1' unit='Hour'><average max='NaN' min='NaN' replicates='1' stddev='NaN' unit='nmol/min/g FW'>NaN</average><data replicates='1' unit='nmol/min/g FW'>NaN</data></sample></line><line experimentname='Sulpice dataset A' coordinator='Anja' startdate='29.02.12 00:00' importdate='06.03.12 10:48' genotype='Gue0' growthconditions='Germany' id='19' name='A. thaliana'><sample id='269' time='1' unit='Hour'><average max='NaN' min='NaN' replicates='1' stddev='NaN' unit='nmol/min/g FW'>NaN</average><data replicates='1' unit='nmol/min/g FW'>NaN</data></sample></line><line experimentname='Sulpice dataset A' coordinator='Anja' startdate='29.02.12 00:00' importdate='06.03.12 10:48' genotype='Gy0' growthconditions='France' id='20' name='A. thaliana'><sample id='270' time='1' unit='Hour'><average max='NaN' min='NaN' replicates='1' stddev='NaN' unit='nmol/min/g FW'>NaN</average><data replicates='1' unit='nmol/min/g FW'>NaN</data></sample></line><line experimentname='Sulpice dataset A' coordinator='Anja' startdate='29.02.12 00:00' importdate='06.03.12 10:48' genotype='Hi3' growthconditions='Germany' id='21' name='A. thaliana'><sample id='271' time='1' unit='Hour'><average max='445.83777893535125' min='445.83777893535125' replicates='1' stddev='NaN' unit='nmol/min/g FW'>445.83777893535125</average><data replicates='1' unit='nmol/min/g FW'>445.83777893535125</data></sample></line><line experimentname='Sulpice dataset A' coordinator='Anja' startdate='29.02.12 00:00' importdate='06.03.12 10:48' genotype='Hs0' growthconditions='Germany' id='22' name='A. thaliana'><sample id='272' time='1' unit='Hour'><average max='549.4047078625046' min='549.4047078625046' replicates='1' stddev='NaN' unit='nmol/min/g FW'>549.4047078625046</average><data replicates='1' unit='nmol/min/g FW'>549.4047078625046</data></sample></line><line experimentname='Sulpice dataset A' coordinator='Anja' startdate='29.02.12 00:00' importdate='06.03.12 10:48' genotype='Is1' growthconditions='Germany' id='23' name='A. thaliana'><sample id='273' time='1' unit='Hour'><average max='442.4365257740898' min='442.4365257740898' replicates='1' stddev='NaN' unit='nmol/min/g FW'>442.4365257740898</average><data replicates='1' unit='nmol/min/g FW'>442.4365257740898</data></sample></line><line experimentname='Sulpice dataset A' coordinator='Anja' startdate='29.02.12 00:00' importdate='06.03.12 10:48' genotype='Kl0' growthconditions='Germany' id='24' name='A. thaliana'><sample id='274' time='1' unit='Hour'><average max='420.0332246472662' min='420.0332246472662' replicates='1' stddev='NaN' unit='nmol/min/g FW'>420.0332246472662</average><data replicates='1' unit='nmol/min/g FW'>420.0332246472662</data></sample></line><line experimentname='Sulpice dataset A' coordinator='Anja' startdate='29.02.12 00:00' importdate='06.03.12 10:48' genotype='Ko2' growthconditions='Denmark' id='25' name='A. thaliana'><sample id='275' time='1' unit='Hour'><average max='507.60367677190874' min='507.60367677190874' replicates='1' stddev='NaN' unit='nmol/min/g FW'>507.60367677190874</average><data replicates='1' unit='nmol/min/g FW'>507.60367677190874</data></sample></line><line experimentname='Sulpice dataset A' coordinator='Anja' startdate='29.02.12 00:00' importdate='06.03.12 10:48' genotype='Lan0' growthconditions='United Kingdom' id='26' name='A. thaliana'><sample id='276' time='1' unit='Hour'><average max='NaN' min='NaN' replicates='1' stddev='NaN' unit='nmol/min/g FW'>NaN</average><data replicates='1' unit='nmol/min/g FW'>NaN</data></sample></line><line experimentname='Sulpice dataset A' coordinator='Anja' startdate='29.02.12 00:00' importdate='06.03.12 10:48' genotype='Ler1' growthconditions='Germany' id='27' name='A. thaliana'><sample id='277' time='1' unit='Hour'><average max='NaN' min='NaN' replicates='1' stddev='NaN' unit='nmol/min/g FW'>NaN</average><data replicates='1' unit='nmol/min/g FW'>NaN</data></sample></line><line experimentname='Sulpice dataset A' coordinator='Anja' startdate='29.02.12 00:00' importdate='06.03.12 10:48' genotype='Li5:3' growthconditions='Germany' id='28' name='A. thaliana'><sample id='278' time='1' unit='Hour'><average max='499.42375539999614' min='499.42375539999614' replicates='1' stddev='NaN' unit='nmol/min/g FW'>499.42375539999614</average><data replicates='1' unit='nmol/min/g FW'>499.42375539999614</data></sample></line><line experimentname='Sulpice dataset A' coordinator='Anja' startdate='29.02.12 00:00' importdate='06.03.12 10:48' genotype='Lm' growthconditions='France' id='29' name='A. thaliana'><sample id='279' time='1' unit='Hour'><average max='435.51151664407' min='435.51151664407' replicates='1' stddev='NaN' unit='nmol/min/g FW'>435.51151664407</average><data replicates='1' unit='nmol/min/g FW'>435.51151664407</data></sample></line><line experimentname='Sulpice dataset A' coordinator='Anja' startdate='29.02.12 00:00' importdate='06.03.12 10:48' genotype='Ma2' growthconditions='Germany' id='30' name='A. thaliana'><sample id='280' time='1' unit='Hour'><average max='440.28401475483014' min='440.28401475483014' replicates='1' stddev='NaN' unit='nmol/min/g FW'>440.28401475483014</average><data replicates='1' unit='nmol/min/g FW'>440.28401475483014</data></sample></line><line experimentname='Sulpice dataset A' coordinator='Anja' startdate='29.02.12 00:00' importdate='06.03.12 10:48' genotype='Me0' growthconditions='Germany' id='31' name='A. thaliana'><sample id='281' time='1' unit='Hour'><average max='621.2387754798531' min='621.2387754798531' replicates='1' stddev='NaN' unit='nmol/min/g FW'>621.2387754798531</average><data replicates='1' unit='nmol/min/g FW'>621.2387754798531</data></sample></line><line experimentname='Sulpice dataset A' coordinator='Anja' startdate='29.02.12 00:00' importdate='06.03.12 10:48' genotype='Mz0' growthconditions='Germany' id='32' name='A. thaliana'><sample id='282' time='1' unit='Hour'><average max='NaN' min='NaN' replicates='1' stddev='NaN' unit='nmol/min/g FW'>NaN</average><data replicates='1' unit='nmol/min/g FW'>NaN</data></sample></line><line experimentname='Sulpice dataset A' coordinator='Anja' startdate='29.02.12 00:00' importdate='06.03.12 10:48' genotype='NFA8' growthconditions='United Kingdom' id='33' name='A. thaliana'><sample id='283' time='1' unit='Hour'><average max='673.820689305774' min='673.820689305774' replicates='1' stddev='NaN' unit='nmol/min/g FW'>673.820689305774</average><data replicates='1' unit='nmol/min/g FW'>673.820689305774</data></sample></line><line experimentname='Sulpice dataset A' coordinator='Anja' startdate='29.02.12 00:00' importdate='06.03.12 10:48' genotype='No0' growthconditions='Germany' id='34' name='A. thaliana'><sample id='284' time='1' unit='Hour'><average max='635.3672112568572' min='635.3672112568572' replicates='1' stddev='NaN' unit='nmol/min/g FW'>635.3672112568572</average><data replicates='1' unit='nmol/min/g FW'>635.3672112568572</data></sample></line><line experimentname='Sulpice dataset A' coordinator='Anja' startdate='29.02.12 00:00' importdate='06.03.12 10:48' genotype='Nok1' growthconditions='Netherlas' id='35' name='A. thaliana'><sample id='285' time='1' unit='Hour'><average max='609.7300926870194' min='609.7300926870194' replicates='1' stddev='NaN' unit='nmol/min/g FW'>609.7300926870194</average><data replicates='1' unit='nmol/min/g FW'>609.7300926870194</data></sample></line><line experimentname='Sulpice dataset A' coordinator='Anja' startdate='29.02.12 00:00' importdate='06.03.12 10:48' genotype='Nok2' growthconditions='Netherlas' id='36' name='A. thaliana'><sample id='286' time='1' unit='Hour'><average max='393.07327470968636' min='393.07327470968636' replicates='1' stddev='NaN' unit='nmol/min/g FW'>393.07327470968636</average><data replicates='1' unit='nmol/min/g FW'>393.07327470968636</data></sample></line><line experimentname='Sulpice dataset A' coordinator='Anja' startdate='29.02.12 00:00' importdate='06.03.12 10:48' genotype='nok3' growthconditions='Netherlas' id='37' name='A. thaliana'><sample id='287' time='1' unit='Hour'><average max='NaN' min='NaN' replicates='1' stddev='NaN' unit='nmol/min/g FW'>NaN</average><data replicates='1' unit='nmol/min/g FW'>NaN</data></sample></line><line experimentname='Sulpice dataset A' coordinator='Anja' startdate='29.02.12 00:00' importdate='06.03.12 10:48' genotype='Nw3' growthconditions='Germany' id='38' name='A. thaliana'><sample id='288' time='1' unit='Hour'><average max='403.45124341734197' min='403.45124341734197' replicates='1' stddev='NaN' unit='nmol/min/g FW'>403.45124341734197</average><data replicates='1' unit='nmol/min/g FW'>403.45124341734197</data></sample></line><line experimentname='Sulpice dataset A' coordinator='Anja' startdate='29.02.12 00:00' importdate='06.03.12 10:48' genotype='Old1' growthconditions='Germany' id='39' name='A. thaliana'><sample id='289' time='1' unit='Hour'><average max='NaN' min='NaN' replicates='1' stddev='NaN' unit='nmol/min/g FW'>NaN</average><data replicates='1' unit='nmol/min/g FW'>NaN</data></sample></line><line experimentname='Sulpice dataset A' coordinator='Anja' startdate='29.02.12 00:00' importdate='06.03.12 10:48' genotype='Ove0' growthconditions='Germany' id='40' name='A. thaliana'><sample id='290' time='1' unit='Hour'><average max='457.58629922228755' min='457.58629922228755' replicates='1' stddev='NaN' unit='nmol/min/g FW'>457.58629922228755</average><data replicates='1' unit='nmol/min/g FW'>457.58629922228755</data></sample></line><line experimentname='Sulpice dataset A' coordinator='Anja' startdate='29.02.12 00:00' importdate='06.03.12 10:48' genotype='Po0' growthconditions='Germany' id='41' name='A. thaliana'><sample id='291' time='1' unit='Hour'><average max='NaN' min='NaN' replicates='1' stddev='NaN' unit='nmol/min/g FW'>NaN</average><data replicates='1' unit='nmol/min/g FW'>NaN</data></sample></line><line experimentname='Sulpice dataset A' coordinator='Anja' startdate='29.02.12 00:00' importdate='06.03.12 10:48' genotype='Pr0' growthconditions='Germany' id='42' name='A. thaliana'><sample id='292' time='1' unit='Hour'><average max='486.7011297387713' min='486.7011297387713' replicates='1' stddev='NaN' unit='nmol/min/g FW'>486.7011297387713</average><data replicates='1' unit='nmol/min/g FW'>486.7011297387713</data></sample></line><line experimentname='Sulpice dataset A' coordinator='Anja' startdate='29.02.12 00:00' importdate='06.03.12 10:48' genotype='Pt0' growthconditions='Germany' id='43' name='A. thaliana'><sample id='293' time='1' unit='Hour'><average max='488.93080605054155' min='488.93080605054155' replicates='1' stddev='NaN' unit='nmol/min/g FW'>488.93080605054155</average><data replicates='1' unit='nmol/min/g FW'>488.93080605054155</data></sample></line><line experimentname='Sulpice dataset A' coordinator='Anja' startdate='29.02.12 00:00' importdate='06.03.12 10:48' genotype='Pyl1' growthconditions='France' id='44' name='A. thaliana'><sample id='294' time='1' unit='Hour'><average max='NaN' min='NaN' replicates='1' stddev='NaN' unit='nmol/min/g FW'>NaN</average><data replicates='1' unit='nmol/min/g FW'>NaN</data></sample></line><line experimentname='Sulpice dataset A' coordinator='Anja' startdate='29.02.12 00:00' importdate='06.03.12 10:48' genotype='Ra0' growthconditions='France' id='45' name='A. thaliana'><sample id='295' time='1' unit='Hour'><average max='514.7021951361673' min='514.7021951361673' replicates='1' stddev='NaN' unit='nmol/min/g FW'>514.7021951361673</average><data replicates='1' unit='nmol/min/g FW'>514.7021951361673</data></sample></line><line experimentname='Sulpice dataset A' coordinator='Anja' startdate='29.02.12 00:00' importdate='06.03.12 10:48' genotype='RLD1' growthconditions='Netherlas' id='46' name='A. thaliana'><sample id='296' time='1' unit='Hour'><average max='NaN' min='NaN' replicates='1' stddev='NaN' unit='nmol/min/g FW'>NaN</average><data replicates='1' unit='nmol/min/g FW'>NaN</data></sample></line><line experimentname='Sulpice dataset A' coordinator='Anja' startdate='29.02.12 00:00' importdate='06.03.12 10:48' genotype='Ty0' growthconditions='United Kingdom' id='47' name='A. thaliana'><sample id='297' time='1' unit='Hour'><average max='NaN' min='NaN' replicates='1' stddev='NaN' unit='nmol/min/g FW'>NaN</average><data replicates='1' unit='nmol/min/g FW'>NaN</data></sample></line><line experimentname='Sulpice dataset A' coordinator='Anja' startdate='29.02.12 00:00' importdate='06.03.12 10:48' genotype='Wc2' growthconditions='Germany' id='48' name='A. thaliana'><sample id='298' time='1' unit='Hour'><average max='634.1716409615525' min='634.1716409615525' replicates='1' stddev='NaN' unit='nmol/min/g FW'>634.1716409615525</average><data replicates='1' unit='nmol/min/g FW'>634.1716409615525</data></sample></line><line experimentname='Sulpice dataset A' coordinator='Anja' startdate='29.02.12 00:00' importdate='06.03.12 10:48' genotype='Wei1' growthconditions='Switzerla' id='49' name='A. thaliana'><sample id='299' time='1' unit='Hour'><average max='451.77832144456187' min='451.77832144456187' replicates='1' stddev='NaN' unit='nmol/min/g FW'>451.77832144456187</average><data replicates='1' unit='nmol/min/g FW'>451.77832144456187</data></sample></line><line experimentname='Sulpice dataset A' coordinator='Anja' startdate='29.02.12 00:00' importdate='06.03.12 10:48' genotype='Wt5' growthconditions='Germany' id='50' name='A. thaliana'><sample id='300' time='1' unit='Hour'><average max='NaN' min='NaN' replicates='1' stddev='NaN' unit='nmol/min/g FW'>NaN</average><data replicates='1' unit='nmol/min/g FW'>NaN</data></sample></line></substance>@"
    ]
    oldlabel "sucrose phosphate synthase"
    sbgn [
      role "MACROMOLECULE"
    ]
    tooltip "sucrose phosphate synthase"
    url "http://pgrc-35.ipk-gatersleben.de/pls/htmldb_pgrc/f?p=112:10:::NO::P10_PATHWAY_OBJECT_ID:reaction_351_8_90"
  ]
  node [
    id 73
    zlevel -1

    charting [
      background_color "#000000"
      domainAxis "[unit]"
      empty_border_width 2.0
      empty_border_width_vert 2.0
      maxRange 1.0
      max_charts_in_column -1
      minRange 0.0
      rangeAxis "[unit]"
      rangeStepSize 0.0
      show_legend "false"
      useCustomRange "false"
      useCustomRangeSteps "false"
    ]
    graphics [
      x 1019.375
      y 597.0
      w 64.0
      h 40.0
      fill "#FFFFFF"
      outline "#000000"
      component "chart2d_type3"
      frameThickness 1.5
      gradient 0.0
      rounding 10.0
      type "rectangle"
    ]
    label "5.4.2.2"
    labelgraphics [
      alignment "left"
      anchor "t"
      color "#000000"
      fontName "Tahoma"
      fontSize 11
      fontStyle "plain"
      type "text"
    ]
    mapping [
      measurementdata "<substance name0='PGM' name1='5.4.2.2' id='column 105' name='PGM'><line experimentname='Sulpice dataset A' coordinator='Anja' startdate='29.02.12 00:00' importdate='06.03.12 10:48' genotype='Aa0' growthconditions='Germany' id='1' name='A. thaliana'><sample id='351' time='1' unit='Hour'><average max='4398.3022937572005' min='4398.3022937572005' replicates='1' stddev='NaN' unit='nmol/min/g FW'>4398.3022937572005</average><data replicates='1' unit='nmol/min/g FW'>4398.3022937572005</data></sample></line><line experimentname='Sulpice dataset A' coordinator='Anja' startdate='29.02.12 00:00' importdate='06.03.12 10:48' genotype='An2' growthconditions='Belgium' id='2' name='A. thaliana'><sample id='352' time='1' unit='Hour'><average max='3861.3747133106317' min='3861.3747133106317' replicates='1' stddev='NaN' unit='nmol/min/g FW'>3861.3747133106317</average><data replicates='1' unit='nmol/min/g FW'>3861.3747133106317</data></sample></line><line experimentname='Sulpice dataset A' coordinator='Anja' startdate='29.02.12 00:00' importdate='06.03.12 10:48' genotype='Ang0' growthconditions='Belgium' id='3' name='A. thaliana'><sample id='353' time='1' unit='Hour'><average max='4027.3906251733893' min='4027.3906251733893' replicates='1' stddev='NaN' unit='nmol/min/g FW'>4027.3906251733893</average><data replicates='1' unit='nmol/min/g FW'>4027.3906251733893</data></sample></line><line experimentname='Sulpice dataset A' coordinator='Anja' startdate='29.02.12 00:00' importdate='06.03.12 10:48' genotype='Be0' growthconditions='Germany' id='4' name='A. thaliana'><sample id='354' time='1' unit='Hour'><average max='3886.4476856842048' min='3886.4476856842048' replicates='1' stddev='NaN' unit='nmol/min/g FW'>3886.4476856842048</average><data replicates='1' unit='nmol/min/g FW'>3886.4476856842048</data></sample></line><line experimentname='Sulpice dataset A' coordinator='Anja' startdate='29.02.12 00:00' importdate='06.03.12 10:48' genotype='Bsch2' growthconditions='Germany' id='5' name='A. thaliana'><sample id='355' time='1' unit='Hour'><average max='4886.586174293227' min='4886.586174293227' replicates='1' stddev='NaN' unit='nmol/min/g FW'>4886.586174293227</average><data replicates='1' unit='nmol/min/g FW'>4886.586174293227</data></sample></line><line experimentname='Sulpice dataset A' coordinator='Anja' startdate='29.02.12 00:00' importdate='06.03.12 10:48' genotype='Bu2' growthconditions='Germany' id='6' name='A. thaliana'><sample id='356' time='1' unit='Hour'><average max='4403.064463893827' min='4403.064463893827' replicates='1' stddev='NaN' unit='nmol/min/g FW'>4403.064463893827</average><data replicates='1' unit='nmol/min/g FW'>4403.064463893827</data></sample></line><line experimentname='Sulpice dataset A' coordinator='Anja' startdate='29.02.12 00:00' importdate='06.03.12 10:48' genotype='Bu6' growthconditions='Germany' id='7' name='A. thaliana'><sample id='357' time='1' unit='Hour'><average max='5070.74487381105' min='5070.74487381105' replicates='1' stddev='NaN' unit='nmol/min/g FW'>5070.74487381105</average><data replicates='1' unit='nmol/min/g FW'>5070.74487381105</data></sample></line><line experimentname='Sulpice dataset A' coordinator='Anja' startdate='29.02.12 00:00' importdate='06.03.12 10:48' genotype='Bur0' growthconditions='Irela' id='8' name='A. thaliana'><sample id='358' time='1' unit='Hour'><average max='4323.813552859555' min='4323.813552859555' replicates='1' stddev='NaN' unit='nmol/min/g FW'>4323.813552859555</average><data replicates='1' unit='nmol/min/g FW'>4323.813552859555</data></sample></line><line experimentname='Sulpice dataset A' coordinator='Anja' startdate='29.02.12 00:00' importdate='06.03.12 10:48' genotype='Da0' growthconditions='Germany' id='9' name='A. thaliana'><sample id='359' time='1' unit='Hour'><average max='4060.409992481091' min='4060.409992481091' replicates='1' stddev='NaN' unit='nmol/min/g FW'>4060.409992481091</average><data replicates='1' unit='nmol/min/g FW'>4060.409992481091</data></sample></line><line experimentname='Sulpice dataset A' coordinator='Anja' startdate='29.02.12 00:00' importdate='06.03.12 10:48' genotype='Edi0' growthconditions='United Kingdom' id='10' name='A. thaliana'><sample id='360' time='1' unit='Hour'><average max='3975.8890704830287' min='3975.8890704830287' replicates='1' stddev='NaN' unit='nmol/min/g FW'>3975.8890704830287</average><data replicates='1' unit='nmol/min/g FW'>3975.8890704830287</data></sample></line><line experimentname='Sulpice dataset A' coordinator='Anja' startdate='29.02.12 00:00' importdate='06.03.12 10:48' genotype='Ei2' growthconditions='Germany' id='11' name='A. thaliana'><sample id='361' time='1' unit='Hour'><average max='4589.071978127119' min='4589.071978127119' replicates='1' stddev='NaN' unit='nmol/min/g FW'>4589.071978127119</average><data replicates='1' unit='nmol/min/g FW'>4589.071978127119</data></sample></line><line experimentname='Sulpice dataset A' coordinator='Anja' startdate='29.02.12 00:00' importdate='06.03.12 10:48' genotype='Ei4' growthconditions='Germany' id='12' name='A. thaliana'><sample id='362' time='1' unit='Hour'><average max='4127.46523613257' min='4127.46523613257' replicates='1' stddev='NaN' unit='nmol/min/g FW'>4127.46523613257</average><data replicates='1' unit='nmol/min/g FW'>4127.46523613257</data></sample></line><line experimentname='Sulpice dataset A' coordinator='Anja' startdate='29.02.12 00:00' importdate='06.03.12 10:48' genotype='El0' growthconditions='Germany' id='13' name='A. thaliana'><sample id='363' time='1' unit='Hour'><average max='4034.994062675813' min='4034.994062675813' replicates='1' stddev='NaN' unit='nmol/min/g FW'>4034.994062675813</average><data replicates='1' unit='nmol/min/g FW'>4034.994062675813</data></sample></line><line experimentname='Sulpice dataset A' coordinator='Anja' startdate='29.02.12 00:00' importdate='06.03.12 10:48' genotype='EnkheimD' growthconditions='Germany' id='14' name='A. thaliana'><sample id='364' time='1' unit='Hour'><average max='4111.63506036594' min='4111.63506036594' replicates='1' stddev='NaN' unit='nmol/min/g FW'>4111.63506036594</average><data replicates='1' unit='nmol/min/g FW'>4111.63506036594</data></sample></line><line experimentname='Sulpice dataset A' coordinator='Anja' startdate='29.02.12 00:00' importdate='06.03.12 10:48' genotype='Ep0' growthconditions='Germany' id='15' name='A. thaliana'><sample id='365' time='1' unit='Hour'><average max='3766.8178272376013' min='3766.8178272376013' replicates='1' stddev='NaN' unit='nmol/min/g FW'>3766.8178272376013</average><data replicates='1' unit='nmol/min/g FW'>3766.8178272376013</data></sample></line><line experimentname='Sulpice dataset A' coordinator='Anja' startdate='29.02.12 00:00' importdate='06.03.12 10:48' genotype='Ga0' growthconditions='Germany' id='16' name='A. thaliana'><sample id='366' time='1' unit='Hour'><average max='4328.721033815024' min='4328.721033815024' replicates='1' stddev='NaN' unit='nmol/min/g FW'>4328.721033815024</average><data replicates='1' unit='nmol/min/g FW'>4328.721033815024</data></sample></line><line experimentname='Sulpice dataset A' coordinator='Anja' startdate='29.02.12 00:00' importdate='06.03.12 10:48' genotype='Goe2' growthconditions='Germany' id='17' name='A. thaliana'><sample id='367' time='1' unit='Hour'><average max='4665.560912081929' min='4665.560912081929' replicates='1' stddev='NaN' unit='nmol/min/g FW'>4665.560912081929</average><data replicates='1' unit='nmol/min/g FW'>4665.560912081929</data></sample></line><line experimentname='Sulpice dataset A' coordinator='Anja' startdate='29.02.12 00:00' importdate='06.03.12 10:48' genotype='GOT7' growthconditions='Germany' id='18' name='A. thaliana'><sample id='368' time='1' unit='Hour'><average max='3603.115281415985' min='3603.115281415985' replicates='1' stddev='NaN' unit='nmol/min/g FW'>3603.115281415985</average><data replicates='1' unit='nmol/min/g FW'>3603.115281415985</data></sample></line><line experimentname='Sulpice dataset A' coordinator='Anja' startdate='29.02.12 00:00' importdate='06.03.12 10:48' genotype='Gue0' growthconditions='Germany' id='19' name='A. thaliana'><sample id='369' time='1' unit='Hour'><average max='3883.1692909689505' min='3883.1692909689505' replicates='1' stddev='NaN' unit='nmol/min/g FW'>3883.1692909689505</average><data replicates='1' unit='nmol/min/g FW'>3883.1692909689505</data></sample></line><line experimentname='Sulpice dataset A' coordinator='Anja' startdate='29.02.12 00:00' importdate='06.03.12 10:48' genotype='Gy0' growthconditions='France' id='20' name='A. thaliana'><sample id='370' time='1' unit='Hour'><average max='3511.9835954705823' min='3511.9835954705823' replicates='1' stddev='NaN' unit='nmol/min/g FW'>3511.9835954705823</average><data replicates='1' unit='nmol/min/g FW'>3511.9835954705823</data></sample></line><line experimentname='Sulpice dataset A' coordinator='Anja' startdate='29.02.12 00:00' importdate='06.03.12 10:48' genotype='Hi3' growthconditions='Germany' id='21' name='A. thaliana'><sample id='371' time='1' unit='Hour'><average max='4017.892121826875' min='4017.892121826875' replicates='1' stddev='NaN' unit='nmol/min/g FW'>4017.892121826875</average><data replicates='1' unit='nmol/min/g FW'>4017.892121826875</data></sample></line><line experimentname='Sulpice dataset A' coordinator='Anja' startdate='29.02.12 00:00' importdate='06.03.12 10:48' genotype='Hs0' growthconditions='Germany' id='22' name='A. thaliana'><sample id='372' time='1' unit='Hour'><average max='3781.033297552667' min='3781.033297552667' replicates='1' stddev='NaN' unit='nmol/min/g FW'>3781.033297552667</average><data replicates='1' unit='nmol/min/g FW'>3781.033297552667</data></sample></line><line experimentname='Sulpice dataset A' coordinator='Anja' startdate='29.02.12 00:00' importdate='06.03.12 10:48' genotype='Is1' growthconditions='Germany' id='23' name='A. thaliana'><sample id='373' time='1' unit='Hour'><average max='3771.8281739459903' min='3771.8281739459903' replicates='1' stddev='NaN' unit='nmol/min/g FW'>3771.8281739459903</average><data replicates='1' unit='nmol/min/g FW'>3771.8281739459903</data></sample></line><line experimentname='Sulpice dataset A' coordinator='Anja' startdate='29.02.12 00:00' importdate='06.03.12 10:48' genotype='Kl0' growthconditions='Germany' id='24' name='A. thaliana'><sample id='374' time='1' unit='Hour'><average max='4284.760245222145' min='4284.760245222145' replicates='1' stddev='NaN' unit='nmol/min/g FW'>4284.760245222145</average><data replicates='1' unit='nmol/min/g FW'>4284.760245222145</data></sample></line><line experimentname='Sulpice dataset A' coordinator='Anja' startdate='29.02.12 00:00' importdate='06.03.12 10:48' genotype='Ko2' growthconditions='Denmark' id='25' name='A. thaliana'><sample id='375' time='1' unit='Hour'><average max='3553.291588117594' min='3553.291588117594' replicates='1' stddev='NaN' unit='nmol/min/g FW'>3553.291588117594</average><data replicates='1' unit='nmol/min/g FW'>3553.291588117594</data></sample></line><line experimentname='Sulpice dataset A' coordinator='Anja' startdate='29.02.12 00:00' importdate='06.03.12 10:48' genotype='Lan0' growthconditions='United Kingdom' id='26' name='A. thaliana'><sample id='376' time='1' unit='Hour'><average max='4103.8153739462605' min='4103.8153739462605' replicates='1' stddev='NaN' unit='nmol/min/g FW'>4103.8153739462605</average><data replicates='1' unit='nmol/min/g FW'>4103.8153739462605</data></sample></line><line experimentname='Sulpice dataset A' coordinator='Anja' startdate='29.02.12 00:00' importdate='06.03.12 10:48' genotype='Ler1' growthconditions='Germany' id='27' name='A. thaliana'><sample id='377' time='1' unit='Hour'><average max='4068.683998886216' min='4068.683998886216' replicates='1' stddev='NaN' unit='nmol/min/g FW'>4068.683998886216</average><data replicates='1' unit='nmol/min/g FW'>4068.683998886216</data></sample></line><line experimentname='Sulpice dataset A' coordinator='Anja' startdate='29.02.12 00:00' importdate='06.03.12 10:48' genotype='Li5:3' growthconditions='Germany' id='28' name='A. thaliana'><sample id='378' time='1' unit='Hour'><average max='3893.176105539814' min='3893.176105539814' replicates='1' stddev='NaN' unit='nmol/min/g FW'>3893.176105539814</average><data replicates='1' unit='nmol/min/g FW'>3893.176105539814</data></sample></line><line experimentname='Sulpice dataset A' coordinator='Anja' startdate='29.02.12 00:00' importdate='06.03.12 10:48' genotype='Lm' growthconditions='France' id='29' name='A. thaliana'><sample id='379' time='1' unit='Hour'><average max='4285.469985574656' min='4285.469985574656' replicates='1' stddev='NaN' unit='nmol/min/g FW'>4285.469985574656</average><data replicates='1' unit='nmol/min/g FW'>4285.469985574656</data></sample></line><line experimentname='Sulpice dataset A' coordinator='Anja' startdate='29.02.12 00:00' importdate='06.03.12 10:48' genotype='Ma2' growthconditions='Germany' id='30' name='A. thaliana'><sample id='380' time='1' unit='Hour'><average max='3896.6344958286536' min='3896.6344958286536' replicates='1' stddev='NaN' unit='nmol/min/g FW'>3896.6344958286536</average><data replicates='1' unit='nmol/min/g FW'>3896.6344958286536</data></sample></line><line experimentname='Sulpice dataset A' coordinator='Anja' startdate='29.02.12 00:00' importdate='06.03.12 10:48' genotype='Me0' growthconditions='Germany' id='31' name='A. thaliana'><sample id='381' time='1' unit='Hour'><average max='4047.7311541775825' min='4047.7311541775825' replicates='1' stddev='NaN' unit='nmol/min/g FW'>4047.7311541775825</average><data replicates='1' unit='nmol/min/g FW'>4047.7311541775825</data></sample></line><line experimentname='Sulpice dataset A' coordinator='Anja' startdate='29.02.12 00:00' importdate='06.03.12 10:48' genotype='Mz0' growthconditions='Germany' id='32' name='A. thaliana'><sample id='382' time='1' unit='Hour'><average max='4111.883268793826' min='4111.883268793826' replicates='1' stddev='NaN' unit='nmol/min/g FW'>4111.883268793826</average><data replicates='1' unit='nmol/min/g FW'>4111.883268793826</data></sample></line><line experimentname='Sulpice dataset A' coordinator='Anja' startdate='29.02.12 00:00' importdate='06.03.12 10:48' genotype='NFA8' growthconditions='United Kingdom' id='33' name='A. thaliana'><sample id='383' time='1' unit='Hour'><average max='4223.572634701549' min='4223.572634701549' replicates='1' stddev='NaN' unit='nmol/min/g FW'>4223.572634701549</average><data replicates='1' unit='nmol/min/g FW'>4223.572634701549</data></sample></line><line experimentname='Sulpice dataset A' coordinator='Anja' startdate='29.02.12 00:00' importdate='06.03.12 10:48' genotype='No0' growthconditions='Germany' id='34' name='A. thaliana'><sample id='384' time='1' unit='Hour'><average max='4755.52954745445' min='4755.52954745445' replicates='1' stddev='NaN' unit='nmol/min/g FW'>4755.52954745445</average><data replicates='1' unit='nmol/min/g FW'>4755.52954745445</data></sample></line><line experimentname='Sulpice dataset A' coordinator='Anja' startdate='29.02.12 00:00' importdate='06.03.12 10:48' genotype='Nok1' growthconditions='Netherlas' id='35' name='A. thaliana'><sample id='385' time='1' unit='Hour'><average max='3821.617767711222' min='3821.617767711222' replicates='1' stddev='NaN' unit='nmol/min/g FW'>3821.617767711222</average><data replicates='1' unit='nmol/min/g FW'>3821.617767711222</data></sample></line><line experimentname='Sulpice dataset A' coordinator='Anja' startdate='29.02.12 00:00' importdate='06.03.12 10:48' genotype='Nok2' growthconditions='Netherlas' id='36' name='A. thaliana'><sample id='386' time='1' unit='Hour'><average max='3789.3815281228203' min='3789.3815281228203' replicates='1' stddev='NaN' unit='nmol/min/g FW'>3789.3815281228203</average><data replicates='1' unit='nmol/min/g FW'>3789.3815281228203</data></sample></line><line experimentname='Sulpice dataset A' coordinator='Anja' startdate='29.02.12 00:00' importdate='06.03.12 10:48' genotype='nok3' growthconditions='Netherlas' id='37' name='A. thaliana'><sample id='387' time='1' unit='Hour'><average max='4354.0111506667445' min='4354.0111506667445' replicates='1' stddev='NaN' unit='nmol/min/g FW'>4354.0111506667445</average><data replicates='1' unit='nmol/min/g FW'>4354.0111506667445</data></sample></line><line experimentname='Sulpice dataset A' coordinator='Anja' startdate='29.02.12 00:00' importdate='06.03.12 10:48' genotype='Nw3' growthconditions='Germany' id='38' name='A. thaliana'><sample id='388' time='1' unit='Hour'><average max='3698.6562268978555' min='3698.6562268978555' replicates='1' stddev='NaN' unit='nmol/min/g FW'>3698.6562268978555</average><data replicates='1' unit='nmol/min/g FW'>3698.6562268978555</data></sample></line><line experimentname='Sulpice dataset A' coordinator='Anja' startdate='29.02.12 00:00' importdate='06.03.12 10:48' genotype='Old1' growthconditions='Germany' id='39' name='A. thaliana'><sample id='389' time='1' unit='Hour'><average max='NaN' min='NaN' replicates='1' stddev='NaN' unit='nmol/min/g FW'>NaN</average><data replicates='1' unit='nmol/min/g FW'>NaN</data></sample></line><line experimentname='Sulpice dataset A' coordinator='Anja' startdate='29.02.12 00:00' importdate='06.03.12 10:48' genotype='Ove0' growthconditions='Germany' id='40' name='A. thaliana'><sample id='390' time='1' unit='Hour'><average max='3787.0256528577634' min='3787.0256528577634' replicates='1' stddev='NaN' unit='nmol/min/g FW'>3787.0256528577634</average><data replicates='1' unit='nmol/min/g FW'>3787.0256528577634</data></sample></line><line experimentname='Sulpice dataset A' coordinator='Anja' startdate='29.02.12 00:00' importdate='06.03.12 10:48' genotype='Po0' growthconditions='Germany' id='41' name='A. thaliana'><sample id='391' time='1' unit='Hour'><average max='3961.6777768435945' min='3961.6777768435945' replicates='1' stddev='NaN' unit='nmol/min/g FW'>3961.6777768435945</average><data replicates='1' unit='nmol/min/g FW'>3961.6777768435945</data></sample></line><line experimentname='Sulpice dataset A' coordinator='Anja' startdate='29.02.12 00:00' importdate='06.03.12 10:48' genotype='Pr0' growthconditions='Germany' id='42' name='A. thaliana'><sample id='392' time='1' unit='Hour'><average max='3976.033998300267' min='3976.033998300267' replicates='1' stddev='NaN' unit='nmol/min/g FW'>3976.033998300267</average><data replicates='1' unit='nmol/min/g FW'>3976.033998300267</data></sample></line><line experimentname='Sulpice dataset A' coordinator='Anja' startdate='29.02.12 00:00' importdate='06.03.12 10:48' genotype='Pt0' growthconditions='Germany' id='43' name='A. thaliana'><sample id='393' time='1' unit='Hour'><average max='4090.220096081196' min='4090.220096081196' replicates='1' stddev='NaN' unit='nmol/min/g FW'>4090.220096081196</average><data replicates='1' unit='nmol/min/g FW'>4090.220096081196</data></sample></line><line experimentname='Sulpice dataset A' coordinator='Anja' startdate='29.02.12 00:00' importdate='06.03.12 10:48' genotype='Pyl1' growthconditions='France' id='44' name='A. thaliana'><sample id='394' time='1' unit='Hour'><average max='4426.911944234759' min='4426.911944234759' replicates='1' stddev='NaN' unit='nmol/min/g FW'>4426.911944234759</average><data replicates='1' unit='nmol/min/g FW'>4426.911944234759</data></sample></line><line experimentname='Sulpice dataset A' coordinator='Anja' startdate='29.02.12 00:00' importdate='06.03.12 10:48' genotype='Ra0' growthconditions='France' id='45' name='A. thaliana'><sample id='395' time='1' unit='Hour'><average max='4007.732266912403' min='4007.732266912403' replicates='1' stddev='NaN' unit='nmol/min/g FW'>4007.732266912403</average><data replicates='1' unit='nmol/min/g FW'>4007.732266912403</data></sample></line><line experimentname='Sulpice dataset A' coordinator='Anja' startdate='29.02.12 00:00' importdate='06.03.12 10:48' genotype='RLD1' growthconditions='Netherlas' id='46' name='A. thaliana'><sample id='396' time='1' unit='Hour'><average max='3854.0875902131934' min='3854.0875902131934' replicates='1' stddev='NaN' unit='nmol/min/g FW'>3854.0875902131934</average><data replicates='1' unit='nmol/min/g FW'>3854.0875902131934</data></sample></line><line experimentname='Sulpice dataset A' coordinator='Anja' startdate='29.02.12 00:00' importdate='06.03.12 10:48' genotype='Ty0' growthconditions='United Kingdom' id='47' name='A. thaliana'><sample id='397' time='1' unit='Hour'><average max='4349.339627852235' min='4349.339627852235' replicates='1' stddev='NaN' unit='nmol/min/g FW'>4349.339627852235</average><data replicates='1' unit='nmol/min/g FW'>4349.339627852235</data></sample></line><line experimentname='Sulpice dataset A' coordinator='Anja' startdate='29.02.12 00:00' importdate='06.03.12 10:48' genotype='Wc2' growthconditions='Germany' id='48' name='A. thaliana'><sample id='398' time='1' unit='Hour'><average max='4530.95445138074' min='4530.95445138074' replicates='1' stddev='NaN' unit='nmol/min/g FW'>4530.95445138074</average><data replicates='1' unit='nmol/min/g FW'>4530.95445138074</data></sample></line><line experimentname='Sulpice dataset A' coordinator='Anja' startdate='29.02.12 00:00' importdate='06.03.12 10:48' genotype='Wei1' growthconditions='Switzerla' id='49' name='A. thaliana'><sample id='399' time='1' unit='Hour'><average max='3373.0286267327897' min='3373.0286267327897' replicates='1' stddev='NaN' unit='nmol/min/g FW'>3373.0286267327897</average><data replicates='1' unit='nmol/min/g FW'>3373.0286267327897</data></sample></line><line experimentname='Sulpice dataset A' coordinator='Anja' startdate='29.02.12 00:00' importdate='06.03.12 10:48' genotype='Wt5' growthconditions='Germany' id='50' name='A. thaliana'><sample id='400' time='1' unit='Hour'><average max='3942.6722173186995' min='3942.6722173186995' replicates='1' stddev='NaN' unit='nmol/min/g FW'>3942.6722173186995</average><data replicates='1' unit='nmol/min/g FW'>3942.6722173186995</data></sample></line></substance>@"
    ]
    oldlabel "phosphoglucomutase (cPGM)"
    sbgn [
      role "MACROMOLECULE"
    ]
    tooltip "phosphoglucomutase (cPGM)"
    url "http://pgrc-35.ipk-gatersleben.de/pls/htmldb_pgrc/f?p=112:10:::NO::P10_PATHWAY_OBJECT_ID:reaction_43_44_87"
  ]
  node [
    id 74
    zlevel -1

    graphics [
      x 814.8330000000001
      y 167.0
      w 54.0
      h 30.0
      fill "#FFFFFF"
      outline "#000000"
      frameThickness 1.5
      gradient 0.0
      rounding 10.0
      type "rectangle"
    ]
    label "3.1.3.24"
    labelgraphics [
      alignment "left"
      anchor "c"
      color "#000000"
      fontName "Tahoma"
      fontSize 11
      fontStyle "plain"
      type "text"
    ]
    oldlabel "sucrose phosphate phosphatase"
    sbgn [
      role "MACROMOLECULE"
    ]
    tooltip "sucrose phosphate phosphatase"
    url "http://pgrc-35.ipk-gatersleben.de/pls/htmldb_pgrc/f?p=112:10:::NO::P10_PATHWAY_OBJECT_ID:reaction_352_9_87"
  ]
  node [
    id 75
    zlevel -1

    graphics [
      x 752.8333333333333
      y 574.0
      w 54.0
      h 30.0
      fill "#FFFFFF"
      outline "#000000"
      frameThickness 1.5
      gradient 0.0
      rounding 10.0
      type "rectangle"
    ]
    label "2.7.1.1"
    labelgraphics [
      alignment "left"
      anchor "c"
      color "#000000"
      fontName "Tahoma"
      fontSize 11
      fontStyle "plain"
      type "text"
    ]
    oldlabel "hexokinase"
    sbgn [
      role "MACROMOLECULE"
    ]
    tooltip "hexokinase"
    url "http://pgrc-35.ipk-gatersleben.de/pls/htmldb_pgrc/f?p=112:10:::NO::P10_PATHWAY_OBJECT_ID:reaction_38_6_90"
  ]
  node [
    id 76
    zlevel -1

    graphics [
      x 815.5
      y 392.0
      w 510.0
      h 702.0
      fill "#FFFFFF"
      outline "#000000"
      frameThickness 6.0
      gradient 0.0
      rounding 30.0
      type "rectangle"
    ]
    label "cytosol"
    labelgraphics [
      alignment "center"
      anchor "t"
      color "#000000"
      fontName "Arial"
      fontSize 12
      fontStyle "plain"
      type "text"
    ]
    sbgn [
      role "COMPARTMENT"
    ]
  ]
  node [
    id 77
    zlevel -1

    graphics [
      x 957.84375
      y 664.4395833333333
      w 30.0
      h 30.0
      fill "#FFFFFF"
      outline "#000000"
      frameThickness 1.5
      gradient 0.0
      rounding 5.0
      type "oval"
    ]
    label "G6P"
    labelgraphics [
      alignment "left"
      anchor "c"
      color "#000000"
      fontName "Tahoma"
      fontSize 11
      fontStyle "plain"
      type "text"
    ]
    oldlabel "D-glucose 6-phosphate"
    sbgn [
      role "SIMPLECHEMICAL"
    ]
    src [
      fileName "Carbohydrate Metabolism.Glycolysis, Gluconeogenesis.gml;-;-"
    ]
    url "http://pgrc-35.ipk-gatersleben.de/pls/htmldb_pgrc/f?p=112:10:::NO::P10_PATHWAY_OBJECT_ID:spec18loc92"
  ]
  node [
    id 78
    zlevel -1

    charting [
      background_color "#000000"
      domainAxis "[unit]"
      empty_border_width 2.0
      empty_border_width_vert 2.0
      maxRange 1.0
      max_charts_in_column -1
      minRange 0.0
      rangeAxis "[unit]"
      rangeStepSize 0.0
      show_legend "false"
      useCustomRange "false"
      useCustomRangeSteps "false"
    ]
    graphics [
      x 632.0
      y 224.0
      w 50.0
      h 50.0
      fill "#FFFFFF"
      outline "#000000"
      component "chart2d_type3"
      frameThickness 1.5
      gradient 0.0
      rounding 5.0
      type "oval"
    ]
    label "Galactinol"
    labelgraphics [
      alignment "left"
      anchor "t"
      color "#000000"
      fontName "Tahoma"
      fontSize 11
      fontStyle "plain"
      type "text"
    ]
    mapping [
      measurementdata "<substance name0='Galactinol' name1='galactinol' id='column 28' name='Galactinol'><line experimentname='Sulpice dataset A' coordinator='Anja' startdate='29.02.12 00:00' importdate='06.03.12 10:48' genotype='Aa0' growthconditions='Germany' id='1' name='A. thaliana'><sample id='2951' time='1' unit='Hour'><average max='NaN' min='NaN' replicates='1' stddev='NaN' unit='µmol/g FW'>NaN</average><data replicates='1' unit='µmol/g FW'>NaN</data></sample></line><line experimentname='Sulpice dataset A' coordinator='Anja' startdate='29.02.12 00:00' importdate='06.03.12 10:48' genotype='An2' growthconditions='Belgium' id='2' name='A. thaliana'><sample id='2952' time='1' unit='Hour'><average max='NaN' min='NaN' replicates='1' stddev='NaN' unit='µmol/g FW'>NaN</average><data replicates='1' unit='µmol/g FW'>NaN</data></sample></line><line experimentname='Sulpice dataset A' coordinator='Anja' startdate='29.02.12 00:00' importdate='06.03.12 10:48' genotype='Ang0' growthconditions='Belgium' id='3' name='A. thaliana'><sample id='2953' time='1' unit='Hour'><average max='0.5154472759389526' min='0.5154472759389526' replicates='1' stddev='NaN' unit='µmol/g FW'>0.5154472759389526</average><data replicates='1' unit='µmol/g FW'>0.5154472759389526</data></sample></line><line experimentname='Sulpice dataset A' coordinator='Anja' startdate='29.02.12 00:00' importdate='06.03.12 10:48' genotype='Be0' growthconditions='Germany' id='4' name='A. thaliana'><sample id='2954' time='1' unit='Hour'><average max='0.4108798767513961' min='0.4108798767513961' replicates='1' stddev='NaN' unit='µmol/g FW'>0.4108798767513961</average><data replicates='1' unit='µmol/g FW'>0.4108798767513961</data></sample></line><line experimentname='Sulpice dataset A' coordinator='Anja' startdate='29.02.12 00:00' importdate='06.03.12 10:48' genotype='Bsch2' growthconditions='Germany' id='5' name='A. thaliana'><sample id='2955' time='1' unit='Hour'><average max='1.1380553961511832' min='1.1380553961511832' replicates='1' stddev='NaN' unit='µmol/g FW'>1.1380553961511832</average><data replicates='1' unit='µmol/g FW'>1.1380553961511832</data></sample></line><line experimentname='Sulpice dataset A' coordinator='Anja' startdate='29.02.12 00:00' importdate='06.03.12 10:48' genotype='Bu2' growthconditions='Germany' id='6' name='A. thaliana'><sample id='2956' time='1' unit='Hour'><average max='0.3346513188786593' min='0.3346513188786593' replicates='1' stddev='NaN' unit='µmol/g FW'>0.3346513188786593</average><data replicates='1' unit='µmol/g FW'>0.3346513188786593</data></sample></line><line experimentname='Sulpice dataset A' coordinator='Anja' startdate='29.02.12 00:00' importdate='06.03.12 10:48' genotype='Bu6' growthconditions='Germany' id='7' name='A. thaliana'><sample id='2957' time='1' unit='Hour'><average max='NaN' min='NaN' replicates='1' stddev='NaN' unit='µmol/g FW'>NaN</average><data replicates='1' unit='µmol/g FW'>NaN</data></sample></line><line experimentname='Sulpice dataset A' coordinator='Anja' startdate='29.02.12 00:00' importdate='06.03.12 10:48' genotype='Bur0' growthconditions='Irela' id='8' name='A. thaliana'><sample id='2958' time='1' unit='Hour'><average max='0.2373351551542814' min='0.2373351551542814' replicates='1' stddev='NaN' unit='µmol/g FW'>0.2373351551542814</average><data replicates='1' unit='µmol/g FW'>0.2373351551542814</data></sample></line><line experimentname='Sulpice dataset A' coordinator='Anja' startdate='29.02.12 00:00' importdate='06.03.12 10:48' genotype='Da0' growthconditions='Germany' id='9' name='A. thaliana'><sample id='2959' time='1' unit='Hour'><average max='0.9422508749279699' min='0.9422508749279699' replicates='1' stddev='NaN' unit='µmol/g FW'>0.9422508749279699</average><data replicates='1' unit='µmol/g FW'>0.9422508749279699</data></sample></line><line experimentname='Sulpice dataset A' coordinator='Anja' startdate='29.02.12 00:00' importdate='06.03.12 10:48' genotype='Edi0' growthconditions='United Kingdom' id='10' name='A. thaliana'><sample id='2960' time='1' unit='Hour'><average max='0.339020424591549' min='0.339020424591549' replicates='1' stddev='NaN' unit='µmol/g FW'>0.339020424591549</average><data replicates='1' unit='µmol/g FW'>0.339020424591549</data></sample></line><line experimentname='Sulpice dataset A' coordinator='Anja' startdate='29.02.12 00:00' importdate='06.03.12 10:48' genotype='Ei2' growthconditions='Germany' id='11' name='A. thaliana'><sample id='2961' time='1' unit='Hour'><average max='0.8974499934604394' min='0.8974499934604394' replicates='1' stddev='NaN' unit='µmol/g FW'>0.8974499934604394</average><data replicates='1' unit='µmol/g FW'>0.8974499934604394</data></sample></line><line experimentname='Sulpice dataset A' coordinator='Anja' startdate='29.02.12 00:00' importdate='06.03.12 10:48' genotype='Ei4' growthconditions='Germany' id='12' name='A. thaliana'><sample id='2962' time='1' unit='Hour'><average max='NaN' min='NaN' replicates='1' stddev='NaN' unit='µmol/g FW'>NaN</average><data replicates='1' unit='µmol/g FW'>NaN</data></sample></line><line experimentname='Sulpice dataset A' coordinator='Anja' startdate='29.02.12 00:00' importdate='06.03.12 10:48' genotype='El0' growthconditions='Germany' id='13' name='A. thaliana'><sample id='2963' time='1' unit='Hour'><average max='0.8053463172394423' min='0.8053463172394423' replicates='1' stddev='NaN' unit='µmol/g FW'>0.8053463172394423</average><data replicates='1' unit='µmol/g FW'>0.8053463172394423</data></sample></line><line experimentname='Sulpice dataset A' coordinator='Anja' startdate='29.02.12 00:00' importdate='06.03.12 10:48' genotype='EnkheimD' growthconditions='Germany' id='14' name='A. thaliana'><sample id='2964' time='1' unit='Hour'><average max='1.2640766105022905' min='1.2640766105022905' replicates='1' stddev='NaN' unit='µmol/g FW'>1.2640766105022905</average><data replicates='1' unit='µmol/g FW'>1.2640766105022905</data></sample></line><line experimentname='Sulpice dataset A' coordinator='Anja' startdate='29.02.12 00:00' importdate='06.03.12 10:48' genotype='Ep0' growthconditions='Germany' id='15' name='A. thaliana'><sample id='2965' time='1' unit='Hour'><average max='0.25456887185049576' min='0.25456887185049576' replicates='1' stddev='NaN' unit='µmol/g FW'>0.25456887185049576</average><data replicates='1' unit='µmol/g FW'>0.25456887185049576</data></sample></line><line experimentname='Sulpice dataset A' coordinator='Anja' startdate='29.02.12 00:00' importdate='06.03.12 10:48' genotype='Ga0' growthconditions='Germany' id='16' name='A. thaliana'><sample id='2966' time='1' unit='Hour'><average max='NaN' min='NaN' replicates='1' stddev='NaN' unit='µmol/g FW'>NaN</average><data replicates='1' unit='µmol/g FW'>NaN</data></sample></line><line experimentname='Sulpice dataset A' coordinator='Anja' startdate='29.02.12 00:00' importdate='06.03.12 10:48' genotype='Goe2' growthconditions='Germany' id='17' name='A. thaliana'><sample id='2967' time='1' unit='Hour'><average max='0.8159682643990024' min='0.8159682643990024' replicates='1' stddev='NaN' unit='µmol/g FW'>0.8159682643990024</average><data replicates='1' unit='µmol/g FW'>0.8159682643990024</data></sample></line><line experimentname='Sulpice dataset A' coordinator='Anja' startdate='29.02.12 00:00' importdate='06.03.12 10:48' genotype='GOT7' growthconditions='Germany' id='18' name='A. thaliana'><sample id='2968' time='1' unit='Hour'><average max='1.840263579962293' min='1.840263579962293' replicates='1' stddev='NaN' unit='µmol/g FW'>1.840263579962293</average><data replicates='1' unit='µmol/g FW'>1.840263579962293</data></sample></line><line experimentname='Sulpice dataset A' coordinator='Anja' startdate='29.02.12 00:00' importdate='06.03.12 10:48' genotype='Gue0' growthconditions='Germany' id='19' name='A. thaliana'><sample id='2969' time='1' unit='Hour'><average max='NaN' min='NaN' replicates='1' stddev='NaN' unit='µmol/g FW'>NaN</average><data replicates='1' unit='µmol/g FW'>NaN</data></sample></line><line experimentname='Sulpice dataset A' coordinator='Anja' startdate='29.02.12 00:00' importdate='06.03.12 10:48' genotype='Gy0' growthconditions='France' id='20' name='A. thaliana'><sample id='2970' time='1' unit='Hour'><average max='0.43833958677881907' min='0.43833958677881907' replicates='1' stddev='NaN' unit='µmol/g FW'>0.43833958677881907</average><data replicates='1' unit='µmol/g FW'>0.43833958677881907</data></sample></line><line experimentname='Sulpice dataset A' coordinator='Anja' startdate='29.02.12 00:00' importdate='06.03.12 10:48' genotype='Hi3' growthconditions='Germany' id='21' name='A. thaliana'><sample id='2971' time='1' unit='Hour'><average max='1.0044841832402716' min='1.0044841832402716' replicates='1' stddev='NaN' unit='µmol/g FW'>1.0044841832402716</average><data replicates='1' unit='µmol/g FW'>1.0044841832402716</data></sample></line><line experimentname='Sulpice dataset A' coordinator='Anja' startdate='29.02.12 00:00' importdate='06.03.12 10:48' genotype='Hs0' growthconditions='Germany' id='22' name='A. thaliana'><sample id='2972' time='1' unit='Hour'><average max='NaN' min='NaN' replicates='1' stddev='NaN' unit='µmol/g FW'>NaN</average><data replicates='1' unit='µmol/g FW'>NaN</data></sample></line><line experimentname='Sulpice dataset A' coordinator='Anja' startdate='29.02.12 00:00' importdate='06.03.12 10:48' genotype='Is1' growthconditions='Germany' id='23' name='A. thaliana'><sample id='2973' time='1' unit='Hour'><average max='1.2673138738880454' min='1.2673138738880454' replicates='1' stddev='NaN' unit='µmol/g FW'>1.2673138738880454</average><data replicates='1' unit='µmol/g FW'>1.2673138738880454</data></sample></line><line experimentname='Sulpice dataset A' coordinator='Anja' startdate='29.02.12 00:00' importdate='06.03.12 10:48' genotype='Kl0' growthconditions='Germany' id='24' name='A. thaliana'><sample id='2974' time='1' unit='Hour'><average max='1.0371460867238327' min='1.0371460867238327' replicates='1' stddev='NaN' unit='µmol/g FW'>1.0371460867238327</average><data replicates='1' unit='µmol/g FW'>1.0371460867238327</data></sample></line><line experimentname='Sulpice dataset A' coordinator='Anja' startdate='29.02.12 00:00' importdate='06.03.12 10:48' genotype='Ko2' growthconditions='Denmark' id='25' name='A. thaliana'><sample id='2975' time='1' unit='Hour'><average max='NaN' min='NaN' replicates='1' stddev='NaN' unit='µmol/g FW'>NaN</average><data replicates='1' unit='µmol/g FW'>NaN</data></sample></line><line experimentname='Sulpice dataset A' coordinator='Anja' startdate='29.02.12 00:00' importdate='06.03.12 10:48' genotype='Lan0' growthconditions='United Kingdom' id='26' name='A. thaliana'><sample id='2976' time='1' unit='Hour'><average max='0.8026830832654468' min='0.8026830832654468' replicates='1' stddev='NaN' unit='µmol/g FW'>0.8026830832654468</average><data replicates='1' unit='µmol/g FW'>0.8026830832654468</data></sample></line><line experimentname='Sulpice dataset A' coordinator='Anja' startdate='29.02.12 00:00' importdate='06.03.12 10:48' genotype='Ler1' growthconditions='Germany' id='27' name='A. thaliana'><sample id='2977' time='1' unit='Hour'><average max='0.24028620432996703' min='0.24028620432996703' replicates='1' stddev='NaN' unit='µmol/g FW'>0.24028620432996703</average><data replicates='1' unit='µmol/g FW'>0.24028620432996703</data></sample></line><line experimentname='Sulpice dataset A' coordinator='Anja' startdate='29.02.12 00:00' importdate='06.03.12 10:48' genotype='Li5:3' growthconditions='Germany' id='28' name='A. thaliana'><sample id='2978' time='1' unit='Hour'><average max='NaN' min='NaN' replicates='1' stddev='NaN' unit='µmol/g FW'>NaN</average><data replicates='1' unit='µmol/g FW'>NaN</data></sample></line><line experimentname='Sulpice dataset A' coordinator='Anja' startdate='29.02.12 00:00' importdate='06.03.12 10:48' genotype='Lm' growthconditions='France' id='29' name='A. thaliana'><sample id='2979' time='1' unit='Hour'><average max='1.5416033312298347' min='1.5416033312298347' replicates='1' stddev='NaN' unit='µmol/g FW'>1.5416033312298347</average><data replicates='1' unit='µmol/g FW'>1.5416033312298347</data></sample></line><line experimentname='Sulpice dataset A' coordinator='Anja' startdate='29.02.12 00:00' importdate='06.03.12 10:48' genotype='Ma2' growthconditions='Germany' id='30' name='A. thaliana'><sample id='2980' time='1' unit='Hour'><average max='NaN' min='NaN' replicates='1' stddev='NaN' unit='µmol/g FW'>NaN</average><data replicates='1' unit='µmol/g FW'>NaN</data></sample></line><line experimentname='Sulpice dataset A' coordinator='Anja' startdate='29.02.12 00:00' importdate='06.03.12 10:48' genotype='Me0' growthconditions='Germany' id='31' name='A. thaliana'><sample id='2981' time='1' unit='Hour'><average max='NaN' min='NaN' replicates='1' stddev='NaN' unit='µmol/g FW'>NaN</average><data replicates='1' unit='µmol/g FW'>NaN</data></sample></line><line experimentname='Sulpice dataset A' coordinator='Anja' startdate='29.02.12 00:00' importdate='06.03.12 10:48' genotype='Mz0' growthconditions='Germany' id='32' name='A. thaliana'><sample id='2982' time='1' unit='Hour'><average max='NaN' min='NaN' replicates='1' stddev='NaN' unit='µmol/g FW'>NaN</average><data replicates='1' unit='µmol/g FW'>NaN</data></sample></line><line experimentname='Sulpice dataset A' coordinator='Anja' startdate='29.02.12 00:00' importdate='06.03.12 10:48' genotype='NFA8' growthconditions='United Kingdom' id='33' name='A. thaliana'><sample id='2983' time='1' unit='Hour'><average max='1.3606738958100668' min='1.3606738958100668' replicates='1' stddev='NaN' unit='µmol/g FW'>1.3606738958100668</average><data replicates='1' unit='µmol/g FW'>1.3606738958100668</data></sample></line><line experimentname='Sulpice dataset A' coordinator='Anja' startdate='29.02.12 00:00' importdate='06.03.12 10:48' genotype='No0' growthconditions='Germany' id='34' name='A. thaliana'><sample id='2984' time='1' unit='Hour'><average max='2.4890337657452903' min='2.4890337657452903' replicates='1' stddev='NaN' unit='µmol/g FW'>2.4890337657452903</average><data replicates='1' unit='µmol/g FW'>2.4890337657452903</data></sample></line><line experimentname='Sulpice dataset A' coordinator='Anja' startdate='29.02.12 00:00' importdate='06.03.12 10:48' genotype='Nok1' growthconditions='Netherlas' id='35' name='A. thaliana'><sample id='2985' time='1' unit='Hour'><average max='NaN' min='NaN' replicates='1' stddev='NaN' unit='µmol/g FW'>NaN</average><data replicates='1' unit='µmol/g FW'>NaN</data></sample></line><line experimentname='Sulpice dataset A' coordinator='Anja' startdate='29.02.12 00:00' importdate='06.03.12 10:48' genotype='Nok2' growthconditions='Netherlas' id='36' name='A. thaliana'><sample id='2986' time='1' unit='Hour'><average max='0.935897675468031' min='0.935897675468031' replicates='1' stddev='NaN' unit='µmol/g FW'>0.935897675468031</average><data replicates='1' unit='µmol/g FW'>0.935897675468031</data></sample></line><line experimentname='Sulpice dataset A' coordinator='Anja' startdate='29.02.12 00:00' importdate='06.03.12 10:48' genotype='nok3' growthconditions='Netherlas' id='37' name='A. thaliana'><sample id='2987' time='1' unit='Hour'><average max='NaN' min='NaN' replicates='1' stddev='NaN' unit='µmol/g FW'>NaN</average><data replicates='1' unit='µmol/g FW'>NaN</data></sample></line><line experimentname='Sulpice dataset A' coordinator='Anja' startdate='29.02.12 00:00' importdate='06.03.12 10:48' genotype='Nw3' growthconditions='Germany' id='38' name='A. thaliana'><sample id='2988' time='1' unit='Hour'><average max='1.4086138762906668' min='1.4086138762906668' replicates='1' stddev='NaN' unit='µmol/g FW'>1.4086138762906668</average><data replicates='1' unit='µmol/g FW'>1.4086138762906668</data></sample></line><line experimentname='Sulpice dataset A' coordinator='Anja' startdate='29.02.12 00:00' importdate='06.03.12 10:48' genotype='Old1' growthconditions='Germany' id='39' name='A. thaliana'><sample id='2989' time='1' unit='Hour'><average max='0.7243785821191544' min='0.7243785821191544' replicates='1' stddev='NaN' unit='µmol/g FW'>0.7243785821191544</average><data replicates='1' unit='µmol/g FW'>0.7243785821191544</data></sample></line><line experimentname='Sulpice dataset A' coordinator='Anja' startdate='29.02.12 00:00' importdate='06.03.12 10:48' genotype='Ove0' growthconditions='Germany' id='40' name='A. thaliana'><sample id='2990' time='1' unit='Hour'><average max='0.5343240282970011' min='0.5343240282970011' replicates='1' stddev='NaN' unit='µmol/g FW'>0.5343240282970011</average><data replicates='1' unit='µmol/g FW'>0.5343240282970011</data></sample></line><line experimentname='Sulpice dataset A' coordinator='Anja' startdate='29.02.12 00:00' importdate='06.03.12 10:48' genotype='Po0' growthconditions='Germany' id='41' name='A. thaliana'><sample id='2991' time='1' unit='Hour'><average max='0.3903850129946427' min='0.3903850129946427' replicates='1' stddev='NaN' unit='µmol/g FW'>0.3903850129946427</average><data replicates='1' unit='µmol/g FW'>0.3903850129946427</data></sample></line><line experimentname='Sulpice dataset A' coordinator='Anja' startdate='29.02.12 00:00' importdate='06.03.12 10:48' genotype='Pr0' growthconditions='Germany' id='42' name='A. thaliana'><sample id='2992' time='1' unit='Hour'><average max='NaN' min='NaN' replicates='1' stddev='NaN' unit='µmol/g FW'>NaN</average><data replicates='1' unit='µmol/g FW'>NaN</data></sample></line><line experimentname='Sulpice dataset A' coordinator='Anja' startdate='29.02.12 00:00' importdate='06.03.12 10:48' genotype='Pt0' growthconditions='Germany' id='43' name='A. thaliana'><sample id='2993' time='1' unit='Hour'><average max='0.22846826664436287' min='0.22846826664436287' replicates='1' stddev='NaN' unit='µmol/g FW'>0.22846826664436287</average><data replicates='1' unit='µmol/g FW'>0.22846826664436287</data></sample></line><line experimentname='Sulpice dataset A' coordinator='Anja' startdate='29.02.12 00:00' importdate='06.03.12 10:48' genotype='Pyl1' growthconditions='France' id='44' name='A. thaliana'><sample id='2994' time='1' unit='Hour'><average max='0.8875106033424686' min='0.8875106033424686' replicates='1' stddev='NaN' unit='µmol/g FW'>0.8875106033424686</average><data replicates='1' unit='µmol/g FW'>0.8875106033424686</data></sample></line><line experimentname='Sulpice dataset A' coordinator='Anja' startdate='29.02.12 00:00' importdate='06.03.12 10:48' genotype='Ra0' growthconditions='France' id='45' name='A. thaliana'><sample id='2995' time='1' unit='Hour'><average max='NaN' min='NaN' replicates='1' stddev='NaN' unit='µmol/g FW'>NaN</average><data replicates='1' unit='µmol/g FW'>NaN</data></sample></line><line experimentname='Sulpice dataset A' coordinator='Anja' startdate='29.02.12 00:00' importdate='06.03.12 10:48' genotype='RLD1' growthconditions='Netherlas' id='46' name='A. thaliana'><sample id='2996' time='1' unit='Hour'><average max='0.7895981842236178' min='0.7895981842236178' replicates='1' stddev='NaN' unit='µmol/g FW'>0.7895981842236178</average><data replicates='1' unit='µmol/g FW'>0.7895981842236178</data></sample></line><line experimentname='Sulpice dataset A' coordinator='Anja' startdate='29.02.12 00:00' importdate='06.03.12 10:48' genotype='Ty0' growthconditions='United Kingdom' id='47' name='A. thaliana'><sample id='2997' time='1' unit='Hour'><average max='1.3121251501174078' min='1.3121251501174078' replicates='1' stddev='NaN' unit='µmol/g FW'>1.3121251501174078</average><data replicates='1' unit='µmol/g FW'>1.3121251501174078</data></sample></line><line experimentname='Sulpice dataset A' coordinator='Anja' startdate='29.02.12 00:00' importdate='06.03.12 10:48' genotype='Wc2' growthconditions='Germany' id='48' name='A. thaliana'><sample id='2998' time='1' unit='Hour'><average max='0.269322244719626' min='0.269322244719626' replicates='1' stddev='NaN' unit='µmol/g FW'>0.269322244719626</average><data replicates='1' unit='µmol/g FW'>0.269322244719626</data></sample></line><line experimentname='Sulpice dataset A' coordinator='Anja' startdate='29.02.12 00:00' importdate='06.03.12 10:48' genotype='Wei1' growthconditions='Switzerla' id='49' name='A. thaliana'><sample id='2999' time='1' unit='Hour'><average max='0.977049122030255' min='0.977049122030255' replicates='1' stddev='NaN' unit='µmol/g FW'>0.977049122030255</average><data replicates='1' unit='µmol/g FW'>0.977049122030255</data></sample></line><line experimentname='Sulpice dataset A' coordinator='Anja' startdate='29.02.12 00:00' importdate='06.03.12 10:48' genotype='Wt5' growthconditions='Germany' id='50' name='A. thaliana'><sample id='3000' time='1' unit='Hour'><average max='NaN' min='NaN' replicates='1' stddev='NaN' unit='µmol/g FW'>NaN</average><data replicates='1' unit='µmol/g FW'>NaN</data></sample></line></substance>@"
    ]
    oldlabel "galactinol"
    sbgn [
      role "SIMPLECHEMICAL"
    ]
    url "http://pgrc-35.ipk-gatersleben.de/pls/htmldb_pgrc/f?p=112:10:::NO::P10_PATHWAY_OBJECT_ID:spec581loc5"
  ]
  node [
    id 79
    zlevel -1

    charting [
      background_color "#000000"
      domainAxis "[unit]"
      empty_border_width 2.0
      empty_border_width_vert 2.0
      maxRange 1.0
      max_charts_in_column -1
      minRange 0.0
      rangeAxis "[unit]"
      rangeStepSize 0.0
      show_legend "false"
      useCustomRange "false"
      useCustomRangeSteps "false"
    ]
    graphics [
      x 675.648
      y 80.111
      w 50.0
      h 50.0
      fill "#FFFFFF"
      outline "#000000"
      component "chart2d_type3"
      frameThickness 1.5
      gradient -0.1
      rounding 5.0
      type "oval"
    ]
    label "Raffinose"
    labelgraphics [
      alignment "left"
      anchor "t"
      color "#000000"
      fontName "Tahoma"
      fontSize 11
      fontStyle "plain"
      type "text"
    ]
    mapping [
      measurementdata "<substance name0='Raffinose' name1='raffinose' id='column 57' name='Raffinose'><line experimentname='Sulpice dataset A' coordinator='Anja' startdate='29.02.12 00:00' importdate='06.03.12 10:48' genotype='Aa0' growthconditions='Germany' id='1' name='A. thaliana'><sample id='2551' time='1' unit='Hour'><average max='NaN' min='NaN' replicates='1' stddev='NaN' unit='µmol/g FW'>NaN</average><data replicates='1' unit='µmol/g FW'>NaN</data></sample></line><line experimentname='Sulpice dataset A' coordinator='Anja' startdate='29.02.12 00:00' importdate='06.03.12 10:48' genotype='An2' growthconditions='Belgium' id='2' name='A. thaliana'><sample id='2552' time='1' unit='Hour'><average max='NaN' min='NaN' replicates='1' stddev='NaN' unit='µmol/g FW'>NaN</average><data replicates='1' unit='µmol/g FW'>NaN</data></sample></line><line experimentname='Sulpice dataset A' coordinator='Anja' startdate='29.02.12 00:00' importdate='06.03.12 10:48' genotype='Ang0' growthconditions='Belgium' id='3' name='A. thaliana'><sample id='2553' time='1' unit='Hour'><average max='1.680686152306037' min='1.680686152306037' replicates='1' stddev='NaN' unit='µmol/g FW'>1.680686152306037</average><data replicates='1' unit='µmol/g FW'>1.680686152306037</data></sample></line><line experimentname='Sulpice dataset A' coordinator='Anja' startdate='29.02.12 00:00' importdate='06.03.12 10:48' genotype='Be0' growthconditions='Germany' id='4' name='A. thaliana'><sample id='2554' time='1' unit='Hour'><average max='0.41372197732547844' min='0.41372197732547844' replicates='1' stddev='NaN' unit='µmol/g FW'>0.41372197732547844</average><data replicates='1' unit='µmol/g FW'>0.41372197732547844</data></sample></line><line experimentname='Sulpice dataset A' coordinator='Anja' startdate='29.02.12 00:00' importdate='06.03.12 10:48' genotype='Bsch2' growthconditions='Germany' id='5' name='A. thaliana'><sample id='2555' time='1' unit='Hour'><average max='1.7759326528180508' min='1.7759326528180508' replicates='1' stddev='NaN' unit='µmol/g FW'>1.7759326528180508</average><data replicates='1' unit='µmol/g FW'>1.7759326528180508</data></sample></line><line experimentname='Sulpice dataset A' coordinator='Anja' startdate='29.02.12 00:00' importdate='06.03.12 10:48' genotype='Bu2' growthconditions='Germany' id='6' name='A. thaliana'><sample id='2556' time='1' unit='Hour'><average max='0.966815748435779' min='0.966815748435779' replicates='1' stddev='NaN' unit='µmol/g FW'>0.966815748435779</average><data replicates='1' unit='µmol/g FW'>0.966815748435779</data></sample></line><line experimentname='Sulpice dataset A' coordinator='Anja' startdate='29.02.12 00:00' importdate='06.03.12 10:48' genotype='Bu6' growthconditions='Germany' id='7' name='A. thaliana'><sample id='2557' time='1' unit='Hour'><average max='NaN' min='NaN' replicates='1' stddev='NaN' unit='µmol/g FW'>NaN</average><data replicates='1' unit='µmol/g FW'>NaN</data></sample></line><line experimentname='Sulpice dataset A' coordinator='Anja' startdate='29.02.12 00:00' importdate='06.03.12 10:48' genotype='Bur0' growthconditions='Irela' id='8' name='A. thaliana'><sample id='2558' time='1' unit='Hour'><average max='0.5593354881918213' min='0.5593354881918213' replicates='1' stddev='NaN' unit='µmol/g FW'>0.5593354881918213</average><data replicates='1' unit='µmol/g FW'>0.5593354881918213</data></sample></line><line experimentname='Sulpice dataset A' coordinator='Anja' startdate='29.02.12 00:00' importdate='06.03.12 10:48' genotype='Da0' growthconditions='Germany' id='9' name='A. thaliana'><sample id='2559' time='1' unit='Hour'><average max='1.4245459511525806' min='1.4245459511525806' replicates='1' stddev='NaN' unit='µmol/g FW'>1.4245459511525806</average><data replicates='1' unit='µmol/g FW'>1.4245459511525806</data></sample></line><line experimentname='Sulpice dataset A' coordinator='Anja' startdate='29.02.12 00:00' importdate='06.03.12 10:48' genotype='Edi0' growthconditions='United Kingdom' id='10' name='A. thaliana'><sample id='2560' time='1' unit='Hour'><average max='0.595706490010983' min='0.595706490010983' replicates='1' stddev='NaN' unit='µmol/g FW'>0.595706490010983</average><data replicates='1' unit='µmol/g FW'>0.595706490010983</data></sample></line><line experimentname='Sulpice dataset A' coordinator='Anja' startdate='29.02.12 00:00' importdate='06.03.12 10:48' genotype='Ei2' growthconditions='Germany' id='11' name='A. thaliana'><sample id='2561' time='1' unit='Hour'><average max='1.8784482200548909' min='1.8784482200548909' replicates='1' stddev='NaN' unit='µmol/g FW'>1.8784482200548909</average><data replicates='1' unit='µmol/g FW'>1.8784482200548909</data></sample></line><line experimentname='Sulpice dataset A' coordinator='Anja' startdate='29.02.12 00:00' importdate='06.03.12 10:48' genotype='Ei4' growthconditions='Germany' id='12' name='A. thaliana'><sample id='2562' time='1' unit='Hour'><average max='NaN' min='NaN' replicates='1' stddev='NaN' unit='µmol/g FW'>NaN</average><data replicates='1' unit='µmol/g FW'>NaN</data></sample></line><line experimentname='Sulpice dataset A' coordinator='Anja' startdate='29.02.12 00:00' importdate='06.03.12 10:48' genotype='El0' growthconditions='Germany' id='13' name='A. thaliana'><sample id='2563' time='1' unit='Hour'><average max='1.463067163445624' min='1.463067163445624' replicates='1' stddev='NaN' unit='µmol/g FW'>1.463067163445624</average><data replicates='1' unit='µmol/g FW'>1.463067163445624</data></sample></line><line experimentname='Sulpice dataset A' coordinator='Anja' startdate='29.02.12 00:00' importdate='06.03.12 10:48' genotype='EnkheimD' growthconditions='Germany' id='14' name='A. thaliana'><sample id='2564' time='1' unit='Hour'><average max='2.5326938641260517' min='2.5326938641260517' replicates='1' stddev='NaN' unit='µmol/g FW'>2.5326938641260517</average><data replicates='1' unit='µmol/g FW'>2.5326938641260517</data></sample></line><line experimentname='Sulpice dataset A' coordinator='Anja' startdate='29.02.12 00:00' importdate='06.03.12 10:48' genotype='Ep0' growthconditions='Germany' id='15' name='A. thaliana'><sample id='2565' time='1' unit='Hour'><average max='0.7150972782770905' min='0.7150972782770905' replicates='1' stddev='NaN' unit='µmol/g FW'>0.7150972782770905</average><data replicates='1' unit='µmol/g FW'>0.7150972782770905</data></sample></line><line experimentname='Sulpice dataset A' coordinator='Anja' startdate='29.02.12 00:00' importdate='06.03.12 10:48' genotype='Ga0' growthconditions='Germany' id='16' name='A. thaliana'><sample id='2566' time='1' unit='Hour'><average max='NaN' min='NaN' replicates='1' stddev='NaN' unit='µmol/g FW'>NaN</average><data replicates='1' unit='µmol/g FW'>NaN</data></sample></line><line experimentname='Sulpice dataset A' coordinator='Anja' startdate='29.02.12 00:00' importdate='06.03.12 10:48' genotype='Goe2' growthconditions='Germany' id='17' name='A. thaliana'><sample id='2567' time='1' unit='Hour'><average max='0.9922011353078201' min='0.9922011353078201' replicates='1' stddev='NaN' unit='µmol/g FW'>0.9922011353078201</average><data replicates='1' unit='µmol/g FW'>0.9922011353078201</data></sample></line><line experimentname='Sulpice dataset A' coordinator='Anja' startdate='29.02.12 00:00' importdate='06.03.12 10:48' genotype='GOT7' growthconditions='Germany' id='18' name='A. thaliana'><sample id='2568' time='1' unit='Hour'><average max='3.0954612766040963' min='3.0954612766040963' replicates='1' stddev='NaN' unit='µmol/g FW'>3.0954612766040963</average><data replicates='1' unit='µmol/g FW'>3.0954612766040963</data></sample></line><line experimentname='Sulpice dataset A' coordinator='Anja' startdate='29.02.12 00:00' importdate='06.03.12 10:48' genotype='Gue0' growthconditions='Germany' id='19' name='A. thaliana'><sample id='2569' time='1' unit='Hour'><average max='NaN' min='NaN' replicates='1' stddev='NaN' unit='µmol/g FW'>NaN</average><data replicates='1' unit='µmol/g FW'>NaN</data></sample></line><line experimentname='Sulpice dataset A' coordinator='Anja' startdate='29.02.12 00:00' importdate='06.03.12 10:48' genotype='Gy0' growthconditions='France' id='20' name='A. thaliana'><sample id='2570' time='1' unit='Hour'><average max='0.6577075630180147' min='0.6577075630180147' replicates='1' stddev='NaN' unit='µmol/g FW'>0.6577075630180147</average><data replicates='1' unit='µmol/g FW'>0.6577075630180147</data></sample></line><line experimentname='Sulpice dataset A' coordinator='Anja' startdate='29.02.12 00:00' importdate='06.03.12 10:48' genotype='Hi3' growthconditions='Germany' id='21' name='A. thaliana'><sample id='2571' time='1' unit='Hour'><average max='1.3232334104209107' min='1.3232334104209107' replicates='1' stddev='NaN' unit='µmol/g FW'>1.3232334104209107</average><data replicates='1' unit='µmol/g FW'>1.3232334104209107</data></sample></line><line experimentname='Sulpice dataset A' coordinator='Anja' startdate='29.02.12 00:00' importdate='06.03.12 10:48' genotype='Hs0' growthconditions='Germany' id='22' name='A. thaliana'><sample id='2572' time='1' unit='Hour'><average max='NaN' min='NaN' replicates='1' stddev='NaN' unit='µmol/g FW'>NaN</average><data replicates='1' unit='µmol/g FW'>NaN</data></sample></line><line experimentname='Sulpice dataset A' coordinator='Anja' startdate='29.02.12 00:00' importdate='06.03.12 10:48' genotype='Is1' growthconditions='Germany' id='23' name='A. thaliana'><sample id='2573' time='1' unit='Hour'><average max='2.4999581853358364' min='2.4999581853358364' replicates='1' stddev='NaN' unit='µmol/g FW'>2.4999581853358364</average><data replicates='1' unit='µmol/g FW'>2.4999581853358364</data></sample></line><line experimentname='Sulpice dataset A' coordinator='Anja' startdate='29.02.12 00:00' importdate='06.03.12 10:48' genotype='Kl0' growthconditions='Germany' id='24' name='A. thaliana'><sample id='2574' time='1' unit='Hour'><average max='2.701801084951105' min='2.701801084951105' replicates='1' stddev='NaN' unit='µmol/g FW'>2.701801084951105</average><data replicates='1' unit='µmol/g FW'>2.701801084951105</data></sample></line><line experimentname='Sulpice dataset A' coordinator='Anja' startdate='29.02.12 00:00' importdate='06.03.12 10:48' genotype='Ko2' growthconditions='Denmark' id='25' name='A. thaliana'><sample id='2575' time='1' unit='Hour'><average max='NaN' min='NaN' replicates='1' stddev='NaN' unit='µmol/g FW'>NaN</average><data replicates='1' unit='µmol/g FW'>NaN</data></sample></line><line experimentname='Sulpice dataset A' coordinator='Anja' startdate='29.02.12 00:00' importdate='06.03.12 10:48' genotype='Lan0' growthconditions='United Kingdom' id='26' name='A. thaliana'><sample id='2576' time='1' unit='Hour'><average max='1.486493683393225' min='1.486493683393225' replicates='1' stddev='NaN' unit='µmol/g FW'>1.486493683393225</average><data replicates='1' unit='µmol/g FW'>1.486493683393225</data></sample></line><line experimentname='Sulpice dataset A' coordinator='Anja' startdate='29.02.12 00:00' importdate='06.03.12 10:48' genotype='Ler1' growthconditions='Germany' id='27' name='A. thaliana'><sample id='2577' time='1' unit='Hour'><average max='0.5871064869501988' min='0.5871064869501988' replicates='1' stddev='NaN' unit='µmol/g FW'>0.5871064869501988</average><data replicates='1' unit='µmol/g FW'>0.5871064869501988</data></sample></line><line experimentname='Sulpice dataset A' coordinator='Anja' startdate='29.02.12 00:00' importdate='06.03.12 10:48' genotype='Li5:3' growthconditions='Germany' id='28' name='A. thaliana'><sample id='2578' time='1' unit='Hour'><average max='NaN' min='NaN' replicates='1' stddev='NaN' unit='µmol/g FW'>NaN</average><data replicates='1' unit='µmol/g FW'>NaN</data></sample></line><line experimentname='Sulpice dataset A' coordinator='Anja' startdate='29.02.12 00:00' importdate='06.03.12 10:48' genotype='Lm' growthconditions='France' id='29' name='A. thaliana'><sample id='2579' time='1' unit='Hour'><average max='2.7438401547948263' min='2.7438401547948263' replicates='1' stddev='NaN' unit='µmol/g FW'>2.7438401547948263</average><data replicates='1' unit='µmol/g FW'>2.7438401547948263</data></sample></line><line experimentname='Sulpice dataset A' coordinator='Anja' startdate='29.02.12 00:00' importdate='06.03.12 10:48' genotype='Ma2' growthconditions='Germany' id='30' name='A. thaliana'><sample id='2580' time='1' unit='Hour'><average max='NaN' min='NaN' replicates='1' stddev='NaN' unit='µmol/g FW'>NaN</average><data replicates='1' unit='µmol/g FW'>NaN</data></sample></line><line experimentname='Sulpice dataset A' coordinator='Anja' startdate='29.02.12 00:00' importdate='06.03.12 10:48' genotype='Me0' growthconditions='Germany' id='31' name='A. thaliana'><sample id='2581' time='1' unit='Hour'><average max='NaN' min='NaN' replicates='1' stddev='NaN' unit='µmol/g FW'>NaN</average><data replicates='1' unit='µmol/g FW'>NaN</data></sample></line><line experimentname='Sulpice dataset A' coordinator='Anja' startdate='29.02.12 00:00' importdate='06.03.12 10:48' genotype='Mz0' growthconditions='Germany' id='32' name='A. thaliana'><sample id='2582' time='1' unit='Hour'><average max='NaN' min='NaN' replicates='1' stddev='NaN' unit='µmol/g FW'>NaN</average><data replicates='1' unit='µmol/g FW'>NaN</data></sample></line><line experimentname='Sulpice dataset A' coordinator='Anja' startdate='29.02.12 00:00' importdate='06.03.12 10:48' genotype='NFA8' growthconditions='United Kingdom' id='33' name='A. thaliana'><sample id='2583' time='1' unit='Hour'><average max='2.114436793088542' min='2.114436793088542' replicates='1' stddev='NaN' unit='µmol/g FW'>2.114436793088542</average><data replicates='1' unit='µmol/g FW'>2.114436793088542</data></sample></line><line experimentname='Sulpice dataset A' coordinator='Anja' startdate='29.02.12 00:00' importdate='06.03.12 10:48' genotype='No0' growthconditions='Germany' id='34' name='A. thaliana'><sample id='2584' time='1' unit='Hour'><average max='3.1223346239958203' min='3.1223346239958203' replicates='1' stddev='NaN' unit='µmol/g FW'>3.1223346239958203</average><data replicates='1' unit='µmol/g FW'>3.1223346239958203</data></sample></line><line experimentname='Sulpice dataset A' coordinator='Anja' startdate='29.02.12 00:00' importdate='06.03.12 10:48' genotype='Nok1' growthconditions='Netherlas' id='35' name='A. thaliana'><sample id='2585' time='1' unit='Hour'><average max='NaN' min='NaN' replicates='1' stddev='NaN' unit='µmol/g FW'>NaN</average><data replicates='1' unit='µmol/g FW'>NaN</data></sample></line><line experimentname='Sulpice dataset A' coordinator='Anja' startdate='29.02.12 00:00' importdate='06.03.12 10:48' genotype='Nok2' growthconditions='Netherlas' id='36' name='A. thaliana'><sample id='2586' time='1' unit='Hour'><average max='0.7826233195097894' min='0.7826233195097894' replicates='1' stddev='NaN' unit='µmol/g FW'>0.7826233195097894</average><data replicates='1' unit='µmol/g FW'>0.7826233195097894</data></sample></line><line experimentname='Sulpice dataset A' coordinator='Anja' startdate='29.02.12 00:00' importdate='06.03.12 10:48' genotype='nok3' growthconditions='Netherlas' id='37' name='A. thaliana'><sample id='2587' time='1' unit='Hour'><average max='NaN' min='NaN' replicates='1' stddev='NaN' unit='µmol/g FW'>NaN</average><data replicates='1' unit='µmol/g FW'>NaN</data></sample></line><line experimentname='Sulpice dataset A' coordinator='Anja' startdate='29.02.12 00:00' importdate='06.03.12 10:48' genotype='Nw3' growthconditions='Germany' id='38' name='A. thaliana'><sample id='2588' time='1' unit='Hour'><average max='1.048425000104373' min='1.048425000104373' replicates='1' stddev='NaN' unit='µmol/g FW'>1.048425000104373</average><data replicates='1' unit='µmol/g FW'>1.048425000104373</data></sample></line><line experimentname='Sulpice dataset A' coordinator='Anja' startdate='29.02.12 00:00' importdate='06.03.12 10:48' genotype='Old1' growthconditions='Germany' id='39' name='A. thaliana'><sample id='2589' time='1' unit='Hour'><average max='0.8791122346198309' min='0.8791122346198309' replicates='1' stddev='NaN' unit='µmol/g FW'>0.8791122346198309</average><data replicates='1' unit='µmol/g FW'>0.8791122346198309</data></sample></line><line experimentname='Sulpice dataset A' coordinator='Anja' startdate='29.02.12 00:00' importdate='06.03.12 10:48' genotype='Ove0' growthconditions='Germany' id='40' name='A. thaliana'><sample id='2590' time='1' unit='Hour'><average max='0.8542856351817031' min='0.8542856351817031' replicates='1' stddev='NaN' unit='µmol/g FW'>0.8542856351817031</average><data replicates='1' unit='µmol/g FW'>0.8542856351817031</data></sample></line><line experimentname='Sulpice dataset A' coordinator='Anja' startdate='29.02.12 00:00' importdate='06.03.12 10:48' genotype='Po0' growthconditions='Germany' id='41' name='A. thaliana'><sample id='2591' time='1' unit='Hour'><average max='1.0120545857376864' min='1.0120545857376864' replicates='1' stddev='NaN' unit='µmol/g FW'>1.0120545857376864</average><data replicates='1' unit='µmol/g FW'>1.0120545857376864</data></sample></line><line experimentname='Sulpice dataset A' coordinator='Anja' startdate='29.02.12 00:00' importdate='06.03.12 10:48' genotype='Pr0' growthconditions='Germany' id='42' name='A. thaliana'><sample id='2592' time='1' unit='Hour'><average max='NaN' min='NaN' replicates='1' stddev='NaN' unit='µmol/g FW'>NaN</average><data replicates='1' unit='µmol/g FW'>NaN</data></sample></line><line experimentname='Sulpice dataset A' coordinator='Anja' startdate='29.02.12 00:00' importdate='06.03.12 10:48' genotype='Pt0' growthconditions='Germany' id='43' name='A. thaliana'><sample id='2593' time='1' unit='Hour'><average max='0.20567774421617677' min='0.20567774421617677' replicates='1' stddev='NaN' unit='µmol/g FW'>0.20567774421617677</average><data replicates='1' unit='µmol/g FW'>0.20567774421617677</data></sample></line><line experimentname='Sulpice dataset A' coordinator='Anja' startdate='29.02.12 00:00' importdate='06.03.12 10:48' genotype='Pyl1' growthconditions='France' id='44' name='A. thaliana'><sample id='2594' time='1' unit='Hour'><average max='1.6513220298680202' min='1.6513220298680202' replicates='1' stddev='NaN' unit='µmol/g FW'>1.6513220298680202</average><data replicates='1' unit='µmol/g FW'>1.6513220298680202</data></sample></line><line experimentname='Sulpice dataset A' coordinator='Anja' startdate='29.02.12 00:00' importdate='06.03.12 10:48' genotype='Ra0' growthconditions='France' id='45' name='A. thaliana'><sample id='2595' time='1' unit='Hour'><average max='NaN' min='NaN' replicates='1' stddev='NaN' unit='µmol/g FW'>NaN</average><data replicates='1' unit='µmol/g FW'>NaN</data></sample></line><line experimentname='Sulpice dataset A' coordinator='Anja' startdate='29.02.12 00:00' importdate='06.03.12 10:48' genotype='RLD1' growthconditions='Netherlas' id='46' name='A. thaliana'><sample id='2596' time='1' unit='Hour'><average max='1.1422490243462258' min='1.1422490243462258' replicates='1' stddev='NaN' unit='µmol/g FW'>1.1422490243462258</average><data replicates='1' unit='µmol/g FW'>1.1422490243462258</data></sample></line><line experimentname='Sulpice dataset A' coordinator='Anja' startdate='29.02.12 00:00' importdate='06.03.12 10:48' genotype='Ty0' growthconditions='United Kingdom' id='47' name='A. thaliana'><sample id='2597' time='1' unit='Hour'><average max='1.591751331911375' min='1.591751331911375' replicates='1' stddev='NaN' unit='µmol/g FW'>1.591751331911375</average><data replicates='1' unit='µmol/g FW'>1.591751331911375</data></sample></line><line experimentname='Sulpice dataset A' coordinator='Anja' startdate='29.02.12 00:00' importdate='06.03.12 10:48' genotype='Wc2' growthconditions='Germany' id='48' name='A. thaliana'><sample id='2598' time='1' unit='Hour'><average max='0.34338602741742646' min='0.34338602741742646' replicates='1' stddev='NaN' unit='µmol/g FW'>0.34338602741742646</average><data replicates='1' unit='µmol/g FW'>0.34338602741742646</data></sample></line><line experimentname='Sulpice dataset A' coordinator='Anja' startdate='29.02.12 00:00' importdate='06.03.12 10:48' genotype='Wei1' growthconditions='Switzerla' id='49' name='A. thaliana'><sample id='2599' time='1' unit='Hour'><average max='1.3853939827947992' min='1.3853939827947992' replicates='1' stddev='NaN' unit='µmol/g FW'>1.3853939827947992</average><data replicates='1' unit='µmol/g FW'>1.3853939827947992</data></sample></line><line experimentname='Sulpice dataset A' coordinator='Anja' startdate='29.02.12 00:00' importdate='06.03.12 10:48' genotype='Wt5' growthconditions='Germany' id='50' name='A. thaliana'><sample id='2600' time='1' unit='Hour'><average max='NaN' min='NaN' replicates='1' stddev='NaN' unit='µmol/g FW'>NaN</average><data replicates='1' unit='µmol/g FW'>NaN</data></sample></line></substance>@"
    ]
    oldlabel "raffinose"
    sbgn [
      role "SIMPLECHEMICAL"
    ]
    url "http://pgrc-35.ipk-gatersleben.de/pls/htmldb_pgrc/f?p=112:10:::NO::P10_PATHWAY_OBJECT_ID:spec583loc5"
  ]
  node [
    id 80
    zlevel -1

    graphics [
      x 676.0
      y 167.0
      w 10.0
      h 10.0
      fill "#FFFFFF"
      outline "#000000"
      frameThickness 1.5
      gradient 0.0
      rounding 0.0
      type "rectangle"
    ]
    oldlabel "galactinol-sucrose galactosyltransferase"
    sbgn [
      role "PROCESS"
    ]
    url "http://pgrc-35.ipk-gatersleben.de/pls/htmldb_pgrc/f?p=112:10:::NO::P10_PATHWAY_OBJECT_ID:reaction_272_306_5"
  ]
  node [
    id 81
    zlevel -1

    charting [
      background_color "#000000"
      domainAxis "[unit]"
      empty_border_width 2.0
      empty_border_width_vert 2.0
      maxRange 1.0
      max_charts_in_column -1
      minRange 0.0
      rangeAxis "[unit]"
      rangeStepSize 0.0
      show_legend "false"
      useCustomRange "false"
      useCustomRangeSteps "false"
    ]
    graphics [
      x 632.0
      y 113.11133333333333
      w 50.0
      h 50.0
      fill "#FFFFFF"
      outline "#000000"
      component "chart2d_type3"
      frameThickness 1.5
      gradient -0.1
      rounding 5.0
      type "oval"
    ]
    label "myo-inositol"
    labelgraphics [
      alignment "left"
      anchor "t"
      color "#000000"
      fontName "Tahoma"
      fontSize 11
      fontStyle "plain"
      type "text"
    ]
    mapping [
      measurementdata "<substance name0='myo-inositol' name1='myo-inositol' id='column 47' name='myo-inositol'><line experimentname='Sulpice dataset A' coordinator='Anja' startdate='29.02.12 00:00' importdate='06.03.12 10:48' genotype='Aa0' growthconditions='Germany' id='1' name='A. thaliana'><sample id='3551' time='1' unit='Hour'><average max='NaN' min='NaN' replicates='1' stddev='NaN' unit='µmol/g FW'>NaN</average><data replicates='1' unit='µmol/g FW'>NaN</data></sample></line><line experimentname='Sulpice dataset A' coordinator='Anja' startdate='29.02.12 00:00' importdate='06.03.12 10:48' genotype='An2' growthconditions='Belgium' id='2' name='A. thaliana'><sample id='3552' time='1' unit='Hour'><average max='NaN' min='NaN' replicates='1' stddev='NaN' unit='µmol/g FW'>NaN</average><data replicates='1' unit='µmol/g FW'>NaN</data></sample></line><line experimentname='Sulpice dataset A' coordinator='Anja' startdate='29.02.12 00:00' importdate='06.03.12 10:48' genotype='Ang0' growthconditions='Belgium' id='3' name='A. thaliana'><sample id='3553' time='1' unit='Hour'><average max='1.7266553990081932' min='1.7266553990081932' replicates='1' stddev='NaN' unit='µmol/g FW'>1.7266553990081932</average><data replicates='1' unit='µmol/g FW'>1.7266553990081932</data></sample></line><line experimentname='Sulpice dataset A' coordinator='Anja' startdate='29.02.12 00:00' importdate='06.03.12 10:48' genotype='Be0' growthconditions='Germany' id='4' name='A. thaliana'><sample id='3554' time='1' unit='Hour'><average max='1.2414715101442508' min='1.2414715101442508' replicates='1' stddev='NaN' unit='µmol/g FW'>1.2414715101442508</average><data replicates='1' unit='µmol/g FW'>1.2414715101442508</data></sample></line><line experimentname='Sulpice dataset A' coordinator='Anja' startdate='29.02.12 00:00' importdate='06.03.12 10:48' genotype='Bsch2' growthconditions='Germany' id='5' name='A. thaliana'><sample id='3555' time='1' unit='Hour'><average max='2.8477206674694298' min='2.8477206674694298' replicates='1' stddev='NaN' unit='µmol/g FW'>2.8477206674694298</average><data replicates='1' unit='µmol/g FW'>2.8477206674694298</data></sample></line><line experimentname='Sulpice dataset A' coordinator='Anja' startdate='29.02.12 00:00' importdate='06.03.12 10:48' genotype='Bu2' growthconditions='Germany' id='6' name='A. thaliana'><sample id='3556' time='1' unit='Hour'><average max='2.232229482170478' min='2.232229482170478' replicates='1' stddev='NaN' unit='µmol/g FW'>2.232229482170478</average><data replicates='1' unit='µmol/g FW'>2.232229482170478</data></sample></line><line experimentname='Sulpice dataset A' coordinator='Anja' startdate='29.02.12 00:00' importdate='06.03.12 10:48' genotype='Bu6' growthconditions='Germany' id='7' name='A. thaliana'><sample id='3557' time='1' unit='Hour'><average max='NaN' min='NaN' replicates='1' stddev='NaN' unit='µmol/g FW'>NaN</average><data replicates='1' unit='µmol/g FW'>NaN</data></sample></line><line experimentname='Sulpice dataset A' coordinator='Anja' startdate='29.02.12 00:00' importdate='06.03.12 10:48' genotype='Bur0' growthconditions='Irela' id='8' name='A. thaliana'><sample id='3558' time='1' unit='Hour'><average max='1.4410959439080726' min='1.4410959439080726' replicates='1' stddev='NaN' unit='µmol/g FW'>1.4410959439080726</average><data replicates='1' unit='µmol/g FW'>1.4410959439080726</data></sample></line><line experimentname='Sulpice dataset A' coordinator='Anja' startdate='29.02.12 00:00' importdate='06.03.12 10:48' genotype='Da0' growthconditions='Germany' id='9' name='A. thaliana'><sample id='3559' time='1' unit='Hour'><average max='1.5913054406610985' min='1.5913054406610985' replicates='1' stddev='NaN' unit='µmol/g FW'>1.5913054406610985</average><data replicates='1' unit='µmol/g FW'>1.5913054406610985</data></sample></line><line experimentname='Sulpice dataset A' coordinator='Anja' startdate='29.02.12 00:00' importdate='06.03.12 10:48' genotype='Edi0' growthconditions='United Kingdom' id='10' name='A. thaliana'><sample id='3560' time='1' unit='Hour'><average max='1.6729109157868254' min='1.6729109157868254' replicates='1' stddev='NaN' unit='µmol/g FW'>1.6729109157868254</average><data replicates='1' unit='µmol/g FW'>1.6729109157868254</data></sample></line><line experimentname='Sulpice dataset A' coordinator='Anja' startdate='29.02.12 00:00' importdate='06.03.12 10:48' genotype='Ei2' growthconditions='Germany' id='11' name='A. thaliana'><sample id='3561' time='1' unit='Hour'><average max='2.2485883514767067' min='2.2485883514767067' replicates='1' stddev='NaN' unit='µmol/g FW'>2.2485883514767067</average><data replicates='1' unit='µmol/g FW'>2.2485883514767067</data></sample></line><line experimentname='Sulpice dataset A' coordinator='Anja' startdate='29.02.12 00:00' importdate='06.03.12 10:48' genotype='Ei4' growthconditions='Germany' id='12' name='A. thaliana'><sample id='3562' time='1' unit='Hour'><average max='NaN' min='NaN' replicates='1' stddev='NaN' unit='µmol/g FW'>NaN</average><data replicates='1' unit='µmol/g FW'>NaN</data></sample></line><line experimentname='Sulpice dataset A' coordinator='Anja' startdate='29.02.12 00:00' importdate='06.03.12 10:48' genotype='El0' growthconditions='Germany' id='13' name='A. thaliana'><sample id='3563' time='1' unit='Hour'><average max='2.873691757813868' min='2.873691757813868' replicates='1' stddev='NaN' unit='µmol/g FW'>2.873691757813868</average><data replicates='1' unit='µmol/g FW'>2.873691757813868</data></sample></line><line experimentname='Sulpice dataset A' coordinator='Anja' startdate='29.02.12 00:00' importdate='06.03.12 10:48' genotype='EnkheimD' growthconditions='Germany' id='14' name='A. thaliana'><sample id='3564' time='1' unit='Hour'><average max='2.775612301522305' min='2.775612301522305' replicates='1' stddev='NaN' unit='µmol/g FW'>2.775612301522305</average><data replicates='1' unit='µmol/g FW'>2.775612301522305</data></sample></line><line experimentname='Sulpice dataset A' coordinator='Anja' startdate='29.02.12 00:00' importdate='06.03.12 10:48' genotype='Ep0' growthconditions='Germany' id='15' name='A. thaliana'><sample id='3565' time='1' unit='Hour'><average max='2.4301627263893337' min='2.4301627263893337' replicates='1' stddev='NaN' unit='µmol/g FW'>2.4301627263893337</average><data replicates='1' unit='µmol/g FW'>2.4301627263893337</data></sample></line><line experimentname='Sulpice dataset A' coordinator='Anja' startdate='29.02.12 00:00' importdate='06.03.12 10:48' genotype='Ga0' growthconditions='Germany' id='16' name='A. thaliana'><sample id='3566' time='1' unit='Hour'><average max='NaN' min='NaN' replicates='1' stddev='NaN' unit='µmol/g FW'>NaN</average><data replicates='1' unit='µmol/g FW'>NaN</data></sample></line><line experimentname='Sulpice dataset A' coordinator='Anja' startdate='29.02.12 00:00' importdate='06.03.12 10:48' genotype='Goe2' growthconditions='Germany' id='17' name='A. thaliana'><sample id='3567' time='1' unit='Hour'><average max='2.715144978653915' min='2.715144978653915' replicates='1' stddev='NaN' unit='µmol/g FW'>2.715144978653915</average><data replicates='1' unit='µmol/g FW'>2.715144978653915</data></sample></line><line experimentname='Sulpice dataset A' coordinator='Anja' startdate='29.02.12 00:00' importdate='06.03.12 10:48' genotype='GOT7' growthconditions='Germany' id='18' name='A. thaliana'><sample id='3568' time='1' unit='Hour'><average max='1.6342406256548228' min='1.6342406256548228' replicates='1' stddev='NaN' unit='µmol/g FW'>1.6342406256548228</average><data replicates='1' unit='µmol/g FW'>1.6342406256548228</data></sample></line><line experimentname='Sulpice dataset A' coordinator='Anja' startdate='29.02.12 00:00' importdate='06.03.12 10:48' genotype='Gue0' growthconditions='Germany' id='19' name='A. thaliana'><sample id='3569' time='1' unit='Hour'><average max='NaN' min='NaN' replicates='1' stddev='NaN' unit='µmol/g FW'>NaN</average><data replicates='1' unit='µmol/g FW'>NaN</data></sample></line><line experimentname='Sulpice dataset A' coordinator='Anja' startdate='29.02.12 00:00' importdate='06.03.12 10:48' genotype='Gy0' growthconditions='France' id='20' name='A. thaliana'><sample id='3570' time='1' unit='Hour'><average max='1.9315353588999704' min='1.9315353588999704' replicates='1' stddev='NaN' unit='µmol/g FW'>1.9315353588999704</average><data replicates='1' unit='µmol/g FW'>1.9315353588999704</data></sample></line><line experimentname='Sulpice dataset A' coordinator='Anja' startdate='29.02.12 00:00' importdate='06.03.12 10:48' genotype='Hi3' growthconditions='Germany' id='21' name='A. thaliana'><sample id='3571' time='1' unit='Hour'><average max='2.696009281783674' min='2.696009281783674' replicates='1' stddev='NaN' unit='µmol/g FW'>2.696009281783674</average><data replicates='1' unit='µmol/g FW'>2.696009281783674</data></sample></line><line experimentname='Sulpice dataset A' coordinator='Anja' startdate='29.02.12 00:00' importdate='06.03.12 10:48' genotype='Hs0' growthconditions='Germany' id='22' name='A. thaliana'><sample id='3572' time='1' unit='Hour'><average max='NaN' min='NaN' replicates='1' stddev='NaN' unit='µmol/g FW'>NaN</average><data replicates='1' unit='µmol/g FW'>NaN</data></sample></line><line experimentname='Sulpice dataset A' coordinator='Anja' startdate='29.02.12 00:00' importdate='06.03.12 10:48' genotype='Is1' growthconditions='Germany' id='23' name='A. thaliana'><sample id='3573' time='1' unit='Hour'><average max='2.010201121605779' min='2.010201121605779' replicates='1' stddev='NaN' unit='µmol/g FW'>2.010201121605779</average><data replicates='1' unit='µmol/g FW'>2.010201121605779</data></sample></line><line experimentname='Sulpice dataset A' coordinator='Anja' startdate='29.02.12 00:00' importdate='06.03.12 10:48' genotype='Kl0' growthconditions='Germany' id='24' name='A. thaliana'><sample id='3574' time='1' unit='Hour'><average max='2.532659482905185' min='2.532659482905185' replicates='1' stddev='NaN' unit='µmol/g FW'>2.532659482905185</average><data replicates='1' unit='µmol/g FW'>2.532659482905185</data></sample></line><line experimentname='Sulpice dataset A' coordinator='Anja' startdate='29.02.12 00:00' importdate='06.03.12 10:48' genotype='Ko2' growthconditions='Denmark' id='25' name='A. thaliana'><sample id='3575' time='1' unit='Hour'><average max='NaN' min='NaN' replicates='1' stddev='NaN' unit='µmol/g FW'>NaN</average><data replicates='1' unit='µmol/g FW'>NaN</data></sample></line><line experimentname='Sulpice dataset A' coordinator='Anja' startdate='29.02.12 00:00' importdate='06.03.12 10:48' genotype='Lan0' growthconditions='United Kingdom' id='26' name='A. thaliana'><sample id='3576' time='1' unit='Hour'><average max='2.5676500467759777' min='2.5676500467759777' replicates='1' stddev='NaN' unit='µmol/g FW'>2.5676500467759777</average><data replicates='1' unit='µmol/g FW'>2.5676500467759777</data></sample></line><line experimentname='Sulpice dataset A' coordinator='Anja' startdate='29.02.12 00:00' importdate='06.03.12 10:48' genotype='Ler1' growthconditions='Germany' id='27' name='A. thaliana'><sample id='3577' time='1' unit='Hour'><average max='2.041095025520861' min='2.041095025520861' replicates='1' stddev='NaN' unit='µmol/g FW'>2.041095025520861</average><data replicates='1' unit='µmol/g FW'>2.041095025520861</data></sample></line><line experimentname='Sulpice dataset A' coordinator='Anja' startdate='29.02.12 00:00' importdate='06.03.12 10:48' genotype='Li5:3' growthconditions='Germany' id='28' name='A. thaliana'><sample id='3578' time='1' unit='Hour'><average max='NaN' min='NaN' replicates='1' stddev='NaN' unit='µmol/g FW'>NaN</average><data replicates='1' unit='µmol/g FW'>NaN</data></sample></line><line experimentname='Sulpice dataset A' coordinator='Anja' startdate='29.02.12 00:00' importdate='06.03.12 10:48' genotype='Lm' growthconditions='France' id='29' name='A. thaliana'><sample id='3579' time='1' unit='Hour'><average max='2.0247052892132844' min='2.0247052892132844' replicates='1' stddev='NaN' unit='µmol/g FW'>2.0247052892132844</average><data replicates='1' unit='µmol/g FW'>2.0247052892132844</data></sample></line><line experimentname='Sulpice dataset A' coordinator='Anja' startdate='29.02.12 00:00' importdate='06.03.12 10:48' genotype='Ma2' growthconditions='Germany' id='30' name='A. thaliana'><sample id='3580' time='1' unit='Hour'><average max='NaN' min='NaN' replicates='1' stddev='NaN' unit='µmol/g FW'>NaN</average><data replicates='1' unit='µmol/g FW'>NaN</data></sample></line><line experimentname='Sulpice dataset A' coordinator='Anja' startdate='29.02.12 00:00' importdate='06.03.12 10:48' genotype='Me0' growthconditions='Germany' id='31' name='A. thaliana'><sample id='3581' time='1' unit='Hour'><average max='NaN' min='NaN' replicates='1' stddev='NaN' unit='µmol/g FW'>NaN</average><data replicates='1' unit='µmol/g FW'>NaN</data></sample></line><line experimentname='Sulpice dataset A' coordinator='Anja' startdate='29.02.12 00:00' importdate='06.03.12 10:48' genotype='Mz0' growthconditions='Germany' id='32' name='A. thaliana'><sample id='3582' time='1' unit='Hour'><average max='NaN' min='NaN' replicates='1' stddev='NaN' unit='µmol/g FW'>NaN</average><data replicates='1' unit='µmol/g FW'>NaN</data></sample></line><line experimentname='Sulpice dataset A' coordinator='Anja' startdate='29.02.12 00:00' importdate='06.03.12 10:48' genotype='NFA8' growthconditions='United Kingdom' id='33' name='A. thaliana'><sample id='3583' time='1' unit='Hour'><average max='2.4076854279435835' min='2.4076854279435835' replicates='1' stddev='NaN' unit='µmol/g FW'>2.4076854279435835</average><data replicates='1' unit='µmol/g FW'>2.4076854279435835</data></sample></line><line experimentname='Sulpice dataset A' coordinator='Anja' startdate='29.02.12 00:00' importdate='06.03.12 10:48' genotype='No0' growthconditions='Germany' id='34' name='A. thaliana'><sample id='3584' time='1' unit='Hour'><average max='4.156541449157406' min='4.156541449157406' replicates='1' stddev='NaN' unit='µmol/g FW'>4.156541449157406</average><data replicates='1' unit='µmol/g FW'>4.156541449157406</data></sample></line><line experimentname='Sulpice dataset A' coordinator='Anja' startdate='29.02.12 00:00' importdate='06.03.12 10:48' genotype='Nok1' growthconditions='Netherlas' id='35' name='A. thaliana'><sample id='3585' time='1' unit='Hour'><average max='NaN' min='NaN' replicates='1' stddev='NaN' unit='µmol/g FW'>NaN</average><data replicates='1' unit='µmol/g FW'>NaN</data></sample></line><line experimentname='Sulpice dataset A' coordinator='Anja' startdate='29.02.12 00:00' importdate='06.03.12 10:48' genotype='Nok2' growthconditions='Netherlas' id='36' name='A. thaliana'><sample id='3586' time='1' unit='Hour'><average max='2.360027249338323' min='2.360027249338323' replicates='1' stddev='NaN' unit='µmol/g FW'>2.360027249338323</average><data replicates='1' unit='µmol/g FW'>2.360027249338323</data></sample></line><line experimentname='Sulpice dataset A' coordinator='Anja' startdate='29.02.12 00:00' importdate='06.03.12 10:48' genotype='nok3' growthconditions='Netherlas' id='37' name='A. thaliana'><sample id='3587' time='1' unit='Hour'><average max='NaN' min='NaN' replicates='1' stddev='NaN' unit='µmol/g FW'>NaN</average><data replicates='1' unit='µmol/g FW'>NaN</data></sample></line><line experimentname='Sulpice dataset A' coordinator='Anja' startdate='29.02.12 00:00' importdate='06.03.12 10:48' genotype='Nw3' growthconditions='Germany' id='38' name='A. thaliana'><sample id='3588' time='1' unit='Hour'><average max='2.2468922613981075' min='2.2468922613981075' replicates='1' stddev='NaN' unit='µmol/g FW'>2.2468922613981075</average><data replicates='1' unit='µmol/g FW'>2.2468922613981075</data></sample></line><line experimentname='Sulpice dataset A' coordinator='Anja' startdate='29.02.12 00:00' importdate='06.03.12 10:48' genotype='Old1' growthconditions='Germany' id='39' name='A. thaliana'><sample id='3589' time='1' unit='Hour'><average max='2.0308997579979593' min='2.0308997579979593' replicates='1' stddev='NaN' unit='µmol/g FW'>2.0308997579979593</average><data replicates='1' unit='µmol/g FW'>2.0308997579979593</data></sample></line><line experimentname='Sulpice dataset A' coordinator='Anja' startdate='29.02.12 00:00' importdate='06.03.12 10:48' genotype='Ove0' growthconditions='Germany' id='40' name='A. thaliana'><sample id='3590' time='1' unit='Hour'><average max='2.3662214463729128' min='2.3662214463729128' replicates='1' stddev='NaN' unit='µmol/g FW'>2.3662214463729128</average><data replicates='1' unit='µmol/g FW'>2.3662214463729128</data></sample></line><line experimentname='Sulpice dataset A' coordinator='Anja' startdate='29.02.12 00:00' importdate='06.03.12 10:48' genotype='Po0' growthconditions='Germany' id='41' name='A. thaliana'><sample id='3591' time='1' unit='Hour'><average max='2.3229384173125798' min='2.3229384173125798' replicates='1' stddev='NaN' unit='µmol/g FW'>2.3229384173125798</average><data replicates='1' unit='µmol/g FW'>2.3229384173125798</data></sample></line><line experimentname='Sulpice dataset A' coordinator='Anja' startdate='29.02.12 00:00' importdate='06.03.12 10:48' genotype='Pr0' growthconditions='Germany' id='42' name='A. thaliana'><sample id='3592' time='1' unit='Hour'><average max='NaN' min='NaN' replicates='1' stddev='NaN' unit='µmol/g FW'>NaN</average><data replicates='1' unit='µmol/g FW'>NaN</data></sample></line><line experimentname='Sulpice dataset A' coordinator='Anja' startdate='29.02.12 00:00' importdate='06.03.12 10:48' genotype='Pt0' growthconditions='Germany' id='43' name='A. thaliana'><sample id='3593' time='1' unit='Hour'><average max='1.5984659668014158' min='1.5984659668014158' replicates='1' stddev='NaN' unit='µmol/g FW'>1.5984659668014158</average><data replicates='1' unit='µmol/g FW'>1.5984659668014158</data></sample></line><line experimentname='Sulpice dataset A' coordinator='Anja' startdate='29.02.12 00:00' importdate='06.03.12 10:48' genotype='Pyl1' growthconditions='France' id='44' name='A. thaliana'><sample id='3594' time='1' unit='Hour'><average max='2.1321327546750664' min='2.1321327546750664' replicates='1' stddev='NaN' unit='µmol/g FW'>2.1321327546750664</average><data replicates='1' unit='µmol/g FW'>2.1321327546750664</data></sample></line><line experimentname='Sulpice dataset A' coordinator='Anja' startdate='29.02.12 00:00' importdate='06.03.12 10:48' genotype='Ra0' growthconditions='France' id='45' name='A. thaliana'><sample id='3595' time='1' unit='Hour'><average max='NaN' min='NaN' replicates='1' stddev='NaN' unit='µmol/g FW'>NaN</average><data replicates='1' unit='µmol/g FW'>NaN</data></sample></line><line experimentname='Sulpice dataset A' coordinator='Anja' startdate='29.02.12 00:00' importdate='06.03.12 10:48' genotype='RLD1' growthconditions='Netherlas' id='46' name='A. thaliana'><sample id='3596' time='1' unit='Hour'><average max='2.378732366036314' min='2.378732366036314' replicates='1' stddev='NaN' unit='µmol/g FW'>2.378732366036314</average><data replicates='1' unit='µmol/g FW'>2.378732366036314</data></sample></line><line experimentname='Sulpice dataset A' coordinator='Anja' startdate='29.02.12 00:00' importdate='06.03.12 10:48' genotype='Ty0' growthconditions='United Kingdom' id='47' name='A. thaliana'><sample id='3597' time='1' unit='Hour'><average max='2.3614591613357474' min='2.3614591613357474' replicates='1' stddev='NaN' unit='µmol/g FW'>2.3614591613357474</average><data replicates='1' unit='µmol/g FW'>2.3614591613357474</data></sample></line><line experimentname='Sulpice dataset A' coordinator='Anja' startdate='29.02.12 00:00' importdate='06.03.12 10:48' genotype='Wc2' growthconditions='Germany' id='48' name='A. thaliana'><sample id='3598' time='1' unit='Hour'><average max='2.246292114496393' min='2.246292114496393' replicates='1' stddev='NaN' unit='µmol/g FW'>2.246292114496393</average><data replicates='1' unit='µmol/g FW'>2.246292114496393</data></sample></line><line experimentname='Sulpice dataset A' coordinator='Anja' startdate='29.02.12 00:00' importdate='06.03.12 10:48' genotype='Wei1' growthconditions='Switzerla' id='49' name='A. thaliana'><sample id='3599' time='1' unit='Hour'><average max='1.845968937807367' min='1.845968937807367' replicates='1' stddev='NaN' unit='µmol/g FW'>1.845968937807367</average><data replicates='1' unit='µmol/g FW'>1.845968937807367</data></sample></line><line experimentname='Sulpice dataset A' coordinator='Anja' startdate='29.02.12 00:00' importdate='06.03.12 10:48' genotype='Wt5' growthconditions='Germany' id='50' name='A. thaliana'><sample id='3600' time='1' unit='Hour'><average max='NaN' min='NaN' replicates='1' stddev='NaN' unit='µmol/g FW'>NaN</average><data replicates='1' unit='µmol/g FW'>NaN</data></sample></line></substance>@"
    ]
    oldlabel "myo-inositol"
    sbgn [
      role "SIMPLECHEMICAL"
    ]
    url "http://pgrc-35.ipk-gatersleben.de/pls/htmldb_pgrc/f?p=112:10:::NO::P10_PATHWAY_OBJECT_ID:spec397loc91"
  ]
  node [
    id 82
    zlevel -1

    graphics [
      x 614.438
      y 169.0
      w 54.0
      h 30.0
      fill "#FFFFFF"
      outline "#000000"
      frameThickness 1.5
      gradient 0.0
      rounding 10.0
      type "rectangle"
    ]
    label "2.4.1.82"
    labelgraphics [
      alignment "left"
      anchor "c"
      color "#000000"
      fontName "Tahoma"
      fontSize 11
      fontStyle "plain"
      type "text"
    ]
    oldlabel "galactinol-sucrose galactosyltransferase"
    sbgn [
      role "MACROMOLECULE"
    ]
    tooltip "galactinol-sucrose galactosyltransferase"
    url "http://pgrc-35.ipk-gatersleben.de/pls/htmldb_pgrc/f?p=112:10:::NO::P10_PATHWAY_OBJECT_ID:reaction_272_306_5"
  ]
  node [
    id 83
    zlevel -1

    charting [
      background_color "#000000"
      domainAxis "[unit]"
      empty_border_width 2.0
      empty_border_width_vert 2.0
      maxRange 1.0
      max_charts_in_column -1
      minRange 0.0
      rangeAxis "[unit]"
      rangeStepSize 0.0
      show_legend "false"
      useCustomRange "false"
      useCustomRangeSteps "false"
    ]
    graphics [
      x 675.6484375
      y 265.16666666666663
      w 50.0
      h 50.0
      fill "#FFFFFF"
      outline "#000000"
      component "chart2d_type3"
      frameThickness 1.5
      gradient 0.0
      rounding 5.0
      type "oval"
    ]
    label "Suc"
    labelgraphics [
      alignment "left"
      anchor "t"
      color "#000000"
      fontName "Tahoma"
      fontSize 11
      fontStyle "plain"
      type "text"
    ]
    mapping [
      measurementdata "<substance name0='Suc' name1='sucrose' id='column 65' name='Suc'><line experimentname='Sulpice dataset A' coordinator='Anja' startdate='29.02.12 00:00' importdate='06.03.12 10:48' genotype='Aa0' growthconditions='Germany' id='1' name='A. thaliana'><sample id='4851' time='1' unit='Hour'><average max='4.28556967576736' min='4.28556967576736' replicates='1' stddev='NaN' unit='µmol/g FW'>4.28556967576736</average><data replicates='1' unit='µmol/g FW'>4.28556967576736</data></sample></line><line experimentname='Sulpice dataset A' coordinator='Anja' startdate='29.02.12 00:00' importdate='06.03.12 10:48' genotype='An2' growthconditions='Belgium' id='2' name='A. thaliana'><sample id='4852' time='1' unit='Hour'><average max='3.566441108006067' min='3.566441108006067' replicates='1' stddev='NaN' unit='µmol/g FW'>3.566441108006067</average><data replicates='1' unit='µmol/g FW'>3.566441108006067</data></sample></line><line experimentname='Sulpice dataset A' coordinator='Anja' startdate='29.02.12 00:00' importdate='06.03.12 10:48' genotype='Ang0' growthconditions='Belgium' id='3' name='A. thaliana'><sample id='4853' time='1' unit='Hour'><average max='4.524273417002962' min='4.524273417002962' replicates='1' stddev='NaN' unit='µmol/g FW'>4.524273417002962</average><data replicates='1' unit='µmol/g FW'>4.524273417002962</data></sample></line><line experimentname='Sulpice dataset A' coordinator='Anja' startdate='29.02.12 00:00' importdate='06.03.12 10:48' genotype='Be0' growthconditions='Germany' id='4' name='A. thaliana'><sample id='4854' time='1' unit='Hour'><average max='4.163036964153905' min='4.163036964153905' replicates='1' stddev='NaN' unit='µmol/g FW'>4.163036964153905</average><data replicates='1' unit='µmol/g FW'>4.163036964153905</data></sample></line><line experimentname='Sulpice dataset A' coordinator='Anja' startdate='29.02.12 00:00' importdate='06.03.12 10:48' genotype='Bsch2' growthconditions='Germany' id='5' name='A. thaliana'><sample id='4855' time='1' unit='Hour'><average max='3.4002088158104335' min='3.4002088158104335' replicates='1' stddev='NaN' unit='µmol/g FW'>3.4002088158104335</average><data replicates='1' unit='µmol/g FW'>3.4002088158104335</data></sample></line><line experimentname='Sulpice dataset A' coordinator='Anja' startdate='29.02.12 00:00' importdate='06.03.12 10:48' genotype='Bu2' growthconditions='Germany' id='6' name='A. thaliana'><sample id='4856' time='1' unit='Hour'><average max='3.959557519958425' min='3.959557519958425' replicates='1' stddev='NaN' unit='µmol/g FW'>3.959557519958425</average><data replicates='1' unit='µmol/g FW'>3.959557519958425</data></sample></line><line experimentname='Sulpice dataset A' coordinator='Anja' startdate='29.02.12 00:00' importdate='06.03.12 10:48' genotype='Bu6' growthconditions='Germany' id='7' name='A. thaliana'><sample id='4857' time='1' unit='Hour'><average max='3.6638607593712784' min='3.6638607593712784' replicates='1' stddev='NaN' unit='µmol/g FW'>3.6638607593712784</average><data replicates='1' unit='µmol/g FW'>3.6638607593712784</data></sample></line><line experimentname='Sulpice dataset A' coordinator='Anja' startdate='29.02.12 00:00' importdate='06.03.12 10:48' genotype='Bur0' growthconditions='Irela' id='8' name='A. thaliana'><sample id='4858' time='1' unit='Hour'><average max='4.279522640429835' min='4.279522640429835' replicates='1' stddev='NaN' unit='µmol/g FW'>4.279522640429835</average><data replicates='1' unit='µmol/g FW'>4.279522640429835</data></sample></line><line experimentname='Sulpice dataset A' coordinator='Anja' startdate='29.02.12 00:00' importdate='06.03.12 10:48' genotype='Da0' growthconditions='Germany' id='9' name='A. thaliana'><sample id='4859' time='1' unit='Hour'><average max='4.343423836566084' min='4.343423836566084' replicates='1' stddev='NaN' unit='µmol/g FW'>4.343423836566084</average><data replicates='1' unit='µmol/g FW'>4.343423836566084</data></sample></line><line experimentname='Sulpice dataset A' coordinator='Anja' startdate='29.02.12 00:00' importdate='06.03.12 10:48' genotype='Edi0' growthconditions='United Kingdom' id='10' name='A. thaliana'><sample id='4860' time='1' unit='Hour'><average max='3.536241973737053' min='3.536241973737053' replicates='1' stddev='NaN' unit='µmol/g FW'>3.536241973737053</average><data replicates='1' unit='µmol/g FW'>3.536241973737053</data></sample></line><line experimentname='Sulpice dataset A' coordinator='Anja' startdate='29.02.12 00:00' importdate='06.03.12 10:48' genotype='Ei2' growthconditions='Germany' id='11' name='A. thaliana'><sample id='4861' time='1' unit='Hour'><average max='3.5936096088033898' min='3.5936096088033898' replicates='1' stddev='NaN' unit='µmol/g FW'>3.5936096088033898</average><data replicates='1' unit='µmol/g FW'>3.5936096088033898</data></sample></line><line experimentname='Sulpice dataset A' coordinator='Anja' startdate='29.02.12 00:00' importdate='06.03.12 10:48' genotype='Ei4' growthconditions='Germany' id='12' name='A. thaliana'><sample id='4862' time='1' unit='Hour'><average max='4.397888757663528' min='4.397888757663528' replicates='1' stddev='NaN' unit='µmol/g FW'>4.397888757663528</average><data replicates='1' unit='µmol/g FW'>4.397888757663528</data></sample></line><line experimentname='Sulpice dataset A' coordinator='Anja' startdate='29.02.12 00:00' importdate='06.03.12 10:48' genotype='El0' growthconditions='Germany' id='13' name='A. thaliana'><sample id='4863' time='1' unit='Hour'><average max='3.9101885597779096' min='3.9101885597779096' replicates='1' stddev='NaN' unit='µmol/g FW'>3.9101885597779096</average><data replicates='1' unit='µmol/g FW'>3.9101885597779096</data></sample></line><line experimentname='Sulpice dataset A' coordinator='Anja' startdate='29.02.12 00:00' importdate='06.03.12 10:48' genotype='EnkheimD' growthconditions='Germany' id='14' name='A. thaliana'><sample id='4864' time='1' unit='Hour'><average max='4.431117137692502' min='4.431117137692502' replicates='1' stddev='NaN' unit='µmol/g FW'>4.431117137692502</average><data replicates='1' unit='µmol/g FW'>4.431117137692502</data></sample></line><line experimentname='Sulpice dataset A' coordinator='Anja' startdate='29.02.12 00:00' importdate='06.03.12 10:48' genotype='Ep0' growthconditions='Germany' id='15' name='A. thaliana'><sample id='4865' time='1' unit='Hour'><average max='3.5166104397282356' min='3.5166104397282356' replicates='1' stddev='NaN' unit='µmol/g FW'>3.5166104397282356</average><data replicates='1' unit='µmol/g FW'>3.5166104397282356</data></sample></line><line experimentname='Sulpice dataset A' coordinator='Anja' startdate='29.02.12 00:00' importdate='06.03.12 10:48' genotype='Ga0' growthconditions='Germany' id='16' name='A. thaliana'><sample id='4866' time='1' unit='Hour'><average max='3.6251618739787475' min='3.6251618739787475' replicates='1' stddev='NaN' unit='µmol/g FW'>3.6251618739787475</average><data replicates='1' unit='µmol/g FW'>3.6251618739787475</data></sample></line><line experimentname='Sulpice dataset A' coordinator='Anja' startdate='29.02.12 00:00' importdate='06.03.12 10:48' genotype='Goe2' growthconditions='Germany' id='17' name='A. thaliana'><sample id='4867' time='1' unit='Hour'><average max='4.813939034236742' min='4.813939034236742' replicates='1' stddev='NaN' unit='µmol/g FW'>4.813939034236742</average><data replicates='1' unit='µmol/g FW'>4.813939034236742</data></sample></line><line experimentname='Sulpice dataset A' coordinator='Anja' startdate='29.02.12 00:00' importdate='06.03.12 10:48' genotype='GOT7' growthconditions='Germany' id='18' name='A. thaliana'><sample id='4868' time='1' unit='Hour'><average max='3.959241843638003' min='3.959241843638003' replicates='1' stddev='NaN' unit='µmol/g FW'>3.959241843638003</average><data replicates='1' unit='µmol/g FW'>3.959241843638003</data></sample></line><line experimentname='Sulpice dataset A' coordinator='Anja' startdate='29.02.12 00:00' importdate='06.03.12 10:48' genotype='Gue0' growthconditions='Germany' id='19' name='A. thaliana'><sample id='4869' time='1' unit='Hour'><average max='3.685179241472652' min='3.685179241472652' replicates='1' stddev='NaN' unit='µmol/g FW'>3.685179241472652</average><data replicates='1' unit='µmol/g FW'>3.685179241472652</data></sample></line><line experimentname='Sulpice dataset A' coordinator='Anja' startdate='29.02.12 00:00' importdate='06.03.12 10:48' genotype='Gy0' growthconditions='France' id='20' name='A. thaliana'><sample id='4870' time='1' unit='Hour'><average max='4.506750238069713' min='4.506750238069713' replicates='1' stddev='NaN' unit='µmol/g FW'>4.506750238069713</average><data replicates='1' unit='µmol/g FW'>4.506750238069713</data></sample></line><line experimentname='Sulpice dataset A' coordinator='Anja' startdate='29.02.12 00:00' importdate='06.03.12 10:48' genotype='Hi3' growthconditions='Germany' id='21' name='A. thaliana'><sample id='4871' time='1' unit='Hour'><average max='4.86019096833875' min='4.86019096833875' replicates='1' stddev='NaN' unit='µmol/g FW'>4.86019096833875</average><data replicates='1' unit='µmol/g FW'>4.86019096833875</data></sample></line><line experimentname='Sulpice dataset A' coordinator='Anja' startdate='29.02.12 00:00' importdate='06.03.12 10:48' genotype='Hs0' growthconditions='Germany' id='22' name='A. thaliana'><sample id='4872' time='1' unit='Hour'><average max='3.588726482850982' min='3.588726482850982' replicates='1' stddev='NaN' unit='µmol/g FW'>3.588726482850982</average><data replicates='1' unit='µmol/g FW'>3.588726482850982</data></sample></line><line experimentname='Sulpice dataset A' coordinator='Anja' startdate='29.02.12 00:00' importdate='06.03.12 10:48' genotype='Is1' growthconditions='Germany' id='23' name='A. thaliana'><sample id='4873' time='1' unit='Hour'><average max='3.790232505114942' min='3.790232505114942' replicates='1' stddev='NaN' unit='µmol/g FW'>3.790232505114942</average><data replicates='1' unit='µmol/g FW'>3.790232505114942</data></sample></line><line experimentname='Sulpice dataset A' coordinator='Anja' startdate='29.02.12 00:00' importdate='06.03.12 10:48' genotype='Kl0' growthconditions='Germany' id='24' name='A. thaliana'><sample id='4874' time='1' unit='Hour'><average max='4.5821414237006515' min='4.5821414237006515' replicates='1' stddev='NaN' unit='µmol/g FW'>4.5821414237006515</average><data replicates='1' unit='µmol/g FW'>4.5821414237006515</data></sample></line><line experimentname='Sulpice dataset A' coordinator='Anja' startdate='29.02.12 00:00' importdate='06.03.12 10:48' genotype='Ko2' growthconditions='Denmark' id='25' name='A. thaliana'><sample id='4875' time='1' unit='Hour'><average max='3.8767757569223895' min='3.8767757569223895' replicates='1' stddev='NaN' unit='µmol/g FW'>3.8767757569223895</average><data replicates='1' unit='µmol/g FW'>3.8767757569223895</data></sample></line><line experimentname='Sulpice dataset A' coordinator='Anja' startdate='29.02.12 00:00' importdate='06.03.12 10:48' genotype='Lan0' growthconditions='United Kingdom' id='26' name='A. thaliana'><sample id='4876' time='1' unit='Hour'><average max='4.225813705584301' min='4.225813705584301' replicates='1' stddev='NaN' unit='µmol/g FW'>4.225813705584301</average><data replicates='1' unit='µmol/g FW'>4.225813705584301</data></sample></line><line experimentname='Sulpice dataset A' coordinator='Anja' startdate='29.02.12 00:00' importdate='06.03.12 10:48' genotype='Ler1' growthconditions='Germany' id='27' name='A. thaliana'><sample id='4877' time='1' unit='Hour'><average max='4.183510899328813' min='4.183510899328813' replicates='1' stddev='NaN' unit='µmol/g FW'>4.183510899328813</average><data replicates='1' unit='µmol/g FW'>4.183510899328813</data></sample></line><line experimentname='Sulpice dataset A' coordinator='Anja' startdate='29.02.12 00:00' importdate='06.03.12 10:48' genotype='Li5:3' growthconditions='Germany' id='28' name='A. thaliana'><sample id='4878' time='1' unit='Hour'><average max='4.54864039859678' min='4.54864039859678' replicates='1' stddev='NaN' unit='µmol/g FW'>4.54864039859678</average><data replicates='1' unit='µmol/g FW'>4.54864039859678</data></sample></line><line experimentname='Sulpice dataset A' coordinator='Anja' startdate='29.02.12 00:00' importdate='06.03.12 10:48' genotype='Lm' growthconditions='France' id='29' name='A. thaliana'><sample id='4879' time='1' unit='Hour'><average max='4.168569798555842' min='4.168569798555842' replicates='1' stddev='NaN' unit='µmol/g FW'>4.168569798555842</average><data replicates='1' unit='µmol/g FW'>4.168569798555842</data></sample></line><line experimentname='Sulpice dataset A' coordinator='Anja' startdate='29.02.12 00:00' importdate='06.03.12 10:48' genotype='Ma2' growthconditions='Germany' id='30' name='A. thaliana'><sample id='4880' time='1' unit='Hour'><average max='3.76571568674587' min='3.76571568674587' replicates='1' stddev='NaN' unit='µmol/g FW'>3.76571568674587</average><data replicates='1' unit='µmol/g FW'>3.76571568674587</data></sample></line><line experimentname='Sulpice dataset A' coordinator='Anja' startdate='29.02.12 00:00' importdate='06.03.12 10:48' genotype='Me0' growthconditions='Germany' id='31' name='A. thaliana'><sample id='4881' time='1' unit='Hour'><average max='4.727415485780374' min='4.727415485780374' replicates='1' stddev='NaN' unit='µmol/g FW'>4.727415485780374</average><data replicates='1' unit='µmol/g FW'>4.727415485780374</data></sample></line><line experimentname='Sulpice dataset A' coordinator='Anja' startdate='29.02.12 00:00' importdate='06.03.12 10:48' genotype='Mz0' growthconditions='Germany' id='32' name='A. thaliana'><sample id='4882' time='1' unit='Hour'><average max='3.9441140802410946' min='3.9441140802410946' replicates='1' stddev='NaN' unit='µmol/g FW'>3.9441140802410946</average><data replicates='1' unit='µmol/g FW'>3.9441140802410946</data></sample></line><line experimentname='Sulpice dataset A' coordinator='Anja' startdate='29.02.12 00:00' importdate='06.03.12 10:48' genotype='NFA8' growthconditions='United Kingdom' id='33' name='A. thaliana'><sample id='4883' time='1' unit='Hour'><average max='3.9425706324588914' min='3.9425706324588914' replicates='1' stddev='NaN' unit='µmol/g FW'>3.9425706324588914</average><data replicates='1' unit='µmol/g FW'>3.9425706324588914</data></sample></line><line experimentname='Sulpice dataset A' coordinator='Anja' startdate='29.02.12 00:00' importdate='06.03.12 10:48' genotype='No0' growthconditions='Germany' id='34' name='A. thaliana'><sample id='4884' time='1' unit='Hour'><average max='4.761494256573494' min='4.761494256573494' replicates='1' stddev='NaN' unit='µmol/g FW'>4.761494256573494</average><data replicates='1' unit='µmol/g FW'>4.761494256573494</data></sample></line><line experimentname='Sulpice dataset A' coordinator='Anja' startdate='29.02.12 00:00' importdate='06.03.12 10:48' genotype='Nok1' growthconditions='Netherlas' id='35' name='A. thaliana'><sample id='4885' time='1' unit='Hour'><average max='3.953165990226208' min='3.953165990226208' replicates='1' stddev='NaN' unit='µmol/g FW'>3.953165990226208</average><data replicates='1' unit='µmol/g FW'>3.953165990226208</data></sample></line><line experimentname='Sulpice dataset A' coordinator='Anja' startdate='29.02.12 00:00' importdate='06.03.12 10:48' genotype='Nok2' growthconditions='Netherlas' id='36' name='A. thaliana'><sample id='4886' time='1' unit='Hour'><average max='4.962336483206856' min='4.962336483206856' replicates='1' stddev='NaN' unit='µmol/g FW'>4.962336483206856</average><data replicates='1' unit='µmol/g FW'>4.962336483206856</data></sample></line><line experimentname='Sulpice dataset A' coordinator='Anja' startdate='29.02.12 00:00' importdate='06.03.12 10:48' genotype='nok3' growthconditions='Netherlas' id='37' name='A. thaliana'><sample id='4887' time='1' unit='Hour'><average max='4.530089901653636' min='4.530089901653636' replicates='1' stddev='NaN' unit='µmol/g FW'>4.530089901653636</average><data replicates='1' unit='µmol/g FW'>4.530089901653636</data></sample></line><line experimentname='Sulpice dataset A' coordinator='Anja' startdate='29.02.12 00:00' importdate='06.03.12 10:48' genotype='Nw3' growthconditions='Germany' id='38' name='A. thaliana'><sample id='4888' time='1' unit='Hour'><average max='3.8229089778697456' min='3.8229089778697456' replicates='1' stddev='NaN' unit='µmol/g FW'>3.8229089778697456</average><data replicates='1' unit='µmol/g FW'>3.8229089778697456</data></sample></line><line experimentname='Sulpice dataset A' coordinator='Anja' startdate='29.02.12 00:00' importdate='06.03.12 10:48' genotype='Old1' growthconditions='Germany' id='39' name='A. thaliana'><sample id='4889' time='1' unit='Hour'><average max='3.511521709443486' min='3.511521709443486' replicates='1' stddev='NaN' unit='µmol/g FW'>3.511521709443486</average><data replicates='1' unit='µmol/g FW'>3.511521709443486</data></sample></line><line experimentname='Sulpice dataset A' coordinator='Anja' startdate='29.02.12 00:00' importdate='06.03.12 10:48' genotype='Ove0' growthconditions='Germany' id='40' name='A. thaliana'><sample id='4890' time='1' unit='Hour'><average max='4.012576352821506' min='4.012576352821506' replicates='1' stddev='NaN' unit='µmol/g FW'>4.012576352821506</average><data replicates='1' unit='µmol/g FW'>4.012576352821506</data></sample></line><line experimentname='Sulpice dataset A' coordinator='Anja' startdate='29.02.12 00:00' importdate='06.03.12 10:48' genotype='Po0' growthconditions='Germany' id='41' name='A. thaliana'><sample id='4891' time='1' unit='Hour'><average max='3.9819293786045677' min='3.9819293786045677' replicates='1' stddev='NaN' unit='µmol/g FW'>3.9819293786045677</average><data replicates='1' unit='µmol/g FW'>3.9819293786045677</data></sample></line><line experimentname='Sulpice dataset A' coordinator='Anja' startdate='29.02.12 00:00' importdate='06.03.12 10:48' genotype='Pr0' growthconditions='Germany' id='42' name='A. thaliana'><sample id='4892' time='1' unit='Hour'><average max='4.440500826679759' min='4.440500826679759' replicates='1' stddev='NaN' unit='µmol/g FW'>4.440500826679759</average><data replicates='1' unit='µmol/g FW'>4.440500826679759</data></sample></line><line experimentname='Sulpice dataset A' coordinator='Anja' startdate='29.02.12 00:00' importdate='06.03.12 10:48' genotype='Pt0' growthconditions='Germany' id='43' name='A. thaliana'><sample id='4893' time='1' unit='Hour'><average max='4.411951087727593' min='4.411951087727593' replicates='1' stddev='NaN' unit='µmol/g FW'>4.411951087727593</average><data replicates='1' unit='µmol/g FW'>4.411951087727593</data></sample></line><line experimentname='Sulpice dataset A' coordinator='Anja' startdate='29.02.12 00:00' importdate='06.03.12 10:48' genotype='Pyl1' growthconditions='France' id='44' name='A. thaliana'><sample id='4894' time='1' unit='Hour'><average max='5.153124955804278' min='5.153124955804278' replicates='1' stddev='NaN' unit='µmol/g FW'>5.153124955804278</average><data replicates='1' unit='µmol/g FW'>5.153124955804278</data></sample></line><line experimentname='Sulpice dataset A' coordinator='Anja' startdate='29.02.12 00:00' importdate='06.03.12 10:48' genotype='Ra0' growthconditions='France' id='45' name='A. thaliana'><sample id='4895' time='1' unit='Hour'><average max='3.98044112642927' min='3.98044112642927' replicates='1' stddev='NaN' unit='µmol/g FW'>3.98044112642927</average><data replicates='1' unit='µmol/g FW'>3.98044112642927</data></sample></line><line experimentname='Sulpice dataset A' coordinator='Anja' startdate='29.02.12 00:00' importdate='06.03.12 10:48' genotype='RLD1' growthconditions='Netherlas' id='46' name='A. thaliana'><sample id='4896' time='1' unit='Hour'><average max='4.798799596076716' min='4.798799596076716' replicates='1' stddev='NaN' unit='µmol/g FW'>4.798799596076716</average><data replicates='1' unit='µmol/g FW'>4.798799596076716</data></sample></line><line experimentname='Sulpice dataset A' coordinator='Anja' startdate='29.02.12 00:00' importdate='06.03.12 10:48' genotype='Ty0' growthconditions='United Kingdom' id='47' name='A. thaliana'><sample id='4897' time='1' unit='Hour'><average max='4.33022360037563' min='4.33022360037563' replicates='1' stddev='NaN' unit='µmol/g FW'>4.33022360037563</average><data replicates='1' unit='µmol/g FW'>4.33022360037563</data></sample></line><line experimentname='Sulpice dataset A' coordinator='Anja' startdate='29.02.12 00:00' importdate='06.03.12 10:48' genotype='Wc2' growthconditions='Germany' id='48' name='A. thaliana'><sample id='4898' time='1' unit='Hour'><average max='3.4215916840655676' min='3.4215916840655676' replicates='1' stddev='NaN' unit='µmol/g FW'>3.4215916840655676</average><data replicates='1' unit='µmol/g FW'>3.4215916840655676</data></sample></line><line experimentname='Sulpice dataset A' coordinator='Anja' startdate='29.02.12 00:00' importdate='06.03.12 10:48' genotype='Wei1' growthconditions='Switzerla' id='49' name='A. thaliana'><sample id='4899' time='1' unit='Hour'><average max='4.284050592732957' min='4.284050592732957' replicates='1' stddev='NaN' unit='µmol/g FW'>4.284050592732957</average><data replicates='1' unit='µmol/g FW'>4.284050592732957</data></sample></line><line experimentname='Sulpice dataset A' coordinator='Anja' startdate='29.02.12 00:00' importdate='06.03.12 10:48' genotype='Wt5' growthconditions='Germany' id='50' name='A. thaliana'><sample id='4900' time='1' unit='Hour'><average max='4.278785350356629' min='4.278785350356629' replicates='1' stddev='NaN' unit='µmol/g FW'>4.278785350356629</average><data replicates='1' unit='µmol/g FW'>4.278785350356629</data></sample></line></substance>@"
    ]
    oldlabel "sucrose"
    sbgn [
      role "SIMPLECHEMICAL"
    ]
    url "http://pgrc-35.ipk-gatersleben.de/pls/htmldb_pgrc/f?p=112:10:::NO::P10_PATHWAY_OBJECT_ID:spec12loc5"
  ]
  node [
    id 84
    zlevel -1

    charting [
      background_color "#000000"
      domainAxis "[unit]"
      empty_border_width 2.0
      empty_border_width_vert 2.0
      maxRange 1.0
      max_charts_in_column -1
      minRange 0.0
      rangeAxis "[unit]"
      rangeStepSize 0.0
      show_legend "false"
      useCustomRange "false"
      useCustomRangeSteps "false"
    ]
    graphics [
      x 990.375
      y 102.0
      w 54.0
      h 50.0
      fill "#FFFFFF"
      outline "#000000"
      component "chart2d_type3"
      frameThickness 1.5
      gradient 0.0
      rounding 10.0
      type "circle"
    ]
    label "FW"
    labelgraphics [
      alignment "left"
      anchor "t"
      color "#000000"
      fontName "Tahoma"
      fontSize 11
      fontStyle "plain"
      type "text"
    ]
    mapping [
      measurementdata "<substance id='column 6' name='FW'><line experimentname='Sulpice dataset A' coordinator='Anja' startdate='29.02.12 00:00' importdate='06.03.12 10:48' genotype='Aa0' growthconditions='Germany' id='1' name='A. thaliana'><sample id='1601' time='1' unit='Hour'><average max='195.41024829138703' min='195.41024829138703' replicates='1' stddev='NaN' unit='mg/rosette'>195.41024829138703</average><data replicates='1' unit='mg/rosette'>195.41024829138703</data></sample></line><line experimentname='Sulpice dataset A' coordinator='Anja' startdate='29.02.12 00:00' importdate='06.03.12 10:48' genotype='An2' growthconditions='Belgium' id='2' name='A. thaliana'><sample id='1602' time='1' unit='Hour'><average max='224.11069517654477' min='224.11069517654477' replicates='1' stddev='NaN' unit='mg/rosette'>224.11069517654477</average><data replicates='1' unit='mg/rosette'>224.11069517654477</data></sample></line><line experimentname='Sulpice dataset A' coordinator='Anja' startdate='29.02.12 00:00' importdate='06.03.12 10:48' genotype='Ang0' growthconditions='Belgium' id='3' name='A. thaliana'><sample id='1603' time='1' unit='Hour'><average max='145.6268745531391' min='145.6268745531391' replicates='1' stddev='NaN' unit='mg/rosette'>145.6268745531391</average><data replicates='1' unit='mg/rosette'>145.6268745531391</data></sample></line><line experimentname='Sulpice dataset A' coordinator='Anja' startdate='29.02.12 00:00' importdate='06.03.12 10:48' genotype='Be0' growthconditions='Germany' id='4' name='A. thaliana'><sample id='1604' time='1' unit='Hour'><average max='182.8857841121644' min='182.8857841121644' replicates='1' stddev='NaN' unit='mg/rosette'>182.8857841121644</average><data replicates='1' unit='mg/rosette'>182.8857841121644</data></sample></line><line experimentname='Sulpice dataset A' coordinator='Anja' startdate='29.02.12 00:00' importdate='06.03.12 10:48' genotype='Bsch2' growthconditions='Germany' id='5' name='A. thaliana'><sample id='1605' time='1' unit='Hour'><average max='336.96010475323214' min='336.96010475323214' replicates='1' stddev='NaN' unit='mg/rosette'>336.96010475323214</average><data replicates='1' unit='mg/rosette'>336.96010475323214</data></sample></line><line experimentname='Sulpice dataset A' coordinator='Anja' startdate='29.02.12 00:00' importdate='06.03.12 10:48' genotype='Bu2' growthconditions='Germany' id='6' name='A. thaliana'><sample id='1606' time='1' unit='Hour'><average max='146.5059463362982' min='146.5059463362982' replicates='1' stddev='NaN' unit='mg/rosette'>146.5059463362982</average><data replicates='1' unit='mg/rosette'>146.5059463362982</data></sample></line><line experimentname='Sulpice dataset A' coordinator='Anja' startdate='29.02.12 00:00' importdate='06.03.12 10:48' genotype='Bu6' growthconditions='Germany' id='7' name='A. thaliana'><sample id='1607' time='1' unit='Hour'><average max='179.98136514261836' min='179.98136514261836' replicates='1' stddev='NaN' unit='mg/rosette'>179.98136514261836</average><data replicates='1' unit='mg/rosette'>179.98136514261836</data></sample></line><line experimentname='Sulpice dataset A' coordinator='Anja' startdate='29.02.12 00:00' importdate='06.03.12 10:48' genotype='Bur0' growthconditions='Irela' id='8' name='A. thaliana'><sample id='1608' time='1' unit='Hour'><average max='432.7484021252388' min='432.7484021252388' replicates='1' stddev='NaN' unit='mg/rosette'>432.7484021252388</average><data replicates='1' unit='mg/rosette'>432.7484021252388</data></sample></line><line experimentname='Sulpice dataset A' coordinator='Anja' startdate='29.02.12 00:00' importdate='06.03.12 10:48' genotype='Da0' growthconditions='Germany' id='9' name='A. thaliana'><sample id='1609' time='1' unit='Hour'><average max='346.6952412298677' min='346.6952412298677' replicates='1' stddev='NaN' unit='mg/rosette'>346.6952412298677</average><data replicates='1' unit='mg/rosette'>346.6952412298677</data></sample></line><line experimentname='Sulpice dataset A' coordinator='Anja' startdate='29.02.12 00:00' importdate='06.03.12 10:48' genotype='Edi0' growthconditions='United Kingdom' id='10' name='A. thaliana'><sample id='1610' time='1' unit='Hour'><average max='219.89032783182014' min='219.89032783182014' replicates='1' stddev='NaN' unit='mg/rosette'>219.89032783182014</average><data replicates='1' unit='mg/rosette'>219.89032783182014</data></sample></line><line experimentname='Sulpice dataset A' coordinator='Anja' startdate='29.02.12 00:00' importdate='06.03.12 10:48' genotype='Ei2' growthconditions='Germany' id='11' name='A. thaliana'><sample id='1611' time='1' unit='Hour'><average max='317.4471406178165' min='317.4471406178165' replicates='1' stddev='NaN' unit='mg/rosette'>317.4471406178165</average><data replicates='1' unit='mg/rosette'>317.4471406178165</data></sample></line><line experimentname='Sulpice dataset A' coordinator='Anja' startdate='29.02.12 00:00' importdate='06.03.12 10:48' genotype='Ei4' growthconditions='Germany' id='12' name='A. thaliana'><sample id='1612' time='1' unit='Hour'><average max='225.65592975158248' min='225.65592975158248' replicates='1' stddev='NaN' unit='mg/rosette'>225.65592975158248</average><data replicates='1' unit='mg/rosette'>225.65592975158248</data></sample></line><line experimentname='Sulpice dataset A' coordinator='Anja' startdate='29.02.12 00:00' importdate='06.03.12 10:48' genotype='El0' growthconditions='Germany' id='13' name='A. thaliana'><sample id='1613' time='1' unit='Hour'><average max='275.15367182425564' min='275.15367182425564' replicates='1' stddev='NaN' unit='mg/rosette'>275.15367182425564</average><data replicates='1' unit='mg/rosette'>275.15367182425564</data></sample></line><line experimentname='Sulpice dataset A' coordinator='Anja' startdate='29.02.12 00:00' importdate='06.03.12 10:48' genotype='EnkheimD' growthconditions='Germany' id='14' name='A. thaliana'><sample id='1614' time='1' unit='Hour'><average max='228.02928884315008' min='228.02928884315008' replicates='1' stddev='NaN' unit='mg/rosette'>228.02928884315008</average><data replicates='1' unit='mg/rosette'>228.02928884315008</data></sample></line><line experimentname='Sulpice dataset A' coordinator='Anja' startdate='29.02.12 00:00' importdate='06.03.12 10:48' genotype='Ep0' growthconditions='Germany' id='15' name='A. thaliana'><sample id='1615' time='1' unit='Hour'><average max='219.1164846664552' min='219.1164846664552' replicates='1' stddev='NaN' unit='mg/rosette'>219.1164846664552</average><data replicates='1' unit='mg/rosette'>219.1164846664552</data></sample></line><line experimentname='Sulpice dataset A' coordinator='Anja' startdate='29.02.12 00:00' importdate='06.03.12 10:48' genotype='Ga0' growthconditions='Germany' id='16' name='A. thaliana'><sample id='1616' time='1' unit='Hour'><average max='301.15608406492254' min='301.15608406492254' replicates='1' stddev='NaN' unit='mg/rosette'>301.15608406492254</average><data replicates='1' unit='mg/rosette'>301.15608406492254</data></sample></line><line experimentname='Sulpice dataset A' coordinator='Anja' startdate='29.02.12 00:00' importdate='06.03.12 10:48' genotype='Goe2' growthconditions='Germany' id='17' name='A. thaliana'><sample id='1617' time='1' unit='Hour'><average max='273.244276534782' min='273.244276534782' replicates='1' stddev='NaN' unit='mg/rosette'>273.244276534782</average><data replicates='1' unit='mg/rosette'>273.244276534782</data></sample></line><line experimentname='Sulpice dataset A' coordinator='Anja' startdate='29.02.12 00:00' importdate='06.03.12 10:48' genotype='GOT7' growthconditions='Germany' id='18' name='A. thaliana'><sample id='1618' time='1' unit='Hour'><average max='285.97684595681153' min='285.97684595681153' replicates='1' stddev='NaN' unit='mg/rosette'>285.97684595681153</average><data replicates='1' unit='mg/rosette'>285.97684595681153</data></sample></line><line experimentname='Sulpice dataset A' coordinator='Anja' startdate='29.02.12 00:00' importdate='06.03.12 10:48' genotype='Gue0' growthconditions='Germany' id='19' name='A. thaliana'><sample id='1619' time='1' unit='Hour'><average max='296.49827449252325' min='296.49827449252325' replicates='1' stddev='NaN' unit='mg/rosette'>296.49827449252325</average><data replicates='1' unit='mg/rosette'>296.49827449252325</data></sample></line><line experimentname='Sulpice dataset A' coordinator='Anja' startdate='29.02.12 00:00' importdate='06.03.12 10:48' genotype='Gy0' growthconditions='France' id='20' name='A. thaliana'><sample id='1620' time='1' unit='Hour'><average max='171.6246394862075' min='171.6246394862075' replicates='1' stddev='NaN' unit='mg/rosette'>171.6246394862075</average><data replicates='1' unit='mg/rosette'>171.6246394862075</data></sample></line><line experimentname='Sulpice dataset A' coordinator='Anja' startdate='29.02.12 00:00' importdate='06.03.12 10:48' genotype='Hi3' growthconditions='Germany' id='21' name='A. thaliana'><sample id='1621' time='1' unit='Hour'><average max='202.36684318275124' min='202.36684318275124' replicates='1' stddev='NaN' unit='mg/rosette'>202.36684318275124</average><data replicates='1' unit='mg/rosette'>202.36684318275124</data></sample></line><line experimentname='Sulpice dataset A' coordinator='Anja' startdate='29.02.12 00:00' importdate='06.03.12 10:48' genotype='Hs0' growthconditions='Germany' id='22' name='A. thaliana'><sample id='1622' time='1' unit='Hour'><average max='322.47035210478714' min='322.47035210478714' replicates='1' stddev='NaN' unit='mg/rosette'>322.47035210478714</average><data replicates='1' unit='mg/rosette'>322.47035210478714</data></sample></line><line experimentname='Sulpice dataset A' coordinator='Anja' startdate='29.02.12 00:00' importdate='06.03.12 10:48' genotype='Is1' growthconditions='Germany' id='23' name='A. thaliana'><sample id='1623' time='1' unit='Hour'><average max='275.5938299531252' min='275.5938299531252' replicates='1' stddev='NaN' unit='mg/rosette'>275.5938299531252</average><data replicates='1' unit='mg/rosette'>275.5938299531252</data></sample></line><line experimentname='Sulpice dataset A' coordinator='Anja' startdate='29.02.12 00:00' importdate='06.03.12 10:48' genotype='Kl0' growthconditions='Germany' id='24' name='A. thaliana'><sample id='1624' time='1' unit='Hour'><average max='310.8103786646062' min='310.8103786646062' replicates='1' stddev='NaN' unit='mg/rosette'>310.8103786646062</average><data replicates='1' unit='mg/rosette'>310.8103786646062</data></sample></line><line experimentname='Sulpice dataset A' coordinator='Anja' startdate='29.02.12 00:00' importdate='06.03.12 10:48' genotype='Ko2' growthconditions='Denmark' id='25' name='A. thaliana'><sample id='1625' time='1' unit='Hour'><average max='200.42956464383047' min='200.42956464383047' replicates='1' stddev='NaN' unit='mg/rosette'>200.42956464383047</average><data replicates='1' unit='mg/rosette'>200.42956464383047</data></sample></line><line experimentname='Sulpice dataset A' coordinator='Anja' startdate='29.02.12 00:00' importdate='06.03.12 10:48' genotype='Lan0' growthconditions='United Kingdom' id='26' name='A. thaliana'><sample id='1626' time='1' unit='Hour'><average max='232.36439031781526' min='232.36439031781526' replicates='1' stddev='NaN' unit='mg/rosette'>232.36439031781526</average><data replicates='1' unit='mg/rosette'>232.36439031781526</data></sample></line><line experimentname='Sulpice dataset A' coordinator='Anja' startdate='29.02.12 00:00' importdate='06.03.12 10:48' genotype='Ler1' growthconditions='Germany' id='27' name='A. thaliana'><sample id='1627' time='1' unit='Hour'><average max='246.7198995532839' min='246.7198995532839' replicates='1' stddev='NaN' unit='mg/rosette'>246.7198995532839</average><data replicates='1' unit='mg/rosette'>246.7198995532839</data></sample></line><line experimentname='Sulpice dataset A' coordinator='Anja' startdate='29.02.12 00:00' importdate='06.03.12 10:48' genotype='Li5:3' growthconditions='Germany' id='28' name='A. thaliana'><sample id='1628' time='1' unit='Hour'><average max='235.56577796642463' min='235.56577796642463' replicates='1' stddev='NaN' unit='mg/rosette'>235.56577796642463</average><data replicates='1' unit='mg/rosette'>235.56577796642463</data></sample></line><line experimentname='Sulpice dataset A' coordinator='Anja' startdate='29.02.12 00:00' importdate='06.03.12 10:48' genotype='Lm' growthconditions='France' id='29' name='A. thaliana'><sample id='1629' time='1' unit='Hour'><average max='316.7599796440662' min='316.7599796440662' replicates='1' stddev='NaN' unit='mg/rosette'>316.7599796440662</average><data replicates='1' unit='mg/rosette'>316.7599796440662</data></sample></line><line experimentname='Sulpice dataset A' coordinator='Anja' startdate='29.02.12 00:00' importdate='06.03.12 10:48' genotype='Ma2' growthconditions='Germany' id='30' name='A. thaliana'><sample id='1630' time='1' unit='Hour'><average max='171.85474437633084' min='171.85474437633084' replicates='1' stddev='NaN' unit='mg/rosette'>171.85474437633084</average><data replicates='1' unit='mg/rosette'>171.85474437633084</data></sample></line><line experimentname='Sulpice dataset A' coordinator='Anja' startdate='29.02.12 00:00' importdate='06.03.12 10:48' genotype='Me0' growthconditions='Germany' id='31' name='A. thaliana'><sample id='1631' time='1' unit='Hour'><average max='353.45243880898704' min='353.45243880898704' replicates='1' stddev='NaN' unit='mg/rosette'>353.45243880898704</average><data replicates='1' unit='mg/rosette'>353.45243880898704</data></sample></line><line experimentname='Sulpice dataset A' coordinator='Anja' startdate='29.02.12 00:00' importdate='06.03.12 10:48' genotype='Mz0' growthconditions='Germany' id='32' name='A. thaliana'><sample id='1632' time='1' unit='Hour'><average max='259.9269380958918' min='259.9269380958918' replicates='1' stddev='NaN' unit='mg/rosette'>259.9269380958918</average><data replicates='1' unit='mg/rosette'>259.9269380958918</data></sample></line><line experimentname='Sulpice dataset A' coordinator='Anja' startdate='29.02.12 00:00' importdate='06.03.12 10:48' genotype='NFA8' growthconditions='United Kingdom' id='33' name='A. thaliana'><sample id='1633' time='1' unit='Hour'><average max='297.4717554906345' min='297.4717554906345' replicates='1' stddev='NaN' unit='mg/rosette'>297.4717554906345</average><data replicates='1' unit='mg/rosette'>297.4717554906345</data></sample></line><line experimentname='Sulpice dataset A' coordinator='Anja' startdate='29.02.12 00:00' importdate='06.03.12 10:48' genotype='No0' growthconditions='Germany' id='34' name='A. thaliana'><sample id='1634' time='1' unit='Hour'><average max='194.90475216093915' min='194.90475216093915' replicates='1' stddev='NaN' unit='mg/rosette'>194.90475216093915</average><data replicates='1' unit='mg/rosette'>194.90475216093915</data></sample></line><line experimentname='Sulpice dataset A' coordinator='Anja' startdate='29.02.12 00:00' importdate='06.03.12 10:48' genotype='Nok1' growthconditions='Netherlas' id='35' name='A. thaliana'><sample id='1635' time='1' unit='Hour'><average max='168.498646318367' min='168.498646318367' replicates='1' stddev='NaN' unit='mg/rosette'>168.498646318367</average><data replicates='1' unit='mg/rosette'>168.498646318367</data></sample></line><line experimentname='Sulpice dataset A' coordinator='Anja' startdate='29.02.12 00:00' importdate='06.03.12 10:48' genotype='Nok2' growthconditions='Netherlas' id='36' name='A. thaliana'><sample id='1636' time='1' unit='Hour'><average max='133.61189961562562' min='133.61189961562562' replicates='1' stddev='NaN' unit='mg/rosette'>133.61189961562562</average><data replicates='1' unit='mg/rosette'>133.61189961562562</data></sample></line><line experimentname='Sulpice dataset A' coordinator='Anja' startdate='29.02.12 00:00' importdate='06.03.12 10:48' genotype='nok3' growthconditions='Netherlas' id='37' name='A. thaliana'><sample id='1637' time='1' unit='Hour'><average max='228.38915184203955' min='228.38915184203955' replicates='1' stddev='NaN' unit='mg/rosette'>228.38915184203955</average><data replicates='1' unit='mg/rosette'>228.38915184203955</data></sample></line><line experimentname='Sulpice dataset A' coordinator='Anja' startdate='29.02.12 00:00' importdate='06.03.12 10:48' genotype='Nw3' growthconditions='Germany' id='38' name='A. thaliana'><sample id='1638' time='1' unit='Hour'><average max='253.46734855756404' min='253.46734855756404' replicates='1' stddev='NaN' unit='mg/rosette'>253.46734855756404</average><data replicates='1' unit='mg/rosette'>253.46734855756404</data></sample></line><line experimentname='Sulpice dataset A' coordinator='Anja' startdate='29.02.12 00:00' importdate='06.03.12 10:48' genotype='Old1' growthconditions='Germany' id='39' name='A. thaliana'><sample id='1639' time='1' unit='Hour'><average max='356.0890808529287' min='356.0890808529287' replicates='1' stddev='NaN' unit='mg/rosette'>356.0890808529287</average><data replicates='1' unit='mg/rosette'>356.0890808529287</data></sample></line><line experimentname='Sulpice dataset A' coordinator='Anja' startdate='29.02.12 00:00' importdate='06.03.12 10:48' genotype='Ove0' growthconditions='Germany' id='40' name='A. thaliana'><sample id='1640' time='1' unit='Hour'><average max='279.4398673219414' min='279.4398673219414' replicates='1' stddev='NaN' unit='mg/rosette'>279.4398673219414</average><data replicates='1' unit='mg/rosette'>279.4398673219414</data></sample></line><line experimentname='Sulpice dataset A' coordinator='Anja' startdate='29.02.12 00:00' importdate='06.03.12 10:48' genotype='Po0' growthconditions='Germany' id='41' name='A. thaliana'><sample id='1641' time='1' unit='Hour'><average max='290.72475271439504' min='290.72475271439504' replicates='1' stddev='NaN' unit='mg/rosette'>290.72475271439504</average><data replicates='1' unit='mg/rosette'>290.72475271439504</data></sample></line><line experimentname='Sulpice dataset A' coordinator='Anja' startdate='29.02.12 00:00' importdate='06.03.12 10:48' genotype='Pr0' growthconditions='Germany' id='42' name='A. thaliana'><sample id='1642' time='1' unit='Hour'><average max='163.22425004588746' min='163.22425004588746' replicates='1' stddev='NaN' unit='mg/rosette'>163.22425004588746</average><data replicates='1' unit='mg/rosette'>163.22425004588746</data></sample></line><line experimentname='Sulpice dataset A' coordinator='Anja' startdate='29.02.12 00:00' importdate='06.03.12 10:48' genotype='Pt0' growthconditions='Germany' id='43' name='A. thaliana'><sample id='1643' time='1' unit='Hour'><average max='207.78512621615016' min='207.78512621615016' replicates='1' stddev='NaN' unit='mg/rosette'>207.78512621615016</average><data replicates='1' unit='mg/rosette'>207.78512621615016</data></sample></line><line experimentname='Sulpice dataset A' coordinator='Anja' startdate='29.02.12 00:00' importdate='06.03.12 10:48' genotype='Pyl1' growthconditions='France' id='44' name='A. thaliana'><sample id='1644' time='1' unit='Hour'><average max='192.6739365944964' min='192.6739365944964' replicates='1' stddev='NaN' unit='mg/rosette'>192.6739365944964</average><data replicates='1' unit='mg/rosette'>192.6739365944964</data></sample></line><line experimentname='Sulpice dataset A' coordinator='Anja' startdate='29.02.12 00:00' importdate='06.03.12 10:48' genotype='Ra0' growthconditions='France' id='45' name='A. thaliana'><sample id='1645' time='1' unit='Hour'><average max='195.06301380136156' min='195.06301380136156' replicates='1' stddev='NaN' unit='mg/rosette'>195.06301380136156</average><data replicates='1' unit='mg/rosette'>195.06301380136156</data></sample></line><line experimentname='Sulpice dataset A' coordinator='Anja' startdate='29.02.12 00:00' importdate='06.03.12 10:48' genotype='RLD1' growthconditions='Netherlas' id='46' name='A. thaliana'><sample id='1646' time='1' unit='Hour'><average max='224.36281943461958' min='224.36281943461958' replicates='1' stddev='NaN' unit='mg/rosette'>224.36281943461958</average><data replicates='1' unit='mg/rosette'>224.36281943461958</data></sample></line><line experimentname='Sulpice dataset A' coordinator='Anja' startdate='29.02.12 00:00' importdate='06.03.12 10:48' genotype='Ty0' growthconditions='United Kingdom' id='47' name='A. thaliana'><sample id='1647' time='1' unit='Hour'><average max='259.1136235346213' min='259.1136235346213' replicates='1' stddev='NaN' unit='mg/rosette'>259.1136235346213</average><data replicates='1' unit='mg/rosette'>259.1136235346213</data></sample></line><line experimentname='Sulpice dataset A' coordinator='Anja' startdate='29.02.12 00:00' importdate='06.03.12 10:48' genotype='Wc2' growthconditions='Germany' id='48' name='A. thaliana'><sample id='1648' time='1' unit='Hour'><average max='270.8437791225004' min='270.8437791225004' replicates='1' stddev='NaN' unit='mg/rosette'>270.8437791225004</average><data replicates='1' unit='mg/rosette'>270.8437791225004</data></sample></line><line experimentname='Sulpice dataset A' coordinator='Anja' startdate='29.02.12 00:00' importdate='06.03.12 10:48' genotype='Wei1' growthconditions='Switzerla' id='49' name='A. thaliana'><sample id='1649' time='1' unit='Hour'><average max='388.30520748743623' min='388.30520748743623' replicates='1' stddev='NaN' unit='mg/rosette'>388.30520748743623</average><data replicates='1' unit='mg/rosette'>388.30520748743623</data></sample></line><line experimentname='Sulpice dataset A' coordinator='Anja' startdate='29.02.12 00:00' importdate='06.03.12 10:48' genotype='Wt5' growthconditions='Germany' id='50' name='A. thaliana'><sample id='1650' time='1' unit='Hour'><average max='239.24814525784208' min='239.24814525784208' replicates='1' stddev='NaN' unit='mg/rosette'>239.24814525784208</average><data replicates='1' unit='mg/rosette'>239.24814525784208</data></sample></line></substance>@"
    ]
    oldlabel "sucrose phosphate synthase"
    sbgn [
      role "MACROMOLECULE"
    ]
    tooltip "sucrose phosphate synthase"
    url "http://pgrc-35.ipk-gatersleben.de/pls/htmldb_pgrc/f?p=112:10:::NO::P10_PATHWAY_OBJECT_ID:reaction_351_8_90"
  ]
  node [
    id 85
    zlevel -1

    graphics [
      x 1165.0
      y 531.0
      w 30.0
      h 30.0
      fill "#FFFFFF"
      outline "#000000"
      frameThickness 1.5
      gradient -0.3333333333333333
      rounding 5.0
      type "oval"
    ]
    label "ATP"
    labelgraphics [
      alignment "left"
      anchor "c"
      color "#000000"
      fontName "Tahoma"
      fontSize 11
      fontStyle "plain"
      type "text"
    ]
    oldlabel "ATP"
    sbgn [
      role "SIMPLECHEMICAL"
    ]
    url "http://pgrc-35.ipk-gatersleben.de/pls/htmldb_pgrc/f?p=112:10:::NO::P10_PATHWAY_OBJECT_ID:spec11loc87"
  ]
  node [
    id 86
    zlevel -1

    graphics [
      x 1313.0
      y 531.0
      w 30.0
      h 30.0
      fill "#FFFFFF"
      outline "#000000"
      frameThickness 1.5
      gradient -0.3333333333333333
      rounding 5.0
      type "oval"
    ]
    label "ATP"
    labelgraphics [
      alignment "left"
      anchor "c"
      color "#000000"
      fontName "Tahoma"
      fontSize 11
      fontStyle "plain"
      type "text"
    ]
    oldlabel "ATP"
    sbgn [
      role "SIMPLECHEMICAL"
    ]
    url "http://pgrc-35.ipk-gatersleben.de/pls/htmldb_pgrc/f?p=112:10:::NO::P10_PATHWAY_OBJECT_ID:spec11loc90"
  ]
  node [
    id 87
    zlevel -1

    graphics [
      x 1165.0
      y 613.0
      w 30.0
      h 30.0
      fill "#FFFFFF"
      outline "#000000"
      frameThickness 1.5
      gradient -0.3333333333333333
      rounding 5.0
      type "oval"
    ]
    label "ADP"
    labelgraphics [
      alignment "left"
      anchor "c"
      color "#000000"
      fontName "Tahoma"
      fontSize 11
      fontStyle "plain"
      type "text"
    ]
    oldlabel "ADP"
    sbgn [
      role "SIMPLECHEMICAL"
    ]
    url "http://pgrc-35.ipk-gatersleben.de/pls/htmldb_pgrc/f?p=112:10:::NO::P10_PATHWAY_OBJECT_ID:spec13loc87"
  ]
  node [
    id 88
    zlevel -1

    graphics [
      x 1208.6484375
      y 663.8
      w 30.0
      h 30.0
      fill "#FFFFFF"
      outline "#000000"
      frameThickness 1.5
      gradient -0.3333333333333333
      rounding 5.0
      type "oval"
    ]
    label "F6P"
    labelgraphics [
      alignment "left"
      anchor "c"
      color "#000000"
      fontName "Tahoma"
      fontSize 11
      fontStyle "plain"
      type "text"
    ]
    oldlabel "D-fructose 6-phosphate"
    sbgn [
      role "SIMPLECHEMICAL"
    ]
    url "http://pgrc-35.ipk-gatersleben.de/pls/htmldb_pgrc/f?p=112:10:::NO::P10_PATHWAY_OBJECT_ID:spec15loc87"
  ]
  node [
    id 89
    zlevel -1

    graphics [
      x 1442.5
      y 327.0
      w 30.0
      h 30.0
      fill "#FFFFFF"
      outline "#000000"
      frameThickness 1.5
      gradient -0.3333333333333333
      rounding 5.0
      type "oval"
    ]
    label "F6P"
    labelgraphics [
      alignment "left"
      anchor "c"
      color "#000000"
      fontName "Tahoma"
      fontSize 11
      fontStyle "plain"
      type "text"
    ]
    oldlabel "D-fructose 6-phosphate"
    sbgn [
      role "SIMPLECHEMICAL"
    ]
    url "http://pgrc-35.ipk-gatersleben.de/pls/htmldb_pgrc/f?p=112:10:::NO::P10_PATHWAY_OBJECT_ID:spec15loc90"
  ]
  node [
    id 90
    zlevel -1

    graphics [
      x 1447.5
      y 413.0
      w 30.0
      h 30.0
      fill "#FFFFFF"
      outline "#000000"
      frameThickness 1.5
      gradient 0.0
      rounding 5.0
      type "oval"
    ]
    label "PP"
    labelgraphics [
      alignment "left"
      anchor "c"
      color "#000000"
      fontName "Tahoma"
      fontSize 11
      fontStyle "plain"
      type "text"
    ]
    oldlabel "PP"
    sbgn [
      role "SIMPLECHEMICAL"
    ]
    url "http://pgrc-35.ipk-gatersleben.de/pls/htmldb_pgrc/f?p=112:10:::NO::P10_PATHWAY_OBJECT_ID:spec20loc90"
  ]
  node [
    id 91
    zlevel -1

    graphics [
      x 1490.375
      y 380.0
      w 30.0
      h 30.0
      fill "#FFFFFF"
      outline "#000000"
      frameThickness 1.5
      gradient 0.0
      rounding 5.0
      type "oval"
    ]
    label "UDPglc"
    labelgraphics [
      alignment "left"
      anchor "c"
      color "#000000"
      fontName "Tahoma"
      fontSize 11
      fontStyle "plain"
      type "text"
    ]
    oldlabel "UDP-D-glucose"
    sbgn [
      role "SIMPLECHEMICAL"
    ]
    url "http://pgrc-35.ipk-gatersleben.de/pls/htmldb_pgrc/f?p=112:10:::NO::P10_PATHWAY_OBJECT_ID:spec21loc90"
  ]
  node [
    id 92
    zlevel -1

    graphics [
      x 1447.5
      y 485.0
      w 30.0
      h 30.0
      fill "#FFFFFF"
      outline "#000000"
      frameThickness 1.5
      gradient 0.0
      rounding 5.0
      type "oval"
    ]
    label "UTP"
    labelgraphics [
      alignment "left"
      anchor "c"
      color "#000000"
      fontName "Tahoma"
      fontSize 11
      fontStyle "plain"
      type "text"
    ]
    oldlabel "UTP"
    sbgn [
      role "SIMPLECHEMICAL"
    ]
    url "http://pgrc-35.ipk-gatersleben.de/pls/htmldb_pgrc/f?p=112:10:::NO::P10_PATHWAY_OBJECT_ID:spec22loc90"
  ]
  node [
    id 93
    zlevel -1

    graphics [
      x 1442.5
      y 264.33333333333326
      w 30.0
      h 30.0
      fill "#FFFFFF"
      outline "#000000"
      frameThickness 1.5
      gradient 0.0
      rounding 5.0
      type "oval"
    ]
    label "UDP"
    labelgraphics [
      alignment "left"
      anchor "c"
      color "#000000"
      fontName "Tahoma"
      fontSize 11
      fontStyle "plain"
      type "text"
    ]
    oldlabel "UDP"
    sbgn [
      role "SIMPLECHEMICAL"
    ]
    url "http://pgrc-35.ipk-gatersleben.de/pls/htmldb_pgrc/f?p=112:10:::NO::P10_PATHWAY_OBJECT_ID:spec23loc90"
  ]
  node [
    id 94
    zlevel -1

    graphics [
      x 1347.8333333333333
      y 353.0
      w 10.0
      h 10.0
      fill "#FFFFFF"
      outline "#000000"
      frameThickness 1.5
      gradient 0.0
      rounding 0.0
      type "org.graffiti.plugins.views.defaults.RectangularNodeShape"
    ]
    oldlabel "sucrose synthase"
    sbgn [
      role "PROCESS"
    ]
    url "http://pgrc-35.ipk-gatersleben.de/pls/htmldb_pgrc/f?p=112:10:::NO::P10_PATHWAY_OBJECT_ID:reaction_35_1_90"
  ]
  node [
    id 95
    zlevel -1

    graphics [
      x 1490.375
      y 449.0
      w 10.0
      h 10.0
      fill "#FFFFFF"
      outline "#000000"
      frameThickness 1.5
      gradient 0.0
      rounding 0.0
      type "org.graffiti.plugins.views.defaults.RectangularNodeShape"
    ]
    oldlabel "UDP-glucose pyrophosphorylase"
    sbgn [
      role "PROCESS"
    ]
    url "http://pgrc-35.ipk-gatersleben.de/pls/htmldb_pgrc/f?p=112:10:::NO::P10_PATHWAY_OBJECT_ID:reaction_39_2_90"
  ]
  node [
    id 96
    zlevel -1

    graphics [
      x 1209.4375
      y 573.0
      w 10.0
      h 10.0
      fill "#FFFFFF"
      outline "#000000"
      frameThickness 1.5
      gradient 0.0
      rounding 0.0
      type "org.graffiti.plugins.views.defaults.RectangularNodeShape"
    ]
    oldlabel "fructokinase"
    sbgn [
      role "PROCESS"
    ]
    url "http://pgrc-35.ipk-gatersleben.de/pls/htmldb_pgrc/f?p=112:10:::NO::P10_PATHWAY_OBJECT_ID:reaction_37_4_87"
  ]
  node [
    id 97
    zlevel -1

    graphics [
      x 1347.8333333333333
      y 663.8
      w 10.0
      h 10.0
      fill "#FFFFFF"
      outline "#000000"
      frameThickness 1.5
      gradient 0.0
      rounding 0.0
      type "org.graffiti.plugins.views.defaults.RectangularNodeShape"
    ]
    oldlabel "phosphoglucose isomerase"
    sbgn [
      role "PROCESS"
    ]
    url "http://pgrc-35.ipk-gatersleben.de/pls/htmldb_pgrc/f?p=112:10:::NO::P10_PATHWAY_OBJECT_ID:reaction_40_5_87"
  ]
  node [
    id 98
    zlevel -1

    graphics [
      x 1209.438
      y 351.0
      w 10.0
      h 10.0
      fill "#FFFFFF"
      outline "#000000"
      frameThickness 1.5
      gradient 0.0
      rounding 0.0
      type "org.graffiti.plugins.views.defaults.RectangularNodeShape"
    ]
    oldlabel "invertase"
    sbgn [
      role "PROCESS"
    ]
    url "http://pgrc-35.ipk-gatersleben.de/pls/htmldb_pgrc/f?p=112:10:::NO::P10_PATHWAY_OBJECT_ID:reaction_36_7_87"
  ]
  node [
    id 99
    zlevel -1

    graphics [
      x 1490.375
      y 293.0
      w 10.0
      h 10.0
      fill "#FFFFFF"
      outline "#000000"
      frameThickness 1.5
      gradient 0.0
      rounding 0.0
      type "org.graffiti.plugins.views.defaults.RectangularNodeShape"
    ]
    oldlabel "sucrose phosphate synthase"
    sbgn [
      role "PROCESS"
    ]
    url "http://pgrc-35.ipk-gatersleben.de/pls/htmldb_pgrc/f?p=112:10:::NO::P10_PATHWAY_OBJECT_ID:reaction_351_8_90"
  ]
  node [
    id 100
    zlevel -1

    graphics [
      x 1490.375
      y 596.0
      w 10.0
      h 10.0
      fill "#FFFFFF"
      outline "#000000"
      frameThickness 1.5
      gradient 0.0
      rounding 0.0
      type "org.graffiti.plugins.views.defaults.RectangularNodeShape"
    ]
    oldlabel "phosphoglucomutase (cPGM)"
    sbgn [
      role "PROCESS"
    ]
    url "http://pgrc-35.ipk-gatersleben.de/pls/htmldb_pgrc/f?p=112:10:::NO::P10_PATHWAY_OBJECT_ID:reaction_43_44_87"
  ]
  node [
    id 101
    zlevel -1

    graphics [
      x 1289.5
      y 202.0
      w 30.0
      h 30.0
      fill "#FFFFFF"
      outline "#000000"
      frameThickness 1.5
      gradient -0.3333333333333333
      rounding 5.0
      type "oval"
    ]
    label "P"
    labelgraphics [
      alignment "left"
      anchor "c"
      color "#000000"
      fontName "Tahoma"
      fontSize 11
      fontStyle "plain"
      type "text"
    ]
    oldlabel "P"
    sbgn [
      role "SIMPLECHEMICAL"
    ]
    url "http://pgrc-35.ipk-gatersleben.de/pls/htmldb_pgrc/f?p=112:10:::NO::P10_PATHWAY_OBJECT_ID:spec14loc87"
  ]
  node [
    id 102
    zlevel -1

    graphics [
      x 1347.833
      y 224.0
      w 10.0
      h 10.0
      fill "#FFFFFF"
      outline "#000000"
      frameThickness 1.5
      gradient 0.0
      rounding 0.0
      type "org.graffiti.plugins.views.defaults.RectangularNodeShape"
    ]
    oldlabel "sucrose phosphate phosphatase"
    sbgn [
      role "PROCESS"
    ]
    url "http://pgrc-35.ipk-gatersleben.de/pls/htmldb_pgrc/f?p=112:10:::NO::P10_PATHWAY_OBJECT_ID:reaction_352_9_87"
  ]
  node [
    id 103
    zlevel -1

    graphics [
      x 1313.0
      y 613.0
      w 30.0
      h 30.0
      fill "#FFFFFF"
      outline "#000000"
      frameThickness 1.5
      gradient -0.3333333333333333
      rounding 5.0
      type "oval"
    ]
    label "ADP"
    labelgraphics [
      alignment "left"
      anchor "c"
      color "#000000"
      fontName "Tahoma"
      fontSize 11
      fontStyle "plain"
      type "text"
    ]
    oldlabel "ADP"
    sbgn [
      role "SIMPLECHEMICAL"
    ]
    url "http://pgrc-35.ipk-gatersleben.de/pls/htmldb_pgrc/f?p=112:10:::NO::P10_PATHWAY_OBJECT_ID:spec13loc90"
  ]
  node [
    id 104
    zlevel -1

    graphics [
      x 1347.8333333333333
      y 573.0
      w 10.0
      h 10.0
      fill "#FFFFFF"
      outline "#000000"
      frameThickness 1.5
      gradient 0.0
      rounding 0.0
      type "org.graffiti.plugins.views.defaults.RectangularNodeShape"
    ]
    oldlabel "hexokinase"
    sbgn [
      role "PROCESS"
    ]
    url "http://pgrc-35.ipk-gatersleben.de/pls/htmldb_pgrc/f?p=112:10:::NO::P10_PATHWAY_OBJECT_ID:reaction_38_6_90"
  ]
  node [
    id 105
    zlevel -1

    graphics [
      x 1490.375
      y 535.0
      w 30.0
      h 30.0
      fill "#FFFFFF"
      outline "#000000"
      frameThickness 1.5
      gradient 0.0
      rounding 5.0
      type "oval"
    ]
    label "G1P"
    labelgraphics [
      alignment "left"
      anchor "c"
      color "#000000"
      fontName "Tahoma"
      fontSize 11
      fontStyle "plain"
      type "text"
    ]
    oldlabel "D-glucose 1-phosphate"
    sbgn [
      role "SIMPLECHEMICAL"
    ]
    url "http://pgrc-35.ipk-gatersleben.de/pls/htmldb_pgrc/f?p=112:10:::NO::P10_PATHWAY_OBJECT_ID:spec17loc90"
  ]
  node [
    id 106
    zlevel -1

    graphics [
      x 1490.375
      y 223.0
      w 30.0
      h 30.0
      fill "#FFFFFF"
      outline "#000000"
      frameThickness 1.5
      gradient 0.0
      rounding 5.0
      type "oval"
    ]
    label "S6P"
    labelgraphics [
      alignment "left"
      anchor "c"
      color "#000000"
      fontName "Tahoma"
      fontSize 11
      fontStyle "plain"
      type "text"
    ]
    oldlabel "sucrose 6(F)-phosphate"
    sbgn [
      role "SIMPLECHEMICAL"
    ]
    url "http://pgrc-35.ipk-gatersleben.de/pls/htmldb_pgrc/f?p=112:10:::NO::P10_PATHWAY_OBJECT_ID:spec25loc90"
  ]
  node [
    id 107
    zlevel -1

    charting [
      background_color "#000000"
      domainAxis "[unit]"
      empty_border_width 2.0
      empty_border_width_vert 2.0
      maxRange 1.0
      max_charts_in_column -1
      minRange 0.0
      rangeAxis "[unit]"
      rangeStepSize 0.0
      show_legend "false"
      useCustomRange "false"
      useCustomRangeSteps "false"
    ]
    graphics [
      x 1208.6484375
      y 443.0
      w 50.0
      h 50.0
      fill "#F2F2FF"
      outline "#000000"
      component "chart2d_type3"
      frameThickness 1.0
      gradient 0.0
      rounding 5.0
      type "oval"
    ]
    label "Fru"
    labelgraphics [
      alignment "left"
      anchor "t"
      color "#000000"
      fontName "Tahoma"
      fontSize 11
      fontStyle "plain"
      type "text"
    ]
    mapping [
[truncated: 504,600 more chars]
