# Supplementary material for: VANTED v2: a framework for systems biology applications
Source: BMC Syst Biol. 2012 Nov 10;6:139. doi: 10.1186/1752-0509-6-139 (PMC3610154; doi:10.1186/1752-0509-6-139)
Supplement: Additional file 1 — Supplementary tutorial. ZIP file containing the data for recreating Figures 3 and 4. To guide the user, a PPT file is provided, which lists and describes all necessary steps to be performed in Vanted. [file 1752-0509-6-139-S1.zip › Figure 3A.gml]

# generated with VANTED V2.1.0 at Mon Sep 24 10:58:39 CEST 2012
graph [
  axis_color "#c0c0c0"
  chart_color_line_names "1: A. thaliana/Aa0;2: A. thaliana/An2;3: A. thaliana/Ang0;4: A. thaliana/Be0;5: A. thaliana/Bsch2;6: A. thaliana/Bu2;7: A. thaliana/Bu6;8: A. thaliana/Bur0;9: A. thaliana/Da0;10: A. thaliana/Edi0;11: A. thaliana/Ei2;12: A. thaliana/Ei4;13: A. thaliana/El0;14: A. thaliana/EnkheimD;15: A. thaliana/Ep0;16: A. thaliana/Ga0;17: A. thaliana/Goe2;18: A. thaliana/GOT7;19: A. thaliana/Gue0;20: A. thaliana/Gy0;21: A. thaliana/Hi3;22: A. thaliana/Hs0;23: A. thaliana/Is1;24: A. thaliana/Kl0;25: A. thaliana/Ko2;26: A. thaliana/Lan0;27: A. thaliana/Ler1;28: A. thaliana/Li5:3;29: A. thaliana/Lm;30: A. thaliana/Ma2;31: A. thaliana/Me0;32: A. thaliana/Mz0;33: A. thaliana/NFA8;34: A. thaliana/No0;35: A. thaliana/Nok1;36: A. thaliana/Nok2;37: A. thaliana/nok3;38: A. thaliana/Nw3;39: A. thaliana/Old1;40: A. thaliana/Ove0;41: A. thaliana/Po0;42: A. thaliana/Pr0;43: A. thaliana/Pt0;44: A. thaliana/Pyl1;45: A. thaliana/Ra0;46: A. thaliana/RLD1;47: A. thaliana/Ty0;48: A. thaliana/Wc2;49: A. thaliana/Wei1;50: A. thaliana/Wt5;"
  chart_colors "0,0,0,255:0,0,0,255;4,4,4,255:0,0,0,255;8,8,8,255:0,0,0,255;12,12,12,255:0,0,0,255;16,16,16,255:0,0,0,255;20,20,20,255:0,0,0,255;24,24,24,255:0,0,0,255;27,27,27,255:0,0,0,255;31,31,31,255:0,0,0,255;35,35,35,255:0,0,0,255;39,39,39,255:0,0,0,255;43,43,43,255:0,0,0,255;47,47,47,255:0,0,0,255;51,51,51,255:0,0,0,255;55,55,55,255:0,0,0,255;59,59,59,255:0,0,0,255;63,63,63,255:0,0,0,255;67,67,67,255:0,0,0,255;71,71,71,255:0,0,0,255;74,74,74,255:0,0,0,255;78,78,78,255:0,0,0,255;82,82,82,255:0,0,0,255;86,86,86,255:0,0,0,255;90,90,90,255:0,0,0,255;94,94,94,255:0,0,0,255;98,98,98,255:0,0,0,255;102,102,102,255:0,0,0,255;106,106,106,255:0,0,0,255;110,110,110,255:0,0,0,255;114,114,114,255:0,0,0,255;118,118,118,255:0,0,0,255;121,121,121,255:0,0,0,255;125,125,125,255:0,0,0,255;129,129,129,255:0,0,0,255;133,133,133,255:0,0,0,255;137,137,137,255:0,0,0,255;141,141,141,255:0,0,0,255;145,145,145,255:0,0,0,255;149,149,149,255:0,0,0,255;153,153,153,255:0,0,0,255;157,157,157,255:0,0,0,255;161,161,161,255:0,0,0,255;165,165,165,255:0,0,0,255;168,168,168,255:0,0,0,255;172,172,172,255:0,0,0,255;176,176,176,255:0,0,0,255;180,180,180,255:0,0,0,255;184,184,184,255:0,0,0,255;188,188,188,255:0,0,0,255;192,192,192,255:0,0,0,255"
  connectPriorItems "true"
  grid_color "#c0c0c0"
  hm_gamma 1.0
  hm_lower_bound -1.0
  hm_lower_col "#0000ff"
  hm_middle_bound 0.0
  hm_middle_col "#ffffff"
  hm_upper_bound 1.0
  hm_upper_col "#ff0000"
  node_axisWidth 1.0
  node_categoryBackgroundColorA "#e1ffff"
  node_categoryBackgroundColorB "#000000"
  node_categoryBackgroundColorC "#ffffe1"
  node_categoryBackgroundColorIndexA -1
  node_categoryBackgroundColorIndexC -1
  node_chartShapeSize 6.0
  node_chartStdDevLineWidth 4.0
  node_chartStdDevTopWidth 10.0
  node_gridWidth 0.5
  node_halfErrorBar "false"
  node_lineChartFillTimeGaps "true"
  node_lineChartShowLines "true"
  node_lineChartShowShapes "true"
  node_lineChartShowStdDev "false"
  node_lineChartShowStdDevRangeLine "true"
  node_outlineBorderWidth 4.0
  node_plotAxisFontSize 30
  node_plotAxisRotation 0.0
  node_plotAxisSteps 1.0
  node_plotOrientationHor "true"
  node_removeEmptyConditions "false"
  node_showCategoryAxis "false"
  node_showGridCategory "true"
  node_showGridRange "false"
  node_showRangeAxis "false"
  node_usePieScale "true"
  node_useStdErr "false"
  sbgn [
    role "PROCESSDESCRIPTION"
  ]
  ttestCircleSize 10.0
  url "http://pgrc-35.ipk-gatersleben.de/pls/htmldb_pgrc/f?p=112:7:2455003602406520::NO::P7_PATHWAY_ID:31"
  directed 1
  node [
    id 1
    zlevel -1

    graphics [
      x 100.0
      y 531.0
      w 30.0
      h 30.0
      fill "#FFFFFF"
      outline "#000000"
      frameThickness 1.5
      gradient -0.3333333333333333
      rounding 5.0
      type "oval"
    ]
    label "ATP"
    labelgraphics [
      alignment "left"
      anchor "c"
      color "#000000"
      fontName "Tahoma"
      fontSize 11
      fontStyle "plain"
      type "text"
    ]
    oldlabel "ATP"
    sbgn [
      role "SIMPLECHEMICAL"
    ]
    url "http://pgrc-35.ipk-gatersleben.de/pls/htmldb_pgrc/f?p=112:10:::NO::P10_PATHWAY_OBJECT_ID:spec11loc87"
  ]
  node [
    id 2
    zlevel -1

    graphics [
      x 248.0
      y 531.0
      w 30.0
      h 30.0
      fill "#FFFFFF"
      outline "#000000"
      frameThickness 1.5
      gradient -0.3333333333333333
      rounding 5.0
      type "oval"
    ]
    label "ATP"
    labelgraphics [
      alignment "left"
      anchor "c"
      color "#000000"
      fontName "Tahoma"
      fontSize 11
      fontStyle "plain"
      type "text"
    ]
    oldlabel "ATP"
    sbgn [
      role "SIMPLECHEMICAL"
    ]
    url "http://pgrc-35.ipk-gatersleben.de/pls/htmldb_pgrc/f?p=112:10:::NO::P10_PATHWAY_OBJECT_ID:spec11loc90"
  ]
  node [
    id 3
    zlevel -1

    graphics [
      x 100.0
      y 613.0
      w 30.0
      h 30.0
      fill "#FFFFFF"
      outline "#000000"
      frameThickness 1.5
      gradient -0.3333333333333333
      rounding 5.0
      type "oval"
    ]
    label "ADP"
    labelgraphics [
      alignment "left"
      anchor "c"
      color "#000000"
      fontName "Tahoma"
      fontSize 11
      fontStyle "plain"
      type "text"
    ]
    oldlabel "ADP"
    sbgn [
      role "SIMPLECHEMICAL"
    ]
    url "http://pgrc-35.ipk-gatersleben.de/pls/htmldb_pgrc/f?p=112:10:::NO::P10_PATHWAY_OBJECT_ID:spec13loc87"
  ]
  node [
    id 4
    zlevel -1

    graphics [
      x 143.6484375
      y 663.8
      w 30.0
      h 30.0
      fill "#FFFFFF"
      outline "#000000"
      frameThickness 1.5
      gradient -0.3333333333333333
      rounding 5.0
      type "oval"
    ]
    label "F6P"
    labelgraphics [
      alignment "left"
      anchor "c"
      color "#000000"
      fontName "Tahoma"
      fontSize 11
      fontStyle "plain"
      type "text"
    ]
    oldlabel "D-fructose 6-phosphate"
    sbgn [
      role "SIMPLECHEMICAL"
    ]
    url "http://pgrc-35.ipk-gatersleben.de/pls/htmldb_pgrc/f?p=112:10:::NO::P10_PATHWAY_OBJECT_ID:spec15loc87"
  ]
  node [
    id 5
    zlevel -1

    graphics [
      x 377.5
      y 327.0
      w 30.0
      h 30.0
      fill "#FFFFFF"
      outline "#000000"
      frameThickness 1.5
      gradient -0.3333333333333333
      rounding 5.0
      type "oval"
    ]
    label "F6P"
    labelgraphics [
      alignment "left"
      anchor "c"
      color "#000000"
      fontName "Tahoma"
      fontSize 11
      fontStyle "plain"
      type "text"
    ]
    oldlabel "D-fructose 6-phosphate"
    sbgn [
      role "SIMPLECHEMICAL"
    ]
    url "http://pgrc-35.ipk-gatersleben.de/pls/htmldb_pgrc/f?p=112:10:::NO::P10_PATHWAY_OBJECT_ID:spec15loc90"
  ]
  node [
    id 6
    zlevel -1

    graphics [
      x 382.5
      y 413.0
      w 30.0
      h 30.0
      fill "#FFFFFF"
      outline "#000000"
      frameThickness 1.5
      gradient 0.0
      rounding 5.0
      type "oval"
    ]
    label "PP"
    labelgraphics [
      alignment "left"
      anchor "c"
      color "#000000"
      fontName "Tahoma"
      fontSize 11
      fontStyle "plain"
      type "text"
    ]
    oldlabel "PP"
    sbgn [
      role "SIMPLECHEMICAL"
    ]
    url "http://pgrc-35.ipk-gatersleben.de/pls/htmldb_pgrc/f?p=112:10:::NO::P10_PATHWAY_OBJECT_ID:spec20loc90"
  ]
  node [
    id 7
    zlevel -1

    graphics [
      x 425.375
      y 380.0
      w 30.0
      h 30.0
      fill "#FFFFFF"
      outline "#000000"
      frameThickness 1.5
      gradient 0.0
      rounding 5.0
      type "oval"
    ]
    label "UDPglc"
    labelgraphics [
      alignment "left"
      anchor "c"
      color "#000000"
      fontName "Tahoma"
      fontSize 11
      fontStyle "plain"
      type "text"
    ]
    oldlabel "UDP-D-glucose"
    sbgn [
      role "SIMPLECHEMICAL"
    ]
    url "http://pgrc-35.ipk-gatersleben.de/pls/htmldb_pgrc/f?p=112:10:::NO::P10_PATHWAY_OBJECT_ID:spec21loc90"
  ]
  node [
    id 8
    zlevel -1

    graphics [
      x 382.5
      y 485.0
      w 30.0
      h 30.0
      fill "#FFFFFF"
      outline "#000000"
      frameThickness 1.5
      gradient 0.0
      rounding 5.0
      type "oval"
    ]
    label "UTP"
    labelgraphics [
      alignment "left"
      anchor "c"
      color "#000000"
      fontName "Tahoma"
      fontSize 11
      fontStyle "plain"
      type "text"
    ]
    oldlabel "UTP"
    sbgn [
      role "SIMPLECHEMICAL"
    ]
    url "http://pgrc-35.ipk-gatersleben.de/pls/htmldb_pgrc/f?p=112:10:::NO::P10_PATHWAY_OBJECT_ID:spec22loc90"
  ]
  node [
    id 9
    zlevel -1

    graphics [
      x 377.5
      y 264.33333333333326
      w 30.0
      h 30.0
      fill "#FFFFFF"
      outline "#000000"
      frameThickness 1.5
      gradient 0.0
      rounding 5.0
      type "oval"
    ]
    label "UDP"
    labelgraphics [
      alignment "left"
      anchor "c"
      color "#000000"
      fontName "Tahoma"
      fontSize 11
      fontStyle "plain"
      type "text"
    ]
    oldlabel "UDP"
    sbgn [
      role "SIMPLECHEMICAL"
    ]
    url "http://pgrc-35.ipk-gatersleben.de/pls/htmldb_pgrc/f?p=112:10:::NO::P10_PATHWAY_OBJECT_ID:spec23loc90"
  ]
  node [
    id 10
    zlevel -1

    graphics [
      x 282.83333333333326
      y 353.0
      w 10.0
      h 10.0
      fill "#FFFFFF"
      outline "#000000"
      frameThickness 1.5
      gradient 0.0
      rounding 0.0
      type "org.graffiti.plugins.views.defaults.RectangularNodeShape"
    ]
    oldlabel "sucrose synthase"
    sbgn [
      role "PROCESS"
    ]
    url "http://pgrc-35.ipk-gatersleben.de/pls/htmldb_pgrc/f?p=112:10:::NO::P10_PATHWAY_OBJECT_ID:reaction_35_1_90"
  ]
  node [
    id 11
    zlevel -1

    graphics [
      x 425.375
      y 449.0
      w 10.0
      h 10.0
      fill "#FFFFFF"
      outline "#000000"
      frameThickness 1.5
      gradient 0.0
      rounding 0.0
      type "org.graffiti.plugins.views.defaults.RectangularNodeShape"
    ]
    oldlabel "UDP-glucose pyrophosphorylase"
    sbgn [
      role "PROCESS"
    ]
    url "http://pgrc-35.ipk-gatersleben.de/pls/htmldb_pgrc/f?p=112:10:::NO::P10_PATHWAY_OBJECT_ID:reaction_39_2_90"
  ]
  node [
    id 12
    zlevel -1

    graphics [
      x 144.4375
      y 573.0
      w 10.0
      h 10.0
      fill "#FFFFFF"
      outline "#000000"
      frameThickness 1.5
      gradient 0.0
      rounding 0.0
      type "org.graffiti.plugins.views.defaults.RectangularNodeShape"
    ]
    oldlabel "fructokinase"
    sbgn [
      role "PROCESS"
    ]
    url "http://pgrc-35.ipk-gatersleben.de/pls/htmldb_pgrc/f?p=112:10:::NO::P10_PATHWAY_OBJECT_ID:reaction_37_4_87"
  ]
  node [
    id 13
    zlevel -1

    graphics [
      x 282.83333333333326
      y 663.8
      w 10.0
      h 10.0
      fill "#FFFFFF"
      outline "#000000"
      frameThickness 1.5
      gradient 0.0
      rounding 0.0
      type "org.graffiti.plugins.views.defaults.RectangularNodeShape"
    ]
    oldlabel "phosphoglucose isomerase"
    sbgn [
      role "PROCESS"
    ]
    url "http://pgrc-35.ipk-gatersleben.de/pls/htmldb_pgrc/f?p=112:10:::NO::P10_PATHWAY_OBJECT_ID:reaction_40_5_87"
  ]
  node [
    id 14
    zlevel -1

    graphics [
      x 144.438
      y 351.0
      w 10.0
      h 10.0
      fill "#FFFFFF"
      outline "#000000"
      frameThickness 1.5
      gradient 0.0
      rounding 0.0
      type "org.graffiti.plugins.views.defaults.RectangularNodeShape"
    ]
    oldlabel "invertase"
    sbgn [
      role "PROCESS"
    ]
    url "http://pgrc-35.ipk-gatersleben.de/pls/htmldb_pgrc/f?p=112:10:::NO::P10_PATHWAY_OBJECT_ID:reaction_36_7_87"
  ]
  node [
    id 15
    zlevel -1

    graphics [
      x 425.375
      y 293.0
      w 10.0
      h 10.0
      fill "#FFFFFF"
      outline "#000000"
      frameThickness 1.5
      gradient 0.0
      rounding 0.0
      type "org.graffiti.plugins.views.defaults.RectangularNodeShape"
    ]
    oldlabel "sucrose phosphate synthase"
    sbgn [
      role "PROCESS"
    ]
    url "http://pgrc-35.ipk-gatersleben.de/pls/htmldb_pgrc/f?p=112:10:::NO::P10_PATHWAY_OBJECT_ID:reaction_351_8_90"
  ]
  node [
    id 16
    zlevel -1

    graphics [
      x 425.375
      y 596.0
      w 10.0
      h 10.0
      fill "#FFFFFF"
      outline "#000000"
      frameThickness 1.5
      gradient 0.0
      rounding 0.0
      type "org.graffiti.plugins.views.defaults.RectangularNodeShape"
    ]
    oldlabel "phosphoglucomutase (cPGM)"
    sbgn [
      role "PROCESS"
    ]
    url "http://pgrc-35.ipk-gatersleben.de/pls/htmldb_pgrc/f?p=112:10:::NO::P10_PATHWAY_OBJECT_ID:reaction_43_44_87"
  ]
  node [
    id 17
    zlevel -1

    graphics [
      x 224.5
      y 202.0
      w 30.0
      h 30.0
      fill "#FFFFFF"
      outline "#000000"
      frameThickness 1.5
      gradient -0.3333333333333333
      rounding 5.0
      type "oval"
    ]
    label "P"
    labelgraphics [
      alignment "left"
      anchor "c"
      color "#000000"
      fontName "Tahoma"
      fontSize 11
      fontStyle "plain"
      type "text"
    ]
    oldlabel "P"
    sbgn [
      role "SIMPLECHEMICAL"
    ]
    url "http://pgrc-35.ipk-gatersleben.de/pls/htmldb_pgrc/f?p=112:10:::NO::P10_PATHWAY_OBJECT_ID:spec14loc87"
  ]
  node [
    id 18
    zlevel -1

    graphics [
      x 282.833
      y 224.0
      w 10.0
      h 10.0
      fill "#FFFFFF"
      outline "#000000"
      frameThickness 1.5
      gradient 0.0
      rounding 0.0
      type "org.graffiti.plugins.views.defaults.RectangularNodeShape"
    ]
    oldlabel "sucrose phosphate phosphatase"
    sbgn [
      role "PROCESS"
    ]
    url "http://pgrc-35.ipk-gatersleben.de/pls/htmldb_pgrc/f?p=112:10:::NO::P10_PATHWAY_OBJECT_ID:reaction_352_9_87"
  ]
  node [
    id 19
    zlevel -1

    graphics [
      x 248.0
      y 613.0
      w 30.0
      h 30.0
      fill "#FFFFFF"
      outline "#000000"
      frameThickness 1.5
      gradient -0.3333333333333333
      rounding 5.0
      type "oval"
    ]
    label "ADP"
    labelgraphics [
      alignment "left"
      anchor "c"
      color "#000000"
      fontName "Tahoma"
      fontSize 11
      fontStyle "plain"
      type "text"
    ]
    oldlabel "ADP"
    sbgn [
      role "SIMPLECHEMICAL"
    ]
    url "http://pgrc-35.ipk-gatersleben.de/pls/htmldb_pgrc/f?p=112:10:::NO::P10_PATHWAY_OBJECT_ID:spec13loc90"
  ]
  node [
    id 20
    zlevel -1

    graphics [
      x 282.83333333333326
      y 573.0
      w 10.0
      h 10.0
      fill "#FFFFFF"
      outline "#000000"
      frameThickness 1.5
      gradient 0.0
      rounding 0.0
      type "org.graffiti.plugins.views.defaults.RectangularNodeShape"
    ]
    oldlabel "hexokinase"
    sbgn [
      role "PROCESS"
    ]
    url "http://pgrc-35.ipk-gatersleben.de/pls/htmldb_pgrc/f?p=112:10:::NO::P10_PATHWAY_OBJECT_ID:reaction_38_6_90"
  ]
  node [
    id 21
    zlevel -1

    graphics [
      x 425.375
      y 535.0
      w 30.0
      h 30.0
      fill "#FFFFFF"
      outline "#000000"
      frameThickness 1.5
      gradient 0.0
      rounding 5.0
      type "oval"
    ]
    label "G1P"
    labelgraphics [
      alignment "left"
      anchor "c"
      color "#000000"
      fontName "Tahoma"
      fontSize 11
      fontStyle "plain"
      type "text"
    ]
    oldlabel "D-glucose 1-phosphate"
    sbgn [
      role "SIMPLECHEMICAL"
    ]
    url "http://pgrc-35.ipk-gatersleben.de/pls/htmldb_pgrc/f?p=112:10:::NO::P10_PATHWAY_OBJECT_ID:spec17loc90"
  ]
  node [
    id 22
    zlevel -1

    graphics [
      x 425.375
      y 223.0
      w 30.0
      h 30.0
      fill "#FFFFFF"
      outline "#000000"
      frameThickness 1.5
      gradient 0.0
      rounding 5.0
      type "oval"
    ]
    label "S6P"
    labelgraphics [
      alignment "left"
      anchor "c"
      color "#000000"
      fontName "Tahoma"
      fontSize 11
      fontStyle "plain"
      type "text"
    ]
    oldlabel "sucrose 6(F)-phosphate"
    sbgn [
      role "SIMPLECHEMICAL"
    ]
    url "http://pgrc-35.ipk-gatersleben.de/pls/htmldb_pgrc/f?p=112:10:::NO::P10_PATHWAY_OBJECT_ID:spec25loc90"
  ]
  node [
    id 23
    zlevel -1

    graphics [
      x 143.6484375
      y 443.0
      w 30.0
      h 30.0
      fill "#FFFFFF"
      outline "#000000"
      frameThickness 1.5
      gradient 0.0
      rounding 5.0
      type "oval"
    ]
    label "Fru"
    labelgraphics [
      alignment "left"
      anchor "c"
      color "#000000"
      fontName "Tahoma"
      fontSize 11
      fontStyle "plain"
      type "text"
    ]
    oldlabel "D-fructose"
    sbgn [
      role "SIMPLECHEMICAL"
    ]
    url "http://pgrc-35.ipk-gatersleben.de/pls/htmldb_pgrc/f?p=112:10:::NO::P10_PATHWAY_OBJECT_ID:spec24loc90"
  ]
  node [
    id 24
    zlevel -1

    graphics [
      x 282.83333333333326
      y 443.0
      w 30.0
      h 30.0
      fill "#FFFFFF"
      outline "#000000"
      frameThickness 1.5
      gradient 0.0
      rounding 5.0
      type "oval"
    ]
    label "Glc"
    labelgraphics [
      alignment "left"
      anchor "c"
      color "#000000"
      fontName "Tahoma"
      fontSize 11
      fontStyle "plain"
      type "text"
    ]
    oldlabel "D-glucose"
    sbgn [
      role "SIMPLECHEMICAL"
    ]
    url "http://pgrc-35.ipk-gatersleben.de/pls/htmldb_pgrc/f?p=112:10:::NO::P10_PATHWAY_OBJECT_ID:spec16loc87"
  ]
  node [
    id 25
    zlevel -1

    graphics [
      x 220.83333333333326
      y 353.0
      w 54.0
      h 30.0
      fill "#FFFFFF"
      outline "#000000"
      frameThickness 1.5
      gradient 0.0
      rounding 10.0
      type "rectangle"
    ]
    label "2.4.1.13"
    labelgraphics [
      alignment "left"
      anchor "c"
      color "#000000"
      fontName "Tahoma"
      fontSize 11
      fontStyle "plain"
      type "text"
    ]
    oldlabel "sucrose synthase"
    sbgn [
      role "MACROMOLECULE"
    ]
    tooltip "sucrose synthase"
    url "http://pgrc-35.ipk-gatersleben.de/pls/htmldb_pgrc/f?p=112:10:::NO::P10_PATHWAY_OBJECT_ID:reaction_35_1_90"
  ]
  node [
    id 26
    zlevel -1

    graphics [
      x 363.375
      y 449.0
      w 54.0
      h 30.0
      fill "#FFFFFF"
      outline "#000000"
      frameThickness 1.5
      gradient 0.0
      rounding 10.0
      type "rectangle"
    ]
    label "2.7.7.9"
    labelgraphics [
      alignment "left"
      anchor "c"
      color "#000000"
      fontName "Tahoma"
      fontSize 11
      fontStyle "plain"
      type "text"
    ]
    oldlabel "UDP-glucose pyrophosphorylase"
    sbgn [
      role "MACROMOLECULE"
    ]
    tooltip "UDP-glucose pyrophosphorylase"
    url "http://pgrc-35.ipk-gatersleben.de/pls/htmldb_pgrc/f?p=112:10:::NO::P10_PATHWAY_OBJECT_ID:reaction_39_2_90"
  ]
  node [
    id 27
    zlevel -1

    graphics [
      x 82.43799999999999
      y 573.0
      w 54.0
      h 30.0
      fill "#FFFFFF"
      outline "#000000"
      frameThickness 1.5
      gradient 0.0
      rounding 10.0
      type "rectangle"
    ]
    label "2.7.1.4"
    labelgraphics [
      alignment "left"
      anchor "c"
      color "#000000"
      fontName "Tahoma"
      fontSize 11
      fontStyle "plain"
      type "text"
    ]
    oldlabel "fructokinase"
    sbgn [
      role "MACROMOLECULE"
    ]
    tooltip "fructokinase"
    url "http://pgrc-35.ipk-gatersleben.de/pls/htmldb_pgrc/f?p=112:10:::NO::P10_PATHWAY_OBJECT_ID:reaction_37_4_87"
  ]
  node [
    id 28
    zlevel -1

    graphics [
      x 282.83333333333326
      y 713.8
      w 54.0
      h 30.0
      fill "#FFFFFF"
      outline "#000000"
      frameThickness 1.5
      gradient 0.0
      rounding 10.0
      type "rectangle"
    ]
    label "5.3.1.9"
    labelgraphics [
      alignment "left"
      anchor "c"
      color "#000000"
      fontName "Tahoma"
      fontSize 11
      fontStyle "plain"
      type "text"
    ]
    oldlabel "phosphoglucose isomerase"
    sbgn [
      role "MACROMOLECULE"
    ]
    tooltip "phosphoglucose isomerase"
    url "http://pgrc-35.ipk-gatersleben.de/pls/htmldb_pgrc/f?p=112:10:::NO::P10_PATHWAY_OBJECT_ID:reaction_40_5_87"
  ]
  node [
    id 29
    zlevel -1

    graphics [
      x 82.438
      y 351.0
      w 54.0
      h 30.0
      fill "#FFFFFF"
      outline "#000000"
      frameThickness 1.5
      gradient 0.0
      rounding 10.0
      type "rectangle"
    ]
    label "3.2.1.26"
    labelgraphics [
      alignment "left"
      anchor "c"
      color "#000000"
      fontName "Tahoma"
      fontSize 11
      fontStyle "plain"
      type "text"
    ]
    oldlabel "invertase"
    sbgn [
      role "MACROMOLECULE"
    ]
    tooltip "invertase"
    url "http://pgrc-35.ipk-gatersleben.de/pls/htmldb_pgrc/f?p=112:10:::NO::P10_PATHWAY_OBJECT_ID:reaction_36_7_87"
  ]
  node [
    id 30
    zlevel -1

    graphics [
      x 487.375
      y 293.0
      w 54.0
      h 30.0
      fill "#FFFFFF"
      outline "#000000"
      frameThickness 1.5
      gradient 0.0
      rounding 10.0
      type "rectangle"
    ]
    label "2.4.1.14"
    labelgraphics [
      alignment "left"
      anchor "c"
      color "#000000"
      fontName "Tahoma"
      fontSize 11
      fontStyle "plain"
      type "text"
    ]
    oldlabel "sucrose phosphate synthase"
    sbgn [
      role "MACROMOLECULE"
    ]
    tooltip "sucrose phosphate synthase"
    url "http://pgrc-35.ipk-gatersleben.de/pls/htmldb_pgrc/f?p=112:10:::NO::P10_PATHWAY_OBJECT_ID:reaction_351_8_90"
  ]
  node [
    id 31
    zlevel -1

    graphics [
      x 487.375
      y 596.0
      w 54.0
      h 30.0
      fill "#FFFFFF"
      outline "#000000"
      frameThickness 1.5
      gradient 0.0
      rounding 10.0
      type "rectangle"
    ]
    label "5.4.2.2"
    labelgraphics [
      alignment "left"
      anchor "c"
      color "#000000"
      fontName "Tahoma"
      fontSize 11
      fontStyle "plain"
      type "text"
    ]
    oldlabel "phosphoglucomutase (cPGM)"
    sbgn [
      role "MACROMOLECULE"
    ]
    tooltip "phosphoglucomutase (cPGM)"
    url "http://pgrc-35.ipk-gatersleben.de/pls/htmldb_pgrc/f?p=112:10:::NO::P10_PATHWAY_OBJECT_ID:reaction_43_44_87"
  ]
  node [
    id 32
    zlevel -1

    graphics [
      x 282.833
      y 166.0
      w 54.0
      h 30.0
      fill "#FFFFFF"
      outline "#000000"
      frameThickness 1.5
      gradient 0.0
      rounding 10.0
      type "rectangle"
    ]
    label "3.1.3.24"
    labelgraphics [
      alignment "left"
      anchor "c"
      color "#000000"
      fontName "Tahoma"
      fontSize 11
      fontStyle "plain"
      type "text"
    ]
    oldlabel "sucrose phosphate phosphatase"
    sbgn [
      role "MACROMOLECULE"
    ]
    tooltip "sucrose phosphate phosphatase"
    url "http://pgrc-35.ipk-gatersleben.de/pls/htmldb_pgrc/f?p=112:10:::NO::P10_PATHWAY_OBJECT_ID:reaction_352_9_87"
  ]
  node [
    id 33
    zlevel -1

    graphics [
      x 220.83333333333326
      y 573.0
      w 54.0
      h 30.0
      fill "#FFFFFF"
      outline "#000000"
      frameThickness 1.5
      gradient 0.0
      rounding 10.0
      type "rectangle"
    ]
    label "2.7.1.1"
    labelgraphics [
      alignment "left"
      anchor "c"
      color "#000000"
      fontName "Tahoma"
      fontSize 11
      fontStyle "plain"
      type "text"
    ]
    oldlabel "hexokinase"
    sbgn [
      role "MACROMOLECULE"
    ]
    tooltip "hexokinase"
    url "http://pgrc-35.ipk-gatersleben.de/pls/htmldb_pgrc/f?p=112:10:::NO::P10_PATHWAY_OBJECT_ID:reaction_38_6_90"
  ]
  node [
    id 34
    zlevel -1

    graphics [
      x 283.5
      y 391.0
      w 510.0
      h 702.0
      fill "#FFFFFF"
      outline "#000000"
      frameThickness 6.0
      gradient 0.0
      rounding 30.0
      type "rectangle"
    ]
    label "cytosol"
    labelgraphics [
      alignment "center"
      anchor "t"
      color "#000000"
      fontName "Arial"
      fontSize 12
      fontStyle "plain"
      type "text"
    ]
    sbgn [
      role "COMPARTMENT"
    ]
  ]
  node [
    id 35
    zlevel -1

    graphics [
      x 425.84375
      y 663.4395833333333
      w 30.0
      h 30.0
      fill "#FFFFFF"
      outline "#000000"
      frameThickness 1.5
      gradient 0.0
      rounding 5.0
      type "oval"
    ]
    label "G6P"
    labelgraphics [
      alignment "left"
      anchor "c"
      color "#000000"
      fontName "Tahoma"
      fontSize 11
      fontStyle "plain"
      type "text"
    ]
    oldlabel "D-glucose 6-phosphate"
    sbgn [
      role "SIMPLECHEMICAL"
    ]
    src [
      fileName "Carbohydrate Metabolism.Glycolysis, Gluconeogenesis.gml;-;-"
    ]
    url "http://pgrc-35.ipk-gatersleben.de/pls/htmldb_pgrc/f?p=112:10:::NO::P10_PATHWAY_OBJECT_ID:spec18loc92"
  ]
  node [
    id 36
    zlevel -1

    graphics [
      x 100.0
      y 223.0
      w 30.0
      h 30.0
      fill "#FFFFFF"
      outline "#000000"
      frameThickness 1.5
      gradient 0.0
      rounding 5.0
      type "oval"
    ]
    label "Galactinol"
    labelgraphics [
      alignment "left"
      anchor "c"
      color "#000000"
      fontName "Tahoma"
      fontSize 11
      fontStyle "plain"
      type "text"
    ]
    oldlabel "galactinol"
    sbgn [
      role "SIMPLECHEMICAL"
    ]
    url "http://pgrc-35.ipk-gatersleben.de/pls/htmldb_pgrc/f?p=112:10:::NO::P10_PATHWAY_OBJECT_ID:spec581loc5"
  ]
  node [
    id 37
    zlevel -1

    graphics [
      x 143.6484375
      y 79.11133333333333
      w 30.0
      h 30.0
      fill "#FFFFFF"
      outline "#000000"
      frameThickness 1.5
      gradient -0.3333333333333333
      rounding 5.0
      type "oval"
    ]
    label "Raffinose"
    labelgraphics [
      alignment "left"
      anchor "c"
      color "#000000"
      fontName "Tahoma"
      fontSize 11
      fontStyle "plain"
      type "text"
    ]
    oldlabel "raffinose"
    sbgn [
      role "SIMPLECHEMICAL"
    ]
    url "http://pgrc-35.ipk-gatersleben.de/pls/htmldb_pgrc/f?p=112:10:::NO::P10_PATHWAY_OBJECT_ID:spec583loc5"
  ]
  node [
    id 38
    zlevel -1

    graphics [
      x 144.0
      y 166.0
      w 10.0
      h 10.0
      fill "#FFFFFF"
      outline "#000000"
      frameThickness 1.5
      gradient 0.0
      rounding 0.0
      type "rectangle"
    ]
    oldlabel "galactinol-sucrose galactosyltransferase"
    sbgn [
      role "PROCESS"
    ]
    url "http://pgrc-35.ipk-gatersleben.de/pls/htmldb_pgrc/f?p=112:10:::NO::P10_PATHWAY_OBJECT_ID:reaction_272_306_5"
  ]
  node [
    id 39
    zlevel -1

    graphics [
      x 100.0
      y 112.11133333333333
      w 30.0
      h 30.0
      fill "#FFFFFF"
      outline "#000000"
      frameThickness 1.5
      gradient -0.3333333333333333
      rounding 5.0
      type "oval"
    ]
    label "myo-inositol"
    labelgraphics [
      alignment "left"
      anchor "c"
      color "#000000"
      fontName "Tahoma"
      fontSize 11
      fontStyle "plain"
      type "text"
    ]
    oldlabel "myo-inositol"
    sbgn [
      role "SIMPLECHEMICAL"
    ]
    url "http://pgrc-35.ipk-gatersleben.de/pls/htmldb_pgrc/f?p=112:10:::NO::P10_PATHWAY_OBJECT_ID:spec397loc91"
  ]
  node [
    id 40
    zlevel -1

    graphics [
      x 82.43799999999999
      y 168.0
      w 54.0
      h 30.0
      fill "#FFFFFF"
      outline "#000000"
      frameThickness 1.5
      gradient 0.0
      rounding 10.0
      type "rectangle"
    ]
    label "2.4.1.82"
    labelgraphics [
      alignment "left"
      anchor "c"
      color "#000000"
      fontName "Tahoma"
      fontSize 11
      fontStyle "plain"
      type "text"
    ]
    oldlabel "galactinol-sucrose galactosyltransferase"
    sbgn [
      role "MACROMOLECULE"
    ]
    tooltip "galactinol-sucrose galactosyltransferase"
    url "http://pgrc-35.ipk-gatersleben.de/pls/htmldb_pgrc/f?p=112:10:::NO::P10_PATHWAY_OBJECT_ID:reaction_272_306_5"
  ]
  node [
    id 41
    zlevel -1

    graphics [
      x 143.6484375
      y 264.16666666666663
      w 30.0
      h 30.0
      fill "#FFFFFF"
      outline "#000000"
      frameThickness 1.5
      gradient 0.0
      rounding 5.0
      type "oval"
    ]
    label "Suc"
    labelgraphics [
      alignment "left"
      anchor "c"
      color "#000000"
      fontName "Tahoma"
      fontSize 11
      fontStyle "plain"
      type "text"
    ]
    oldlabel "sucrose"
    sbgn [
      role "SIMPLECHEMICAL"
    ]
    url "http://pgrc-35.ipk-gatersleben.de/pls/htmldb_pgrc/f?p=112:10:::NO::P10_PATHWAY_OBJECT_ID:spec12loc5"
  ]
  node [
    id 42
    zlevel -1

    graphics [
      x 458.375
      y 101.0
      w 50.0
      h 50.0
      fill "#FFFFFF"
      outline "#000000"
      frameThickness 1.5
      gradient 0.0
      rounding 10.0
      type "circle"
    ]
    label "FW"
    labelgraphics [
      alignment "left"
      anchor "c"
      color "#000000"
      fontName "Tahoma"
      fontSize 11
      fontStyle "plain"
      type "text"
    ]
    oldlabel "sucrose phosphate synthase"
    sbgn [
      role "MACROMOLECULE"
    ]
    tooltip "sucrose phosphate synthase"
    url "http://pgrc-35.ipk-gatersleben.de/pls/htmldb_pgrc/f?p=112:10:::NO::P10_PATHWAY_OBJECT_ID:reaction_351_8_90"
  ]
  node [
    id 43
    zlevel -1

    graphics [
      x 50.0
      y 720.0
      w 25.0
      h 25.0
      fill "#FFFFFF"
      outline "#FFFFFF"
      frameThickness 2.0
      gradient 0.0
      rounding 5.0
      type "rectangle"
    ]
    label "A)"
    labelgraphics [
      alignment "center"
      anchor "c"
      color "#000000"
      fontName "Arial"
      fontSize 20
      fontStyle "bold"
      type "text"
    ]
  ]
  edge [
    id 1
    source 9
    target 10
    SBGN [
      BendIn "282.83333333333326;343.0"
    ]
    graphics [
      fill "#000000"
      outline "#000000"
      Line [
        point [ x 0.0 y 0.0 ]
        point [ x 282.83333333333326 y 343.0 ]
        point [ x 0.0 y 0.0 ]
      ]
      arrow "first"
      frameThickness 1.5
      gradient 0.0
      rounding 5.0
      type "org.graffiti.plugins.views.defaults.PolyLineEdgeShape"
      thickness 10.0
    ]
    sbgn [
      role "REVERSIBLELHS"
    ]
  ]
  edge [
    id 2
    source 10
    target 7
    SBGN [
      BendOut "282.83333333333326;363.0"
    ]
    graphics [
      fill "#CCCCCC"
      outline "#000000"
      Line [
        point [ x 0.0 y 0.0 ]
        point [ x 282.83333333333326 y 363.0 ]
        point [ x 0.0 y 0.0 ]
      ]
      arrow "last"
      frameThickness 1.5
      gradient 0.0
      rounding 5.0
      type "org.graffiti.plugins.views.defaults.PolyLineEdgeShape"
      thickness 10.0
    ]
    sbgn [
      role "REVERSIBLERHS"
    ]
  ]
  edge [
    id 3
    source 8
    target 11
    SBGN [
      BendIn "425.375;459.0"
    ]
    graphics [
      fill "#000000"
      outline "#000000"
      Line [
        point [ x 0.0 y 0.0 ]
        point [ x 425.375 y 459.0 ]
        point [ x 0.0 y 0.0 ]
      ]
      arrow "first"
      frameThickness 1.5
      gradient 0.0
      rounding 5.0
      type "org.graffiti.plugins.views.defaults.PolyLineEdgeShape"
      thickness 10.0
    ]
    sbgn [
      role "REVERSIBLELHS"
    ]
  ]
  edge [
    id 4
    source 11
    target 6
    SBGN [
      BendOut "425.375;439.0"
    ]
    graphics [
      fill "#CCCCCC"
      outline "#000000"
      Line [
        point [ x 0.0 y 0.0 ]
        point [ x 425.375 y 439.0 ]
        point [ x 0.0 y 0.0 ]
      ]
      arrow "last"
      frameThickness 1.5
      gradient 0.0
      rounding 5.0
      type "org.graffiti.plugins.views.defaults.PolyLineEdgeShape"
      thickness 10.0
    ]
    sbgn [
      role "REVERSIBLERHS"
    ]
  ]
  edge [
    id 5
    source 11
    target 7
    SBGN [
      BendOut "425.375;439.0"
    ]
    graphics [
      fill "#CCCCCC"
      outline "#000000"
      Line [
        point [ x 0.0 y 0.0 ]
        point [ x 425.375 y 439.0 ]
        point [ x 0.0 y 0.0 ]
      ]
      arrow "last"
      frameThickness 1.5
      gradient 0.0
      rounding 5.0
      type "org.graffiti.plugins.views.defaults.PolyLineEdgeShape"
      thickness 10.0
    ]
    sbgn [
      role "REVERSIBLERHS"
    ]
  ]
  edge [
    id 6
    source 1
    target 12
    SBGN [
      BendIn "144.4375;563.0"
    ]
    graphics [
      fill "#000000"
      outline "#000000"
      Line [
        point [ x 0.0 y 0.0 ]
        point [ x 144.4375 y 563.0 ]
        point [ x 0.0 y 0.0 ]
      ]
      arrow "none"
      frameThickness 1.5
      gradient 0.0
      rounding 5.0
      type "org.graffiti.plugins.views.defaults.PolyLineEdgeShape"
      thickness 10.0
    ]
    sbgn [
      role "CONSUMPTION"
    ]
  ]
  edge [
    id 7
    source 12
    target 3
    SBGN [
      BendOut "144.4375;583.0"
    ]
    graphics [
      fill "#000000"
      outline "#000000"
      Line [
        point [ x 0.0 y 0.0 ]
        point [ x 144.4375 y 583.0 ]
        point [ x 0.0 y 0.0 ]
      ]
      arrow "last"
      frameThickness 1.5
      gradient 0.0
      rounding 5.0
      type "org.graffiti.plugins.views.defaults.PolyLineEdgeShape"
      thickness 10.0
    ]
    sbgn [
      role "PRODUCTION"
    ]
  ]
  edge [
    id 8
    source 12
    target 4
    SBGN [
      BendOut "144.4375;583.0"
    ]
    graphics [
      fill "#000000"
      outline "#000000"
      Line [
        point [ x 0.0 y 0.0 ]
        point [ x 144.4375 y 583.0 ]
        point [ x 0.0 y 0.0 ]
      ]
      arrow "last"
      frameThickness 1.5
      gradient 0.0
      rounding 5.0
      type "org.graffiti.plugins.views.defaults.PolyLineEdgeShape"
      thickness 10.0
    ]
    sbgn [
      role "PRODUCTION"
    ]
  ]
  edge [
    id 9
    source 4
    target 13
    SBGN [
      BendIn "272.83333333333326;663.8"
    ]
    graphics [
      fill "#000000"
      outline "#000000"
      Line [
        point [ x 0.0 y 0.0 ]
        point [ x 272.83333333333326 y 663.8 ]
        point [ x 0.0 y 0.0 ]
      ]
      arrow "first"
      frameThickness 1.5
      gradient 0.0
      rounding 5.0
      type "org.graffiti.plugins.views.defaults.PolyLineEdgeShape"
      thickness 10.0
    ]
    sbgn [
      role "REVERSIBLELHS"
    ]
  ]
  edge [
    id 10
    source 5
    target 15
    SBGN [
      BendIn "425.375;303.0"
    ]
    graphics [
      fill "#000000"
      outline "#000000"
      Line [
        point [ x 0.0 y 0.0 ]
        point [ x 425.375 y 303.0 ]
        point [ x 0.0 y 0.0 ]
      ]
      arrow "first"
      frameThickness 1.5
      gradient 0.0
      rounding 5.0
      type "org.graffiti.plugins.views.defaults.PolyLineEdgeShape"
      thickness 10.0
    ]
    sbgn [
      role "REVERSIBLELHS"
    ]
  ]
  edge [
    id 11
    source 7
    target 15
    SBGN [
      BendIn "425.375;303.0"
    ]
    graphics [
      fill "#000000"
      outline "#000000"
      Line [
        point [ x 0.0 y 0.0 ]
        point [ x 425.375 y 303.0 ]
        point [ x 0.0 y 0.0 ]
      ]
      arrow "first"
      frameThickness 1.5
      gradient 0.0
      rounding 5.0
      type "org.graffiti.plugins.views.defaults.PolyLineEdgeShape"
      thickness 10.0
    ]
    sbgn [
      role "REVERSIBLELHS"
    ]
  ]
  edge [
    id 12
    source 15
    target 9
    SBGN [
      BendOut "425.375;283.0"
    ]
    graphics [
      fill "#CCCCCC"
      outline "#000000"
      Line [
        point [ x 0.0 y 0.0 ]
        point [ x 425.375 y 283.0 ]
        point [ x 0.0 y 0.0 ]
      ]
      arrow "last"
      frameThickness 1.5
      gradient 0.0
      rounding 5.0
      type "org.graffiti.plugins.views.defaults.PolyLineEdgeShape"
      thickness 10.0
    ]
    sbgn [
      role "REVERSIBLERHS"
    ]
  ]
  edge [
    id 13
    source 18
    target 17
    SBGN [
      BendOut "272.833;224.0"
    ]
    graphics [
      fill "#000000"
      outline "#000000"
      Line [
        point [ x 0.0 y 0.0 ]
        point [ x 272.833 y 224.0 ]
        point [ x 0.0 y 0.0 ]
      ]
      arrow "last"
      frameThickness 1.5
      gradient 0.0
      rounding 5.0
      type "org.graffiti.plugins.views.defaults.PolyLineEdgeShape"
      thickness 10.0
    ]
    sbgn [
      role "PRODUCTION"
    ]
  ]
  edge [
    id 14
    source 20
    target 19
    SBGN [
      BendOut "282.83333333333326;583.0"
    ]
    graphics [
      fill "#000000"
      outline "#000000"
      Line [
        point [ x 0.0 y 0.0 ]
        point [ x 282.83333333333326 y 583.0 ]
        point [ x 0.0 y 0.0 ]
      ]
      arrow "last"
      frameThickness 1.5
      gradient 0.0
      rounding 5.0
      type "org.graffiti.plugins.views.defaults.PolyLineEdgeShape"
      thickness 10.0
    ]
    sbgn [
      role "PRODUCTION"
    ]
  ]
  edge [
    id 15
    source 2
    target 20
    SBGN [
      BendIn "282.83333333333326;563.0"
    ]
    graphics [
      fill "#000000"
      outline "#000000"
      Line [
        point [ x 0.0 y 0.0 ]
        point [ x 282.83333333333326 y 563.0 ]
        point [ x 0.0 y 0.0 ]
      ]
      arrow "none"
      frameThickness 1.5
      gradient 0.0
      rounding 5.0
      type "org.graffiti.plugins.views.defaults.PolyLineEdgeShape"
      thickness 10.0
    ]
    sbgn [
      role "CONSUMPTION"
    ]
  ]
  edge [
    id 16
    source 21
    target 11
    SBGN [
      BendIn "425.375;459.0"
    ]
    graphics [
      fill "#000000"
      outline "#000000"
      Line [
        point [ x 0.0 y 0.0 ]
        point [ x 425.375 y 459.0 ]
        point [ x 0.0 y 0.0 ]
      ]
      arrow "first"
      frameThickness 1.5
      gradient 0.0
      rounding 5.0
      type "org.graffiti.plugins.views.defaults.PolyLineEdgeShape"
      thickness 10.0
    ]
    sbgn [
      role "REVERSIBLELHS"
    ]
  ]
  edge [
    id 17
    source 21
    target 16
    SBGN [
      BendIn "425.375;586.0"
    ]
    graphics [
      fill "#000000"
      outline "#000000"
      Line [
        point [ x 0.0 y 0.0 ]
        point [ x 425.375 y 586.0 ]
        point [ x 0.0 y 0.0 ]
      ]
      arrow "first"
      frameThickness 1.5
      gradient 0.0
      rounding 5.0
      type "org.graffiti.plugins.views.defaults.PolyLineEdgeShape"
      thickness 10.0
    ]
    sbgn [
      role "REVERSIBLELHS"
    ]
  ]
  edge [
    id 18
    source 15
    target 22
    SBGN [
      BendOut "425.375;283.0"
    ]
    graphics [
      fill "#CCCCCC"
      outline "#000000"
      Line [
        point [ x 0.0 y 0.0 ]
        point [ x 425.375 y 283.0 ]
        point [ x 0.0 y 0.0 ]
      ]
      arrow "last"
      frameThickness 1.5
      gradient 0.0
      rounding 5.0
      type "org.graffiti.plugins.views.defaults.PolyLineEdgeShape"
      thickness 10.0
    ]
    sbgn [
      role "REVERSIBLERHS"
    ]
  ]
  edge [
    id 19
    source 22
    target 18
    SBGN [
      BendIn "292.833;224.0"
    ]
    graphics [
      fill "#000000"
      outline "#000000"
      Line [
        point [ x 0.0 y 0.0 ]
        point [ x 292.833 y 224.0 ]
        point [ x 0.0 y 0.0 ]
      ]
      arrow "none"
      frameThickness 1.5
      gradient 0.0
      rounding 5.0
      type "org.graffiti.plugins.views.defaults.PolyLineEdgeShape"
      thickness 10.0
    ]
    sbgn [
      role "CONSUMPTION"
    ]
  ]
  edge [
    id 20
    source 10
    target 23
    SBGN [
      BendOut "282.83333333333326;363.0"
    ]
    graphics [
      fill "#CCCCCC"
      outline "#000000"
      Line [
        point [ x 0.0 y 0.0 ]
        point [ x 282.83333333333326 y 363.0 ]
        point [ x 0.0 y 0.0 ]
      ]
      arrow "last"
      frameThickness 1.5
      gradient 0.0
      rounding 5.0
      type "org.graffiti.plugins.views.defaults.PolyLineEdgeShape"
      thickness 10.0
    ]
    sbgn [
      role "REVERSIBLERHS"
    ]
  ]
  edge [
    id 21
    source 14
    target 23
    SBGN [
      BendOut "144.438;361.0"
    ]
    graphics [
      fill "#000000"
      outline "#000000"
      Line [
        point [ x 0.0 y 0.0 ]
        point [ x 144.438 y 361.0 ]
        point [ x 0.0 y 0.0 ]
      ]
      arrow "last"
      frameThickness 1.5
      gradient 0.0
      rounding 5.0
      type "org.graffiti.plugins.views.defaults.PolyLineEdgeShape"
      thickness 10.0
    ]
    sbgn [
      role "PRODUCTION"
    ]
  ]
  edge [
    id 22
    source 23
    target 12
    SBGN [
      BendIn "144.4375;563.0"
    ]
    graphics [
      fill "#000000"
      outline "#000000"
      Line [
        point [ x 0.0 y 0.0 ]
        point [ x 144.4375 y 563.0 ]
        point [ x 0.0 y 0.0 ]
      ]
      arrow "none"
      frameThickness 1.5
      gradient 0.0
      rounding 5.0
      type "org.graffiti.plugins.views.defaults.PolyLineEdgeShape"
      thickness 10.0
    ]
    sbgn [
      role "CONSUMPTION"
    ]
  ]
  edge [
    id 23
    source 14
    target 24
    SBGN [
      BendOut "144.438;361.0"
    ]
    graphics [
      fill "#000000"
      outline "#000000"
      Line [
        point [ x 0.0 y 0.0 ]
        point [ x 144.438 y 361.0 ]
        point [ x 0.0 y 0.0 ]
      ]
      arrow "last"
      frameThickness 1.5
      gradient 0.0
      rounding 5.0
      type "org.graffiti.plugins.views.defaults.PolyLineEdgeShape"
      thickness 10.0
    ]
    sbgn [
      role "PRODUCTION"
    ]
  ]
  edge [
    id 24
    source 24
    target 20
    SBGN [
      BendIn "282.83333333333326;563.0"
    ]
    graphics [
      fill "#000000"
      outline "#000000"
      Line [
        point [ x 0.0 y 0.0 ]
        point [ x 282.83333333333326 y 563.0 ]
        point [ x 0.0 y 0.0 ]
      ]
      arrow "none"
      frameThickness 1.5
      gradient 0.0
      rounding 5.0
      type "org.graffiti.plugins.views.defaults.PolyLineEdgeShape"
      thickness 10.0
    ]
    sbgn [
      role "CONSUMPTION"
    ]
  ]
  edge [
    id 25
    source 25
    target 10
    graphics [
      fill "#000000"
      outline "#000000"
      arrow "last"
      arrowheadstyle "catalysis"
      frameThickness 1.5
      gradient 0.0
      rounding 5.0
      thickness 12.0
    ]
    sbgn [
      role "CATALYSIS"
    ]
  ]
  edge [
    id 26
    source 26
    target 11
    graphics [
      fill "#000000"
      outline "#000000"
      arrow "last"
      arrowheadstyle "catalysis"
      frameThickness 1.5
      gradient 0.0
      rounding 5.0
      thickness 12.0
    ]
    sbgn [
      role "CATALYSIS"
    ]
  ]
  edge [
    id 27
    source 27
    target 12
    graphics [
      fill "#000000"
      outline "#000000"
      arrow "last"
      arrowheadstyle "catalysis"
      frameThickness 1.5
      gradient 0.0
      rounding 5.0
      thickness 12.0
    ]
    sbgn [
      role "CATALYSIS"
    ]
  ]
  edge [
    id 28
    source 28
    target 13
    graphics [
      fill "#000000"
      outline "#000000"
      arrow "last"
      arrowheadstyle "catalysis"
      frameThickness 1.5
      gradient 0.0
      rounding 5.0
      thickness 12.0
    ]
    sbgn [
      role "CATALYSIS"
    ]
  ]
  edge [
    id 29
    source 29
    target 14
    graphics [
      fill "#000000"
      outline "#000000"
      arrow "last"
      arrowheadstyle "catalysis"
      frameThickness 1.5
      gradient 0.0
      rounding 5.0
      thickness 12.0
    ]
    sbgn [
      role "CATALYSIS"
    ]
  ]
  edge [
    id 30
    source 30
    target 15
    graphics [
      fill "#000000"
      outline "#000000"
      arrow "last"
      arrowheadstyle "catalysis"
      frameThickness 1.5
      gradient 0.0
      rounding 5.0
      thickness 12.0
    ]
    sbgn [
      role "CATALYSIS"
    ]
  ]
  edge [
    id 31
    source 31
    target 16
    graphics [
      fill "#000000"
      outline "#000000"
      arrow "last"
      arrowheadstyle "catalysis"
      frameThickness 1.5
      gradient 0.0
      rounding 5.0
      thickness 12.0
    ]
    sbgn [
      role "CATALYSIS"
    ]
  ]
  edge [
    id 32
    source 32
    target 18
    graphics [
      fill "#000000"
      outline "#000000"
      arrow "last"
      arrowheadstyle "catalysis"
      frameThickness 1.5
      gradient 0.0
      rounding 5.0
      thickness 12.0
    ]
    sbgn [
      role "CATALYSIS"
    ]
  ]
  edge [
    id 33
    source 33
    target 20
    graphics [
      fill "#000000"
      outline "#000000"
      arrow "last"
      arrowheadstyle "catalysis"
      frameThickness 1.5
      gradient 0.0
      rounding 5.0
      thickness 12.0
    ]
    sbgn [
      role "CATALYSIS"
    ]
  ]
  edge [
    id 34
    source 20
    target 35
    SBGN [
      BendOut "282.83333333333326;583.0"
    ]
    graphics [
      fill "#000000"
      outline "#000000"
      Line [
        point [ x 0.0 y 0.0 ]
        point [ x 282.83333333333326 y 583.0 ]
        point [ x 0.0 y 0.0 ]
      ]
      arrow "last"
      frameThickness 1.5
      gradient 0.0
      rounding 5.0
      type "org.graffiti.plugins.views.defaults.PolyLineEdgeShape"
      thickness 10.0
    ]
    sbgn [
      role "PRODUCTION"
    ]
  ]
  edge [
    id 35
    source 13
    target 35
    SBGN [
      BendOut "292.83333333333326;663.8"
    ]
    graphics [
      fill "#CCCCCC"
      outline "#000000"
      Line [
        point [ x 0.0 y 0.0 ]
        point [ x 292.83333333333326 y 663.8 ]
        point [ x 0.0 y 0.0 ]
      ]
      arrow "last"
      frameThickness 1.5
      gradient 0.0
      rounding 5.0
      type "org.graffiti.plugins.views.defaults.PolyLineEdgeShape"
      thickness 10.0
    ]
    sbgn [
      role "REVERSIBLERHS"
    ]
  ]
  edge [
    id 36
    source 16
    target 35
    SBGN [
      BendOut "425.375;606.0"
    ]
    graphics [
      fill "#CCCCCC"
      outline "#000000"
      Line [
        point [ x 0.0 y 0.0 ]
        point [ x 425.375 y 606.0 ]
        point [ x 0.0 y 0.0 ]
      ]
      arrow "last"
      frameThickness 1.5
      gradient 0.0
      rounding 5.0
      type "org.graffiti.plugins.views.defaults.PolyLineEdgeShape"
      thickness 10.0
    ]
    sbgn [
      role "REVERSIBLERHS"
    ]
  ]
  edge [
    id 37
    source 36
    target 38
    SBGN [
      BendIn "144.0;176.0"
    ]
    graphics [
      fill "#000000"
      outline "#000000"
      Line [
        point [ x 0.0 y 0.0 ]
        point [ x 144.0 y 176.0 ]
        point [ x 0.0 y 0.0 ]
      ]
      arrow "first"
      frameThickness 1.5
      gradient 0.0
      rounding 5.0
      type "org.graffiti.plugins.views.defaults.PolyLineEdgeShape"
      thickness 10.0
    ]
    sbgn [
      role "REVERSIBLELHS"
    ]
  ]
  edge [
    id 38
    source 38
    target 37
    SBGN [
      BendOut "144.0;156.0"
    ]
    graphics [
      fill "#CCCCCC"
      outline "#000000"
      Line [
        point [ x 0.0 y 0.0 ]
        point [ x 144.0 y 156.0 ]
        point [ x 0.0 y 0.0 ]
      ]
      arrow "last"
      frameThickness 1.5
      gradient 0.0
      rounding 5.0
      type "org.graffiti.plugins.views.defaults.PolyLineEdgeShape"
      thickness 10.0
    ]
    sbgn [
      role "REVERSIBLERHS"
    ]
  ]
  edge [
    id 39
    source 38
    target 39
    SBGN [
      BendOut "144.0;156.0"
    ]
    graphics [
      fill "#CCCCCC"
      outline "#000000"
      Line [
        point [ x 0.0 y 0.0 ]
        point [ x 144.0 y 156.0 ]
        point [ x 0.0 y 0.0 ]
      ]
      arrow "last"
      frameThickness 1.5
      gradient 0.0
      rounding 5.0
      type "org.graffiti.plugins.views.defaults.PolyLineEdgeShape"
      thickness 10.0
    ]
    sbgn [
      role "REVERSIBLERHS"
    ]
  ]
  edge [
    id 40
    source 40
    target 38
    graphics [
      fill "#000000"
      outline "#000000"
      arrow "last"
      arrowheadstyle "catalysis"
      frameThickness 1.5
      gradient 0.0
      rounding 5.0
      thickness 12.0
    ]
    sbgn [
      role "CATALYSIS"
    ]
  ]
  edge [
    id 41
    source 41
    target 38
    SBGN [
      BendIn "144.0;176.0"
    ]
    graphics [
      fill "#000000"
      outline "#000000"
      Line [
        point [ x 0.0 y 0.0 ]
        point [ x 144.0 y 176.0 ]
        point [ x 0.0 y 0.0 ]
      ]
      arrow "first"
      frameThickness 1.5
      gradient 0.0
      rounding 5.0
      type "org.graffiti.plugins.views.defaults.PolyLineEdgeShape"
      thickness 10.0
    ]
    sbgn [
      role "REVERSIBLELHS"
    ]
  ]
  edge [
    id 42
    source 18
    target 41
    SBGN [
      BendOut "272.833;224.0"
    ]
    graphics [
      fill "#000000"
      outline "#000000"
      Line [
        point [ x 0.0 y 0.0 ]
        point [ x 272.833 y 224.0 ]
        point [ x 0.0 y 0.0 ]
      ]
      arrow "last"
      frameThickness 1.5
      gradient 0.0
      rounding 5.0
      type "org.graffiti.plugins.views.defaults.PolyLineEdgeShape"
      thickness 10.0
    ]
    sbgn [
      role "PRODUCTION"
    ]
  ]
  edge [
    id 43
    source 41
    target 14
    SBGN [
      BendIn "144.438;341.0"
    ]
    graphics [
      fill "#000000"
      outline "#000000"
      Line [
        point [ x 0.0 y 0.0 ]
        point [ x 144.438 y 341.0 ]
        point [ x 0.0 y 0.0 ]
      ]
      arrow "none"
      frameThickness 1.5
      gradient 0.0
      rounding 5.0
      type "org.graffiti.plugins.views.defaults.PolyLineEdgeShape"
      thickness 10.0
    ]
    sbgn [
      role "CONSUMPTION"
    ]
  ]
  edge [
    id 44
    source 41
    target 10
    SBGN [
      BendIn "282.83333333333326;343.0"
    ]
    graphics [
      fill "#000000"
      outline "#000000"
      Line [
        point [ x 0.0 y 0.0 ]
        point [ x 282.83333333333326 y 343.0 ]
        point [ x 0.0 y 0.0 ]
      ]
      arrow "first"
      frameThickness 1.5
      gradient 0.0
      rounding 5.0
      type "org.graffiti.plugins.views.defaults.PolyLineEdgeShape"
      thickness 10.0
    ]
    sbgn [
      role "REVERSIBLELHS"
    ]
  ]
]
