# Supplementary material for: VANTED v2: a framework for systems biology applications
Source: BMC Syst Biol. 2012 Nov 10;6:139. doi: 10.1186/1752-0509-6-139 (PMC3610154; doi:10.1186/1752-0509-6-139)
Supplement: Additional file 1 — Supplementary tutorial. ZIP file containing the data for recreating Figures 3 and 4. To guide the user, a PPT file is provided, which lists and describes all necessary steps to be performed in Vanted. [file 1752-0509-6-139-S1.zip › Figure 4.gml]

# generated with VANTED V2.01 at Wed Feb 29 10:16:27 CET 2012
graph [
  axis_color "#c0c0c0"
  chart_color_line_names "1: A. thaliana/Aa0;2: A. thaliana/An2;3: A. thaliana/Ang0;4: A. thaliana/Be0;5: A. thaliana/Bsch2;6: A. thaliana/Bu2;7: A. thaliana/Bu6;8: A. thaliana/Bur0;9: A. thaliana/Da0;10: A. thaliana/Edi0;11: A. thaliana/Ei2;12: A. thaliana/Ei4;13: A. thaliana/El0;14: A. thaliana/EnkheimD;15: A. thaliana/Ep0;16: A. thaliana/Ga0;17: A. thaliana/Goe2;18: A. thaliana/GOT7;19: A. thaliana/Gue0;20: A. thaliana/Gy0;21: A. thaliana/Hi3;22: A. thaliana/Hs0;23: A. thaliana/Is1;24: A. thaliana/Kl0;25: A. thaliana/Ko2;26: A. thaliana/Lan0;27: A. thaliana/Ler1;28: A. thaliana/Li5:3;29: A. thaliana/Lm;30: A. thaliana/Ma2;31: A. thaliana/Me0;32: A. thaliana/Mz0;33: A. thaliana/NFA8;34: A. thaliana/No0;35: A. thaliana/Nok1;36: A. thaliana/Nok2;37: A. thaliana/nok3;38: A. thaliana/Nw3;39: A. thaliana/Old1;40: A. thaliana/Ove0;41: A. thaliana/Po0;42: A. thaliana/Pr0;43: A. thaliana/Pt0;44: A. thaliana/Pyl1;45: A. thaliana/Ra0;46: A. thaliana/RLD1;47: A. thaliana/Ty0;48: A. thaliana/Wc2;49: A. thaliana/Wei1;50: A. thaliana/Wt5;"
  chart_colors "0,0,0,255:0,0,0,255;4,4,4,255:0,0,0,255;8,8,8,255:0,0,0,255;12,12,12,255:0,0,0,255;16,16,16,255:0,0,0,255;20,20,20,255:0,0,0,255;24,24,24,255:0,0,0,255;27,27,27,255:0,0,0,255;31,31,31,255:0,0,0,255;35,35,35,255:0,0,0,255;39,39,39,255:0,0,0,255;43,43,43,255:0,0,0,255;47,47,47,255:0,0,0,255;51,51,51,255:0,0,0,255;55,55,55,255:0,0,0,255;59,59,59,255:0,0,0,255;63,63,63,255:0,0,0,255;67,67,67,255:0,0,0,255;71,71,71,255:0,0,0,255;74,74,74,255:0,0,0,255;78,78,78,255:0,0,0,255;82,82,82,255:0,0,0,255;86,86,86,255:0,0,0,255;90,90,90,255:0,0,0,255;94,94,94,255:0,0,0,255;98,98,98,255:0,0,0,255;102,102,102,255:0,0,0,255;106,106,106,255:0,0,0,255;110,110,110,255:0,0,0,255;114,114,114,255:0,0,0,255;118,118,118,255:0,0,0,255;121,121,121,255:0,0,0,255;125,125,125,255:0,0,0,255;129,129,129,255:0,0,0,255;133,133,133,255:0,0,0,255;137,137,137,255:0,0,0,255;141,141,141,255:0,0,0,255;145,145,145,255:0,0,0,255;149,149,149,255:0,0,0,255;153,153,153,255:0,0,0,255;157,157,157,255:0,0,0,255;161,161,161,255:0,0,0,255;165,165,165,255:0,0,0,255;168,168,168,255:0,0,0,255;172,172,172,255:0,0,0,255;176,176,176,255:0,0,0,255;180,180,180,255:0,0,0,255;184,184,184,255:0,0,0,255;188,188,188,255:0,0,0,255;192,192,192,255:0,0,0,255"
  connectPriorItems "true"
  grid_color "#c0c0c0"
  node_axisWidth 1.0
  node_categoryBackgroundColorA "#e1ffff"
  node_categoryBackgroundColorB "#000000"
  node_categoryBackgroundColorC "#ffffe1"
  node_categoryBackgroundColorIndexA -1
  node_categoryBackgroundColorIndexC -1
  node_chartShapeSize 6.0
  node_chartStdDevLineWidth 4.0
  node_chartStdDevTopWidth 10.0
  node_gridWidth 0.5
  node_halfErrorBar "false"
  node_lineChartFillTimeGaps "true"
  node_lineChartShowLines "true"
  node_lineChartShowShapes "true"
  node_lineChartShowStdDev "false"
  node_lineChartShowStdDevRangeLine "true"
  node_outlineBorderWidth 4.0
  node_plotAxisFontSize 30
  node_plotAxisRotation 0.0
  node_plotAxisSteps 1.0
  node_plotOrientationHor "true"
  node_removeEmptyConditions "false"
  node_showCategoryAxis "false"
  node_showGridCategory "true"
  node_showGridRange "false"
  node_showRangeAxis "false"
  node_usePieScale "true"
  node_useStdErr "false"
  ttestCircleSize 10.0
  directed 1
  node [
    id 1
    zlevel -1

    charting [
      background_color "#000000"
      domainAxis "[unit]"
      empty_border_width 2.0
      empty_border_width_vert 2.0
      maxRange 1.0
      max_charts_in_column -1
      minRange 0.0
      rangeAxis "[unit]"
      rangeStepSize 0.0
      show_legend "false"
      useCustomRange "false"
      useCustomRangeSteps "false"
    ]
    graphics [
      x 3322.1930395056597
      y 333.0041599917047
      w 120.0
      h 120.0
      fill "#CCFFCC"
      outline "#000000"
      component "chart2d_type3"
      frameThickness 1.0
      gradient 0.0
      rounding 5.0
      type "rectangle"
    ]
    label "Arg"
    labelgraphics [
      alignment "center"
      anchor "t"
      color "#000000"
      fontName "Arial"
      fontSize 12
      fontStyle "plain"
      type "text"
    ]
    labelgraphics1 [
      alignment "center"
      anchor "hidden"
      color "#000000"
      fontName "Arial"
      fontSize 12
      fontStyle "plain"
      position [
        localAlign 0.0
        relHor 0.0
        relVert 0.0
      ]
      text "metabolite"
      type "text"
    ]
    mapping [
      measurementdata "<substance id='column 15' name='Arg'><line experimentname='Sulpice dataset A' coordinator='Anja' startdate='29.02.12 00:00' importdate='29.02.12 09:08' genotype='Aa0' growthconditions='Germany' id='1' name='A. thaliana'><sample id='1' time='1' unit='Hour'><average max='NaN' min='NaN' replicates='1' stddev='NaN' unit='µmol/g FW'>NaN</average><data replicates='1' unit='µmol/g FW'>NaN</data></sample></line><line experimentname='Sulpice dataset A' coordinator='Anja' startdate='29.02.12 00:00' importdate='29.02.12 09:08' genotype='An2' growthconditions='Belgium' id='2' name='A. thaliana'><sample id='2' time='1' unit='Hour'><average max='NaN' min='NaN' replicates='1' stddev='NaN' unit='µmol/g FW'>NaN</average><data replicates='1' unit='µmol/g FW'>NaN</data></sample></line><line experimentname='Sulpice dataset A' coordinator='Anja' startdate='29.02.12 00:00' importdate='29.02.12 09:08' genotype='Ang0' growthconditions='Belgium' id='3' name='A. thaliana'><sample id='3' time='1' unit='Hour'><average max='1.6043854347593953' min='1.6043854347593953' replicates='1' stddev='NaN' unit='µmol/g FW'>1.6043854347593953</average><data replicates='1' unit='µmol/g FW'>1.6043854347593953</data></sample></line><line experimentname='Sulpice dataset A' coordinator='Anja' startdate='29.02.12 00:00' importdate='29.02.12 09:08' genotype='Be0' growthconditions='Germany' id='4' name='A. thaliana'><sample id='4' time='1' unit='Hour'><average max='2.5303099774066835' min='2.5303099774066835' replicates='1' stddev='NaN' unit='µmol/g FW'>2.5303099774066835</average><data replicates='1' unit='µmol/g FW'>2.5303099774066835</data></sample></line><line experimentname='Sulpice dataset A' coordinator='Anja' startdate='29.02.12 00:00' importdate='29.02.12 09:08' genotype='Bsch2' growthconditions='Germany' id='5' name='A. thaliana'><sample id='5' time='1' unit='Hour'><average max='1.6631670186981118' min='1.6631670186981118' replicates='1' stddev='NaN' unit='µmol/g FW'>1.6631670186981118</average><data replicates='1' unit='µmol/g FW'>1.6631670186981118</data></sample></line><line experimentname='Sulpice dataset A' coordinator='Anja' startdate='29.02.12 00:00' importdate='29.02.12 09:08' genotype='Bu2' growthconditions='Germany' id='6' name='A. thaliana'><sample id='6' time='1' unit='Hour'><average max='5.933388995662635' min='5.933388995662635' replicates='1' stddev='NaN' unit='µmol/g FW'>5.933388995662635</average><data replicates='1' unit='µmol/g FW'>5.933388995662635</data></sample></line><line experimentname='Sulpice dataset A' coordinator='Anja' startdate='29.02.12 00:00' importdate='29.02.12 09:08' genotype='Bu6' growthconditions='Germany' id='7' name='A. thaliana'><sample id='7' time='1' unit='Hour'><average max='NaN' min='NaN' replicates='1' stddev='NaN' unit='µmol/g FW'>NaN</average><data replicates='1' unit='µmol/g FW'>NaN</data></sample></line><line experimentname='Sulpice dataset A' coordinator='Anja' startdate='29.02.12 00:00' importdate='29.02.12 09:08' genotype='Bur0' growthconditions='Irela' id='8' name='A. thaliana'><sample id='8' time='1' unit='Hour'><average max='2.629668848552219' min='2.629668848552219' replicates='1' stddev='NaN' unit='µmol/g FW'>2.629668848552219</average><data replicates='1' unit='µmol/g FW'>2.629668848552219</data></sample></line><line experimentname='Sulpice dataset A' coordinator='Anja' startdate='29.02.12 00:00' importdate='29.02.12 09:08' genotype='Da0' growthconditions='Germany' id='9' name='A. thaliana'><sample id='9' time='1' unit='Hour'><average max='0.888513203714887' min='0.888513203714887' replicates='1' stddev='NaN' unit='µmol/g FW'>0.888513203714887</average><data replicates='1' unit='µmol/g FW'>0.888513203714887</data></sample></line><line experimentname='Sulpice dataset A' coordinator='Anja' startdate='29.02.12 00:00' importdate='29.02.12 09:08' genotype='Edi0' growthconditions='United Kingdom' id='10' name='A. thaliana'><sample id='10' time='1' unit='Hour'><average max='1.7933267583571446' min='1.7933267583571446' replicates='1' stddev='NaN' unit='µmol/g FW'>1.7933267583571446</average><data replicates='1' unit='µmol/g FW'>1.7933267583571446</data></sample></line><line experimentname='Sulpice dataset A' coordinator='Anja' startdate='29.02.12 00:00' importdate='29.02.12 09:08' genotype='Ei2' growthconditions='Germany' id='11' name='A. thaliana'><sample id='11' time='1' unit='Hour'><average max='0.7592482964800437' min='0.7592482964800437' replicates='1' stddev='NaN' unit='µmol/g FW'>0.7592482964800437</average><data replicates='1' unit='µmol/g FW'>0.7592482964800437</data></sample></line><line experimentname='Sulpice dataset A' coordinator='Anja' startdate='29.02.12 00:00' importdate='29.02.12 09:08' genotype='Ei4' growthconditions='Germany' id='12' name='A. thaliana'><sample id='12' time='1' unit='Hour'><average max='NaN' min='NaN' replicates='1' stddev='NaN' unit='µmol/g FW'>NaN</average><data replicates='1' unit='µmol/g FW'>NaN</data></sample></line><line experimentname='Sulpice dataset A' coordinator='Anja' startdate='29.02.12 00:00' importdate='29.02.12 09:08' genotype='El0' growthconditions='Germany' id='13' name='A. thaliana'><sample id='13' time='1' unit='Hour'><average max='1.5522623029760372' min='1.5522623029760372' replicates='1' stddev='NaN' unit='µmol/g FW'>1.5522623029760372</average><data replicates='1' unit='µmol/g FW'>1.5522623029760372</data></sample></line><line experimentname='Sulpice dataset A' coordinator='Anja' startdate='29.02.12 00:00' importdate='29.02.12 09:08' genotype='EnkheimD' growthconditions='Germany' id='14' name='A. thaliana'><sample id='14' time='1' unit='Hour'><average max='2.1385600464258525' min='2.1385600464258525' replicates='1' stddev='NaN' unit='µmol/g FW'>2.1385600464258525</average><data replicates='1' unit='µmol/g FW'>2.1385600464258525</data></sample></line><line experimentname='Sulpice dataset A' coordinator='Anja' startdate='29.02.12 00:00' importdate='29.02.12 09:08' genotype='Ep0' growthconditions='Germany' id='15' name='A. thaliana'><sample id='15' time='1' unit='Hour'><average max='1.0547580576977758' min='1.0547580576977758' replicates='1' stddev='NaN' unit='µmol/g FW'>1.0547580576977758</average><data replicates='1' unit='µmol/g FW'>1.0547580576977758</data></sample></line><line experimentname='Sulpice dataset A' coordinator='Anja' startdate='29.02.12 00:00' importdate='29.02.12 09:08' genotype='Ga0' growthconditions='Germany' id='16' name='A. thaliana'><sample id='16' time='1' unit='Hour'><average max='NaN' min='NaN' replicates='1' stddev='NaN' unit='µmol/g FW'>NaN</average><data replicates='1' unit='µmol/g FW'>NaN</data></sample></line><line experimentname='Sulpice dataset A' coordinator='Anja' startdate='29.02.12 00:00' importdate='29.02.12 09:08' genotype='Goe2' growthconditions='Germany' id='17' name='A. thaliana'><sample id='17' time='1' unit='Hour'><average max='NaN' min='NaN' replicates='1' stddev='NaN' unit='µmol/g FW'>NaN</average><data replicates='1' unit='µmol/g FW'>NaN</data></sample></line><line experimentname='Sulpice dataset A' coordinator='Anja' startdate='29.02.12 00:00' importdate='29.02.12 09:08' genotype='GOT7' growthconditions='Germany' id='18' name='A. thaliana'><sample id='18' time='1' unit='Hour'><average max='0.26157543397692407' min='0.26157543397692407' replicates='1' stddev='NaN' unit='µmol/g FW'>0.26157543397692407</average><data replicates='1' unit='µmol/g FW'>0.26157543397692407</data></sample></line><line experimentname='Sulpice dataset A' coordinator='Anja' startdate='29.02.12 00:00' importdate='29.02.12 09:08' genotype='Gue0' growthconditions='Germany' id='19' name='A. thaliana'><sample id='19' time='1' unit='Hour'><average max='NaN' min='NaN' replicates='1' stddev='NaN' unit='µmol/g FW'>NaN</average><data replicates='1' unit='µmol/g FW'>NaN</data></sample></line><line experimentname='Sulpice dataset A' coordinator='Anja' startdate='29.02.12 00:00' importdate='29.02.12 09:08' genotype='Gy0' growthconditions='France' id='20' name='A. thaliana'><sample id='20' time='1' unit='Hour'><average max='3.388552187235265' min='3.388552187235265' replicates='1' stddev='NaN' unit='µmol/g FW'>3.388552187235265</average><data replicates='1' unit='µmol/g FW'>3.388552187235265</data></sample></line><line experimentname='Sulpice dataset A' coordinator='Anja' startdate='29.02.12 00:00' importdate='29.02.12 09:08' genotype='Hi3' growthconditions='Germany' id='21' name='A. thaliana'><sample id='21' time='1' unit='Hour'><average max='NaN' min='NaN' replicates='1' stddev='NaN' unit='µmol/g FW'>NaN</average><data replicates='1' unit='µmol/g FW'>NaN</data></sample></line><line experimentname='Sulpice dataset A' coordinator='Anja' startdate='29.02.12 00:00' importdate='29.02.12 09:08' genotype='Hs0' growthconditions='Germany' id='22' name='A. thaliana'><sample id='22' time='1' unit='Hour'><average max='NaN' min='NaN' replicates='1' stddev='NaN' unit='µmol/g FW'>NaN</average><data replicates='1' unit='µmol/g FW'>NaN</data></sample></line><line experimentname='Sulpice dataset A' coordinator='Anja' startdate='29.02.12 00:00' importdate='29.02.12 09:08' genotype='Is1' growthconditions='Germany' id='23' name='A. thaliana'><sample id='23' time='1' unit='Hour'><average max='2.007287000845105' min='2.007287000845105' replicates='1' stddev='NaN' unit='µmol/g FW'>2.007287000845105</average><data replicates='1' unit='µmol/g FW'>2.007287000845105</data></sample></line><line experimentname='Sulpice dataset A' coordinator='Anja' startdate='29.02.12 00:00' importdate='29.02.12 09:08' genotype='Kl0' growthconditions='Germany' id='24' name='A. thaliana'><sample id='24' time='1' unit='Hour'><average max='1.1130645382410496' min='1.1130645382410496' replicates='1' stddev='NaN' unit='µmol/g FW'>1.1130645382410496</average><data replicates='1' unit='µmol/g FW'>1.1130645382410496</data></sample></line><line experimentname='Sulpice dataset A' coordinator='Anja' startdate='29.02.12 00:00' importdate='29.02.12 09:08' genotype='Ko2' growthconditions='Denmark' id='25' name='A. thaliana'><sample id='25' time='1' unit='Hour'><average max='NaN' min='NaN' replicates='1' stddev='NaN' unit='µmol/g FW'>NaN</average><data replicates='1' unit='µmol/g FW'>NaN</data></sample></line><line experimentname='Sulpice dataset A' coordinator='Anja' startdate='29.02.12 00:00' importdate='29.02.12 09:08' genotype='Lan0' growthconditions='United Kingdom' id='26' name='A. thaliana'><sample id='26' time='1' unit='Hour'><average max='1.1767588325430265' min='1.1767588325430265' replicates='1' stddev='NaN' unit='µmol/g FW'>1.1767588325430265</average><data replicates='1' unit='µmol/g FW'>1.1767588325430265</data></sample></line><line experimentname='Sulpice dataset A' coordinator='Anja' startdate='29.02.12 00:00' importdate='29.02.12 09:08' genotype='Ler1' growthconditions='Germany' id='27' name='A. thaliana'><sample id='27' time='1' unit='Hour'><average max='1.8867866141377843' min='1.8867866141377843' replicates='1' stddev='NaN' unit='µmol/g FW'>1.8867866141377843</average><data replicates='1' unit='µmol/g FW'>1.8867866141377843</data></sample></line><line experimentname='Sulpice dataset A' coordinator='Anja' startdate='29.02.12 00:00' importdate='29.02.12 09:08' genotype='Li5:3' growthconditions='Germany' id='28' name='A. thaliana'><sample id='28' time='1' unit='Hour'><average max='NaN' min='NaN' replicates='1' stddev='NaN' unit='µmol/g FW'>NaN</average><data replicates='1' unit='µmol/g FW'>NaN</data></sample></line><line experimentname='Sulpice dataset A' coordinator='Anja' startdate='29.02.12 00:00' importdate='29.02.12 09:08' genotype='Lm' growthconditions='France' id='29' name='A. thaliana'><sample id='29' time='1' unit='Hour'><average max='0.7959281354998349' min='0.7959281354998349' replicates='1' stddev='NaN' unit='µmol/g FW'>0.7959281354998349</average><data replicates='1' unit='µmol/g FW'>0.7959281354998349</data></sample></line><line experimentname='Sulpice dataset A' coordinator='Anja' startdate='29.02.12 00:00' importdate='29.02.12 09:08' genotype='Ma2' growthconditions='Germany' id='30' name='A. thaliana'><sample id='30' time='1' unit='Hour'><average max='NaN' min='NaN' replicates='1' stddev='NaN' unit='µmol/g FW'>NaN</average><data replicates='1' unit='µmol/g FW'>NaN</data></sample></line><line experimentname='Sulpice dataset A' coordinator='Anja' startdate='29.02.12 00:00' importdate='29.02.12 09:08' genotype='Me0' growthconditions='Germany' id='31' name='A. thaliana'><sample id='31' time='1' unit='Hour'><average max='NaN' min='NaN' replicates='1' stddev='NaN' unit='µmol/g FW'>NaN</average><data replicates='1' unit='µmol/g FW'>NaN</data></sample></line><line experimentname='Sulpice dataset A' coordinator='Anja' startdate='29.02.12 00:00' importdate='29.02.12 09:08' genotype='Mz0' growthconditions='Germany' id='32' name='A. thaliana'><sample id='32' time='1' unit='Hour'><average max='NaN' min='NaN' replicates='1' stddev='NaN' unit='µmol/g FW'>NaN</average><data replicates='1' unit='µmol/g FW'>NaN</data></sample></line><line experimentname='Sulpice dataset A' coordinator='Anja' startdate='29.02.12 00:00' importdate='29.02.12 09:08' genotype='NFA8' growthconditions='United Kingdom' id='33' name='A. thaliana'><sample id='33' time='1' unit='Hour'><average max='2.6402490294536394' min='2.6402490294536394' replicates='1' stddev='NaN' unit='µmol/g FW'>2.6402490294536394</average><data replicates='1' unit='µmol/g FW'>2.6402490294536394</data></sample></line><line experimentname='Sulpice dataset A' coordinator='Anja' startdate='29.02.12 00:00' importdate='29.02.12 09:08' genotype='No0' growthconditions='Germany' id='34' name='A. thaliana'><sample id='34' time='1' unit='Hour'><average max='2.465731342469711' min='2.465731342469711' replicates='1' stddev='NaN' unit='µmol/g FW'>2.465731342469711</average><data replicates='1' unit='µmol/g FW'>2.465731342469711</data></sample></line><line experimentname='Sulpice dataset A' coordinator='Anja' startdate='29.02.12 00:00' importdate='29.02.12 09:08' genotype='Nok1' growthconditions='Netherlas' id='35' name='A. thaliana'><sample id='35' time='1' unit='Hour'><average max='NaN' min='NaN' replicates='1' stddev='NaN' unit='µmol/g FW'>NaN</average><data replicates='1' unit='µmol/g FW'>NaN</data></sample></line><line experimentname='Sulpice dataset A' coordinator='Anja' startdate='29.02.12 00:00' importdate='29.02.12 09:08' genotype='Nok2' growthconditions='Netherlas' id='36' name='A. thaliana'><sample id='36' time='1' unit='Hour'><average max='NaN' min='NaN' replicates='1' stddev='NaN' unit='µmol/g FW'>NaN</average><data replicates='1' unit='µmol/g FW'>NaN</data></sample></line><line experimentname='Sulpice dataset A' coordinator='Anja' startdate='29.02.12 00:00' importdate='29.02.12 09:08' genotype='nok3' growthconditions='Netherlas' id='37' name='A. thaliana'><sample id='37' time='1' unit='Hour'><average max='NaN' min='NaN' replicates='1' stddev='NaN' unit='µmol/g FW'>NaN</average><data replicates='1' unit='µmol/g FW'>NaN</data></sample></line><line experimentname='Sulpice dataset A' coordinator='Anja' startdate='29.02.12 00:00' importdate='29.02.12 09:08' genotype='Nw3' growthconditions='Germany' id='38' name='A. thaliana'><sample id='38' time='1' unit='Hour'><average max='NaN' min='NaN' replicates='1' stddev='NaN' unit='µmol/g FW'>NaN</average><data replicates='1' unit='µmol/g FW'>NaN</data></sample></line><line experimentname='Sulpice dataset A' coordinator='Anja' startdate='29.02.12 00:00' importdate='29.02.12 09:08' genotype='Old1' growthconditions='Germany' id='39' name='A. thaliana'><sample id='39' time='1' unit='Hour'><average max='1.402538333657034' min='1.402538333657034' replicates='1' stddev='NaN' unit='µmol/g FW'>1.402538333657034</average><data replicates='1' unit='µmol/g FW'>1.402538333657034</data></sample></line><line experimentname='Sulpice dataset A' coordinator='Anja' startdate='29.02.12 00:00' importdate='29.02.12 09:08' genotype='Ove0' growthconditions='Germany' id='40' name='A. thaliana'><sample id='40' time='1' unit='Hour'><average max='0.8339453081035366' min='0.8339453081035366' replicates='1' stddev='NaN' unit='µmol/g FW'>0.8339453081035366</average><data replicates='1' unit='µmol/g FW'>0.8339453081035366</data></sample></line><line experimentname='Sulpice dataset A' coordinator='Anja' startdate='29.02.12 00:00' importdate='29.02.12 09:08' genotype='Po0' growthconditions='Germany' id='41' name='A. thaliana'><sample id='41' time='1' unit='Hour'><average max='1.0964953099251926' min='1.0964953099251926' replicates='1' stddev='NaN' unit='µmol/g FW'>1.0964953099251926</average><data replicates='1' unit='µmol/g FW'>1.0964953099251926</data></sample></line><line experimentname='Sulpice dataset A' coordinator='Anja' startdate='29.02.12 00:00' importdate='29.02.12 09:08' genotype='Pr0' growthconditions='Germany' id='42' name='A. thaliana'><sample id='42' time='1' unit='Hour'><average max='NaN' min='NaN' replicates='1' stddev='NaN' unit='µmol/g FW'>NaN</average><data replicates='1' unit='µmol/g FW'>NaN</data></sample></line><line experimentname='Sulpice dataset A' coordinator='Anja' startdate='29.02.12 00:00' importdate='29.02.12 09:08' genotype='Pt0' growthconditions='Germany' id='43' name='A. thaliana'><sample id='43' time='1' unit='Hour'><average max='NaN' min='NaN' replicates='1' stddev='NaN' unit='µmol/g FW'>NaN</average><data replicates='1' unit='µmol/g FW'>NaN</data></sample></line><line experimentname='Sulpice dataset A' coordinator='Anja' startdate='29.02.12 00:00' importdate='29.02.12 09:08' genotype='Pyl1' growthconditions='France' id='44' name='A. thaliana'><sample id='44' time='1' unit='Hour'><average max='1.8423300521472612' min='1.8423300521472612' replicates='1' stddev='NaN' unit='µmol/g FW'>1.8423300521472612</average><data replicates='1' unit='µmol/g FW'>1.8423300521472612</data></sample></line><line experimentname='Sulpice dataset A' coordinator='Anja' startdate='29.02.12 00:00' importdate='29.02.12 09:08' genotype='Ra0' growthconditions='France' id='45' name='A. thaliana'><sample id='45' time='1' unit='Hour'><average max='NaN' min='NaN' replicates='1' stddev='NaN' unit='µmol/g FW'>NaN</average><data replicates='1' unit='µmol/g FW'>NaN</data></sample></line><line experimentname='Sulpice dataset A' coordinator='Anja' startdate='29.02.12 00:00' importdate='29.02.12 09:08' genotype='RLD1' growthconditions='Netherlas' id='46' name='A. thaliana'><sample id='46' time='1' unit='Hour'><average max='1.4959966314222555' min='1.4959966314222555' replicates='1' stddev='NaN' unit='µmol/g FW'>1.4959966314222555</average><data replicates='1' unit='µmol/g FW'>1.4959966314222555</data></sample></line><line experimentname='Sulpice dataset A' coordinator='Anja' startdate='29.02.12 00:00' importdate='29.02.12 09:08' genotype='Ty0' growthconditions='United Kingdom' id='47' name='A. thaliana'><sample id='47' time='1' unit='Hour'><average max='0.567065932275313' min='0.567065932275313' replicates='1' stddev='NaN' unit='µmol/g FW'>0.567065932275313</average><data replicates='1' unit='µmol/g FW'>0.567065932275313</data></sample></line><line experimentname='Sulpice dataset A' coordinator='Anja' startdate='29.02.12 00:00' importdate='29.02.12 09:08' genotype='Wc2' growthconditions='Germany' id='48' name='A. thaliana'><sample id='48' time='1' unit='Hour'><average max='5.982620224436895' min='5.982620224436895' replicates='1' stddev='NaN' unit='µmol/g FW'>5.982620224436895</average><data replicates='1' unit='µmol/g FW'>5.982620224436895</data></sample></line><line experimentname='Sulpice dataset A' coordinator='Anja' startdate='29.02.12 00:00' importdate='29.02.12 09:08' genotype='Wei1' growthconditions='Switzerla' id='49' name='A. thaliana'><sample id='49' time='1' unit='Hour'><average max='NaN' min='NaN' replicates='1' stddev='NaN' unit='µmol/g FW'>NaN</average><data replicates='1' unit='µmol/g FW'>NaN</data></sample></line><line experimentname='Sulpice dataset A' coordinator='Anja' startdate='29.02.12 00:00' importdate='29.02.12 09:08' genotype='Wt5' growthconditions='Germany' id='50' name='A. thaliana'><sample id='50' time='1' unit='Hour'><average max='NaN' min='NaN' replicates='1' stddev='NaN' unit='µmol/g FW'>NaN</average><data replicates='1' unit='µmol/g FW'>NaN</data></sample></line></substance>@"
    ]
  ]
  node [
    id 2
    zlevel -1

    charting [
      background_color "#000000"
      domainAxis "[unit]"
      empty_border_width 2.0
      empty_border_width_vert 2.0
      maxRange 1.0
      max_charts_in_column -1
      minRange 0.0
      rangeAxis "[unit]"
      rangeStepSize 0.0
      show_legend "false"
      useCustomRange "false"
      useCustomRangeSteps "false"
    ]
    graphics [
      x 793.978667621484
      y 1621.1290206589003
      w 120.0
      h 120.0
      fill "#99CCFF"
      outline "#000000"
      component "chart2d_type3"
      frameThickness 1.0
      gradient 0.0
      rounding 5.0
      type "rectangle"
    ]
    label "GLDH"
    labelgraphics [
      alignment "center"
      anchor "t"
      color "#000000"
      fontName "Arial"
      fontSize 12
      fontStyle "plain"
      type "text"
    ]
    labelgraphics1 [
      alignment "center"
      anchor "hidden"
      color "#000000"
      fontName "Arial"
      fontSize 12
      fontStyle "plain"
      position [
        localAlign 0.0
        relHor 0.0
        relVert 0.0
      ]
      text "enzyme"
      type "text"
    ]
    mapping [
      measurementdata "<substance id='column 88' name='GLDH'><line experimentname='Sulpice dataset A' coordinator='Anja' startdate='29.02.12 00:00' importdate='29.02.12 09:08' genotype='Aa0' growthconditions='Germany' id='1' name='A. thaliana'><sample id='51' time='1' unit='Hour'><average max='402.75047032651264' min='402.75047032651264' replicates='1' stddev='NaN' unit='nmol/min/g FW'>402.75047032651264</average><data replicates='1' unit='nmol/min/g FW'>402.75047032651264</data></sample></line><line experimentname='Sulpice dataset A' coordinator='Anja' startdate='29.02.12 00:00' importdate='29.02.12 09:08' genotype='An2' growthconditions='Belgium' id='2' name='A. thaliana'><sample id='52' time='1' unit='Hour'><average max='751.3601852281478' min='751.3601852281478' replicates='1' stddev='NaN' unit='nmol/min/g FW'>751.3601852281478</average><data replicates='1' unit='nmol/min/g FW'>751.3601852281478</data></sample></line><line experimentname='Sulpice dataset A' coordinator='Anja' startdate='29.02.12 00:00' importdate='29.02.12 09:08' genotype='Ang0' growthconditions='Belgium' id='3' name='A. thaliana'><sample id='53' time='1' unit='Hour'><average max='603.5019275013849' min='603.5019275013849' replicates='1' stddev='NaN' unit='nmol/min/g FW'>603.5019275013849</average><data replicates='1' unit='nmol/min/g FW'>603.5019275013849</data></sample></line><line experimentname='Sulpice dataset A' coordinator='Anja' startdate='29.02.12 00:00' importdate='29.02.12 09:08' genotype='Be0' growthconditions='Germany' id='4' name='A. thaliana'><sample id='54' time='1' unit='Hour'><average max='644.5885600450282' min='644.5885600450282' replicates='1' stddev='NaN' unit='nmol/min/g FW'>644.5885600450282</average><data replicates='1' unit='nmol/min/g FW'>644.5885600450282</data></sample></line><line experimentname='Sulpice dataset A' coordinator='Anja' startdate='29.02.12 00:00' importdate='29.02.12 09:08' genotype='Bsch2' growthconditions='Germany' id='5' name='A. thaliana'><sample id='55' time='1' unit='Hour'><average max='663.4441318433192' min='663.4441318433192' replicates='1' stddev='NaN' unit='nmol/min/g FW'>663.4441318433192</average><data replicates='1' unit='nmol/min/g FW'>663.4441318433192</data></sample></line><line experimentname='Sulpice dataset A' coordinator='Anja' startdate='29.02.12 00:00' importdate='29.02.12 09:08' genotype='Bu2' growthconditions='Germany' id='6' name='A. thaliana'><sample id='56' time='1' unit='Hour'><average max='521.0043607363989' min='521.0043607363989' replicates='1' stddev='NaN' unit='nmol/min/g FW'>521.0043607363989</average><data replicates='1' unit='nmol/min/g FW'>521.0043607363989</data></sample></line><line experimentname='Sulpice dataset A' coordinator='Anja' startdate='29.02.12 00:00' importdate='29.02.12 09:08' genotype='Bu6' growthconditions='Germany' id='7' name='A. thaliana'><sample id='57' time='1' unit='Hour'><average max='572.0010559287255' min='572.0010559287255' replicates='1' stddev='NaN' unit='nmol/min/g FW'>572.0010559287255</average><data replicates='1' unit='nmol/min/g FW'>572.0010559287255</data></sample></line><line experimentname='Sulpice dataset A' coordinator='Anja' startdate='29.02.12 00:00' importdate='29.02.12 09:08' genotype='Bur0' growthconditions='Irela' id='8' name='A. thaliana'><sample id='58' time='1' unit='Hour'><average max='759.1141056448321' min='759.1141056448321' replicates='1' stddev='NaN' unit='nmol/min/g FW'>759.1141056448321</average><data replicates='1' unit='nmol/min/g FW'>759.1141056448321</data></sample></line><line experimentname='Sulpice dataset A' coordinator='Anja' startdate='29.02.12 00:00' importdate='29.02.12 09:08' genotype='Da0' growthconditions='Germany' id='9' name='A. thaliana'><sample id='59' time='1' unit='Hour'><average max='529.4191829364333' min='529.4191829364333' replicates='1' stddev='NaN' unit='nmol/min/g FW'>529.4191829364333</average><data replicates='1' unit='nmol/min/g FW'>529.4191829364333</data></sample></line><line experimentname='Sulpice dataset A' coordinator='Anja' startdate='29.02.12 00:00' importdate='29.02.12 09:08' genotype='Edi0' growthconditions='United Kingdom' id='10' name='A. thaliana'><sample id='60' time='1' unit='Hour'><average max='557.2342893140977' min='557.2342893140977' replicates='1' stddev='NaN' unit='nmol/min/g FW'>557.2342893140977</average><data replicates='1' unit='nmol/min/g FW'>557.2342893140977</data></sample></line><line experimentname='Sulpice dataset A' coordinator='Anja' startdate='29.02.12 00:00' importdate='29.02.12 09:08' genotype='Ei2' growthconditions='Germany' id='11' name='A. thaliana'><sample id='61' time='1' unit='Hour'><average max='640.6694316949133' min='640.6694316949133' replicates='1' stddev='NaN' unit='nmol/min/g FW'>640.6694316949133</average><data replicates='1' unit='nmol/min/g FW'>640.6694316949133</data></sample></line><line experimentname='Sulpice dataset A' coordinator='Anja' startdate='29.02.12 00:00' importdate='29.02.12 09:08' genotype='Ei4' growthconditions='Germany' id='12' name='A. thaliana'><sample id='62' time='1' unit='Hour'><average max='737.7928557535031' min='737.7928557535031' replicates='1' stddev='NaN' unit='nmol/min/g FW'>737.7928557535031</average><data replicates='1' unit='nmol/min/g FW'>737.7928557535031</data></sample></line><line experimentname='Sulpice dataset A' coordinator='Anja' startdate='29.02.12 00:00' importdate='29.02.12 09:08' genotype='El0' growthconditions='Germany' id='13' name='A. thaliana'><sample id='63' time='1' unit='Hour'><average max='621.378381175103' min='621.378381175103' replicates='1' stddev='NaN' unit='nmol/min/g FW'>621.378381175103</average><data replicates='1' unit='nmol/min/g FW'>621.378381175103</data></sample></line><line experimentname='Sulpice dataset A' coordinator='Anja' startdate='29.02.12 00:00' importdate='29.02.12 09:08' genotype='EnkheimD' growthconditions='Germany' id='14' name='A. thaliana'><sample id='64' time='1' unit='Hour'><average max='494.4669570143939' min='494.4669570143939' replicates='1' stddev='NaN' unit='nmol/min/g FW'>494.4669570143939</average><data replicates='1' unit='nmol/min/g FW'>494.4669570143939</data></sample></line><line experimentname='Sulpice dataset A' coordinator='Anja' startdate='29.02.12 00:00' importdate='29.02.12 09:08' genotype='Ep0' growthconditions='Germany' id='15' name='A. thaliana'><sample id='65' time='1' unit='Hour'><average max='508.1278905031646' min='508.1278905031646' replicates='1' stddev='NaN' unit='nmol/min/g FW'>508.1278905031646</average><data replicates='1' unit='nmol/min/g FW'>508.1278905031646</data></sample></line><line experimentname='Sulpice dataset A' coordinator='Anja' startdate='29.02.12 00:00' importdate='29.02.12 09:08' genotype='Ga0' growthconditions='Germany' id='16' name='A. thaliana'><sample id='66' time='1' unit='Hour'><average max='562.2139036672099' min='562.2139036672099' replicates='1' stddev='NaN' unit='nmol/min/g FW'>562.2139036672099</average><data replicates='1' unit='nmol/min/g FW'>562.2139036672099</data></sample></line><line experimentname='Sulpice dataset A' coordinator='Anja' startdate='29.02.12 00:00' importdate='29.02.12 09:08' genotype='Goe2' growthconditions='Germany' id='17' name='A. thaliana'><sample id='67' time='1' unit='Hour'><average max='561.5336667745939' min='561.5336667745939' replicates='1' stddev='NaN' unit='nmol/min/g FW'>561.5336667745939</average><data replicates='1' unit='nmol/min/g FW'>561.5336667745939</data></sample></line><line experimentname='Sulpice dataset A' coordinator='Anja' startdate='29.02.12 00:00' importdate='29.02.12 09:08' genotype='GOT7' growthconditions='Germany' id='18' name='A. thaliana'><sample id='68' time='1' unit='Hour'><average max='580.571536414179' min='580.571536414179' replicates='1' stddev='NaN' unit='nmol/min/g FW'>580.571536414179</average><data replicates='1' unit='nmol/min/g FW'>580.571536414179</data></sample></line><line experimentname='Sulpice dataset A' coordinator='Anja' startdate='29.02.12 00:00' importdate='29.02.12 09:08' genotype='Gue0' growthconditions='Germany' id='19' name='A. thaliana'><sample id='69' time='1' unit='Hour'><average max='638.6109663593896' min='638.6109663593896' replicates='1' stddev='NaN' unit='nmol/min/g FW'>638.6109663593896</average><data replicates='1' unit='nmol/min/g FW'>638.6109663593896</data></sample></line><line experimentname='Sulpice dataset A' coordinator='Anja' startdate='29.02.12 00:00' importdate='29.02.12 09:08' genotype='Gy0' growthconditions='France' id='20' name='A. thaliana'><sample id='70' time='1' unit='Hour'><average max='451.2865632865394' min='451.2865632865394' replicates='1' stddev='NaN' unit='nmol/min/g FW'>451.2865632865394</average><data replicates='1' unit='nmol/min/g FW'>451.2865632865394</data></sample></line><line experimentname='Sulpice dataset A' coordinator='Anja' startdate='29.02.12 00:00' importdate='29.02.12 09:08' genotype='Hi3' growthconditions='Germany' id='21' name='A. thaliana'><sample id='71' time='1' unit='Hour'><average max='447.5218070373843' min='447.5218070373843' replicates='1' stddev='NaN' unit='nmol/min/g FW'>447.5218070373843</average><data replicates='1' unit='nmol/min/g FW'>447.5218070373843</data></sample></line><line experimentname='Sulpice dataset A' coordinator='Anja' startdate='29.02.12 00:00' importdate='29.02.12 09:08' genotype='Hs0' growthconditions='Germany' id='22' name='A. thaliana'><sample id='72' time='1' unit='Hour'><average max='669.8965707169874' min='669.8965707169874' replicates='1' stddev='NaN' unit='nmol/min/g FW'>669.8965707169874</average><data replicates='1' unit='nmol/min/g FW'>669.8965707169874</data></sample></line><line experimentname='Sulpice dataset A' coordinator='Anja' startdate='29.02.12 00:00' importdate='29.02.12 09:08' genotype='Is1' growthconditions='Germany' id='23' name='A. thaliana'><sample id='73' time='1' unit='Hour'><average max='473.3419671462815' min='473.3419671462815' replicates='1' stddev='NaN' unit='nmol/min/g FW'>473.3419671462815</average><data replicates='1' unit='nmol/min/g FW'>473.3419671462815</data></sample></line><line experimentname='Sulpice dataset A' coordinator='Anja' startdate='29.02.12 00:00' importdate='29.02.12 09:08' genotype='Kl0' growthconditions='Germany' id='24' name='A. thaliana'><sample id='74' time='1' unit='Hour'><average max='507.2872097005168' min='507.2872097005168' replicates='1' stddev='NaN' unit='nmol/min/g FW'>507.2872097005168</average><data replicates='1' unit='nmol/min/g FW'>507.2872097005168</data></sample></line><line experimentname='Sulpice dataset A' coordinator='Anja' startdate='29.02.12 00:00' importdate='29.02.12 09:08' genotype='Ko2' growthconditions='Denmark' id='25' name='A. thaliana'><sample id='75' time='1' unit='Hour'><average max='622.1846474388592' min='622.1846474388592' replicates='1' stddev='NaN' unit='nmol/min/g FW'>622.1846474388592</average><data replicates='1' unit='nmol/min/g FW'>622.1846474388592</data></sample></line><line experimentname='Sulpice dataset A' coordinator='Anja' startdate='29.02.12 00:00' importdate='29.02.12 09:08' genotype='Lan0' growthconditions='United Kingdom' id='26' name='A. thaliana'><sample id='76' time='1' unit='Hour'><average max='514.3072704341652' min='514.3072704341652' replicates='1' stddev='NaN' unit='nmol/min/g FW'>514.3072704341652</average><data replicates='1' unit='nmol/min/g FW'>514.3072704341652</data></sample></line><line experimentname='Sulpice dataset A' coordinator='Anja' startdate='29.02.12 00:00' importdate='29.02.12 09:08' genotype='Ler1' growthconditions='Germany' id='27' name='A. thaliana'><sample id='77' time='1' unit='Hour'><average max='584.4824810287733' min='584.4824810287733' replicates='1' stddev='NaN' unit='nmol/min/g FW'>584.4824810287733</average><data replicates='1' unit='nmol/min/g FW'>584.4824810287733</data></sample></line><line experimentname='Sulpice dataset A' coordinator='Anja' startdate='29.02.12 00:00' importdate='29.02.12 09:08' genotype='Li5:3' growthconditions='Germany' id='28' name='A. thaliana'><sample id='78' time='1' unit='Hour'><average max='736.445575524991' min='736.445575524991' replicates='1' stddev='NaN' unit='nmol/min/g FW'>736.445575524991</average><data replicates='1' unit='nmol/min/g FW'>736.445575524991</data></sample></line><line experimentname='Sulpice dataset A' coordinator='Anja' startdate='29.02.12 00:00' importdate='29.02.12 09:08' genotype='Lm' growthconditions='France' id='29' name='A. thaliana'><sample id='79' time='1' unit='Hour'><average max='602.6254902688154' min='602.6254902688154' replicates='1' stddev='NaN' unit='nmol/min/g FW'>602.6254902688154</average><data replicates='1' unit='nmol/min/g FW'>602.6254902688154</data></sample></line><line experimentname='Sulpice dataset A' coordinator='Anja' startdate='29.02.12 00:00' importdate='29.02.12 09:08' genotype='Ma2' growthconditions='Germany' id='30' name='A. thaliana'><sample id='80' time='1' unit='Hour'><average max='492.70959781450335' min='492.70959781450335' replicates='1' stddev='NaN' unit='nmol/min/g FW'>492.70959781450335</average><data replicates='1' unit='nmol/min/g FW'>492.70959781450335</data></sample></line><line experimentname='Sulpice dataset A' coordinator='Anja' startdate='29.02.12 00:00' importdate='29.02.12 09:08' genotype='Me0' growthconditions='Germany' id='31' name='A. thaliana'><sample id='81' time='1' unit='Hour'><average max='653.5985058484787' min='653.5985058484787' replicates='1' stddev='NaN' unit='nmol/min/g FW'>653.5985058484787</average><data replicates='1' unit='nmol/min/g FW'>653.5985058484787</data></sample></line><line experimentname='Sulpice dataset A' coordinator='Anja' startdate='29.02.12 00:00' importdate='29.02.12 09:08' genotype='Mz0' growthconditions='Germany' id='32' name='A. thaliana'><sample id='82' time='1' unit='Hour'><average max='456.90125642711274' min='456.90125642711274' replicates='1' stddev='NaN' unit='nmol/min/g FW'>456.90125642711274</average><data replicates='1' unit='nmol/min/g FW'>456.90125642711274</data></sample></line><line experimentname='Sulpice dataset A' coordinator='Anja' startdate='29.02.12 00:00' importdate='29.02.12 09:08' genotype='NFA8' growthconditions='United Kingdom' id='33' name='A. thaliana'><sample id='83' time='1' unit='Hour'><average max='506.48265246270756' min='506.48265246270756' replicates='1' stddev='NaN' unit='nmol/min/g FW'>506.48265246270756</average><data replicates='1' unit='nmol/min/g FW'>506.48265246270756</data></sample></line><line experimentname='Sulpice dataset A' coordinator='Anja' startdate='29.02.12 00:00' importdate='29.02.12 09:08' genotype='No0' growthconditions='Germany' id='34' name='A. thaliana'><sample id='84' time='1' unit='Hour'><average max='534.1364583855004' min='534.1364583855004' replicates='1' stddev='NaN' unit='nmol/min/g FW'>534.1364583855004</average><data replicates='1' unit='nmol/min/g FW'>534.1364583855004</data></sample></line><line experimentname='Sulpice dataset A' coordinator='Anja' startdate='29.02.12 00:00' importdate='29.02.12 09:08' genotype='Nok1' growthconditions='Netherlas' id='35' name='A. thaliana'><sample id='85' time='1' unit='Hour'><average max='644.8972748625978' min='644.8972748625978' replicates='1' stddev='NaN' unit='nmol/min/g FW'>644.8972748625978</average><data replicates='1' unit='nmol/min/g FW'>644.8972748625978</data></sample></line><line experimentname='Sulpice dataset A' coordinator='Anja' startdate='29.02.12 00:00' importdate='29.02.12 09:08' genotype='Nok2' growthconditions='Netherlas' id='36' name='A. thaliana'><sample id='86' time='1' unit='Hour'><average max='360.3085645842197' min='360.3085645842197' replicates='1' stddev='NaN' unit='nmol/min/g FW'>360.3085645842197</average><data replicates='1' unit='nmol/min/g FW'>360.3085645842197</data></sample></line><line experimentname='Sulpice dataset A' coordinator='Anja' startdate='29.02.12 00:00' importdate='29.02.12 09:08' genotype='nok3' growthconditions='Netherlas' id='37' name='A. thaliana'><sample id='87' time='1' unit='Hour'><average max='673.590985607383' min='673.590985607383' replicates='1' stddev='NaN' unit='nmol/min/g FW'>673.590985607383</average><data replicates='1' unit='nmol/min/g FW'>673.590985607383</data></sample></line><line experimentname='Sulpice dataset A' coordinator='Anja' startdate='29.02.12 00:00' importdate='29.02.12 09:08' genotype='Nw3' growthconditions='Germany' id='38' name='A. thaliana'><sample id='88' time='1' unit='Hour'><average max='581.4091186145805' min='581.4091186145805' replicates='1' stddev='NaN' unit='nmol/min/g FW'>581.4091186145805</average><data replicates='1' unit='nmol/min/g FW'>581.4091186145805</data></sample></line><line experimentname='Sulpice dataset A' coordinator='Anja' startdate='29.02.12 00:00' importdate='29.02.12 09:08' genotype='Old1' growthconditions='Germany' id='39' name='A. thaliana'><sample id='89' time='1' unit='Hour'><average max='713.4675299445604' min='713.4675299445604' replicates='1' stddev='NaN' unit='nmol/min/g FW'>713.4675299445604</average><data replicates='1' unit='nmol/min/g FW'>713.4675299445604</data></sample></line><line experimentname='Sulpice dataset A' coordinator='Anja' startdate='29.02.12 00:00' importdate='29.02.12 09:08' genotype='Ove0' growthconditions='Germany' id='40' name='A. thaliana'><sample id='90' time='1' unit='Hour'><average max='452.97658710681736' min='452.97658710681736' replicates='1' stddev='NaN' unit='nmol/min/g FW'>452.97658710681736</average><data replicates='1' unit='nmol/min/g FW'>452.97658710681736</data></sample></line><line experimentname='Sulpice dataset A' coordinator='Anja' startdate='29.02.12 00:00' importdate='29.02.12 09:08' genotype='Po0' growthconditions='Germany' id='41' name='A. thaliana'><sample id='91' time='1' unit='Hour'><average max='731.6980428342812' min='731.6980428342812' replicates='1' stddev='NaN' unit='nmol/min/g FW'>731.6980428342812</average><data replicates='1' unit='nmol/min/g FW'>731.6980428342812</data></sample></line><line experimentname='Sulpice dataset A' coordinator='Anja' startdate='29.02.12 00:00' importdate='29.02.12 09:08' genotype='Pr0' growthconditions='Germany' id='42' name='A. thaliana'><sample id='92' time='1' unit='Hour'><average max='502.4609459895833' min='502.4609459895833' replicates='1' stddev='NaN' unit='nmol/min/g FW'>502.4609459895833</average><data replicates='1' unit='nmol/min/g FW'>502.4609459895833</data></sample></line><line experimentname='Sulpice dataset A' coordinator='Anja' startdate='29.02.12 00:00' importdate='29.02.12 09:08' genotype='Pt0' growthconditions='Germany' id='43' name='A. thaliana'><sample id='93' time='1' unit='Hour'><average max='548.0287899830745' min='548.0287899830745' replicates='1' stddev='NaN' unit='nmol/min/g FW'>548.0287899830745</average><data replicates='1' unit='nmol/min/g FW'>548.0287899830745</data></sample></line><line experimentname='Sulpice dataset A' coordinator='Anja' startdate='29.02.12 00:00' importdate='29.02.12 09:08' genotype='Pyl1' growthconditions='France' id='44' name='A. thaliana'><sample id='94' time='1' unit='Hour'><average max='NaN' min='NaN' replicates='1' stddev='NaN' unit='nmol/min/g FW'>NaN</average><data replicates='1' unit='nmol/min/g FW'>NaN</data></sample></line><line experimentname='Sulpice dataset A' coordinator='Anja' startdate='29.02.12 00:00' importdate='29.02.12 09:08' genotype='Ra0' growthconditions='France' id='45' name='A. thaliana'><sample id='95' time='1' unit='Hour'><average max='450.11228727573115' min='450.11228727573115' replicates='1' stddev='NaN' unit='nmol/min/g FW'>450.11228727573115</average><data replicates='1' unit='nmol/min/g FW'>450.11228727573115</data></sample></line><line experimentname='Sulpice dataset A' coordinator='Anja' startdate='29.02.12 00:00' importdate='29.02.12 09:08' genotype='RLD1' growthconditions='Netherlas' id='46' name='A. thaliana'><sample id='96' time='1' unit='Hour'><average max='640.3209400061249' min='640.3209400061249' replicates='1' stddev='NaN' unit='nmol/min/g FW'>640.3209400061249</average><data replicates='1' unit='nmol/min/g FW'>640.3209400061249</data></sample></line><line experimentname='Sulpice dataset A' coordinator='Anja' startdate='29.02.12 00:00' importdate='29.02.12 09:08' genotype='Ty0' growthconditions='United Kingdom' id='47' name='A. thaliana'><sample id='97' time='1' unit='Hour'><average max='576.3125936562619' min='576.3125936562619' replicates='1' stddev='NaN' unit='nmol/min/g FW'>576.3125936562619</average><data replicates='1' unit='nmol/min/g FW'>576.3125936562619</data></sample></line><line experimentname='Sulpice dataset A' coordinator='Anja' startdate='29.02.12 00:00' importdate='29.02.12 09:08' genotype='Wc2' growthconditions='Germany' id='48' name='A. thaliana'><sample id='98' time='1' unit='Hour'><average max='715.0362093844839' min='715.0362093844839' replicates='1' stddev='NaN' unit='nmol/min/g FW'>715.0362093844839</average><data replicates='1' unit='nmol/min/g FW'>715.0362093844839</data></sample></line><line experimentname='Sulpice dataset A' coordinator='Anja' startdate='29.02.12 00:00' importdate='29.02.12 09:08' genotype='Wei1' growthconditions='Switzerla' id='49' name='A. thaliana'><sample id='99' time='1' unit='Hour'><average max='519.0096949612567' min='519.0096949612567' replicates='1' stddev='NaN' unit='nmol/min/g FW'>519.0096949612567</average><data replicates='1' unit='nmol/min/g FW'>519.0096949612567</data></sample></line><line experimentname='Sulpice dataset A' coordinator='Anja' startdate='29.02.12 00:00' importdate='29.02.12 09:08' genotype='Wt5' growthconditions='Germany' id='50' name='A. thaliana'><sample id='100' time='1' unit='Hour'><average max='424.465612101658' min='424.465612101658' replicates='1' stddev='NaN' unit='nmol/min/g FW'>424.465612101658</average><data replicates='1' unit='nmol/min/g FW'>424.465612101658</data></sample></line></substance>@"
    ]
  ]
  node [
    id 3
    zlevel -1

    charting [
      background_color "#000000"
      domainAxis "[unit]"
      empty_border_width 2.0
      empty_border_width_vert 2.0
      maxRange 1.0
      max_charts_in_column -1
      minRange 0.0
      rangeAxis "[unit]"
      rangeStepSize 0.0
      show_legend "false"
      useCustomRange "false"
      useCustomRangeSteps "false"
    ]
    graphics [
      x 3176.5832669758083
      y 354.60332939515433
      w 120.0
      h 120.0
      fill "#CCFFCC"
      outline "#000000"
      component "chart2d_type3"
      frameThickness 1.0
      gradient 0.0
      rounding 5.0
      type "rectangle"
    ]
    label "Xylose"
    labelgraphics [
      alignment "center"
      anchor "t"
      color "#000000"
      fontName "Arial"
      fontSize 12
      fontStyle "plain"
      type "text"
    ]
    labelgraphics1 [
      alignment "center"
      anchor "hidden"
      color "#000000"
      fontName "Arial"
      fontSize 12
      fontStyle "plain"
      position [
        localAlign 0.0
        relHor 0.0
        relVert 0.0
      ]
      text "metabolite"
      type "text"
    ]
    mapping [
      measurementdata "<substance id='column 76' name='Xylose' formula='C5H10O5'><line experimentname='Sulpice dataset A' coordinator='Anja' startdate='29.02.12 00:00' importdate='29.02.12 09:08' genotype='Aa0' growthconditions='Germany' id='1' name='A. thaliana'><sample id='101' time='1' unit='Hour'><average max='NaN' min='NaN' replicates='1' stddev='NaN' unit='µmol/g FW'>NaN</average><data replicates='1' unit='µmol/g FW'>NaN</data></sample></line><line experimentname='Sulpice dataset A' coordinator='Anja' startdate='29.02.12 00:00' importdate='29.02.12 09:08' genotype='An2' growthconditions='Belgium' id='2' name='A. thaliana'><sample id='102' time='1' unit='Hour'><average max='NaN' min='NaN' replicates='1' stddev='NaN' unit='µmol/g FW'>NaN</average><data replicates='1' unit='µmol/g FW'>NaN</data></sample></line><line experimentname='Sulpice dataset A' coordinator='Anja' startdate='29.02.12 00:00' importdate='29.02.12 09:08' genotype='Ang0' growthconditions='Belgium' id='3' name='A. thaliana'><sample id='103' time='1' unit='Hour'><average max='0.7241583202725467' min='0.7241583202725467' replicates='1' stddev='NaN' unit='µmol/g FW'>0.7241583202725467</average><data replicates='1' unit='µmol/g FW'>0.7241583202725467</data></sample></line><line experimentname='Sulpice dataset A' coordinator='Anja' startdate='29.02.12 00:00' importdate='29.02.12 09:08' genotype='Be0' growthconditions='Germany' id='4' name='A. thaliana'><sample id='104' time='1' unit='Hour'><average max='0.6404315458106387' min='0.6404315458106387' replicates='1' stddev='NaN' unit='µmol/g FW'>0.6404315458106387</average><data replicates='1' unit='µmol/g FW'>0.6404315458106387</data></sample></line><line experimentname='Sulpice dataset A' coordinator='Anja' startdate='29.02.12 00:00' importdate='29.02.12 09:08' genotype='Bsch2' growthconditions='Germany' id='5' name='A. thaliana'><sample id='105' time='1' unit='Hour'><average max='0.6958871498123976' min='0.6958871498123976' replicates='1' stddev='NaN' unit='µmol/g FW'>0.6958871498123976</average><data replicates='1' unit='µmol/g FW'>0.6958871498123976</data></sample></line><line experimentname='Sulpice dataset A' coordinator='Anja' startdate='29.02.12 00:00' importdate='29.02.12 09:08' genotype='Bu2' growthconditions='Germany' id='6' name='A. thaliana'><sample id='106' time='1' unit='Hour'><average max='0.6312565299632082' min='0.6312565299632082' replicates='1' stddev='NaN' unit='µmol/g FW'>0.6312565299632082</average><data replicates='1' unit='µmol/g FW'>0.6312565299632082</data></sample></line><line experimentname='Sulpice dataset A' coordinator='Anja' startdate='29.02.12 00:00' importdate='29.02.12 09:08' genotype='Bu6' growthconditions='Germany' id='7' name='A. thaliana'><sample id='107' time='1' unit='Hour'><average max='NaN' min='NaN' replicates='1' stddev='NaN' unit='µmol/g FW'>NaN</average><data replicates='1' unit='µmol/g FW'>NaN</data></sample></line><line experimentname='Sulpice dataset A' coordinator='Anja' startdate='29.02.12 00:00' importdate='29.02.12 09:08' genotype='Bur0' growthconditions='Irela' id='8' name='A. thaliana'><sample id='108' time='1' unit='Hour'><average max='0.7515869473992869' min='0.7515869473992869' replicates='1' stddev='NaN' unit='µmol/g FW'>0.7515869473992869</average><data replicates='1' unit='µmol/g FW'>0.7515869473992869</data></sample></line><line experimentname='Sulpice dataset A' coordinator='Anja' startdate='29.02.12 00:00' importdate='29.02.12 09:08' genotype='Da0' growthconditions='Germany' id='9' name='A. thaliana'><sample id='109' time='1' unit='Hour'><average max='0.6347320183394756' min='0.6347320183394756' replicates='1' stddev='NaN' unit='µmol/g FW'>0.6347320183394756</average><data replicates='1' unit='µmol/g FW'>0.6347320183394756</data></sample></line><line experimentname='Sulpice dataset A' coordinator='Anja' startdate='29.02.12 00:00' importdate='29.02.12 09:08' genotype='Edi0' growthconditions='United Kingdom' id='10' name='A. thaliana'><sample id='110' time='1' unit='Hour'><average max='0.6848977787642376' min='0.6848977787642376' replicates='1' stddev='NaN' unit='µmol/g FW'>0.6848977787642376</average><data replicates='1' unit='µmol/g FW'>0.6848977787642376</data></sample></line><line experimentname='Sulpice dataset A' coordinator='Anja' startdate='29.02.12 00:00' importdate='29.02.12 09:08' genotype='Ei2' growthconditions='Germany' id='11' name='A. thaliana'><sample id='111' time='1' unit='Hour'><average max='1.0380162968607554' min='1.0380162968607554' replicates='1' stddev='NaN' unit='µmol/g FW'>1.0380162968607554</average><data replicates='1' unit='µmol/g FW'>1.0380162968607554</data></sample></line><line experimentname='Sulpice dataset A' coordinator='Anja' startdate='29.02.12 00:00' importdate='29.02.12 09:08' genotype='Ei4' growthconditions='Germany' id='12' name='A. thaliana'><sample id='112' time='1' unit='Hour'><average max='NaN' min='NaN' replicates='1' stddev='NaN' unit='µmol/g FW'>NaN</average><data replicates='1' unit='µmol/g FW'>NaN</data></sample></line><line experimentname='Sulpice dataset A' coordinator='Anja' startdate='29.02.12 00:00' importdate='29.02.12 09:08' genotype='El0' growthconditions='Germany' id='13' name='A. thaliana'><sample id='113' time='1' unit='Hour'><average max='0.8001257097005113' min='0.8001257097005113' replicates='1' stddev='NaN' unit='µmol/g FW'>0.8001257097005113</average><data replicates='1' unit='µmol/g FW'>0.8001257097005113</data></sample></line><line experimentname='Sulpice dataset A' coordinator='Anja' startdate='29.02.12 00:00' importdate='29.02.12 09:08' genotype='EnkheimD' growthconditions='Germany' id='14' name='A. thaliana'><sample id='114' time='1' unit='Hour'><average max='0.8936392284858286' min='0.8936392284858286' replicates='1' stddev='NaN' unit='µmol/g FW'>0.8936392284858286</average><data replicates='1' unit='µmol/g FW'>0.8936392284858286</data></sample></line><line experimentname='Sulpice dataset A' coordinator='Anja' startdate='29.02.12 00:00' importdate='29.02.12 09:08' genotype='Ep0' growthconditions='Germany' id='15' name='A. thaliana'><sample id='115' time='1' unit='Hour'><average max='0.5712075989029463' min='0.5712075989029463' replicates='1' stddev='NaN' unit='µmol/g FW'>0.5712075989029463</average><data replicates='1' unit='µmol/g FW'>0.5712075989029463</data></sample></line><line experimentname='Sulpice dataset A' coordinator='Anja' startdate='29.02.12 00:00' importdate='29.02.12 09:08' genotype='Ga0' growthconditions='Germany' id='16' name='A. thaliana'><sample id='116' time='1' unit='Hour'><average max='NaN' min='NaN' replicates='1' stddev='NaN' unit='µmol/g FW'>NaN</average><data replicates='1' unit='µmol/g FW'>NaN</data></sample></line><line experimentname='Sulpice dataset A' coordinator='Anja' startdate='29.02.12 00:00' importdate='29.02.12 09:08' genotype='Goe2' growthconditions='Germany' id='17' name='A. thaliana'><sample id='117' time='1' unit='Hour'><average max='0.893001354360153' min='0.893001354360153' replicates='1' stddev='NaN' unit='µmol/g FW'>0.893001354360153</average><data replicates='1' unit='µmol/g FW'>0.893001354360153</data></sample></line><line experimentname='Sulpice dataset A' coordinator='Anja' startdate='29.02.12 00:00' importdate='29.02.12 09:08' genotype='GOT7' growthconditions='Germany' id='18' name='A. thaliana'><sample id='118' time='1' unit='Hour'><average max='0.3736578705891628' min='0.3736578705891628' replicates='1' stddev='NaN' unit='µmol/g FW'>0.3736578705891628</average><data replicates='1' unit='µmol/g FW'>0.3736578705891628</data></sample></line><line experimentname='Sulpice dataset A' coordinator='Anja' startdate='29.02.12 00:00' importdate='29.02.12 09:08' genotype='Gue0' growthconditions='Germany' id='19' name='A. thaliana'><sample id='119' time='1' unit='Hour'><average max='NaN' min='NaN' replicates='1' stddev='NaN' unit='µmol/g FW'>NaN</average><data replicates='1' unit='µmol/g FW'>NaN</data></sample></line><line experimentname='Sulpice dataset A' coordinator='Anja' startdate='29.02.12 00:00' importdate='29.02.12 09:08' genotype='Gy0' growthconditions='France' id='20' name='A. thaliana'><sample id='120' time='1' unit='Hour'><average max='0.5655973444247878' min='0.5655973444247878' replicates='1' stddev='NaN' unit='µmol/g FW'>0.5655973444247878</average><data replicates='1' unit='µmol/g FW'>0.5655973444247878</data></sample></line><line experimentname='Sulpice dataset A' coordinator='Anja' startdate='29.02.12 00:00' importdate='29.02.12 09:08' genotype='Hi3' growthconditions='Germany' id='21' name='A. thaliana'><sample id='121' time='1' unit='Hour'><average max='0.8085390901684806' min='0.8085390901684806' replicates='1' stddev='NaN' unit='µmol/g FW'>0.8085390901684806</average><data replicates='1' unit='µmol/g FW'>0.8085390901684806</data></sample></line><line experimentname='Sulpice dataset A' coordinator='Anja' startdate='29.02.12 00:00' importdate='29.02.12 09:08' genotype='Hs0' growthconditions='Germany' id='22' name='A. thaliana'><sample id='122' time='1' unit='Hour'><average max='NaN' min='NaN' replicates='1' stddev='NaN' unit='µmol/g FW'>NaN</average><data replicates='1' unit='µmol/g FW'>NaN</data></sample></line><line experimentname='Sulpice dataset A' coordinator='Anja' startdate='29.02.12 00:00' importdate='29.02.12 09:08' genotype='Is1' growthconditions='Germany' id='23' name='A. thaliana'><sample id='123' time='1' unit='Hour'><average max='0.6679892319367301' min='0.6679892319367301' replicates='1' stddev='NaN' unit='µmol/g FW'>0.6679892319367301</average><data replicates='1' unit='µmol/g FW'>0.6679892319367301</data></sample></line><line experimentname='Sulpice dataset A' coordinator='Anja' startdate='29.02.12 00:00' importdate='29.02.12 09:08' genotype='Kl0' growthconditions='Germany' id='24' name='A. thaliana'><sample id='124' time='1' unit='Hour'><average max='0.7748721250036616' min='0.7748721250036616' replicates='1' stddev='NaN' unit='µmol/g FW'>0.7748721250036616</average><data replicates='1' unit='µmol/g FW'>0.7748721250036616</data></sample></line><line experimentname='Sulpice dataset A' coordinator='Anja' startdate='29.02.12 00:00' importdate='29.02.12 09:08' genotype='Ko2' growthconditions='Denmark' id='25' name='A. thaliana'><sample id='125' time='1' unit='Hour'><average max='NaN' min='NaN' replicates='1' stddev='NaN' unit='µmol/g FW'>NaN</average><data replicates='1' unit='µmol/g FW'>NaN</data></sample></line><line experimentname='Sulpice dataset A' coordinator='Anja' startdate='29.02.12 00:00' importdate='29.02.12 09:08' genotype='Lan0' growthconditions='United Kingdom' id='26' name='A. thaliana'><sample id='126' time='1' unit='Hour'><average max='0.9007027053850865' min='0.9007027053850865' replicates='1' stddev='NaN' unit='µmol/g FW'>0.9007027053850865</average><data replicates='1' unit='µmol/g FW'>0.9007027053850865</data></sample></line><line experimentname='Sulpice dataset A' coordinator='Anja' startdate='29.02.12 00:00' importdate='29.02.12 09:08' genotype='Ler1' growthconditions='Germany' id='27' name='A. thaliana'><sample id='127' time='1' unit='Hour'><average max='0.5445013107869225' min='0.5445013107869225' replicates='1' stddev='NaN' unit='µmol/g FW'>0.5445013107869225</average><data replicates='1' unit='µmol/g FW'>0.5445013107869225</data></sample></line><line experimentname='Sulpice dataset A' coordinator='Anja' startdate='29.02.12 00:00' importdate='29.02.12 09:08' genotype='Li5:3' growthconditions='Germany' id='28' name='A. thaliana'><sample id='128' time='1' unit='Hour'><average max='NaN' min='NaN' replicates='1' stddev='NaN' unit='µmol/g FW'>NaN</average><data replicates='1' unit='µmol/g FW'>NaN</data></sample></line><line experimentname='Sulpice dataset A' coordinator='Anja' startdate='29.02.12 00:00' importdate='29.02.12 09:08' genotype='Lm' growthconditions='France' id='29' name='A. thaliana'><sample id='129' time='1' unit='Hour'><average max='0.793727631569314' min='0.793727631569314' replicates='1' stddev='NaN' unit='µmol/g FW'>0.793727631569314</average><data replicates='1' unit='µmol/g FW'>0.793727631569314</data></sample></line><line experimentname='Sulpice dataset A' coordinator='Anja' startdate='29.02.12 00:00' importdate='29.02.12 09:08' genotype='Ma2' growthconditions='Germany' id='30' name='A. thaliana'><sample id='130' time='1' unit='Hour'><average max='NaN' min='NaN' replicates='1' stddev='NaN' unit='µmol/g FW'>NaN</average><data replicates='1' unit='µmol/g FW'>NaN</data></sample></line><line experimentname='Sulpice dataset A' coordinator='Anja' startdate='29.02.12 00:00' importdate='29.02.12 09:08' genotype='Me0' growthconditions='Germany' id='31' name='A. thaliana'><sample id='131' time='1' unit='Hour'><average max='NaN' min='NaN' replicates='1' stddev='NaN' unit='µmol/g FW'>NaN</average><data replicates='1' unit='µmol/g FW'>NaN</data></sample></line><line experimentname='Sulpice dataset A' coordinator='Anja' startdate='29.02.12 00:00' importdate='29.02.12 09:08' genotype='Mz0' growthconditions='Germany' id='32' name='A. thaliana'><sample id='132' time='1' unit='Hour'><average max='NaN' min='NaN' replicates='1' stddev='NaN' unit='µmol/g FW'>NaN</average><data replicates='1' unit='µmol/g FW'>NaN</data></sample></line><line experimentname='Sulpice dataset A' coordinator='Anja' startdate='29.02.12 00:00' importdate='29.02.12 09:08' genotype='NFA8' growthconditions='United Kingdom' id='33' name='A. thaliana'><sample id='133' time='1' unit='Hour'><average max='0.6220186396152887' min='0.6220186396152887' replicates='1' stddev='NaN' unit='µmol/g FW'>0.6220186396152887</average><data replicates='1' unit='µmol/g FW'>0.6220186396152887</data></sample></line><line experimentname='Sulpice dataset A' coordinator='Anja' startdate='29.02.12 00:00' importdate='29.02.12 09:08' genotype='No0' growthconditions='Germany' id='34' name='A. thaliana'><sample id='134' time='1' unit='Hour'><average max='1.281549241875505' min='1.281549241875505' replicates='1' stddev='NaN' unit='µmol/g FW'>1.281549241875505</average><data replicates='1' unit='µmol/g FW'>1.281549241875505</data></sample></line><line experimentname='Sulpice dataset A' coordinator='Anja' startdate='29.02.12 00:00' importdate='29.02.12 09:08' genotype='Nok1' growthconditions='Netherlas' id='35' name='A. thaliana'><sample id='135' time='1' unit='Hour'><average max='NaN' min='NaN' replicates='1' stddev='NaN' unit='µmol/g FW'>NaN</average><data replicates='1' unit='µmol/g FW'>NaN</data></sample></line><line experimentname='Sulpice dataset A' coordinator='Anja' startdate='29.02.12 00:00' importdate='29.02.12 09:08' genotype='Nok2' growthconditions='Netherlas' id='36' name='A. thaliana'><sample id='136' time='1' unit='Hour'><average max='0.8591196524316792' min='0.8591196524316792' replicates='1' stddev='NaN' unit='µmol/g FW'>0.8591196524316792</average><data replicates='1' unit='µmol/g FW'>0.8591196524316792</data></sample></line><line experimentname='Sulpice dataset A' coordinator='Anja' startdate='29.02.12 00:00' importdate='29.02.12 09:08' genotype='nok3' growthconditions='Netherlas' id='37' name='A. thaliana'><sample id='137' time='1' unit='Hour'><average max='NaN' min='NaN' replicates='1' stddev='NaN' unit='µmol/g FW'>NaN</average><data replicates='1' unit='µmol/g FW'>NaN</data></sample></line><line experimentname='Sulpice dataset A' coordinator='Anja' startdate='29.02.12 00:00' importdate='29.02.12 09:08' genotype='Nw3' growthconditions='Germany' id='38' name='A. thaliana'><sample id='138' time='1' unit='Hour'><average max='0.7246215928015447' min='0.7246215928015447' replicates='1' stddev='NaN' unit='µmol/g FW'>0.7246215928015447</average><data replicates='1' unit='µmol/g FW'>0.7246215928015447</data></sample></line><line experimentname='Sulpice dataset A' coordinator='Anja' startdate='29.02.12 00:00' importdate='29.02.12 09:08' genotype='Old1' growthconditions='Germany' id='39' name='A. thaliana'><sample id='139' time='1' unit='Hour'><average max='0.4812252103941165' min='0.4812252103941165' replicates='1' stddev='NaN' unit='µmol/g FW'>0.4812252103941165</average><data replicates='1' unit='µmol/g FW'>0.4812252103941165</data></sample></line><line experimentname='Sulpice dataset A' coordinator='Anja' startdate='29.02.12 00:00' importdate='29.02.12 09:08' genotype='Ove0' growthconditions='Germany' id='40' name='A. thaliana'><sample id='140' time='1' unit='Hour'><average max='0.5759979572018484' min='0.5759979572018484' replicates='1' stddev='NaN' unit='µmol/g FW'>0.5759979572018484</average><data replicates='1' unit='µmol/g FW'>0.5759979572018484</data></sample></line><line experimentname='Sulpice dataset A' coordinator='Anja' startdate='29.02.12 00:00' importdate='29.02.12 09:08' genotype='Po0' growthconditions='Germany' id='41' name='A. thaliana'><sample id='141' time='1' unit='Hour'><average max='0.5706563225181576' min='0.5706563225181576' replicates='1' stddev='NaN' unit='µmol/g FW'>0.5706563225181576</average><data replicates='1' unit='µmol/g FW'>0.5706563225181576</data></sample></line><line experimentname='Sulpice dataset A' coordinator='Anja' startdate='29.02.12 00:00' importdate='29.02.12 09:08' genotype='Pr0' growthconditions='Germany' id='42' name='A. thaliana'><sample id='142' time='1' unit='Hour'><average max='NaN' min='NaN' replicates='1' stddev='NaN' unit='µmol/g FW'>NaN</average><data replicates='1' unit='µmol/g FW'>NaN</data></sample></line><line experimentname='Sulpice dataset A' coordinator='Anja' startdate='29.02.12 00:00' importdate='29.02.12 09:08' genotype='Pt0' growthconditions='Germany' id='43' name='A. thaliana'><sample id='143' time='1' unit='Hour'><average max='0.5305992454945367' min='0.5305992454945367' replicates='1' stddev='NaN' unit='µmol/g FW'>0.5305992454945367</average><data replicates='1' unit='µmol/g FW'>0.5305992454945367</data></sample></line><line experimentname='Sulpice dataset A' coordinator='Anja' startdate='29.02.12 00:00' importdate='29.02.12 09:08' genotype='Pyl1' growthconditions='France' id='44' name='A. thaliana'><sample id='144' time='1' unit='Hour'><average max='1.101819447942327' min='1.101819447942327' replicates='1' stddev='NaN' unit='µmol/g FW'>1.101819447942327</average><data replicates='1' unit='µmol/g FW'>1.101819447942327</data></sample></line><line experimentname='Sulpice dataset A' coordinator='Anja' startdate='29.02.12 00:00' importdate='29.02.12 09:08' genotype='Ra0' growthconditions='France' id='45' name='A. thaliana'><sample id='145' time='1' unit='Hour'><average max='NaN' min='NaN' replicates='1' stddev='NaN' unit='µmol/g FW'>NaN</average><data replicates='1' unit='µmol/g FW'>NaN</data></sample></line><line experimentname='Sulpice dataset A' coordinator='Anja' startdate='29.02.12 00:00' importdate='29.02.12 09:08' genotype='RLD1' growthconditions='Netherlas' id='46' name='A. thaliana'><sample id='146' time='1' unit='Hour'><average max='0.5376089539664188' min='0.5376089539664188' replicates='1' stddev='NaN' unit='µmol/g FW'>0.5376089539664188</average><data replicates='1' unit='µmol/g FW'>0.5376089539664188</data></sample></line><line experimentname='Sulpice dataset A' coordinator='Anja' startdate='29.02.12 00:00' importdate='29.02.12 09:08' genotype='Ty0' growthconditions='United Kingdom' id='47' name='A. thaliana'><sample id='147' time='1' unit='Hour'><average max='0.7834190414040708' min='0.7834190414040708' replicates='1' stddev='NaN' unit='µmol/g FW'>0.7834190414040708</average><data replicates='1' unit='µmol/g FW'>0.7834190414040708</data></sample></line><line experimentname='Sulpice dataset A' coordinator='Anja' startdate='29.02.12 00:00' importdate='29.02.12 09:08' genotype='Wc2' growthconditions='Germany' id='48' name='A. thaliana'><sample id='148' time='1' unit='Hour'><average max='0.61642320557872' min='0.61642320557872' replicates='1' stddev='NaN' unit='µmol/g FW'>0.61642320557872</average><data replicates='1' unit='µmol/g FW'>0.61642320557872</data></sample></line><line experimentname='Sulpice dataset A' coordinator='Anja' startdate='29.02.12 00:00' importdate='29.02.12 09:08' genotype='Wei1' growthconditions='Switzerla' id='49' name='A. thaliana'><sample id='149' time='1' unit='Hour'><average max='0.5625214521451999' min='0.5625214521451999' replicates='1' stddev='NaN' unit='µmol/g FW'>0.5625214521451999</average><data replicates='1' unit='µmol/g FW'>0.5625214521451999</data></sample></line><line experimentname='Sulpice dataset A' coordinator='Anja' startdate='29.02.12 00:00' importdate='29.02.12 09:08' genotype='Wt5' growthconditions='Germany' id='50' name='A. thaliana'><sample id='150' time='1' unit='Hour'><average max='NaN' min='NaN' replicates='1' stddev='NaN' unit='µmol/g FW'>NaN</average><data replicates='1' unit='µmol/g FW'>NaN</data></sample></line></substance>@"
    ]
  ]
  node [
    id 4
    zlevel -1

    charting [
      background_color "#000000"
      domainAxis "[unit]"
      empty_border_width 2.0
      empty_border_width_vert 2.0
      maxRange 1.0
      max_charts_in_column -1
      minRange 0.0
      rangeAxis "[unit]"
      rangeStepSize 0.0
      show_legend "false"
      useCustomRange "false"
      useCustomRangeSteps "false"
    ]
    graphics [
      x 977.7886967409693
      y 676.1966011250106
      w 120.0
      h 120.0
      fill "#CCCCCC"
      outline "#000000"
      component "chart2d_type3"
      frameThickness 1.0
      gradient 0.0
      rounding 5.0
      type "rectangle"
    ]
    label "Chl"
    labelgraphics [
      alignment "center"
      anchor "t"
      color "#000000"
      fontName "Arial"
      fontSize 12
      fontStyle "plain"
      type "text"
    ]
    labelgraphics1 [
      alignment "center"
      anchor "hidden"
      color "#000000"
      fontName "Arial"
      fontSize 12
      fontStyle "plain"
      position [
        localAlign 0.0
        relHor 0.0
        relVert 0.0
      ]
      text "other"
      type "text"
    ]
    mapping [
      measurementdata "<substance id='column 10' name='Chl'><line experimentname='Sulpice dataset A' coordinator='Anja' startdate='29.02.12 00:00' importdate='29.02.12 09:08' genotype='Aa0' growthconditions='Germany' id='1' name='A. thaliana'><sample id='151' time='1' unit='Hour'><average max='0.8291512260873618' min='0.8291512260873618' replicates='1' stddev='NaN' unit='mg chl/g FW'>0.8291512260873618</average><data replicates='1' unit='mg chl/g FW'>0.8291512260873618</data></sample></line><line experimentname='Sulpice dataset A' coordinator='Anja' startdate='29.02.12 00:00' importdate='29.02.12 09:08' genotype='An2' growthconditions='Belgium' id='2' name='A. thaliana'><sample id='152' time='1' unit='Hour'><average max='0.673885824900918' min='0.673885824900918' replicates='1' stddev='NaN' unit='mg chl/g FW'>0.673885824900918</average><data replicates='1' unit='mg chl/g FW'>0.673885824900918</data></sample></line><line experimentname='Sulpice dataset A' coordinator='Anja' startdate='29.02.12 00:00' importdate='29.02.12 09:08' genotype='Ang0' growthconditions='Belgium' id='3' name='A. thaliana'><sample id='153' time='1' unit='Hour'><average max='0.7627138145935237' min='0.7627138145935237' replicates='1' stddev='NaN' unit='mg chl/g FW'>0.7627138145935237</average><data replicates='1' unit='mg chl/g FW'>0.7627138145935237</data></sample></line><line experimentname='Sulpice dataset A' coordinator='Anja' startdate='29.02.12 00:00' importdate='29.02.12 09:08' genotype='Be0' growthconditions='Germany' id='4' name='A. thaliana'><sample id='154' time='1' unit='Hour'><average max='0.7768429719473101' min='0.7768429719473101' replicates='1' stddev='NaN' unit='mg chl/g FW'>0.7768429719473101</average><data replicates='1' unit='mg chl/g FW'>0.7768429719473101</data></sample></line><line experimentname='Sulpice dataset A' coordinator='Anja' startdate='29.02.12 00:00' importdate='29.02.12 09:08' genotype='Bsch2' growthconditions='Germany' id='5' name='A. thaliana'><sample id='155' time='1' unit='Hour'><average max='0.757965194259207' min='0.757965194259207' replicates='1' stddev='NaN' unit='mg chl/g FW'>0.757965194259207</average><data replicates='1' unit='mg chl/g FW'>0.757965194259207</data></sample></line><line experimentname='Sulpice dataset A' coordinator='Anja' startdate='29.02.12 00:00' importdate='29.02.12 09:08' genotype='Bu2' growthconditions='Germany' id='6' name='A. thaliana'><sample id='156' time='1' unit='Hour'><average max='0.7747044503033349' min='0.7747044503033349' replicates='1' stddev='NaN' unit='mg chl/g FW'>0.7747044503033349</average><data replicates='1' unit='mg chl/g FW'>0.7747044503033349</data></sample></line><line experimentname='Sulpice dataset A' coordinator='Anja' startdate='29.02.12 00:00' importdate='29.02.12 09:08' genotype='Bu6' growthconditions='Germany' id='7' name='A. thaliana'><sample id='157' time='1' unit='Hour'><average max='0.701268252868602' min='0.701268252868602' replicates='1' stddev='NaN' unit='mg chl/g FW'>0.701268252868602</average><data replicates='1' unit='mg chl/g FW'>0.701268252868602</data></sample></line><line experimentname='Sulpice dataset A' coordinator='Anja' startdate='29.02.12 00:00' importdate='29.02.12 09:08' genotype='Bur0' growthconditions='Irela' id='8' name='A. thaliana'><sample id='158' time='1' unit='Hour'><average max='0.6081766177776433' min='0.6081766177776433' replicates='1' stddev='NaN' unit='mg chl/g FW'>0.6081766177776433</average><data replicates='1' unit='mg chl/g FW'>0.6081766177776433</data></sample></line><line experimentname='Sulpice dataset A' coordinator='Anja' startdate='29.02.12 00:00' importdate='29.02.12 09:08' genotype='Da0' growthconditions='Germany' id='9' name='A. thaliana'><sample id='159' time='1' unit='Hour'><average max='0.7011241739014494' min='0.7011241739014494' replicates='1' stddev='NaN' unit='mg chl/g FW'>0.7011241739014494</average><data replicates='1' unit='mg chl/g FW'>0.7011241739014494</data></sample></line><line experimentname='Sulpice dataset A' coordinator='Anja' startdate='29.02.12 00:00' importdate='29.02.12 09:08' genotype='Edi0' growthconditions='United Kingdom' id='10' name='A. thaliana'><sample id='160' time='1' unit='Hour'><average max='0.6483015270389129' min='0.6483015270389129' replicates='1' stddev='NaN' unit='mg chl/g FW'>0.6483015270389129</average><data replicates='1' unit='mg chl/g FW'>0.6483015270389129</data></sample></line><line experimentname='Sulpice dataset A' coordinator='Anja' startdate='29.02.12 00:00' importdate='29.02.12 09:08' genotype='Ei2' growthconditions='Germany' id='11' name='A. thaliana'><sample id='161' time='1' unit='Hour'><average max='0.631369346792578' min='0.631369346792578' replicates='1' stddev='NaN' unit='mg chl/g FW'>0.631369346792578</average><data replicates='1' unit='mg chl/g FW'>0.631369346792578</data></sample></line><line experimentname='Sulpice dataset A' coordinator='Anja' startdate='29.02.12 00:00' importdate='29.02.12 09:08' genotype='Ei4' growthconditions='Germany' id='12' name='A. thaliana'><sample id='162' time='1' unit='Hour'><average max='0.7040938006332392' min='0.7040938006332392' replicates='1' stddev='NaN' unit='mg chl/g FW'>0.7040938006332392</average><data replicates='1' unit='mg chl/g FW'>0.7040938006332392</data></sample></line><line experimentname='Sulpice dataset A' coordinator='Anja' startdate='29.02.12 00:00' importdate='29.02.12 09:08' genotype='El0' growthconditions='Germany' id='13' name='A. thaliana'><sample id='163' time='1' unit='Hour'><average max='0.6717797256604481' min='0.6717797256604481' replicates='1' stddev='NaN' unit='mg chl/g FW'>0.6717797256604481</average><data replicates='1' unit='mg chl/g FW'>0.6717797256604481</data></sample></line><line experimentname='Sulpice dataset A' coordinator='Anja' startdate='29.02.12 00:00' importdate='29.02.12 09:08' genotype='EnkheimD' growthconditions='Germany' id='14' name='A. thaliana'><sample id='164' time='1' unit='Hour'><average max='0.7886009490622486' min='0.7886009490622486' replicates='1' stddev='NaN' unit='mg chl/g FW'>0.7886009490622486</average><data replicates='1' unit='mg chl/g FW'>0.7886009490622486</data></sample></line><line experimentname='Sulpice dataset A' coordinator='Anja' startdate='29.02.12 00:00' importdate='29.02.12 09:08' genotype='Ep0' growthconditions='Germany' id='15' name='A. thaliana'><sample id='165' time='1' unit='Hour'><average max='0.7054809010618355' min='0.7054809010618355' replicates='1' stddev='NaN' unit='mg chl/g FW'>0.7054809010618355</average><data replicates='1' unit='mg chl/g FW'>0.7054809010618355</data></sample></line><line experimentname='Sulpice dataset A' coordinator='Anja' startdate='29.02.12 00:00' importdate='29.02.12 09:08' genotype='Ga0' growthconditions='Germany' id='16' name='A. thaliana'><sample id='166' time='1' unit='Hour'><average max='0.8165187309944861' min='0.8165187309944861' replicates='1' stddev='NaN' unit='mg chl/g FW'>0.8165187309944861</average><data replicates='1' unit='mg chl/g FW'>0.8165187309944861</data></sample></line><line experimentname='Sulpice dataset A' coordinator='Anja' startdate='29.02.12 00:00' importdate='29.02.12 09:08' genotype='Goe2' growthconditions='Germany' id='17' name='A. thaliana'><sample id='167' time='1' unit='Hour'><average max='0.7019049869271495' min='0.7019049869271495' replicates='1' stddev='NaN' unit='mg chl/g FW'>0.7019049869271495</average><data replicates='1' unit='mg chl/g FW'>0.7019049869271495</data></sample></line><line experimentname='Sulpice dataset A' coordinator='Anja' startdate='29.02.12 00:00' importdate='29.02.12 09:08' genotype='GOT7' growthconditions='Germany' id='18' name='A. thaliana'><sample id='168' time='1' unit='Hour'><average max='0.7080446405560727' min='0.7080446405560727' replicates='1' stddev='NaN' unit='mg chl/g FW'>0.7080446405560727</average><data replicates='1' unit='mg chl/g FW'>0.7080446405560727</data></sample></line><line experimentname='Sulpice dataset A' coordinator='Anja' startdate='29.02.12 00:00' importdate='29.02.12 09:08' genotype='Gue0' growthconditions='Germany' id='19' name='A. thaliana'><sample id='169' time='1' unit='Hour'><average max='0.6937685098515499' min='0.6937685098515499' replicates='1' stddev='NaN' unit='mg chl/g FW'>0.6937685098515499</average><data replicates='1' unit='mg chl/g FW'>0.6937685098515499</data></sample></line><line experimentname='Sulpice dataset A' coordinator='Anja' startdate='29.02.12 00:00' importdate='29.02.12 09:08' genotype='Gy0' growthconditions='France' id='20' name='A. thaliana'><sample id='170' time='1' unit='Hour'><average max='0.6647119187062451' min='0.6647119187062451' replicates='1' stddev='NaN' unit='mg chl/g FW'>0.6647119187062451</average><data replicates='1' unit='mg chl/g FW'>0.6647119187062451</data></sample></line><line experimentname='Sulpice dataset A' coordinator='Anja' startdate='29.02.12 00:00' importdate='29.02.12 09:08' genotype='Hi3' growthconditions='Germany' id='21' name='A. thaliana'><sample id='171' time='1' unit='Hour'><average max='0.7749832189708357' min='0.7749832189708357' replicates='1' stddev='NaN' unit='mg chl/g FW'>0.7749832189708357</average><data replicates='1' unit='mg chl/g FW'>0.7749832189708357</data></sample></line><line experimentname='Sulpice dataset A' coordinator='Anja' startdate='29.02.12 00:00' importdate='29.02.12 09:08' genotype='Hs0' growthconditions='Germany' id='22' name='A. thaliana'><sample id='172' time='1' unit='Hour'><average max='0.6118419668934567' min='0.6118419668934567' replicates='1' stddev='NaN' unit='mg chl/g FW'>0.6118419668934567</average><data replicates='1' unit='mg chl/g FW'>0.6118419668934567</data></sample></line><line experimentname='Sulpice dataset A' coordinator='Anja' startdate='29.02.12 00:00' importdate='29.02.12 09:08' genotype='Is1' growthconditions='Germany' id='23' name='A. thaliana'><sample id='173' time='1' unit='Hour'><average max='0.7034833217823627' min='0.7034833217823627' replicates='1' stddev='NaN' unit='mg chl/g FW'>0.7034833217823627</average><data replicates='1' unit='mg chl/g FW'>0.7034833217823627</data></sample></line><line experimentname='Sulpice dataset A' coordinator='Anja' startdate='29.02.12 00:00' importdate='29.02.12 09:08' genotype='Kl0' growthconditions='Germany' id='24' name='A. thaliana'><sample id='174' time='1' unit='Hour'><average max='0.6655032293161911' min='0.6655032293161911' replicates='1' stddev='NaN' unit='mg chl/g FW'>0.6655032293161911</average><data replicates='1' unit='mg chl/g FW'>0.6655032293161911</data></sample></line><line experimentname='Sulpice dataset A' coordinator='Anja' startdate='29.02.12 00:00' importdate='29.02.12 09:08' genotype='Ko2' growthconditions='Denmark' id='25' name='A. thaliana'><sample id='175' time='1' unit='Hour'><average max='0.6784156229164151' min='0.6784156229164151' replicates='1' stddev='NaN' unit='mg chl/g FW'>0.6784156229164151</average><data replicates='1' unit='mg chl/g FW'>0.6784156229164151</data></sample></line><line experimentname='Sulpice dataset A' coordinator='Anja' startdate='29.02.12 00:00' importdate='29.02.12 09:08' genotype='Lan0' growthconditions='United Kingdom' id='26' name='A. thaliana'><sample id='176' time='1' unit='Hour'><average max='0.7204707702447779' min='0.7204707702447779' replicates='1' stddev='NaN' unit='mg chl/g FW'>0.7204707702447779</average><data replicates='1' unit='mg chl/g FW'>0.7204707702447779</data></sample></line><line experimentname='Sulpice dataset A' coordinator='Anja' startdate='29.02.12 00:00' importdate='29.02.12 09:08' genotype='Ler1' growthconditions='Germany' id='27' name='A. thaliana'><sample id='177' time='1' unit='Hour'><average max='0.7420986684807332' min='0.7420986684807332' replicates='1' stddev='NaN' unit='mg chl/g FW'>0.7420986684807332</average><data replicates='1' unit='mg chl/g FW'>0.7420986684807332</data></sample></line><line experimentname='Sulpice dataset A' coordinator='Anja' startdate='29.02.12 00:00' importdate='29.02.12 09:08' genotype='Li5:3' growthconditions='Germany' id='28' name='A. thaliana'><sample id='178' time='1' unit='Hour'><average max='0.6392139629792084' min='0.6392139629792084' replicates='1' stddev='NaN' unit='mg chl/g FW'>0.6392139629792084</average><data replicates='1' unit='mg chl/g FW'>0.6392139629792084</data></sample></line><line experimentname='Sulpice dataset A' coordinator='Anja' startdate='29.02.12 00:00' importdate='29.02.12 09:08' genotype='Lm' growthconditions='France' id='29' name='A. thaliana'><sample id='179' time='1' unit='Hour'><average max='0.7320896866209107' min='0.7320896866209107' replicates='1' stddev='NaN' unit='mg chl/g FW'>0.7320896866209107</average><data replicates='1' unit='mg chl/g FW'>0.7320896866209107</data></sample></line><line experimentname='Sulpice dataset A' coordinator='Anja' startdate='29.02.12 00:00' importdate='29.02.12 09:08' genotype='Ma2' growthconditions='Germany' id='30' name='A. thaliana'><sample id='180' time='1' unit='Hour'><average max='0.7378962489158125' min='0.7378962489158125' replicates='1' stddev='NaN' unit='mg chl/g FW'>0.7378962489158125</average><data replicates='1' unit='mg chl/g FW'>0.7378962489158125</data></sample></line><line experimentname='Sulpice dataset A' coordinator='Anja' startdate='29.02.12 00:00' importdate='29.02.12 09:08' genotype='Me0' growthconditions='Germany' id='31' name='A. thaliana'><sample id='181' time='1' unit='Hour'><average max='0.710657995703808' min='0.710657995703808' replicates='1' stddev='NaN' unit='mg chl/g FW'>0.710657995703808</average><data replicates='1' unit='mg chl/g FW'>0.710657995703808</data></sample></line><line experimentname='Sulpice dataset A' coordinator='Anja' startdate='29.02.12 00:00' importdate='29.02.12 09:08' genotype='Mz0' growthconditions='Germany' id='32' name='A. thaliana'><sample id='182' time='1' unit='Hour'><average max='0.7414175460542339' min='0.7414175460542339' replicates='1' stddev='NaN' unit='mg chl/g FW'>0.7414175460542339</average><data replicates='1' unit='mg chl/g FW'>0.7414175460542339</data></sample></line><line experimentname='Sulpice dataset A' coordinator='Anja' startdate='29.02.12 00:00' importdate='29.02.12 09:08' genotype='NFA8' growthconditions='United Kingdom' id='33' name='A. thaliana'><sample id='183' time='1' unit='Hour'><average max='0.6419559255120232' min='0.6419559255120232' replicates='1' stddev='NaN' unit='mg chl/g FW'>0.6419559255120232</average><data replicates='1' unit='mg chl/g FW'>0.6419559255120232</data></sample></line><line experimentname='Sulpice dataset A' coordinator='Anja' startdate='29.02.12 00:00' importdate='29.02.12 09:08' genotype='No0' growthconditions='Germany' id='34' name='A. thaliana'><sample id='184' time='1' unit='Hour'><average max='0.7803968409031797' min='0.7803968409031797' replicates='1' stddev='NaN' unit='mg chl/g FW'>0.7803968409031797</average><data replicates='1' unit='mg chl/g FW'>0.7803968409031797</data></sample></line><line experimentname='Sulpice dataset A' coordinator='Anja' startdate='29.02.12 00:00' importdate='29.02.12 09:08' genotype='Nok1' growthconditions='Netherlas' id='35' name='A. thaliana'><sample id='185' time='1' unit='Hour'><average max='0.7425279154412733' min='0.7425279154412733' replicates='1' stddev='NaN' unit='mg chl/g FW'>0.7425279154412733</average><data replicates='1' unit='mg chl/g FW'>0.7425279154412733</data></sample></line><line experimentname='Sulpice dataset A' coordinator='Anja' startdate='29.02.12 00:00' importdate='29.02.12 09:08' genotype='Nok2' growthconditions='Netherlas' id='36' name='A. thaliana'><sample id='186' time='1' unit='Hour'><average max='0.6949302649859381' min='0.6949302649859381' replicates='1' stddev='NaN' unit='mg chl/g FW'>0.6949302649859381</average><data replicates='1' unit='mg chl/g FW'>0.6949302649859381</data></sample></line><line experimentname='Sulpice dataset A' coordinator='Anja' startdate='29.02.12 00:00' importdate='29.02.12 09:08' genotype='nok3' growthconditions='Netherlas' id='37' name='A. thaliana'><sample id='187' time='1' unit='Hour'><average max='0.7142924729277353' min='0.7142924729277353' replicates='1' stddev='NaN' unit='mg chl/g FW'>0.7142924729277353</average><data replicates='1' unit='mg chl/g FW'>0.7142924729277353</data></sample></line><line experimentname='Sulpice dataset A' coordinator='Anja' startdate='29.02.12 00:00' importdate='29.02.12 09:08' genotype='Nw3' growthconditions='Germany' id='38' name='A. thaliana'><sample id='188' time='1' unit='Hour'><average max='0.7081048719850308' min='0.7081048719850308' replicates='1' stddev='NaN' unit='mg chl/g FW'>0.7081048719850308</average><data replicates='1' unit='mg chl/g FW'>0.7081048719850308</data></sample></line><line experimentname='Sulpice dataset A' coordinator='Anja' startdate='29.02.12 00:00' importdate='29.02.12 09:08' genotype='Old1' growthconditions='Germany' id='39' name='A. thaliana'><sample id='189' time='1' unit='Hour'><average max='0.6567656959690285' min='0.6567656959690285' replicates='1' stddev='NaN' unit='mg chl/g FW'>0.6567656959690285</average><data replicates='1' unit='mg chl/g FW'>0.6567656959690285</data></sample></line><line experimentname='Sulpice dataset A' coordinator='Anja' startdate='29.02.12 00:00' importdate='29.02.12 09:08' genotype='Ove0' growthconditions='Germany' id='40' name='A. thaliana'><sample id='190' time='1' unit='Hour'><average max='0.7075951594845221' min='0.7075951594845221' replicates='1' stddev='NaN' unit='mg chl/g FW'>0.7075951594845221</average><data replicates='1' unit='mg chl/g FW'>0.7075951594845221</data></sample></line><line experimentname='Sulpice dataset A' coordinator='Anja' startdate='29.02.12 00:00' importdate='29.02.12 09:08' genotype='Po0' growthconditions='Germany' id='41' name='A. thaliana'><sample id='191' time='1' unit='Hour'><average max='0.7529795084917733' min='0.7529795084917733' replicates='1' stddev='NaN' unit='mg chl/g FW'>0.7529795084917733</average><data replicates='1' unit='mg chl/g FW'>0.7529795084917733</data></sample></line><line experimentname='Sulpice dataset A' coordinator='Anja' startdate='29.02.12 00:00' importdate='29.02.12 09:08' genotype='Pr0' growthconditions='Germany' id='42' name='A. thaliana'><sample id='192' time='1' unit='Hour'><average max='0.7309979381984781' min='0.7309979381984781' replicates='1' stddev='NaN' unit='mg chl/g FW'>0.7309979381984781</average><data replicates='1' unit='mg chl/g FW'>0.7309979381984781</data></sample></line><line experimentname='Sulpice dataset A' coordinator='Anja' startdate='29.02.12 00:00' importdate='29.02.12 09:08' genotype='Pt0' growthconditions='Germany' id='43' name='A. thaliana'><sample id='193' time='1' unit='Hour'><average max='0.7575106493756809' min='0.7575106493756809' replicates='1' stddev='NaN' unit='mg chl/g FW'>0.7575106493756809</average><data replicates='1' unit='mg chl/g FW'>0.7575106493756809</data></sample></line><line experimentname='Sulpice dataset A' coordinator='Anja' startdate='29.02.12 00:00' importdate='29.02.12 09:08' genotype='Pyl1' growthconditions='France' id='44' name='A. thaliana'><sample id='194' time='1' unit='Hour'><average max='0.7435964052195307' min='0.7435964052195307' replicates='1' stddev='NaN' unit='mg chl/g FW'>0.7435964052195307</average><data replicates='1' unit='mg chl/g FW'>0.7435964052195307</data></sample></line><line experimentname='Sulpice dataset A' coordinator='Anja' startdate='29.02.12 00:00' importdate='29.02.12 09:08' genotype='Ra0' growthconditions='France' id='45' name='A. thaliana'><sample id='195' time='1' unit='Hour'><average max='0.6937460490646101' min='0.6937460490646101' replicates='1' stddev='NaN' unit='mg chl/g FW'>0.6937460490646101</average><data replicates='1' unit='mg chl/g FW'>0.6937460490646101</data></sample></line><line experimentname='Sulpice dataset A' coordinator='Anja' startdate='29.02.12 00:00' importdate='29.02.12 09:08' genotype='RLD1' growthconditions='Netherlas' id='46' name='A. thaliana'><sample id='196' time='1' unit='Hour'><average max='0.7838474132195936' min='0.7838474132195936' replicates='1' stddev='NaN' unit='mg chl/g FW'>0.7838474132195936</average><data replicates='1' unit='mg chl/g FW'>0.7838474132195936</data></sample></line><line experimentname='Sulpice dataset A' coordinator='Anja' startdate='29.02.12 00:00' importdate='29.02.12 09:08' genotype='Ty0' growthconditions='United Kingdom' id='47' name='A. thaliana'><sample id='197' time='1' unit='Hour'><average max='0.7153147944473061' min='0.7153147944473061' replicates='1' stddev='NaN' unit='mg chl/g FW'>0.7153147944473061</average><data replicates='1' unit='mg chl/g FW'>0.7153147944473061</data></sample></line><line experimentname='Sulpice dataset A' coordinator='Anja' startdate='29.02.12 00:00' importdate='29.02.12 09:08' genotype='Wc2' growthconditions='Germany' id='48' name='A. thaliana'><sample id='198' time='1' unit='Hour'><average max='0.6500526126301239' min='0.6500526126301239' replicates='1' stddev='NaN' unit='mg chl/g FW'>0.6500526126301239</average><data replicates='1' unit='mg chl/g FW'>0.6500526126301239</data></sample></line><line experimentname='Sulpice dataset A' coordinator='Anja' startdate='29.02.12 00:00' importdate='29.02.12 09:08' genotype='Wei1' growthconditions='Switzerla' id='49' name='A. thaliana'><sample id='199' time='1' unit='Hour'><average max='0.6134670419617312' min='0.6134670419617312' replicates='1' stddev='NaN' unit='mg chl/g FW'>0.6134670419617312</average><data replicates='1' unit='mg chl/g FW'>0.6134670419617312</data></sample></line><line experimentname='Sulpice dataset A' coordinator='Anja' startdate='29.02.12 00:00' importdate='29.02.12 09:08' genotype='Wt5' growthconditions='Germany' id='50' name='A. thaliana'><sample id='200' time='1' unit='Hour'><average max='0.7082231924738145' min='0.7082231924738145' replicates='1' stddev='NaN' unit='mg chl/g FW'>0.7082231924738145</average><data replicates='1' unit='mg chl/g FW'>0.7082231924738145</data></sample></line></substance>@"
    ]
  ]
  node [
    id 5
    zlevel -1

    charting [
      background_color "#000000"
      domainAxis "[unit]"
      empty_border_width 2.0
      empty_border_width_vert 2.0
      maxRange 1.0
      max_charts_in_column -1
      minRange 0.0
      rangeAxis "[unit]"
      rangeStepSize 0.0
      show_legend "false"
      useCustomRange "false"
      useCustomRangeSteps "false"
    ]
    graphics [
      x 668.9732972665145
      y 1651.940077211514
      w 120.0
      h 120.0
      fill "#99CCFF"
      outline "#000000"
      component "chart2d_type3"
      frameThickness 1.0
      gradient 0.0
      rounding 5.0
      type "rectangle"
    ]
    label "cPGI"
    labelgraphics [
      alignment "center"
      anchor "t"
      color "#000000"
      fontName "Arial"
      fontSize 12
      fontStyle "plain"
      type "text"
    ]
    labelgraphics1 [
      alignment "center"
      anchor "hidden"
      color "#000000"
      fontName "Arial"
      fontSize 12
      fontStyle "plain"
      position [
        localAlign 0.0
        relHor 0.0
        relVert 0.0
      ]
      text "enzyme"
      type "text"
    ]
    mapping [
      measurementdata "<substance id='column 82' name='cPGI'><line experimentname='Sulpice dataset A' coordinator='Anja' startdate='29.02.12 00:00' importdate='29.02.12 09:08' genotype='Aa0' growthconditions='Germany' id='1' name='A. thaliana'><sample id='201' time='1' unit='Hour'><average max='1741.8971843625072' min='1741.8971843625072' replicates='1' stddev='NaN' unit='nmol/min/g FW'>1741.8971843625072</average><data replicates='1' unit='nmol/min/g FW'>1741.8971843625072</data></sample></line><line experimentname='Sulpice dataset A' coordinator='Anja' startdate='29.02.12 00:00' importdate='29.02.12 09:08' genotype='An2' growthconditions='Belgium' id='2' name='A. thaliana'><sample id='202' time='1' unit='Hour'><average max='1857.6423109965558' min='1857.6423109965558' replicates='1' stddev='NaN' unit='nmol/min/g FW'>1857.6423109965558</average><data replicates='1' unit='nmol/min/g FW'>1857.6423109965558</data></sample></line><line experimentname='Sulpice dataset A' coordinator='Anja' startdate='29.02.12 00:00' importdate='29.02.12 09:08' genotype='Ang0' growthconditions='Belgium' id='3' name='A. thaliana'><sample id='203' time='1' unit='Hour'><average max='1560.0217135195446' min='1560.0217135195446' replicates='1' stddev='NaN' unit='nmol/min/g FW'>1560.0217135195446</average><data replicates='1' unit='nmol/min/g FW'>1560.0217135195446</data></sample></line><line experimentname='Sulpice dataset A' coordinator='Anja' startdate='29.02.12 00:00' importdate='29.02.12 09:08' genotype='Be0' growthconditions='Germany' id='4' name='A. thaliana'><sample id='204' time='1' unit='Hour'><average max='1814.6074651225376' min='1814.6074651225376' replicates='1' stddev='NaN' unit='nmol/min/g FW'>1814.6074651225376</average><data replicates='1' unit='nmol/min/g FW'>1814.6074651225376</data></sample></line><line experimentname='Sulpice dataset A' coordinator='Anja' startdate='29.02.12 00:00' importdate='29.02.12 09:08' genotype='Bsch2' growthconditions='Germany' id='5' name='A. thaliana'><sample id='205' time='1' unit='Hour'><average max='1897.3252785939642' min='1897.3252785939642' replicates='1' stddev='NaN' unit='nmol/min/g FW'>1897.3252785939642</average><data replicates='1' unit='nmol/min/g FW'>1897.3252785939642</data></sample></line><line experimentname='Sulpice dataset A' coordinator='Anja' startdate='29.02.12 00:00' importdate='29.02.12 09:08' genotype='Bu2' growthconditions='Germany' id='6' name='A. thaliana'><sample id='206' time='1' unit='Hour'><average max='1791.058643609164' min='1791.058643609164' replicates='1' stddev='NaN' unit='nmol/min/g FW'>1791.058643609164</average><data replicates='1' unit='nmol/min/g FW'>1791.058643609164</data></sample></line><line experimentname='Sulpice dataset A' coordinator='Anja' startdate='29.02.12 00:00' importdate='29.02.12 09:08' genotype='Bu6' growthconditions='Germany' id='7' name='A. thaliana'><sample id='207' time='1' unit='Hour'><average max='1882.4600913609127' min='1882.4600913609127' replicates='1' stddev='NaN' unit='nmol/min/g FW'>1882.4600913609127</average><data replicates='1' unit='nmol/min/g FW'>1882.4600913609127</data></sample></line><line experimentname='Sulpice dataset A' coordinator='Anja' startdate='29.02.12 00:00' importdate='29.02.12 09:08' genotype='Bur0' growthconditions='Irela' id='8' name='A. thaliana'><sample id='208' time='1' unit='Hour'><average max='2141.6710437331576' min='2141.6710437331576' replicates='1' stddev='NaN' unit='nmol/min/g FW'>2141.6710437331576</average><data replicates='1' unit='nmol/min/g FW'>2141.6710437331576</data></sample></line><line experimentname='Sulpice dataset A' coordinator='Anja' startdate='29.02.12 00:00' importdate='29.02.12 09:08' genotype='Da0' growthconditions='Germany' id='9' name='A. thaliana'><sample id='209' time='1' unit='Hour'><average max='1679.070808954731' min='1679.070808954731' replicates='1' stddev='NaN' unit='nmol/min/g FW'>1679.070808954731</average><data replicates='1' unit='nmol/min/g FW'>1679.070808954731</data></sample></line><line experimentname='Sulpice dataset A' coordinator='Anja' startdate='29.02.12 00:00' importdate='29.02.12 09:08' genotype='Edi0' growthconditions='United Kingdom' id='10' name='A. thaliana'><sample id='210' time='1' unit='Hour'><average max='1609.55571646345' min='1609.55571646345' replicates='1' stddev='NaN' unit='nmol/min/g FW'>1609.55571646345</average><data replicates='1' unit='nmol/min/g FW'>1609.55571646345</data></sample></line><line experimentname='Sulpice dataset A' coordinator='Anja' startdate='29.02.12 00:00' importdate='29.02.12 09:08' genotype='Ei2' growthconditions='Germany' id='11' name='A. thaliana'><sample id='211' time='1' unit='Hour'><average max='1852.5367731094427' min='1852.5367731094427' replicates='1' stddev='NaN' unit='nmol/min/g FW'>1852.5367731094427</average><data replicates='1' unit='nmol/min/g FW'>1852.5367731094427</data></sample></line><line experimentname='Sulpice dataset A' coordinator='Anja' startdate='29.02.12 00:00' importdate='29.02.12 09:08' genotype='Ei4' growthconditions='Germany' id='12' name='A. thaliana'><sample id='212' time='1' unit='Hour'><average max='1962.3039961353977' min='1962.3039961353977' replicates='1' stddev='NaN' unit='nmol/min/g FW'>1962.3039961353977</average><data replicates='1' unit='nmol/min/g FW'>1962.3039961353977</data></sample></line><line experimentname='Sulpice dataset A' coordinator='Anja' startdate='29.02.12 00:00' importdate='29.02.12 09:08' genotype='El0' growthconditions='Germany' id='13' name='A. thaliana'><sample id='213' time='1' unit='Hour'><average max='1730.2290941537287' min='1730.2290941537287' replicates='1' stddev='NaN' unit='nmol/min/g FW'>1730.2290941537287</average><data replicates='1' unit='nmol/min/g FW'>1730.2290941537287</data></sample></line><line experimentname='Sulpice dataset A' coordinator='Anja' startdate='29.02.12 00:00' importdate='29.02.12 09:08' genotype='EnkheimD' growthconditions='Germany' id='14' name='A. thaliana'><sample id='214' time='1' unit='Hour'><average max='1832.8455154434519' min='1832.8455154434519' replicates='1' stddev='NaN' unit='nmol/min/g FW'>1832.8455154434519</average><data replicates='1' unit='nmol/min/g FW'>1832.8455154434519</data></sample></line><line experimentname='Sulpice dataset A' coordinator='Anja' startdate='29.02.12 00:00' importdate='29.02.12 09:08' genotype='Ep0' growthconditions='Germany' id='15' name='A. thaliana'><sample id='215' time='1' unit='Hour'><average max='1750.6784327093178' min='1750.6784327093178' replicates='1' stddev='NaN' unit='nmol/min/g FW'>1750.6784327093178</average><data replicates='1' unit='nmol/min/g FW'>1750.6784327093178</data></sample></line><line experimentname='Sulpice dataset A' coordinator='Anja' startdate='29.02.12 00:00' importdate='29.02.12 09:08' genotype='Ga0' growthconditions='Germany' id='16' name='A. thaliana'><sample id='216' time='1' unit='Hour'><average max='1883.711037917833' min='1883.711037917833' replicates='1' stddev='NaN' unit='nmol/min/g FW'>1883.711037917833</average><data replicates='1' unit='nmol/min/g FW'>1883.711037917833</data></sample></line><line experimentname='Sulpice dataset A' coordinator='Anja' startdate='29.02.12 00:00' importdate='29.02.12 09:08' genotype='Goe2' growthconditions='Germany' id='17' name='A. thaliana'><sample id='217' time='1' unit='Hour'><average max='2077.8985668682058' min='2077.8985668682058' replicates='1' stddev='NaN' unit='nmol/min/g FW'>2077.8985668682058</average><data replicates='1' unit='nmol/min/g FW'>2077.8985668682058</data></sample></line><line experimentname='Sulpice dataset A' coordinator='Anja' startdate='29.02.12 00:00' importdate='29.02.12 09:08' genotype='GOT7' growthconditions='Germany' id='18' name='A. thaliana'><sample id='218' time='1' unit='Hour'><average max='1108.7274786909363' min='1108.7274786909363' replicates='1' stddev='NaN' unit='nmol/min/g FW'>1108.7274786909363</average><data replicates='1' unit='nmol/min/g FW'>1108.7274786909363</data></sample></line><line experimentname='Sulpice dataset A' coordinator='Anja' startdate='29.02.12 00:00' importdate='29.02.12 09:08' genotype='Gue0' growthconditions='Germany' id='19' name='A. thaliana'><sample id='219' time='1' unit='Hour'><average max='1759.3374292013034' min='1759.3374292013034' replicates='1' stddev='NaN' unit='nmol/min/g FW'>1759.3374292013034</average><data replicates='1' unit='nmol/min/g FW'>1759.3374292013034</data></sample></line><line experimentname='Sulpice dataset A' coordinator='Anja' startdate='29.02.12 00:00' importdate='29.02.12 09:08' genotype='Gy0' growthconditions='France' id='20' name='A. thaliana'><sample id='220' time='1' unit='Hour'><average max='1852.3091083294237' min='1852.3091083294237' replicates='1' stddev='NaN' unit='nmol/min/g FW'>1852.3091083294237</average><data replicates='1' unit='nmol/min/g FW'>1852.3091083294237</data></sample></line><line experimentname='Sulpice dataset A' coordinator='Anja' startdate='29.02.12 00:00' importdate='29.02.12 09:08' genotype='Hi3' growthconditions='Germany' id='21' name='A. thaliana'><sample id='221' time='1' unit='Hour'><average max='1571.7665901840792' min='1571.7665901840792' replicates='1' stddev='NaN' unit='nmol/min/g FW'>1571.7665901840792</average><data replicates='1' unit='nmol/min/g FW'>1571.7665901840792</data></sample></line><line experimentname='Sulpice dataset A' coordinator='Anja' startdate='29.02.12 00:00' importdate='29.02.12 09:08' genotype='Hs0' growthconditions='Germany' id='22' name='A. thaliana'><sample id='222' time='1' unit='Hour'><average max='2225.4474445373417' min='2225.4474445373417' replicates='1' stddev='NaN' unit='nmol/min/g FW'>2225.4474445373417</average><data replicates='1' unit='nmol/min/g FW'>2225.4474445373417</data></sample></line><line experimentname='Sulpice dataset A' coordinator='Anja' startdate='29.02.12 00:00' importdate='29.02.12 09:08' genotype='Is1' growthconditions='Germany' id='23' name='A. thaliana'><sample id='223' time='1' unit='Hour'><average max='1866.7835860043913' min='1866.7835860043913' replicates='1' stddev='NaN' unit='nmol/min/g FW'>1866.7835860043913</average><data replicates='1' unit='nmol/min/g FW'>1866.7835860043913</data></sample></line><line experimentname='Sulpice dataset A' coordinator='Anja' startdate='29.02.12 00:00' importdate='29.02.12 09:08' genotype='Kl0' growthconditions='Germany' id='24' name='A. thaliana'><sample id='224' time='1' unit='Hour'><average max='1953.972116753032' min='1953.972116753032' replicates='1' stddev='NaN' unit='nmol/min/g FW'>1953.972116753032</average><data replicates='1' unit='nmol/min/g FW'>1953.972116753032</data></sample></line><line experimentname='Sulpice dataset A' coordinator='Anja' startdate='29.02.12 00:00' importdate='29.02.12 09:08' genotype='Ko2' growthconditions='Denmark' id='25' name='A. thaliana'><sample id='225' time='1' unit='Hour'><average max='1524.189560235084' min='1524.189560235084' replicates='1' stddev='NaN' unit='nmol/min/g FW'>1524.189560235084</average><data replicates='1' unit='nmol/min/g FW'>1524.189560235084</data></sample></line><line experimentname='Sulpice dataset A' coordinator='Anja' startdate='29.02.12 00:00' importdate='29.02.12 09:08' genotype='Lan0' growthconditions='United Kingdom' id='26' name='A. thaliana'><sample id='226' time='1' unit='Hour'><average max='1760.2571859665345' min='1760.2571859665345' replicates='1' stddev='NaN' unit='nmol/min/g FW'>1760.2571859665345</average><data replicates='1' unit='nmol/min/g FW'>1760.2571859665345</data></sample></line><line experimentname='Sulpice dataset A' coordinator='Anja' startdate='29.02.12 00:00' importdate='29.02.12 09:08' genotype='Ler1' growthconditions='Germany' id='27' name='A. thaliana'><sample id='227' time='1' unit='Hour'><average max='1869.033448389053' min='1869.033448389053' replicates='1' stddev='NaN' unit='nmol/min/g FW'>1869.033448389053</average><data replicates='1' unit='nmol/min/g FW'>1869.033448389053</data></sample></line><line experimentname='Sulpice dataset A' coordinator='Anja' startdate='29.02.12 00:00' importdate='29.02.12 09:08' genotype='Li5:3' growthconditions='Germany' id='28' name='A. thaliana'><sample id='228' time='1' unit='Hour'><average max='1785.669953105749' min='1785.669953105749' replicates='1' stddev='NaN' unit='nmol/min/g FW'>1785.669953105749</average><data replicates='1' unit='nmol/min/g FW'>1785.669953105749</data></sample></line><line experimentname='Sulpice dataset A' coordinator='Anja' startdate='29.02.12 00:00' importdate='29.02.12 09:08' genotype='Lm' growthconditions='France' id='29' name='A. thaliana'><sample id='229' time='1' unit='Hour'><average max='1802.6868003498564' min='1802.6868003498564' replicates='1' stddev='NaN' unit='nmol/min/g FW'>1802.6868003498564</average><data replicates='1' unit='nmol/min/g FW'>1802.6868003498564</data></sample></line><line experimentname='Sulpice dataset A' coordinator='Anja' startdate='29.02.12 00:00' importdate='29.02.12 09:08' genotype='Ma2' growthconditions='Germany' id='30' name='A. thaliana'><sample id='230' time='1' unit='Hour'><average max='1677.309453303271' min='1677.309453303271' replicates='1' stddev='NaN' unit='nmol/min/g FW'>1677.309453303271</average><data replicates='1' unit='nmol/min/g FW'>1677.309453303271</data></sample></line><line experimentname='Sulpice dataset A' coordinator='Anja' startdate='29.02.12 00:00' importdate='29.02.12 09:08' genotype='Me0' growthconditions='Germany' id='31' name='A. thaliana'><sample id='231' time='1' unit='Hour'><average max='1637.698139614095' min='1637.698139614095' replicates='1' stddev='NaN' unit='nmol/min/g FW'>1637.698139614095</average><data replicates='1' unit='nmol/min/g FW'>1637.698139614095</data></sample></line><line experimentname='Sulpice dataset A' coordinator='Anja' startdate='29.02.12 00:00' importdate='29.02.12 09:08' genotype='Mz0' growthconditions='Germany' id='32' name='A. thaliana'><sample id='232' time='1' unit='Hour'><average max='1708.806305864154' min='1708.806305864154' replicates='1' stddev='NaN' unit='nmol/min/g FW'>1708.806305864154</average><data replicates='1' unit='nmol/min/g FW'>1708.806305864154</data></sample></line><line experimentname='Sulpice dataset A' coordinator='Anja' startdate='29.02.12 00:00' importdate='29.02.12 09:08' genotype='NFA8' growthconditions='United Kingdom' id='33' name='A. thaliana'><sample id='233' time='1' unit='Hour'><average max='1804.5634556543994' min='1804.5634556543994' replicates='1' stddev='NaN' unit='nmol/min/g FW'>1804.5634556543994</average><data replicates='1' unit='nmol/min/g FW'>1804.5634556543994</data></sample></line><line experimentname='Sulpice dataset A' coordinator='Anja' startdate='29.02.12 00:00' importdate='29.02.12 09:08' genotype='No0' growthconditions='Germany' id='34' name='A. thaliana'><sample id='234' time='1' unit='Hour'><average max='1904.3043632883805' min='1904.3043632883805' replicates='1' stddev='NaN' unit='nmol/min/g FW'>1904.3043632883805</average><data replicates='1' unit='nmol/min/g FW'>1904.3043632883805</data></sample></line><line experimentname='Sulpice dataset A' coordinator='Anja' startdate='29.02.12 00:00' importdate='29.02.12 09:08' genotype='Nok1' growthconditions='Netherlas' id='35' name='A. thaliana'><sample id='235' time='1' unit='Hour'><average max='1822.8622580494296' min='1822.8622580494296' replicates='1' stddev='NaN' unit='nmol/min/g FW'>1822.8622580494296</average><data replicates='1' unit='nmol/min/g FW'>1822.8622580494296</data></sample></line><line experimentname='Sulpice dataset A' coordinator='Anja' startdate='29.02.12 00:00' importdate='29.02.12 09:08' genotype='Nok2' growthconditions='Netherlas' id='36' name='A. thaliana'><sample id='236' time='1' unit='Hour'><average max='2464.7890813342106' min='2464.7890813342106' replicates='1' stddev='NaN' unit='nmol/min/g FW'>2464.7890813342106</average><data replicates='1' unit='nmol/min/g FW'>2464.7890813342106</data></sample></line><line experimentname='Sulpice dataset A' coordinator='Anja' startdate='29.02.12 00:00' importdate='29.02.12 09:08' genotype='nok3' growthconditions='Netherlas' id='37' name='A. thaliana'><sample id='237' time='1' unit='Hour'><average max='2277.862012346827' min='2277.862012346827' replicates='1' stddev='NaN' unit='nmol/min/g FW'>2277.862012346827</average><data replicates='1' unit='nmol/min/g FW'>2277.862012346827</data></sample></line><line experimentname='Sulpice dataset A' coordinator='Anja' startdate='29.02.12 00:00' importdate='29.02.12 09:08' genotype='Nw3' growthconditions='Germany' id='38' name='A. thaliana'><sample id='238' time='1' unit='Hour'><average max='1877.0349350846736' min='1877.0349350846736' replicates='1' stddev='NaN' unit='nmol/min/g FW'>1877.0349350846736</average><data replicates='1' unit='nmol/min/g FW'>1877.0349350846736</data></sample></line><line experimentname='Sulpice dataset A' coordinator='Anja' startdate='29.02.12 00:00' importdate='29.02.12 09:08' genotype='Old1' growthconditions='Germany' id='39' name='A. thaliana'><sample id='239' time='1' unit='Hour'><average max='2057.375480567125' min='2057.375480567125' replicates='1' stddev='NaN' unit='nmol/min/g FW'>2057.375480567125</average><data replicates='1' unit='nmol/min/g FW'>2057.375480567125</data></sample></line><line experimentname='Sulpice dataset A' coordinator='Anja' startdate='29.02.12 00:00' importdate='29.02.12 09:08' genotype='Ove0' growthconditions='Germany' id='40' name='A. thaliana'><sample id='240' time='1' unit='Hour'><average max='1703.8730772695887' min='1703.8730772695887' replicates='1' stddev='NaN' unit='nmol/min/g FW'>1703.8730772695887</average><data replicates='1' unit='nmol/min/g FW'>1703.8730772695887</data></sample></line><line experimentname='Sulpice dataset A' coordinator='Anja' startdate='29.02.12 00:00' importdate='29.02.12 09:08' genotype='Po0' growthconditions='Germany' id='41' name='A. thaliana'><sample id='241' time='1' unit='Hour'><average max='2237.378756527219' min='2237.378756527219' replicates='1' stddev='NaN' unit='nmol/min/g FW'>2237.378756527219</average><data replicates='1' unit='nmol/min/g FW'>2237.378756527219</data></sample></line><line experimentname='Sulpice dataset A' coordinator='Anja' startdate='29.02.12 00:00' importdate='29.02.12 09:08' genotype='Pr0' growthconditions='Germany' id='42' name='A. thaliana'><sample id='242' time='1' unit='Hour'><average max='2213.5927509923354' min='2213.5927509923354' replicates='1' stddev='NaN' unit='nmol/min/g FW'>2213.5927509923354</average><data replicates='1' unit='nmol/min/g FW'>2213.5927509923354</data></sample></line><line experimentname='Sulpice dataset A' coordinator='Anja' startdate='29.02.12 00:00' importdate='29.02.12 09:08' genotype='Pt0' growthconditions='Germany' id='43' name='A. thaliana'><sample id='243' time='1' unit='Hour'><average max='2316.485881573943' min='2316.485881573943' replicates='1' stddev='NaN' unit='nmol/min/g FW'>2316.485881573943</average><data replicates='1' unit='nmol/min/g FW'>2316.485881573943</data></sample></line><line experimentname='Sulpice dataset A' coordinator='Anja' startdate='29.02.12 00:00' importdate='29.02.12 09:08' genotype='Pyl1' growthconditions='France' id='44' name='A. thaliana'><sample id='244' time='1' unit='Hour'><average max='NaN' min='NaN' replicates='1' stddev='NaN' unit='nmol/min/g FW'>NaN</average><data replicates='1' unit='nmol/min/g FW'>NaN</data></sample></line><line experimentname='Sulpice dataset A' coordinator='Anja' startdate='29.02.12 00:00' importdate='29.02.12 09:08' genotype='Ra0' growthconditions='France' id='45' name='A. thaliana'><sample id='245' time='1' unit='Hour'><average max='1712.2366320386577' min='1712.2366320386577' replicates='1' stddev='NaN' unit='nmol/min/g FW'>1712.2366320386577</average><data replicates='1' unit='nmol/min/g FW'>1712.2366320386577</data></sample></line><line experimentname='Sulpice dataset A' coordinator='Anja' startdate='29.02.12 00:00' importdate='29.02.12 09:08' genotype='RLD1' growthconditions='Netherlas' id='46' name='A. thaliana'><sample id='246' time='1' unit='Hour'><average max='NaN' min='NaN' replicates='1' stddev='NaN' unit='nmol/min/g FW'>NaN</average><data replicates='1' unit='nmol/min/g FW'>NaN</data></sample></line><line experimentname='Sulpice dataset A' coordinator='Anja' startdate='29.02.12 00:00' importdate='29.02.12 09:08' genotype='Ty0' growthconditions='United Kingdom' id='47' name='A. thaliana'><sample id='247' time='1' unit='Hour'><average max='2319.4341860946643' min='2319.4341860946643' replicates='1' stddev='NaN' unit='nmol/min/g FW'>2319.4341860946643</average><data replicates='1' unit='nmol/min/g FW'>2319.4341860946643</data></sample></line><line experimentname='Sulpice dataset A' coordinator='Anja' startdate='29.02.12 00:00' importdate='29.02.12 09:08' genotype='Wc2' growthconditions='Germany' id='48' name='A. thaliana'><sample id='248' time='1' unit='Hour'><average max='1804.7943782197642' min='1804.7943782197642' replicates='1' stddev='NaN' unit='nmol/min/g FW'>1804.7943782197642</average><data replicates='1' unit='nmol/min/g FW'>1804.7943782197642</data></sample></line><line experimentname='Sulpice dataset A' coordinator='Anja' startdate='29.02.12 00:00' importdate='29.02.12 09:08' genotype='Wei1' growthconditions='Switzerla' id='49' name='A. thaliana'><sample id='249' time='1' unit='Hour'><average max='1518.6848379590651' min='1518.6848379590651' replicates='1' stddev='NaN' unit='nmol/min/g FW'>1518.6848379590651</average><data replicates='1' unit='nmol/min/g FW'>1518.6848379590651</data></sample></line><line experimentname='Sulpice dataset A' coordinator='Anja' startdate='29.02.12 00:00' importdate='29.02.12 09:08' genotype='Wt5' growthconditions='Germany' id='50' name='A. thaliana'><sample id='250' time='1' unit='Hour'><average max='1723.6988348313755' min='1723.6988348313755' replicates='1' stddev='NaN' unit='nmol/min/g FW'>1723.6988348313755</average><data replicates='1' unit='nmol/min/g FW'>1723.6988348313755</data></sample></line></substance>@"
    ]
  ]
  node [
    id 6
    zlevel -1

    charting [
      background_color "#000000"
      domainAxis "[unit]"
      empty_border_width 2.0
      empty_border_width_vert 2.0
      maxRange 1.0
      max_charts_in_column -1
      minRange 0.0
      rangeAxis "[unit]"
      rangeStepSize 0.0
      show_legend "false"
      useCustomRange "false"
      useCustomRangeSteps "false"
    ]
    graphics [
      x 550.5291546726776
      y 1702.4044102466628
      w 120.0
      h 120.0
      fill "#99CCFF"
      outline "#000000"
      component "chart2d_type3"
      frameThickness 1.0
      gradient 0.0
      rounding 5.0
      type "rectangle"
    ]
    label "SPS"
    labelgraphics [
      alignment "center"
      anchor "t"
      color "#000000"
      fontName "Arial"
      fontSize 12
      fontStyle "plain"
      type "text"
    ]
    labelgraphics1 [
      alignment "center"
      anchor "hidden"
      color "#000000"
      fontName "Arial"
      fontSize 12
      fontStyle "plain"
      position [
        localAlign 0.0
        relHor 0.0
        relVert 0.0
      ]
      text "enzyme"
      type "text"
    ]
    mapping [
      measurementdata "<substance id='column 111' name='SPS'><line experimentname='Sulpice dataset A' coordinator='Anja' startdate='29.02.12 00:00' importdate='29.02.12 09:08' genotype='Aa0' growthconditions='Germany' id='1' name='A. thaliana'><sample id='251' time='1' unit='Hour'><average max='382.78455320974354' min='382.78455320974354' replicates='1' stddev='NaN' unit='nmol/min/g FW'>382.78455320974354</average><data replicates='1' unit='nmol/min/g FW'>382.78455320974354</data></sample></line><line experimentname='Sulpice dataset A' coordinator='Anja' startdate='29.02.12 00:00' importdate='29.02.12 09:08' genotype='An2' growthconditions='Belgium' id='2' name='A. thaliana'><sample id='252' time='1' unit='Hour'><average max='432.4311015270632' min='432.4311015270632' replicates='1' stddev='NaN' unit='nmol/min/g FW'>432.4311015270632</average><data replicates='1' unit='nmol/min/g FW'>432.4311015270632</data></sample></line><line experimentname='Sulpice dataset A' coordinator='Anja' startdate='29.02.12 00:00' importdate='29.02.12 09:08' genotype='Ang0' growthconditions='Belgium' id='3' name='A. thaliana'><sample id='253' time='1' unit='Hour'><average max='388.4638017779645' min='388.4638017779645' replicates='1' stddev='NaN' unit='nmol/min/g FW'>388.4638017779645</average><data replicates='1' unit='nmol/min/g FW'>388.4638017779645</data></sample></line><line experimentname='Sulpice dataset A' coordinator='Anja' startdate='29.02.12 00:00' importdate='29.02.12 09:08' genotype='Be0' growthconditions='Germany' id='4' name='A. thaliana'><sample id='254' time='1' unit='Hour'><average max='470.98920495331595' min='470.98920495331595' replicates='1' stddev='NaN' unit='nmol/min/g FW'>470.98920495331595</average><data replicates='1' unit='nmol/min/g FW'>470.98920495331595</data></sample></line><line experimentname='Sulpice dataset A' coordinator='Anja' startdate='29.02.12 00:00' importdate='29.02.12 09:08' genotype='Bsch2' growthconditions='Germany' id='5' name='A. thaliana'><sample id='255' time='1' unit='Hour'><average max='616.5030041431537' min='616.5030041431537' replicates='1' stddev='NaN' unit='nmol/min/g FW'>616.5030041431537</average><data replicates='1' unit='nmol/min/g FW'>616.5030041431537</data></sample></line><line experimentname='Sulpice dataset A' coordinator='Anja' startdate='29.02.12 00:00' importdate='29.02.12 09:08' genotype='Bu2' growthconditions='Germany' id='6' name='A. thaliana'><sample id='256' time='1' unit='Hour'><average max='538.3996340302294' min='538.3996340302294' replicates='1' stddev='NaN' unit='nmol/min/g FW'>538.3996340302294</average><data replicates='1' unit='nmol/min/g FW'>538.3996340302294</data></sample></line><line experimentname='Sulpice dataset A' coordinator='Anja' startdate='29.02.12 00:00' importdate='29.02.12 09:08' genotype='Bu6' growthconditions='Germany' id='7' name='A. thaliana'><sample id='257' time='1' unit='Hour'><average max='590.5789458190493' min='590.5789458190493' replicates='1' stddev='NaN' unit='nmol/min/g FW'>590.5789458190493</average><data replicates='1' unit='nmol/min/g FW'>590.5789458190493</data></sample></line><line experimentname='Sulpice dataset A' coordinator='Anja' startdate='29.02.12 00:00' importdate='29.02.12 09:08' genotype='Bur0' growthconditions='Irela' id='8' name='A. thaliana'><sample id='258' time='1' unit='Hour'><average max='474.5994331755174' min='474.5994331755174' replicates='1' stddev='NaN' unit='nmol/min/g FW'>474.5994331755174</average><data replicates='1' unit='nmol/min/g FW'>474.5994331755174</data></sample></line><line experimentname='Sulpice dataset A' coordinator='Anja' startdate='29.02.12 00:00' importdate='29.02.12 09:08' genotype='Da0' growthconditions='Germany' id='9' name='A. thaliana'><sample id='259' time='1' unit='Hour'><average max='513.6716023955395' min='513.6716023955395' replicates='1' stddev='NaN' unit='nmol/min/g FW'>513.6716023955395</average><data replicates='1' unit='nmol/min/g FW'>513.6716023955395</data></sample></line><line experimentname='Sulpice dataset A' coordinator='Anja' startdate='29.02.12 00:00' importdate='29.02.12 09:08' genotype='Edi0' growthconditions='United Kingdom' id='10' name='A. thaliana'><sample id='260' time='1' unit='Hour'><average max='NaN' min='NaN' replicates='1' stddev='NaN' unit='nmol/min/g FW'>NaN</average><data replicates='1' unit='nmol/min/g FW'>NaN</data></sample></line><line experimentname='Sulpice dataset A' coordinator='Anja' startdate='29.02.12 00:00' importdate='29.02.12 09:08' genotype='Ei2' growthconditions='Germany' id='11' name='A. thaliana'><sample id='261' time='1' unit='Hour'><average max='NaN' min='NaN' replicates='1' stddev='NaN' unit='nmol/min/g FW'>NaN</average><data replicates='1' unit='nmol/min/g FW'>NaN</data></sample></line><line experimentname='Sulpice dataset A' coordinator='Anja' startdate='29.02.12 00:00' importdate='29.02.12 09:08' genotype='Ei4' growthconditions='Germany' id='12' name='A. thaliana'><sample id='262' time='1' unit='Hour'><average max='541.6174751776487' min='541.6174751776487' replicates='1' stddev='NaN' unit='nmol/min/g FW'>541.6174751776487</average><data replicates='1' unit='nmol/min/g FW'>541.6174751776487</data></sample></line><line experimentname='Sulpice dataset A' coordinator='Anja' startdate='29.02.12 00:00' importdate='29.02.12 09:08' genotype='El0' growthconditions='Germany' id='13' name='A. thaliana'><sample id='263' time='1' unit='Hour'><average max='NaN' min='NaN' replicates='1' stddev='NaN' unit='nmol/min/g FW'>NaN</average><data replicates='1' unit='nmol/min/g FW'>NaN</data></sample></line><line experimentname='Sulpice dataset A' coordinator='Anja' startdate='29.02.12 00:00' importdate='29.02.12 09:08' genotype='EnkheimD' growthconditions='Germany' id='14' name='A. thaliana'><sample id='264' time='1' unit='Hour'><average max='656.8523653827662' min='656.8523653827662' replicates='1' stddev='NaN' unit='nmol/min/g FW'>656.8523653827662</average><data replicates='1' unit='nmol/min/g FW'>656.8523653827662</data></sample></line><line experimentname='Sulpice dataset A' coordinator='Anja' startdate='29.02.12 00:00' importdate='29.02.12 09:08' genotype='Ep0' growthconditions='Germany' id='15' name='A. thaliana'><sample id='265' time='1' unit='Hour'><average max='NaN' min='NaN' replicates='1' stddev='NaN' unit='nmol/min/g FW'>NaN</average><data replicates='1' unit='nmol/min/g FW'>NaN</data></sample></line><line experimentname='Sulpice dataset A' coordinator='Anja' startdate='29.02.12 00:00' importdate='29.02.12 09:08' genotype='Ga0' growthconditions='Germany' id='16' name='A. thaliana'><sample id='266' time='1' unit='Hour'><average max='NaN' min='NaN' replicates='1' stddev='NaN' unit='nmol/min/g FW'>NaN</average><data replicates='1' unit='nmol/min/g FW'>NaN</data></sample></line><line experimentname='Sulpice dataset A' coordinator='Anja' startdate='29.02.12 00:00' importdate='29.02.12 09:08' genotype='Goe2' growthconditions='Germany' id='17' name='A. thaliana'><sample id='267' time='1' unit='Hour'><average max='517.2977531537163' min='517.2977531537163' replicates='1' stddev='NaN' unit='nmol/min/g FW'>517.2977531537163</average><data replicates='1' unit='nmol/min/g FW'>517.2977531537163</data></sample></line><line experimentname='Sulpice dataset A' coordinator='Anja' startdate='29.02.12 00:00' importdate='29.02.12 09:08' genotype='GOT7' growthconditions='Germany' id='18' name='A. thaliana'><sample id='268' time='1' unit='Hour'><average max='NaN' min='NaN' replicates='1' stddev='NaN' unit='nmol/min/g FW'>NaN</average><data replicates='1' unit='nmol/min/g FW'>NaN</data></sample></line><line experimentname='Sulpice dataset A' coordinator='Anja' startdate='29.02.12 00:00' importdate='29.02.12 09:08' genotype='Gue0' growthconditions='Germany' id='19' name='A. thaliana'><sample id='269' time='1' unit='Hour'><average max='NaN' min='NaN' replicates='1' stddev='NaN' unit='nmol/min/g FW'>NaN</average><data replicates='1' unit='nmol/min/g FW'>NaN</data></sample></line><line experimentname='Sulpice dataset A' coordinator='Anja' startdate='29.02.12 00:00' importdate='29.02.12 09:08' genotype='Gy0' growthconditions='France' id='20' name='A. thaliana'><sample id='270' time='1' unit='Hour'><average max='NaN' min='NaN' replicates='1' stddev='NaN' unit='nmol/min/g FW'>NaN</average><data replicates='1' unit='nmol/min/g FW'>NaN</data></sample></line><line experimentname='Sulpice dataset A' coordinator='Anja' startdate='29.02.12 00:00' importdate='29.02.12 09:08' genotype='Hi3' growthconditions='Germany' id='21' name='A. thaliana'><sample id='271' time='1' unit='Hour'><average max='445.83777893535125' min='445.83777893535125' replicates='1' stddev='NaN' unit='nmol/min/g FW'>445.83777893535125</average><data replicates='1' unit='nmol/min/g FW'>445.83777893535125</data></sample></line><line experimentname='Sulpice dataset A' coordinator='Anja' startdate='29.02.12 00:00' importdate='29.02.12 09:08' genotype='Hs0' growthconditions='Germany' id='22' name='A. thaliana'><sample id='272' time='1' unit='Hour'><average max='549.4047078625046' min='549.4047078625046' replicates='1' stddev='NaN' unit='nmol/min/g FW'>549.4047078625046</average><data replicates='1' unit='nmol/min/g FW'>549.4047078625046</data></sample></line><line experimentname='Sulpice dataset A' coordinator='Anja' startdate='29.02.12 00:00' importdate='29.02.12 09:08' genotype='Is1' growthconditions='Germany' id='23' name='A. thaliana'><sample id='273' time='1' unit='Hour'><average max='442.4365257740898' min='442.4365257740898' replicates='1' stddev='NaN' unit='nmol/min/g FW'>442.4365257740898</average><data replicates='1' unit='nmol/min/g FW'>442.4365257740898</data></sample></line><line experimentname='Sulpice dataset A' coordinator='Anja' startdate='29.02.12 00:00' importdate='29.02.12 09:08' genotype='Kl0' growthconditions='Germany' id='24' name='A. thaliana'><sample id='274' time='1' unit='Hour'><average max='420.0332246472662' min='420.0332246472662' replicates='1' stddev='NaN' unit='nmol/min/g FW'>420.0332246472662</average><data replicates='1' unit='nmol/min/g FW'>420.0332246472662</data></sample></line><line experimentname='Sulpice dataset A' coordinator='Anja' startdate='29.02.12 00:00' importdate='29.02.12 09:08' genotype='Ko2' growthconditions='Denmark' id='25' name='A. thaliana'><sample id='275' time='1' unit='Hour'><average max='507.60367677190874' min='507.60367677190874' replicates='1' stddev='NaN' unit='nmol/min/g FW'>507.60367677190874</average><data replicates='1' unit='nmol/min/g FW'>507.60367677190874</data></sample></line><line experimentname='Sulpice dataset A' coordinator='Anja' startdate='29.02.12 00:00' importdate='29.02.12 09:08' genotype='Lan0' growthconditions='United Kingdom' id='26' name='A. thaliana'><sample id='276' time='1' unit='Hour'><average max='NaN' min='NaN' replicates='1' stddev='NaN' unit='nmol/min/g FW'>NaN</average><data replicates='1' unit='nmol/min/g FW'>NaN</data></sample></line><line experimentname='Sulpice dataset A' coordinator='Anja' startdate='29.02.12 00:00' importdate='29.02.12 09:08' genotype='Ler1' growthconditions='Germany' id='27' name='A. thaliana'><sample id='277' time='1' unit='Hour'><average max='NaN' min='NaN' replicates='1' stddev='NaN' unit='nmol/min/g FW'>NaN</average><data replicates='1' unit='nmol/min/g FW'>NaN</data></sample></line><line experimentname='Sulpice dataset A' coordinator='Anja' startdate='29.02.12 00:00' importdate='29.02.12 09:08' genotype='Li5:3' growthconditions='Germany' id='28' name='A. thaliana'><sample id='278' time='1' unit='Hour'><average max='499.42375539999614' min='499.42375539999614' replicates='1' stddev='NaN' unit='nmol/min/g FW'>499.42375539999614</average><data replicates='1' unit='nmol/min/g FW'>499.42375539999614</data></sample></line><line experimentname='Sulpice dataset A' coordinator='Anja' startdate='29.02.12 00:00' importdate='29.02.12 09:08' genotype='Lm' growthconditions='France' id='29' name='A. thaliana'><sample id='279' time='1' unit='Hour'><average max='435.51151664407' min='435.51151664407' replicates='1' stddev='NaN' unit='nmol/min/g FW'>435.51151664407</average><data replicates='1' unit='nmol/min/g FW'>435.51151664407</data></sample></line><line experimentname='Sulpice dataset A' coordinator='Anja' startdate='29.02.12 00:00' importdate='29.02.12 09:08' genotype='Ma2' growthconditions='Germany' id='30' name='A. thaliana'><sample id='280' time='1' unit='Hour'><average max='440.28401475483014' min='440.28401475483014' replicates='1' stddev='NaN' unit='nmol/min/g FW'>440.28401475483014</average><data replicates='1' unit='nmol/min/g FW'>440.28401475483014</data></sample></line><line experimentname='Sulpice dataset A' coordinator='Anja' startdate='29.02.12 00:00' importdate='29.02.12 09:08' genotype='Me0' growthconditions='Germany' id='31' name='A. thaliana'><sample id='281' time='1' unit='Hour'><average max='621.2387754798531' min='621.2387754798531' replicates='1' stddev='NaN' unit='nmol/min/g FW'>621.2387754798531</average><data replicates='1' unit='nmol/min/g FW'>621.2387754798531</data></sample></line><line experimentname='Sulpice dataset A' coordinator='Anja' startdate='29.02.12 00:00' importdate='29.02.12 09:08' genotype='Mz0' growthconditions='Germany' id='32' name='A. thaliana'><sample id='282' time='1' unit='Hour'><average max='NaN' min='NaN' replicates='1' stddev='NaN' unit='nmol/min/g FW'>NaN</average><data replicates='1' unit='nmol/min/g FW'>NaN</data></sample></line><line experimentname='Sulpice dataset A' coordinator='Anja' startdate='29.02.12 00:00' importdate='29.02.12 09:08' genotype='NFA8' growthconditions='United Kingdom' id='33' name='A. thaliana'><sample id='283' time='1' unit='Hour'><average max='673.820689305774' min='673.820689305774' replicates='1' stddev='NaN' unit='nmol/min/g FW'>673.820689305774</average><data replicates='1' unit='nmol/min/g FW'>673.820689305774</data></sample></line><line experimentname='Sulpice dataset A' coordinator='Anja' startdate='29.02.12 00:00' importdate='29.02.12 09:08' genotype='No0' growthconditions='Germany' id='34' name='A. thaliana'><sample id='284' time='1' unit='Hour'><average max='635.3672112568572' min='635.3672112568572' replicates='1' stddev='NaN' unit='nmol/min/g FW'>635.3672112568572</average><data replicates='1' unit='nmol/min/g FW'>635.3672112568572</data></sample></line><line experimentname='Sulpice dataset A' coordinator='Anja' startdate='29.02.12 00:00' importdate='29.02.12 09:08' genotype='Nok1' growthconditions='Netherlas' id='35' name='A. thaliana'><sample id='285' time='1' unit='Hour'><average max='609.7300926870194' min='609.7300926870194' replicates='1' stddev='NaN' unit='nmol/min/g FW'>609.7300926870194</average><data replicates='1' unit='nmol/min/g FW'>609.7300926870194</data></sample></line><line experimentname='Sulpice dataset A' coordinator='Anja' startdate='29.02.12 00:00' importdate='29.02.12 09:08' genotype='Nok2' growthconditions='Netherlas' id='36' name='A. thaliana'><sample id='286' time='1' unit='Hour'><average max='393.07327470968636' min='393.07327470968636' replicates='1' stddev='NaN' unit='nmol/min/g FW'>393.07327470968636</average><data replicates='1' unit='nmol/min/g FW'>393.07327470968636</data></sample></line><line experimentname='Sulpice dataset A' coordinator='Anja' startdate='29.02.12 00:00' importdate='29.02.12 09:08' genotype='nok3' growthconditions='Netherlas' id='37' name='A. thaliana'><sample id='287' time='1' unit='Hour'><average max='NaN' min='NaN' replicates='1' stddev='NaN' unit='nmol/min/g FW'>NaN</average><data replicates='1' unit='nmol/min/g FW'>NaN</data></sample></line><line experimentname='Sulpice dataset A' coordinator='Anja' startdate='29.02.12 00:00' importdate='29.02.12 09:08' genotype='Nw3' growthconditions='Germany' id='38' name='A. thaliana'><sample id='288' time='1' unit='Hour'><average max='403.45124341734197' min='403.45124341734197' replicates='1' stddev='NaN' unit='nmol/min/g FW'>403.45124341734197</average><data replicates='1' unit='nmol/min/g FW'>403.45124341734197</data></sample></line><line experimentname='Sulpice dataset A' coordinator='Anja' startdate='29.02.12 00:00' importdate='29.02.12 09:08' genotype='Old1' growthconditions='Germany' id='39' name='A. thaliana'><sample id='289' time='1' unit='Hour'><average max='NaN' min='NaN' replicates='1' stddev='NaN' unit='nmol/min/g FW'>NaN</average><data replicates='1' unit='nmol/min/g FW'>NaN</data></sample></line><line experimentname='Sulpice dataset A' coordinator='Anja' startdate='29.02.12 00:00' importdate='29.02.12 09:08' genotype='Ove0' growthconditions='Germany' id='40' name='A. thaliana'><sample id='290' time='1' unit='Hour'><average max='457.58629922228755' min='457.58629922228755' replicates='1' stddev='NaN' unit='nmol/min/g FW'>457.58629922228755</average><data replicates='1' unit='nmol/min/g FW'>457.58629922228755</data></sample></line><line experimentname='Sulpice dataset A' coordinator='Anja' startdate='29.02.12 00:00' importdate='29.02.12 09:08' genotype='Po0' growthconditions='Germany' id='41' name='A. thaliana'><sample id='291' time='1' unit='Hour'><average max='NaN' min='NaN' replicates='1' stddev='NaN' unit='nmol/min/g FW'>NaN</average><data replicates='1' unit='nmol/min/g FW'>NaN</data></sample></line><line experimentname='Sulpice dataset A' coordinator='Anja' startdate='29.02.12 00:00' importdate='29.02.12 09:08' genotype='Pr0' growthconditions='Germany' id='42' name='A. thaliana'><sample id='292' time='1' unit='Hour'><average max='486.7011297387713' min='486.7011297387713' replicates='1' stddev='NaN' unit='nmol/min/g FW'>486.7011297387713</average><data replicates='1' unit='nmol/min/g FW'>486.7011297387713</data></sample></line><line experimentname='Sulpice dataset A' coordinator='Anja' startdate='29.02.12 00:00' importdate='29.02.12 09:08' genotype='Pt0' growthconditions='Germany' id='43' name='A. thaliana'><sample id='293' time='1' unit='Hour'><average max='488.93080605054155' min='488.93080605054155' replicates='1' stddev='NaN' unit='nmol/min/g FW'>488.93080605054155</average><data replicates='1' unit='nmol/min/g FW'>488.93080605054155</data></sample></line><line experimentname='Sulpice dataset A' coordinator='Anja' startdate='29.02.12 00:00' importdate='29.02.12 09:08' genotype='Pyl1' growthconditions='France' id='44' name='A. thaliana'><sample id='294' time='1' unit='Hour'><average max='NaN' min='NaN' replicates='1' stddev='NaN' unit='nmol/min/g FW'>NaN</average><data replicates='1' unit='nmol/min/g FW'>NaN</data></sample></line><line experimentname='Sulpice dataset A' coordinator='Anja' startdate='29.02.12 00:00' importdate='29.02.12 09:08' genotype='Ra0' growthconditions='France' id='45' name='A. thaliana'><sample id='295' time='1' unit='Hour'><average max='514.7021951361673' min='514.7021951361673' replicates='1' stddev='NaN' unit='nmol/min/g FW'>514.7021951361673</average><data replicates='1' unit='nmol/min/g FW'>514.7021951361673</data></sample></line><line experimentname='Sulpice dataset A' coordinator='Anja' startdate='29.02.12 00:00' importdate='29.02.12 09:08' genotype='RLD1' growthconditions='Netherlas' id='46' name='A. thaliana'><sample id='296' time='1' unit='Hour'><average max='NaN' min='NaN' replicates='1' stddev='NaN' unit='nmol/min/g FW'>NaN</average><data replicates='1' unit='nmol/min/g FW'>NaN</data></sample></line><line experimentname='Sulpice dataset A' coordinator='Anja' startdate='29.02.12 00:00' importdate='29.02.12 09:08' genotype='Ty0' growthconditions='United Kingdom' id='47' name='A. thaliana'><sample id='297' time='1' unit='Hour'><average max='NaN' min='NaN' replicates='1' stddev='NaN' unit='nmol/min/g FW'>NaN</average><data replicates='1' unit='nmol/min/g FW'>NaN</data></sample></line><line experimentname='Sulpice dataset A' coordinator='Anja' startdate='29.02.12 00:00' importdate='29.02.12 09:08' genotype='Wc2' growthconditions='Germany' id='48' name='A. thaliana'><sample id='298' time='1' unit='Hour'><average max='634.1716409615525' min='634.1716409615525' replicates='1' stddev='NaN' unit='nmol/min/g FW'>634.1716409615525</average><data replicates='1' unit='nmol/min/g FW'>634.1716409615525</data></sample></line><line experimentname='Sulpice dataset A' coordinator='Anja' startdate='29.02.12 00:00' importdate='29.02.12 09:08' genotype='Wei1' growthconditions='Switzerla' id='49' name='A. thaliana'><sample id='299' time='1' unit='Hour'><average max='451.77832144456187' min='451.77832144456187' replicates='1' stddev='NaN' unit='nmol/min/g FW'>451.77832144456187</average><data replicates='1' unit='nmol/min/g FW'>451.77832144456187</data></sample></line><line experimentname='Sulpice dataset A' coordinator='Anja' startdate='29.02.12 00:00' importdate='29.02.12 09:08' genotype='Wt5' growthconditions='Germany' id='50' name='A. thaliana'><sample id='300' time='1' unit='Hour'><average max='NaN' min='NaN' replicates='1' stddev='NaN' unit='nmol/min/g FW'>NaN</average><data replicates='1' unit='nmol/min/g FW'>NaN</data></sample></line></substance>@"
    ]
  ]
  node [
    id 7
    zlevel -1

    charting [
      background_color "#000000"
      domainAxis "[unit]"
      empty_border_width 2.0
      empty_border_width_vert 2.0
      maxRange 1.0
      max_charts_in_column -1
      minRange 0.0
      rangeAxis "[unit]"
      rangeStepSize 0.0
      show_legend "false"
      useCustomRange "false"
      useCustomRangeSteps "false"
    ]
    graphics [
      x 441.7138809173093
      y 1771.2150200464293
      w 120.0
      h 120.0
      fill "#99CCFF"
      outline "#000000"
      component "chart2d_type3"
      frameThickness 1.0
      gradient 0.0
      rounding 5.0
      type "rectangle"
    ]
    label "UGP"
    labelgraphics [
      alignment "center"
      anchor "t"
      color "#000000"
      fontName "Arial"
      fontSize 12
      fontStyle "plain"
      type "text"
    ]
    labelgraphics1 [
      alignment "center"
      anchor "hidden"
      color "#000000"
      fontName "Arial"
      fontSize 12
      fontStyle "plain"
      position [
        localAlign 0.0
        relHor 0.0
        relVert 0.0
      ]
      text "enzyme"
      type "text"
    ]
    mapping [
      measurementdata "<substance id='column 115' name='UGP'><line experimentname='Sulpice dataset A' coordinator='Anja' startdate='29.02.12 00:00' importdate='29.02.12 09:08' genotype='Aa0' growthconditions='Germany' id='1' name='A. thaliana'><sample id='301' time='1' unit='Hour'><average max='4835.01182156556' min='4835.01182156556' replicates='1' stddev='NaN' unit='nmol/min/g FW'>4835.01182156556</average><data replicates='1' unit='nmol/min/g FW'>4835.01182156556</data></sample></line><line experimentname='Sulpice dataset A' coordinator='Anja' startdate='29.02.12 00:00' importdate='29.02.12 09:08' genotype='An2' growthconditions='Belgium' id='2' name='A. thaliana'><sample id='302' time='1' unit='Hour'><average max='4480.270858261517' min='4480.270858261517' replicates='1' stddev='NaN' unit='nmol/min/g FW'>4480.270858261517</average><data replicates='1' unit='nmol/min/g FW'>4480.270858261517</data></sample></line><line experimentname='Sulpice dataset A' coordinator='Anja' startdate='29.02.12 00:00' importdate='29.02.12 09:08' genotype='Ang0' growthconditions='Belgium' id='3' name='A. thaliana'><sample id='303' time='1' unit='Hour'><average max='4016.7848346893015' min='4016.7848346893015' replicates='1' stddev='NaN' unit='nmol/min/g FW'>4016.7848346893015</average><data replicates='1' unit='nmol/min/g FW'>4016.7848346893015</data></sample></line><line experimentname='Sulpice dataset A' coordinator='Anja' startdate='29.02.12 00:00' importdate='29.02.12 09:08' genotype='Be0' growthconditions='Germany' id='4' name='A. thaliana'><sample id='304' time='1' unit='Hour'><average max='2537.9030785396108' min='2537.9030785396108' replicates='1' stddev='NaN' unit='nmol/min/g FW'>2537.9030785396108</average><data replicates='1' unit='nmol/min/g FW'>2537.9030785396108</data></sample></line><line experimentname='Sulpice dataset A' coordinator='Anja' startdate='29.02.12 00:00' importdate='29.02.12 09:08' genotype='Bsch2' growthconditions='Germany' id='5' name='A. thaliana'><sample id='305' time='1' unit='Hour'><average max='3679.098225413941' min='3679.098225413941' replicates='1' stddev='NaN' unit='nmol/min/g FW'>3679.098225413941</average><data replicates='1' unit='nmol/min/g FW'>3679.098225413941</data></sample></line><line experimentname='Sulpice dataset A' coordinator='Anja' startdate='29.02.12 00:00' importdate='29.02.12 09:08' genotype='Bu2' growthconditions='Germany' id='6' name='A. thaliana'><sample id='306' time='1' unit='Hour'><average max='3932.2236894080756' min='3932.2236894080756' replicates='1' stddev='NaN' unit='nmol/min/g FW'>3932.2236894080756</average><data replicates='1' unit='nmol/min/g FW'>3932.2236894080756</data></sample></line><line experimentname='Sulpice dataset A' coordinator='Anja' startdate='29.02.12 00:00' importdate='29.02.12 09:08' genotype='Bu6' growthconditions='Germany' id='7' name='A. thaliana'><sample id='307' time='1' unit='Hour'><average max='4266.118091216105' min='4266.118091216105' replicates='1' stddev='NaN' unit='nmol/min/g FW'>4266.118091216105</average><data replicates='1' unit='nmol/min/g FW'>4266.118091216105</data></sample></line><line experimentname='Sulpice dataset A' coordinator='Anja' startdate='29.02.12 00:00' importdate='29.02.12 09:08' genotype='Bur0' growthconditions='Irela' id='8' name='A. thaliana'><sample id='308' time='1' unit='Hour'><average max='5140.545200342113' min='5140.545200342113' replicates='1' stddev='NaN' unit='nmol/min/g FW'>5140.545200342113</average><data replicates='1' unit='nmol/min/g FW'>5140.545200342113</data></sample></line><line experimentname='Sulpice dataset A' coordinator='Anja' startdate='29.02.12 00:00' importdate='29.02.12 09:08' genotype='Da0' growthconditions='Germany' id='9' name='A. thaliana'><sample id='309' time='1' unit='Hour'><average max='4194.338100419137' min='4194.338100419137' replicates='1' stddev='NaN' unit='nmol/min/g FW'>4194.338100419137</average><data replicates='1' unit='nmol/min/g FW'>4194.338100419137</data></sample></line><line experimentname='Sulpice dataset A' coordinator='Anja' startdate='29.02.12 00:00' importdate='29.02.12 09:08' genotype='Edi0' growthconditions='United Kingdom' id='10' name='A. thaliana'><sample id='310' time='1' unit='Hour'><average max='NaN' min='NaN' replicates='1' stddev='NaN' unit='nmol/min/g FW'>NaN</average><data replicates='1' unit='nmol/min/g FW'>NaN</data></sample></line><line experimentname='Sulpice dataset A' coordinator='Anja' startdate='29.02.12 00:00' importdate='29.02.12 09:08' genotype='Ei2' growthconditions='Germany' id='11' name='A. thaliana'><sample id='311' time='1' unit='Hour'><average max='5478.283224803798' min='5478.283224803798' replicates='1' stddev='NaN' unit='nmol/min/g FW'>5478.283224803798</average><data replicates='1' unit='nmol/min/g FW'>5478.283224803798</data></sample></line><line experimentname='Sulpice dataset A' coordinator='Anja' startdate='29.02.12 00:00' importdate='29.02.12 09:08' genotype='Ei4' growthconditions='Germany' id='12' name='A. thaliana'><sample id='312' time='1' unit='Hour'><average max='4353.281179873355' min='4353.281179873355' replicates='1' stddev='NaN' unit='nmol/min/g FW'>4353.281179873355</average><data replicates='1' unit='nmol/min/g FW'>4353.281179873355</data></sample></line><line experimentname='Sulpice dataset A' coordinator='Anja' startdate='29.02.12 00:00' importdate='29.02.12 09:08' genotype='El0' growthconditions='Germany' id='13' name='A. thaliana'><sample id='313' time='1' unit='Hour'><average max='3352.7797129375285' min='3352.7797129375285' replicates='1' stddev='NaN' unit='nmol/min/g FW'>3352.7797129375285</average><data replicates='1' unit='nmol/min/g FW'>3352.7797129375285</data></sample></line><line experimentname='Sulpice dataset A' coordinator='Anja' startdate='29.02.12 00:00' importdate='29.02.12 09:08' genotype='EnkheimD' growthconditions='Germany' id='14' name='A. thaliana'><sample id='314' time='1' unit='Hour'><average max='NaN' min='NaN' replicates='1' stddev='NaN' unit='nmol/min/g FW'>NaN</average><data replicates='1' unit='nmol/min/g FW'>NaN</data></sample></line><line experimentname='Sulpice dataset A' coordinator='Anja' startdate='29.02.12 00:00' importdate='29.02.12 09:08' genotype='Ep0' growthconditions='Germany' id='15' name='A. thaliana'><sample id='315' time='1' unit='Hour'><average max='3571.6091709739217' min='3571.6091709739217' replicates='1' stddev='NaN' unit='nmol/min/g FW'>3571.6091709739217</average><data replicates='1' unit='nmol/min/g FW'>3571.6091709739217</data></sample></line><line experimentname='Sulpice dataset A' coordinator='Anja' startdate='29.02.12 00:00' importdate='29.02.12 09:08' genotype='Ga0' growthconditions='Germany' id='16' name='A. thaliana'><sample id='316' time='1' unit='Hour'><average max='4315.073498896349' min='4315.073498896349' replicates='1' stddev='NaN' unit='nmol/min/g FW'>4315.073498896349</average><data replicates='1' unit='nmol/min/g FW'>4315.073498896349</data></sample></line><line experimentname='Sulpice dataset A' coordinator='Anja' startdate='29.02.12 00:00' importdate='29.02.12 09:08' genotype='Goe2' growthconditions='Germany' id='17' name='A. thaliana'><sample id='317' time='1' unit='Hour'><average max='6186.23522188048' min='6186.23522188048' replicates='1' stddev='NaN' unit='nmol/min/g FW'>6186.23522188048</average><data replicates='1' unit='nmol/min/g FW'>6186.23522188048</data></sample></line><line experimentname='Sulpice dataset A' coordinator='Anja' startdate='29.02.12 00:00' importdate='29.02.12 09:08' genotype='GOT7' growthconditions='Germany' id='18' name='A. thaliana'><sample id='318' time='1' unit='Hour'><average max='4821.558905897896' min='4821.558905897896' replicates='1' stddev='NaN' unit='nmol/min/g FW'>4821.558905897896</average><data replicates='1' unit='nmol/min/g FW'>4821.558905897896</data></sample></line><line experimentname='Sulpice dataset A' coordinator='Anja' startdate='29.02.12 00:00' importdate='29.02.12 09:08' genotype='Gue0' growthconditions='Germany' id='19' name='A. thaliana'><sample id='319' time='1' unit='Hour'><average max='NaN' min='NaN' replicates='1' stddev='NaN' unit='nmol/min/g FW'>NaN</average><data replicates='1' unit='nmol/min/g FW'>NaN</data></sample></line><line experimentname='Sulpice dataset A' coordinator='Anja' startdate='29.02.12 00:00' importdate='29.02.12 09:08' genotype='Gy0' growthconditions='France' id='20' name='A. thaliana'><sample id='320' time='1' unit='Hour'><average max='4057.572421793744' min='4057.572421793744' replicates='1' stddev='NaN' unit='nmol/min/g FW'>4057.572421793744</average><data replicates='1' unit='nmol/min/g FW'>4057.572421793744</data></sample></line><line experimentname='Sulpice dataset A' coordinator='Anja' startdate='29.02.12 00:00' importdate='29.02.12 09:08' genotype='Hi3' growthconditions='Germany' id='21' name='A. thaliana'><sample id='321' time='1' unit='Hour'><average max='3621.3222250097474' min='3621.3222250097474' replicates='1' stddev='NaN' unit='nmol/min/g FW'>3621.3222250097474</average><data replicates='1' unit='nmol/min/g FW'>3621.3222250097474</data></sample></line><line experimentname='Sulpice dataset A' coordinator='Anja' startdate='29.02.12 00:00' importdate='29.02.12 09:08' genotype='Hs0' growthconditions='Germany' id='22' name='A. thaliana'><sample id='322' time='1' unit='Hour'><average max='4452.16339332982' min='4452.16339332982' replicates='1' stddev='NaN' unit='nmol/min/g FW'>4452.16339332982</average><data replicates='1' unit='nmol/min/g FW'>4452.16339332982</data></sample></line><line experimentname='Sulpice dataset A' coordinator='Anja' startdate='29.02.12 00:00' importdate='29.02.12 09:08' genotype='Is1' growthconditions='Germany' id='23' name='A. thaliana'><sample id='323' time='1' unit='Hour'><average max='4279.570398339864' min='4279.570398339864' replicates='1' stddev='NaN' unit='nmol/min/g FW'>4279.570398339864</average><data replicates='1' unit='nmol/min/g FW'>4279.570398339864</data></sample></line><line experimentname='Sulpice dataset A' coordinator='Anja' startdate='29.02.12 00:00' importdate='29.02.12 09:08' genotype='Kl0' growthconditions='Germany' id='24' name='A. thaliana'><sample id='324' time='1' unit='Hour'><average max='4483.203914010941' min='4483.203914010941' replicates='1' stddev='NaN' unit='nmol/min/g FW'>4483.203914010941</average><data replicates='1' unit='nmol/min/g FW'>4483.203914010941</data></sample></line><line experimentname='Sulpice dataset A' coordinator='Anja' startdate='29.02.12 00:00' importdate='29.02.12 09:08' genotype='Ko2' growthconditions='Denmark' id='25' name='A. thaliana'><sample id='325' time='1' unit='Hour'><average max='3870.367624812504' min='3870.367624812504' replicates='1' stddev='NaN' unit='nmol/min/g FW'>3870.367624812504</average><data replicates='1' unit='nmol/min/g FW'>3870.367624812504</data></sample></line><line experimentname='Sulpice dataset A' coordinator='Anja' startdate='29.02.12 00:00' importdate='29.02.12 09:08' genotype='Lan0' growthconditions='United Kingdom' id='26' name='A. thaliana'><sample id='326' time='1' unit='Hour'><average max='4358.5535681432575' min='4358.5535681432575' replicates='1' stddev='NaN' unit='nmol/min/g FW'>4358.5535681432575</average><data replicates='1' unit='nmol/min/g FW'>4358.5535681432575</data></sample></line><line experimentname='Sulpice dataset A' coordinator='Anja' startdate='29.02.12 00:00' importdate='29.02.12 09:08' genotype='Ler1' growthconditions='Germany' id='27' name='A. thaliana'><sample id='327' time='1' unit='Hour'><average max='NaN' min='NaN' replicates='1' stddev='NaN' unit='nmol/min/g FW'>NaN</average><data replicates='1' unit='nmol/min/g FW'>NaN</data></sample></line><line experimentname='Sulpice dataset A' coordinator='Anja' startdate='29.02.12 00:00' importdate='29.02.12 09:08' genotype='Li5:3' growthconditions='Germany' id='28' name='A. thaliana'><sample id='328' time='1' unit='Hour'><average max='3736.367310637881' min='3736.367310637881' replicates='1' stddev='NaN' unit='nmol/min/g FW'>3736.367310637881</average><data replicates='1' unit='nmol/min/g FW'>3736.367310637881</data></sample></line><line experimentname='Sulpice dataset A' coordinator='Anja' startdate='29.02.12 00:00' importdate='29.02.12 09:08' genotype='Lm' growthconditions='France' id='29' name='A. thaliana'><sample id='329' time='1' unit='Hour'><average max='4257.017579476138' min='4257.017579476138' replicates='1' stddev='NaN' unit='nmol/min/g FW'>4257.017579476138</average><data replicates='1' unit='nmol/min/g FW'>4257.017579476138</data></sample></line><line experimentname='Sulpice dataset A' coordinator='Anja' startdate='29.02.12 00:00' importdate='29.02.12 09:08' genotype='Ma2' growthconditions='Germany' id='30' name='A. thaliana'><sample id='330' time='1' unit='Hour'><average max='4473.231980427495' min='4473.231980427495' replicates='1' stddev='NaN' unit='nmol/min/g FW'>4473.231980427495</average><data replicates='1' unit='nmol/min/g FW'>4473.231980427495</data></sample></line><line experimentname='Sulpice dataset A' coordinator='Anja' startdate='29.02.12 00:00' importdate='29.02.12 09:08' genotype='Me0' growthconditions='Germany' id='31' name='A. thaliana'><sample id='331' time='1' unit='Hour'><average max='5214.699383222343' min='5214.699383222343' replicates='1' stddev='NaN' unit='nmol/min/g FW'>5214.699383222343</average><data replicates='1' unit='nmol/min/g FW'>5214.699383222343</data></sample></line><line experimentname='Sulpice dataset A' coordinator='Anja' startdate='29.02.12 00:00' importdate='29.02.12 09:08' genotype='Mz0' growthconditions='Germany' id='32' name='A. thaliana'><sample id='332' time='1' unit='Hour'><average max='3772.711632846058' min='3772.711632846058' replicates='1' stddev='NaN' unit='nmol/min/g FW'>3772.711632846058</average><data replicates='1' unit='nmol/min/g FW'>3772.711632846058</data></sample></line><line experimentname='Sulpice dataset A' coordinator='Anja' startdate='29.02.12 00:00' importdate='29.02.12 09:08' genotype='NFA8' growthconditions='United Kingdom' id='33' name='A. thaliana'><sample id='333' time='1' unit='Hour'><average max='3200.6330023183286' min='3200.6330023183286' replicates='1' stddev='NaN' unit='nmol/min/g FW'>3200.6330023183286</average><data replicates='1' unit='nmol/min/g FW'>3200.6330023183286</data></sample></line><line experimentname='Sulpice dataset A' coordinator='Anja' startdate='29.02.12 00:00' importdate='29.02.12 09:08' genotype='No0' growthconditions='Germany' id='34' name='A. thaliana'><sample id='334' time='1' unit='Hour'><average max='5424.679885751124' min='5424.679885751124' replicates='1' stddev='NaN' unit='nmol/min/g FW'>5424.679885751124</average><data replicates='1' unit='nmol/min/g FW'>5424.679885751124</data></sample></line><line experimentname='Sulpice dataset A' coordinator='Anja' startdate='29.02.12 00:00' importdate='29.02.12 09:08' genotype='Nok1' growthconditions='Netherlas' id='35' name='A. thaliana'><sample id='335' time='1' unit='Hour'><average max='3853.959320729037' min='3853.959320729037' replicates='1' stddev='NaN' unit='nmol/min/g FW'>3853.959320729037</average><data replicates='1' unit='nmol/min/g FW'>3853.959320729037</data></sample></line><line experimentname='Sulpice dataset A' coordinator='Anja' startdate='29.02.12 00:00' importdate='29.02.12 09:08' genotype='Nok2' growthconditions='Netherlas' id='36' name='A. thaliana'><sample id='336' time='1' unit='Hour'><average max='3573.445758199521' min='3573.445758199521' replicates='1' stddev='NaN' unit='nmol/min/g FW'>3573.445758199521</average><data replicates='1' unit='nmol/min/g FW'>3573.445758199521</data></sample></line><line experimentname='Sulpice dataset A' coordinator='Anja' startdate='29.02.12 00:00' importdate='29.02.12 09:08' genotype='nok3' growthconditions='Netherlas' id='37' name='A. thaliana'><sample id='337' time='1' unit='Hour'><average max='4038.421453806457' min='4038.421453806457' replicates='1' stddev='NaN' unit='nmol/min/g FW'>4038.421453806457</average><data replicates='1' unit='nmol/min/g FW'>4038.421453806457</data></sample></line><line experimentname='Sulpice dataset A' coordinator='Anja' startdate='29.02.12 00:00' importdate='29.02.12 09:08' genotype='Nw3' growthconditions='Germany' id='38' name='A. thaliana'><sample id='338' time='1' unit='Hour'><average max='4030.8474565998863' min='4030.8474565998863' replicates='1' stddev='NaN' unit='nmol/min/g FW'>4030.8474565998863</average><data replicates='1' unit='nmol/min/g FW'>4030.8474565998863</data></sample></line><line experimentname='Sulpice dataset A' coordinator='Anja' startdate='29.02.12 00:00' importdate='29.02.12 09:08' genotype='Old1' growthconditions='Germany' id='39' name='A. thaliana'><sample id='339' time='1' unit='Hour'><average max='NaN' min='NaN' replicates='1' stddev='NaN' unit='nmol/min/g FW'>NaN</average><data replicates='1' unit='nmol/min/g FW'>NaN</data></sample></line><line experimentname='Sulpice dataset A' coordinator='Anja' startdate='29.02.12 00:00' importdate='29.02.12 09:08' genotype='Ove0' growthconditions='Germany' id='40' name='A. thaliana'><sample id='340' time='1' unit='Hour'><average max='4510.828751756647' min='4510.828751756647' replicates='1' stddev='NaN' unit='nmol/min/g FW'>4510.828751756647</average><data replicates='1' unit='nmol/min/g FW'>4510.828751756647</data></sample></line><line experimentname='Sulpice dataset A' coordinator='Anja' startdate='29.02.12 00:00' importdate='29.02.12 09:08' genotype='Po0' growthconditions='Germany' id='41' name='A. thaliana'><sample id='341' time='1' unit='Hour'><average max='4803.704596412241' min='4803.704596412241' replicates='1' stddev='NaN' unit='nmol/min/g FW'>4803.704596412241</average><data replicates='1' unit='nmol/min/g FW'>4803.704596412241</data></sample></line><line experimentname='Sulpice dataset A' coordinator='Anja' startdate='29.02.12 00:00' importdate='29.02.12 09:08' genotype='Pr0' growthconditions='Germany' id='42' name='A. thaliana'><sample id='342' time='1' unit='Hour'><average max='3767.2321160344004' min='3767.2321160344004' replicates='1' stddev='NaN' unit='nmol/min/g FW'>3767.2321160344004</average><data replicates='1' unit='nmol/min/g FW'>3767.2321160344004</data></sample></line><line experimentname='Sulpice dataset A' coordinator='Anja' startdate='29.02.12 00:00' importdate='29.02.12 09:08' genotype='Pt0' growthconditions='Germany' id='43' name='A. thaliana'><sample id='343' time='1' unit='Hour'><average max='3785.3188661224863' min='3785.3188661224863' replicates='1' stddev='NaN' unit='nmol/min/g FW'>3785.3188661224863</average><data replicates='1' unit='nmol/min/g FW'>3785.3188661224863</data></sample></line><line experimentname='Sulpice dataset A' coordinator='Anja' startdate='29.02.12 00:00' importdate='29.02.12 09:08' genotype='Pyl1' growthconditions='France' id='44' name='A. thaliana'><sample id='344' time='1' unit='Hour'><average max='NaN' min='NaN' replicates='1' stddev='NaN' unit='nmol/min/g FW'>NaN</average><data replicates='1' unit='nmol/min/g FW'>NaN</data></sample></line><line experimentname='Sulpice dataset A' coordinator='Anja' startdate='29.02.12 00:00' importdate='29.02.12 09:08' genotype='Ra0' growthconditions='France' id='45' name='A. thaliana'><sample id='345' time='1' unit='Hour'><average max='2764.8500125479904' min='2764.8500125479904' replicates='1' stddev='NaN' unit='nmol/min/g FW'>2764.8500125479904</average><data replicates='1' unit='nmol/min/g FW'>2764.8500125479904</data></sample></line><line experimentname='Sulpice dataset A' coordinator='Anja' startdate='29.02.12 00:00' importdate='29.02.12 09:08' genotype='RLD1' growthconditions='Netherlas' id='46' name='A. thaliana'><sample id='346' time='1' unit='Hour'><average max='5490.508763259153' min='5490.508763259153' replicates='1' stddev='NaN' unit='nmol/min/g FW'>5490.508763259153</average><data replicates='1' unit='nmol/min/g FW'>5490.508763259153</data></sample></line><line experimentname='Sulpice dataset A' coordinator='Anja' startdate='29.02.12 00:00' importdate='29.02.12 09:08' genotype='Ty0' growthconditions='United Kingdom' id='47' name='A. thaliana'><sample id='347' time='1' unit='Hour'><average max='NaN' min='NaN' replicates='1' stddev='NaN' unit='nmol/min/g FW'>NaN</average><data replicates='1' unit='nmol/min/g FW'>NaN</data></sample></line><line experimentname='Sulpice dataset A' coordinator='Anja' startdate='29.02.12 00:00' importdate='29.02.12 09:08' genotype='Wc2' growthconditions='Germany' id='48' name='A. thaliana'><sample id='348' time='1' unit='Hour'><average max='6132.834687113994' min='6132.834687113994' replicates='1' stddev='NaN' unit='nmol/min/g FW'>6132.834687113994</average><data replicates='1' unit='nmol/min/g FW'>6132.834687113994</data></sample></line><line experimentname='Sulpice dataset A' coordinator='Anja' startdate='29.02.12 00:00' importdate='29.02.12 09:08' genotype='Wei1' growthconditions='Switzerla' id='49' name='A. thaliana'><sample id='349' time='1' unit='Hour'><average max='3666.172370392998' min='3666.172370392998' replicates='1' stddev='NaN' unit='nmol/min/g FW'>3666.172370392998</average><data replicates='1' unit='nmol/min/g FW'>3666.172370392998</data></sample></line><line experimentname='Sulpice dataset A' coordinator='Anja' startdate='29.02.12 00:00' importdate='29.02.12 09:08' genotype='Wt5' growthconditions='Germany' id='50' name='A. thaliana'><sample id='350' time='1' unit='Hour'><average max='3323.397221737561' min='3323.397221737561' replicates='1' stddev='NaN' unit='nmol/min/g FW'>3323.397221737561</average><data replicates='1' unit='nmol/min/g FW'>3323.397221737561</data></sample></line></substance>@"
    ]
  ]
  node [
    id 8
    zlevel -1

    charting [
      background_color "#000000"
      domainAxis "[unit]"
      empty_border_width 2.0
      empty_border_width_vert 2.0
      maxRange 1.0
      max_charts_in_column -1
      minRange 0.0
      rangeAxis "[unit]"
      rangeStepSize 0.0
      show_legend "false"
      useCustomRange "false"
      useCustomRangeSteps "false"
    ]
    graphics [
      x 345.3457344326407
      y 1856.589747961551
      w 120.0
      h 120.0
      fill "#99CCFF"
      outline "#000000"
      component "chart2d_type3"
      frameThickness 1.0
      gradient 0.0
      rounding 5.0
      type "rectangle"
    ]
    label "PGM"
    labelgraphics [
      alignment "center"
      anchor "t"
      color "#000000"
      fontName "Arial"
      fontSize 12
      fontStyle "plain"
      type "text"
    ]
    labelgraphics1 [
      alignment "center"
      anchor "hidden"
      color "#000000"
      fontName "Arial"
      fontSize 12
      fontStyle "plain"
      position [
        localAlign 0.0
        relHor 0.0
        relVert 0.0
      ]
      text "enzyme"
      type "text"
    ]
    mapping [
      measurementdata "<substance id='column 105' name='PGM'><line experimentname='Sulpice dataset A' coordinator='Anja' startdate='29.02.12 00:00' importdate='29.02.12 09:08' genotype='Aa0' growthconditions='Germany' id='1' name='A. thaliana'><sample id='351' time='1' unit='Hour'><average max='4398.3022937572005' min='4398.3022937572005' replicates='1' stddev='NaN' unit='nmol/min/g FW'>4398.3022937572005</average><data replicates='1' unit='nmol/min/g FW'>4398.3022937572005</data></sample></line><line experimentname='Sulpice dataset A' coordinator='Anja' startdate='29.02.12 00:00' importdate='29.02.12 09:08' genotype='An2' growthconditions='Belgium' id='2' name='A. thaliana'><sample id='352' time='1' unit='Hour'><average max='3861.3747133106317' min='3861.3747133106317' replicates='1' stddev='NaN' unit='nmol/min/g FW'>3861.3747133106317</average><data replicates='1' unit='nmol/min/g FW'>3861.3747133106317</data></sample></line><line experimentname='Sulpice dataset A' coordinator='Anja' startdate='29.02.12 00:00' importdate='29.02.12 09:08' genotype='Ang0' growthconditions='Belgium' id='3' name='A. thaliana'><sample id='353' time='1' unit='Hour'><average max='4027.3906251733893' min='4027.3906251733893' replicates='1' stddev='NaN' unit='nmol/min/g FW'>4027.3906251733893</average><data replicates='1' unit='nmol/min/g FW'>4027.3906251733893</data></sample></line><line experimentname='Sulpice dataset A' coordinator='Anja' startdate='29.02.12 00:00' importdate='29.02.12 09:08' genotype='Be0' growthconditions='Germany' id='4' name='A. thaliana'><sample id='354' time='1' unit='Hour'><average max='3886.4476856842048' min='3886.4476856842048' replicates='1' stddev='NaN' unit='nmol/min/g FW'>3886.4476856842048</average><data replicates='1' unit='nmol/min/g FW'>3886.4476856842048</data></sample></line><line experimentname='Sulpice dataset A' coordinator='Anja' startdate='29.02.12 00:00' importdate='29.02.12 09:08' genotype='Bsch2' growthconditions='Germany' id='5' name='A. thaliana'><sample id='355' time='1' unit='Hour'><average max='4886.586174293227' min='4886.586174293227' replicates='1' stddev='NaN' unit='nmol/min/g FW'>4886.586174293227</average><data replicates='1' unit='nmol/min/g FW'>4886.586174293227</data></sample></line><line experimentname='Sulpice dataset A' coordinator='Anja' startdate='29.02.12 00:00' importdate='29.02.12 09:08' genotype='Bu2' growthconditions='Germany' id='6' name='A. thaliana'><sample id='356' time='1' unit='Hour'><average max='4403.064463893827' min='4403.064463893827' replicates='1' stddev='NaN' unit='nmol/min/g FW'>4403.064463893827</average><data replicates='1' unit='nmol/min/g FW'>4403.064463893827</data></sample></line><line experimentname='Sulpice dataset A' coordinator='Anja' startdate='29.02.12 00:00' importdate='29.02.12 09:08' genotype='Bu6' growthconditions='Germany' id='7' name='A. thaliana'><sample id='357' time='1' unit='Hour'><average max='5070.74487381105' min='5070.74487381105' replicates='1' stddev='NaN' unit='nmol/min/g FW'>5070.74487381105</average><data replicates='1' unit='nmol/min/g FW'>5070.74487381105</data></sample></line><line experimentname='Sulpice dataset A' coordinator='Anja' startdate='29.02.12 00:00' importdate='29.02.12 09:08' genotype='Bur0' growthconditions='Irela' id='8' name='A. thaliana'><sample id='358' time='1' unit='Hour'><average max='4323.813552859555' min='4323.813552859555' replicates='1' stddev='NaN' unit='nmol/min/g FW'>4323.813552859555</average><data replicates='1' unit='nmol/min/g FW'>4323.813552859555</data></sample></line><line experimentname='Sulpice dataset A' coordinator='Anja' startdate='29.02.12 00:00' importdate='29.02.12 09:08' genotype='Da0' growthconditions='Germany' id='9' name='A. thaliana'><sample id='359' time='1' unit='Hour'><average max='4060.409992481091' min='4060.409992481091' replicates='1' stddev='NaN' unit='nmol/min/g FW'>4060.409992481091</average><data replicates='1' unit='nmol/min/g FW'>4060.409992481091</data></sample></line><line experimentname='Sulpice dataset A' coordinator='Anja' startdate='29.02.12 00:00' importdate='29.02.12 09:08' genotype='Edi0' growthconditions='United Kingdom' id='10' name='A. thaliana'><sample id='360' time='1' unit='Hour'><average max='3975.8890704830287' min='3975.8890704830287' replicates='1' stddev='NaN' unit='nmol/min/g FW'>3975.8890704830287</average><data replicates='1' unit='nmol/min/g FW'>3975.8890704830287</data></sample></line><line experimentname='Sulpice dataset A' coordinator='Anja' startdate='29.02.12 00:00' importdate='29.02.12 09:08' genotype='Ei2' growthconditions='Germany' id='11' name='A. thaliana'><sample id='361' time='1' unit='Hour'><average max='4589.071978127119' min='4589.071978127119' replicates='1' stddev='NaN' unit='nmol/min/g FW'>4589.071978127119</average><data replicates='1' unit='nmol/min/g FW'>4589.071978127119</data></sample></line><line experimentname='Sulpice dataset A' coordinator='Anja' startdate='29.02.12 00:00' importdate='29.02.12 09:08' genotype='Ei4' growthconditions='Germany' id='12' name='A. thaliana'><sample id='362' time='1' unit='Hour'><average max='4127.46523613257' min='4127.46523613257' replicates='1' stddev='NaN' unit='nmol/min/g FW'>4127.46523613257</average><data replicates='1' unit='nmol/min/g FW'>4127.46523613257</data></sample></line><line experimentname='Sulpice dataset A' coordinator='Anja' startdate='29.02.12 00:00' importdate='29.02.12 09:08' genotype='El0' growthconditions='Germany' id='13' name='A. thaliana'><sample id='363' time='1' unit='Hour'><average max='4034.994062675813' min='4034.994062675813' replicates='1' stddev='NaN' unit='nmol/min/g FW'>4034.994062675813</average><data replicates='1' unit='nmol/min/g FW'>4034.994062675813</data></sample></line><line experimentname='Sulpice dataset A' coordinator='Anja' startdate='29.02.12 00:00' importdate='29.02.12 09:08' genotype='EnkheimD' growthconditions='Germany' id='14' name='A. thaliana'><sample id='364' time='1' unit='Hour'><average max='4111.63506036594' min='4111.63506036594' replicates='1' stddev='NaN' unit='nmol/min/g FW'>4111.63506036594</average><data replicates='1' unit='nmol/min/g FW'>4111.63506036594</data></sample></line><line experimentname='Sulpice dataset A' coordinator='Anja' startdate='29.02.12 00:00' importdate='29.02.12 09:08' genotype='Ep0' growthconditions='Germany' id='15' name='A. thaliana'><sample id='365' time='1' unit='Hour'><average max='3766.8178272376013' min='3766.8178272376013' replicates='1' stddev='NaN' unit='nmol/min/g FW'>3766.8178272376013</average><data replicates='1' unit='nmol/min/g FW'>3766.8178272376013</data></sample></line><line experimentname='Sulpice dataset A' coordinator='Anja' startdate='29.02.12 00:00' importdate='29.02.12 09:08' genotype='Ga0' growthconditions='Germany' id='16' name='A. thaliana'><sample id='366' time='1' unit='Hour'><average max='4328.721033815024' min='4328.721033815024' replicates='1' stddev='NaN' unit='nmol/min/g FW'>4328.721033815024</average><data replicates='1' unit='nmol/min/g FW'>4328.721033815024</data></sample></line><line experimentname='Sulpice dataset A' coordinator='Anja' startdate='29.02.12 00:00' importdate='29.02.12 09:08' genotype='Goe2' growthconditions='Germany' id='17' name='A. thaliana'><sample id='367' time='1' unit='Hour'><average max='4665.560912081929' min='4665.560912081929' replicates='1' stddev='NaN' unit='nmol/min/g FW'>4665.560912081929</average><data replicates='1' unit='nmol/min/g FW'>4665.560912081929</data></sample></line><line experimentname='Sulpice dataset A' coordinator='Anja' startdate='29.02.12 00:00' importdate='29.02.12 09:08' genotype='GOT7' growthconditions='Germany' id='18' name='A. thaliana'><sample id='368' time='1' unit='Hour'><average max='3603.115281415985' min='3603.115281415985' replicates='1' stddev='NaN' unit='nmol/min/g FW'>3603.115281415985</average><data replicates='1' unit='nmol/min/g FW'>3603.115281415985</data></sample></line><line experimentname='Sulpice dataset A' coordinator='Anja' startdate='29.02.12 00:00' importdate='29.02.12 09:08' genotype='Gue0' growthconditions='Germany' id='19' name='A. thaliana'><sample id='369' time='1' unit='Hour'><average max='3883.1692909689505' min='3883.1692909689505' replicates='1' stddev='NaN' unit='nmol/min/g FW'>3883.1692909689505</average><data replicates='1' unit='nmol/min/g FW'>3883.1692909689505</data></sample></line><line experimentname='Sulpice dataset A' coordinator='Anja' startdate='29.02.12 00:00' importdate='29.02.12 09:08' genotype='Gy0' growthconditions='France' id='20' name='A. thaliana'><sample id='370' time='1' unit='Hour'><average max='3511.9835954705823' min='3511.9835954705823' replicates='1' stddev='NaN' unit='nmol/min/g FW'>3511.9835954705823</average><data replicates='1' unit='nmol/min/g FW'>3511.9835954705823</data></sample></line><line experimentname='Sulpice dataset A' coordinator='Anja' startdate='29.02.12 00:00' importdate='29.02.12 09:08' genotype='Hi3' growthconditions='Germany' id='21' name='A. thaliana'><sample id='371' time='1' unit='Hour'><average max='4017.892121826875' min='4017.892121826875' replicates='1' stddev='NaN' unit='nmol/min/g FW'>4017.892121826875</average><data replicates='1' unit='nmol/min/g FW'>4017.892121826875</data></sample></line><line experimentname='Sulpice dataset A' coordinator='Anja' startdate='29.02.12 00:00' importdate='29.02.12 09:08' genotype='Hs0' growthconditions='Germany' id='22' name='A. thaliana'><sample id='372' time='1' unit='Hour'><average max='3781.033297552667' min='3781.033297552667' replicates='1' stddev='NaN' unit='nmol/min/g FW'>3781.033297552667</average><data replicates='1' unit='nmol/min/g FW'>3781.033297552667</data></sample></line><line experimentname='Sulpice dataset A' coordinator='Anja' startdate='29.02.12 00:00' importdate='29.02.12 09:08' genotype='Is1' growthconditions='Germany' id='23' name='A. thaliana'><sample id='373' time='1' unit='Hour'><average max='3771.8281739459903' min='3771.8281739459903' replicates='1' stddev='NaN' unit='nmol/min/g FW'>3771.8281739459903</average><data replicates='1' unit='nmol/min/g FW'>3771.8281739459903</data></sample></line><line experimentname='Sulpice dataset A' coordinator='Anja' startdate='29.02.12 00:00' importdate='29.02.12 09:08' genotype='Kl0' growthconditions='Germany' id='24' name='A. thaliana'><sample id='374' time='1' unit='Hour'><average max='4284.760245222145' min='4284.760245222145' replicates='1' stddev='NaN' unit='nmol/min/g FW'>4284.760245222145</average><data replicates='1' unit='nmol/min/g FW'>4284.760245222145</data></sample></line><line experimentname='Sulpice dataset A' coordinator='Anja' startdate='29.02.12 00:00' importdate='29.02.12 09:08' genotype='Ko2' growthconditions='Denmark' id='25' name='A. thaliana'><sample id='375' time='1' unit='Hour'><average max='3553.291588117594' min='3553.291588117594' replicates='1' stddev='NaN' unit='nmol/min/g FW'>3553.291588117594</average><data replicates='1' unit='nmol/min/g FW'>3553.291588117594</data></sample></line><line experimentname='Sulpice dataset A' coordinator='Anja' startdate='29.02.12 00:00' importdate='29.02.12 09:08' genotype='Lan0' growthconditions='United Kingdom' id='26' name='A. thaliana'><sample id='376' time='1' unit='Hour'><average max='4103.8153739462605' min='4103.8153739462605' replicates='1' stddev='NaN' unit='nmol/min/g FW'>4103.8153739462605</average><data replicates='1' unit='nmol/min/g FW'>4103.8153739462605</data></sample></line><line experimentname='Sulpice dataset A' coordinator='Anja' startdate='29.02.12 00:00' importdate='29.02.12 09:08' genotype='Ler1' growthconditions='Germany' id='27' name='A. thaliana'><sample id='377' time='1' unit='Hour'><average max='4068.683998886216' min='4068.683998886216' replicates='1' stddev='NaN' unit='nmol/min/g FW'>4068.683998886216</average><data replicates='1' unit='nmol/min/g FW'>4068.683998886216</data></sample></line><line experimentname='Sulpice dataset A' coordinator='Anja' startdate='29.02.12 00:00' importdate='29.02.12 09:08' genotype='Li5:3' growthconditions='Germany' id='28' name='A. thaliana'><sample id='378' time='1' unit='Hour'><average max='3893.176105539814' min='3893.176105539814' replicates='1' stddev='NaN' unit='nmol/min/g FW'>3893.176105539814</average><data replicates='1' unit='nmol/min/g FW'>3893.176105539814</data></sample></line><line experimentname='Sulpice dataset A' coordinator='Anja' startdate='29.02.12 00:00' importdate='29.02.12 09:08' genotype='Lm' growthconditions='France' id='29' name='A. thaliana'><sample id='379' time='1' unit='Hour'><average max='4285.469985574656' min='4285.469985574656' replicates='1' stddev='NaN' unit='nmol/min/g FW'>4285.469985574656</average><data replicates='1' unit='nmol/min/g FW'>4285.469985574656</data></sample></line><line experimentname='Sulpice dataset A' coordinator='Anja' startdate='29.02.12 00:00' importdate='29.02.12 09:08' genotype='Ma2' growthconditions='Germany' id='30' name='A. thaliana'><sample id='380' time='1' unit='Hour'><average max='3896.6344958286536' min='3896.6344958286536' replicates='1' stddev='NaN' unit='nmol/min/g FW'>3896.6344958286536</average><data replicates='1' unit='nmol/min/g FW'>3896.6344958286536</data></sample></line><line experimentname='Sulpice dataset A' coordinator='Anja' startdate='29.02.12 00:00' importdate='29.02.12 09:08' genotype='Me0' growthconditions='Germany' id='31' name='A. thaliana'><sample id='381' time='1' unit='Hour'><average max='4047.7311541775825' min='4047.7311541775825' replicates='1' stddev='NaN' unit='nmol/min/g FW'>4047.7311541775825</average><data replicates='1' unit='nmol/min/g FW'>4047.7311541775825</data></sample></line><line experimentname='Sulpice dataset A' coordinator='Anja' startdate='29.02.12 00:00' importdate='29.02.12 09:08' genotype='Mz0' growthconditions='Germany' id='32' name='A. thaliana'><sample id='382' time='1' unit='Hour'><average max='4111.883268793826' min='4111.883268793826' replicates='1' stddev='NaN' unit='nmol/min/g FW'>4111.883268793826</average><data replicates='1' unit='nmol/min/g FW'>4111.883268793826</data></sample></line><line experimentname='Sulpice dataset A' coordinator='Anja' startdate='29.02.12 00:00' importdate='29.02.12 09:08' genotype='NFA8' growthconditions='United Kingdom' id='33' name='A. thaliana'><sample id='383' time='1' unit='Hour'><average max='4223.572634701549' min='4223.572634701549' replicates='1' stddev='NaN' unit='nmol/min/g FW'>4223.572634701549</average><data replicates='1' unit='nmol/min/g FW'>4223.572634701549</data></sample></line><line experimentname='Sulpice dataset A' coordinator='Anja' startdate='29.02.12 00:00' importdate='29.02.12 09:08' genotype='No0' growthconditions='Germany' id='34' name='A. thaliana'><sample id='384' time='1' unit='Hour'><average max='4755.52954745445' min='4755.52954745445' replicates='1' stddev='NaN' unit='nmol/min/g FW'>4755.52954745445</average><data replicates='1' unit='nmol/min/g FW'>4755.52954745445</data></sample></line><line experimentname='Sulpice dataset A' coordinator='Anja' startdate='29.02.12 00:00' importdate='29.02.12 09:08' genotype='Nok1' growthconditions='Netherlas' id='35' name='A. thaliana'><sample id='385' time='1' unit='Hour'><average max='3821.617767711222' min='3821.617767711222' replicates='1' stddev='NaN' unit='nmol/min/g FW'>3821.617767711222</average><data replicates='1' unit='nmol/min/g FW'>3821.617767711222</data></sample></line><line experimentname='Sulpice dataset A' coordinator='Anja' startdate='29.02.12 00:00' importdate='29.02.12 09:08' genotype='Nok2' growthconditions='Netherlas' id='36' name='A. thaliana'><sample id='386' time='1' unit='Hour'><average max='3789.3815281228203' min='3789.3815281228203' replicates='1' stddev='NaN' unit='nmol/min/g FW'>3789.3815281228203</average><data replicates='1' unit='nmol/min/g FW'>3789.3815281228203</data></sample></line><line experimentname='Sulpice dataset A' coordinator='Anja' startdate='29.02.12 00:00' importdate='29.02.12 09:08' genotype='nok3' growthconditions='Netherlas' id='37' name='A. thaliana'><sample id='387' time='1' unit='Hour'><average max='4354.0111506667445' min='4354.0111506667445' replicates='1' stddev='NaN' unit='nmol/min/g FW'>4354.0111506667445</average><data replicates='1' unit='nmol/min/g FW'>4354.0111506667445</data></sample></line><line experimentname='Sulpice dataset A' coordinator='Anja' startdate='29.02.12 00:00' importdate='29.02.12 09:08' genotype='Nw3' growthconditions='Germany' id='38' name='A. thaliana'><sample id='388' time='1' unit='Hour'><average max='3698.6562268978555' min='3698.6562268978555' replicates='1' stddev='NaN' unit='nmol/min/g FW'>3698.6562268978555</average><data replicates='1' unit='nmol/min/g FW'>3698.6562268978555</data></sample></line><line experimentname='Sulpice dataset A' coordinator='Anja' startdate='29.02.12 00:00' importdate='29.02.12 09:08' genotype='Old1' growthconditions='Germany' id='39' name='A. thaliana'><sample id='389' time='1' unit='Hour'><average max='NaN' min='NaN' replicates='1' stddev='NaN' unit='nmol/min/g FW'>NaN</average><data replicates='1' unit='nmol/min/g FW'>NaN</data></sample></line><line experimentname='Sulpice dataset A' coordinator='Anja' startdate='29.02.12 00:00' importdate='29.02.12 09:08' genotype='Ove0' growthconditions='Germany' id='40' name='A. thaliana'><sample id='390' time='1' unit='Hour'><average max='3787.0256528577634' min='3787.0256528577634' replicates='1' stddev='NaN' unit='nmol/min/g FW'>3787.0256528577634</average><data replicates='1' unit='nmol/min/g FW'>3787.0256528577634</data></sample></line><line experimentname='Sulpice dataset A' coordinator='Anja' startdate='29.02.12 00:00' importdate='29.02.12 09:08' genotype='Po0' growthconditions='Germany' id='41' name='A. thaliana'><sample id='391' time='1' unit='Hour'><average max='3961.6777768435945' min='3961.6777768435945' replicates='1' stddev='NaN' unit='nmol/min/g FW'>3961.6777768435945</average><data replicates='1' unit='nmol/min/g FW'>3961.6777768435945</data></sample></line><line experimentname='Sulpice dataset A' coordinator='Anja' startdate='29.02.12 00:00' importdate='29.02.12 09:08' genotype='Pr0' growthconditions='Germany' id='42' name='A. thaliana'><sample id='392' time='1' unit='Hour'><average max='3976.033998300267' min='3976.033998300267' replicates='1' stddev='NaN' unit='nmol/min/g FW'>3976.033998300267</average><data replicates='1' unit='nmol/min/g FW'>3976.033998300267</data></sample></line><line experimentname='Sulpice dataset A' coordinator='Anja' startdate='29.02.12 00:00' importdate='29.02.12 09:08' genotype='Pt0' growthconditions='Germany' id='43' name='A. thaliana'><sample id='393' time='1' unit='Hour'><average max='4090.220096081196' min='4090.220096081196' replicates='1' stddev='NaN' unit='nmol/min/g FW'>4090.220096081196</average><data replicates='1' unit='nmol/min/g FW'>4090.220096081196</data></sample></line><line experimentname='Sulpice dataset A' coordinator='Anja' startdate='29.02.12 00:00' importdate='29.02.12 09:08' genotype='Pyl1' growthconditions='France' id='44' name='A. thaliana'><sample id='394' time='1' unit='Hour'><average max='4426.911944234759' min='4426.911944234759' replicates='1' stddev='NaN' unit='nmol/min/g FW'>4426.911944234759</average><data replicates='1' unit='nmol/min/g FW'>4426.911944234759</data></sample></line><line experimentname='Sulpice dataset A' coordinator='Anja' startdate='29.02.12 00:00' importdate='29.02.12 09:08' genotype='Ra0' growthconditions='France' id='45' name='A. thaliana'><sample id='395' time='1' unit='Hour'><average max='4007.732266912403' min='4007.732266912403' replicates='1' stddev='NaN' unit='nmol/min/g FW'>4007.732266912403</average><data replicates='1' unit='nmol/min/g FW'>4007.732266912403</data></sample></line><line experimentname='Sulpice dataset A' coordinator='Anja' startdate='29.02.12 00:00' importdate='29.02.12 09:08' genotype='RLD1' growthconditions='Netherlas' id='46' name='A. thaliana'><sample id='396' time='1' unit='Hour'><average max='3854.0875902131934' min='3854.0875902131934' replicates='1' stddev='NaN' unit='nmol/min/g FW'>3854.0875902131934</average><data replicates='1' unit='nmol/min/g FW'>3854.0875902131934</data></sample></line><line experimentname='Sulpice dataset A' coordinator='Anja' startdate='29.02.12 00:00' importdate='29.02.12 09:08' genotype='Ty0' growthconditions='United Kingdom' id='47' name='A. thaliana'><sample id='397' time='1' unit='Hour'><average max='4349.339627852235' min='4349.339627852235' replicates='1' stddev='NaN' unit='nmol/min/g FW'>4349.339627852235</average><data replicates='1' unit='nmol/min/g FW'>4349.339627852235</data></sample></line><line experimentname='Sulpice dataset A' coordinator='Anja' startdate='29.02.12 00:00' importdate='29.02.12 09:08' genotype='Wc2' growthconditions='Germany' id='48' name='A. thaliana'><sample id='398' time='1' unit='Hour'><average max='4530.95445138074' min='4530.95445138074' replicates='1' stddev='NaN' unit='nmol/min/g FW'>4530.95445138074</average><data replicates='1' unit='nmol/min/g FW'>4530.95445138074</data></sample></line><line experimentname='Sulpice dataset A' coordinator='Anja' startdate='29.02.12 00:00' importdate='29.02.12 09:08' genotype='Wei1' growthconditions='Switzerla' id='49' name='A. thaliana'><sample id='399' time='1' unit='Hour'><average max='3373.0286267327897' min='3373.0286267327897' replicates='1' stddev='NaN' unit='nmol/min/g FW'>3373.0286267327897</average><data replicates='1' unit='nmol/min/g FW'>3373.0286267327897</data></sample></line><line experimentname='Sulpice dataset A' coordinator='Anja' startdate='29.02.12 00:00' importdate='29.02.12 09:08' genotype='Wt5' growthconditions='Germany' id='50' name='A. thaliana'><sample id='400' time='1' unit='Hour'><average max='3942.6722173186995' min='3942.6722173186995' replicates='1' stddev='NaN' unit='nmol/min/g FW'>3942.6722173186995</average><data replicates='1' unit='nmol/min/g FW'>3942.6722173186995</data></sample></line></substance>@"
    ]
  ]
  node [
    id 9
    zlevel -1

    charting [
      background_color "#000000"
      domainAxis "[unit]"
      empty_border_width 2.0
      empty_border_width_vert 2.0
      maxRange 1.0
      max_charts_in_column -1
      minRange 0.0
      rangeAxis "[unit]"
      rangeStepSize 0.0
      show_legend "false"
      useCustomRange "false"
      useCustomRangeSteps "false"
    ]
    graphics [
      x 263.9205995927673
      y 1956.3174333843058
      w 120.0
      h 120.0
      fill "#99CCFF"
      outline "#000000"
      component "chart2d_type3"
      frameThickness 1.0
      gradient 0.0
      rounding 5.0
      type "rectangle"
    ]
    label "PGK"
    labelgraphics [
      alignment "center"
      anchor "t"
      color "#000000"
      fontName "Arial"
      fontSize 12
      fontStyle "plain"
      type "text"
    ]
    labelgraphics1 [
      alignment "center"
      anchor "hidden"
      color "#000000"
      fontName "Arial"
      fontSize 12
      fontStyle "plain"
      position [
        localAlign 0.0
        relHor 0.0
        relVert 0.0
      ]
      text "enzyme"
      type "text"
    ]
    mapping [
      measurementdata "<substance id='column 104' name='PGK'><line experimentname='Sulpice dataset A' coordinator='Anja' startdate='29.02.12 00:00' importdate='29.02.12 09:08' genotype='Aa0' growthconditions='Germany' id='1' name='A. thaliana'><sample id='401' time='1' unit='Hour'><average max='77472.57456494073' min='77472.57456494073' replicates='1' stddev='NaN' unit='nmol/min/g FW'>77472.57456494073</average><data replicates='1' unit='nmol/min/g FW'>77472.57456494073</data></sample></line><line experimentname='Sulpice dataset A' coordinator='Anja' startdate='29.02.12 00:00' importdate='29.02.12 09:08' genotype='An2' growthconditions='Belgium' id='2' name='A. thaliana'><sample id='402' time='1' unit='Hour'><average max='NaN' min='NaN' replicates='1' stddev='NaN' unit='nmol/min/g FW'>NaN</average><data replicates='1' unit='nmol/min/g FW'>NaN</data></sample></line><line experimentname='Sulpice dataset A' coordinator='Anja' startdate='29.02.12 00:00' importdate='29.02.12 09:08' genotype='Ang0' growthconditions='Belgium' id='3' name='A. thaliana'><sample id='403' time='1' unit='Hour'><average max='71382.89561706482' min='71382.89561706482' replicates='1' stddev='NaN' unit='nmol/min/g FW'>71382.89561706482</average><data replicates='1' unit='nmol/min/g FW'>71382.89561706482</data></sample></line><line experimentname='Sulpice dataset A' coordinator='Anja' startdate='29.02.12 00:00' importdate='29.02.12 09:08' genotype='Be0' growthconditions='Germany' id='4' name='A. thaliana'><sample id='404' time='1' unit='Hour'><average max='91259.2850322463' min='91259.2850322463' replicates='1' stddev='NaN' unit='nmol/min/g FW'>91259.2850322463</average><data replicates='1' unit='nmol/min/g FW'>91259.2850322463</data></sample></line><line experimentname='Sulpice dataset A' coordinator='Anja' startdate='29.02.12 00:00' importdate='29.02.12 09:08' genotype='Bsch2' growthconditions='Germany' id='5' name='A. thaliana'><sample id='405' time='1' unit='Hour'><average max='80302.19906992346' min='80302.19906992346' replicates='1' stddev='NaN' unit='nmol/min/g FW'>80302.19906992346</average><data replicates='1' unit='nmol/min/g FW'>80302.19906992346</data></sample></line><line experimentname='Sulpice dataset A' coordinator='Anja' startdate='29.02.12 00:00' importdate='29.02.12 09:08' genotype='Bu2' growthconditions='Germany' id='6' name='A. thaliana'><sample id='406' time='1' unit='Hour'><average max='85504.87991627771' min='85504.87991627771' replicates='1' stddev='NaN' unit='nmol/min/g FW'>85504.87991627771</average><data replicates='1' unit='nmol/min/g FW'>85504.87991627771</data></sample></line><line experimentname='Sulpice dataset A' coordinator='Anja' startdate='29.02.12 00:00' importdate='29.02.12 09:08' genotype='Bu6' growthconditions='Germany' id='7' name='A. thaliana'><sample id='407' time='1' unit='Hour'><average max='NaN' min='NaN' replicates='1' stddev='NaN' unit='nmol/min/g FW'>NaN</average><data replicates='1' unit='nmol/min/g FW'>NaN</data></sample></line><line experimentname='Sulpice dataset A' coordinator='Anja' startdate='29.02.12 00:00' importdate='29.02.12 09:08' genotype='Bur0' growthconditions='Irela' id='8' name='A. thaliana'><sample id='408' time='1' unit='Hour'><average max='86339.60004591111' min='86339.60004591111' replicates='1' stddev='NaN' unit='nmol/min/g FW'>86339.60004591111</average><data replicates='1' unit='nmol/min/g FW'>86339.60004591111</data></sample></line><line experimentname='Sulpice dataset A' coordinator='Anja' startdate='29.02.12 00:00' importdate='29.02.12 09:08' genotype='Da0' growthconditions='Germany' id='9' name='A. thaliana'><sample id='409' time='1' unit='Hour'><average max='75591.13071808906' min='75591.13071808906' replicates='1' stddev='NaN' unit='nmol/min/g FW'>75591.13071808906</average><data replicates='1' unit='nmol/min/g FW'>75591.13071808906</data></sample></line><line experimentname='Sulpice dataset A' coordinator='Anja' startdate='29.02.12 00:00' importdate='29.02.12 09:08' genotype='Edi0' growthconditions='United Kingdom' id='10' name='A. thaliana'><sample id='410' time='1' unit='Hour'><average max='64103.306978403496' min='64103.306978403496' replicates='1' stddev='NaN' unit='nmol/min/g FW'>64103.306978403496</average><data replicates='1' unit='nmol/min/g FW'>64103.306978403496</data></sample></line><line experimentname='Sulpice dataset A' coordinator='Anja' startdate='29.02.12 00:00' importdate='29.02.12 09:08' genotype='Ei2' growthconditions='Germany' id='11' name='A. thaliana'><sample id='411' time='1' unit='Hour'><average max='73913.54672325046' min='73913.54672325046' replicates='1' stddev='NaN' unit='nmol/min/g FW'>73913.54672325046</average><data replicates='1' unit='nmol/min/g FW'>73913.54672325046</data></sample></line><line experimentname='Sulpice dataset A' coordinator='Anja' startdate='29.02.12 00:00' importdate='29.02.12 09:08' genotype='Ei4' growthconditions='Germany' id='12' name='A. thaliana'><sample id='412' time='1' unit='Hour'><average max='NaN' min='NaN' replicates='1' stddev='NaN' unit='nmol/min/g FW'>NaN</average><data replicates='1' unit='nmol/min/g FW'>NaN</data></sample></line><line experimentname='Sulpice dataset A' coordinator='Anja' startdate='29.02.12 00:00' importdate='29.02.12 09:08' genotype='El0' growthconditions='Germany' id='13' name='A. thaliana'><sample id='413' time='1' unit='Hour'><average max='72394.20991446497' min='72394.20991446497' replicates='1' stddev='NaN' unit='nmol/min/g FW'>72394.20991446497</average><data replicates='1' unit='nmol/min/g FW'>72394.20991446497</data></sample></line><line experimentname='Sulpice dataset A' coordinator='Anja' startdate='29.02.12 00:00' importdate='29.02.12 09:08' genotype='EnkheimD' growthconditions='Germany' id='14' name='A. thaliana'><sample id='414' time='1' unit='Hour'><average max='NaN' min='NaN' replicates='1' stddev='NaN' unit='nmol/min/g FW'>NaN</average><data replicates='1' unit='nmol/min/g FW'>NaN</data></sample></line><line experimentname='Sulpice dataset A' coordinator='Anja' startdate='29.02.12 00:00' importdate='29.02.12 09:08' genotype='Ep0' growthconditions='Germany' id='15' name='A. thaliana'><sample id='415' time='1' unit='Hour'><average max='67346.78121732571' min='67346.78121732571' replicates='1' stddev='NaN' unit='nmol/min/g FW'>67346.78121732571</average><data replicates='1' unit='nmol/min/g FW'>67346.78121732571</data></sample></line><line experimentname='Sulpice dataset A' coordinator='Anja' startdate='29.02.12 00:00' importdate='29.02.12 09:08' genotype='Ga0' growthconditions='Germany' id='16' name='A. thaliana'><sample id='416' time='1' unit='Hour'><average max='75379.25138970157' min='75379.25138970157' replicates='1' stddev='NaN' unit='nmol/min/g FW'>75379.25138970157</average><data replicates='1' unit='nmol/min/g FW'>75379.25138970157</data></sample></line><line experimentname='Sulpice dataset A' coordinator='Anja' startdate='29.02.12 00:00' importdate='29.02.12 09:08' genotype='Goe2' growthconditions='Germany' id='17' name='A. thaliana'><sample id='417' time='1' unit='Hour'><average max='80160.07322497827' min='80160.07322497827' replicates='1' stddev='NaN' unit='nmol/min/g FW'>80160.07322497827</average><data replicates='1' unit='nmol/min/g FW'>80160.07322497827</data></sample></line><line experimentname='Sulpice dataset A' coordinator='Anja' startdate='29.02.12 00:00' importdate='29.02.12 09:08' genotype='GOT7' growthconditions='Germany' id='18' name='A. thaliana'><sample id='418' time='1' unit='Hour'><average max='71405.86990442661' min='71405.86990442661' replicates='1' stddev='NaN' unit='nmol/min/g FW'>71405.86990442661</average><data replicates='1' unit='nmol/min/g FW'>71405.86990442661</data></sample></line><line experimentname='Sulpice dataset A' coordinator='Anja' startdate='29.02.12 00:00' importdate='29.02.12 09:08' genotype='Gue0' growthconditions='Germany' id='19' name='A. thaliana'><sample id='419' time='1' unit='Hour'><average max='80719.40243146948' min='80719.40243146948' replicates='1' stddev='NaN' unit='nmol/min/g FW'>80719.40243146948</average><data replicates='1' unit='nmol/min/g FW'>80719.40243146948</data></sample></line><line experimentname='Sulpice dataset A' coordinator='Anja' startdate='29.02.12 00:00' importdate='29.02.12 09:08' genotype='Gy0' growthconditions='France' id='20' name='A. thaliana'><sample id='420' time='1' unit='Hour'><average max='71390.70963153838' min='71390.70963153838' replicates='1' stddev='NaN' unit='nmol/min/g FW'>71390.70963153838</average><data replicates='1' unit='nmol/min/g FW'>71390.70963153838</data></sample></line><line experimentname='Sulpice dataset A' coordinator='Anja' startdate='29.02.12 00:00' importdate='29.02.12 09:08' genotype='Hi3' growthconditions='Germany' id='21' name='A. thaliana'><sample id='421' time='1' unit='Hour'><average max='NaN' min='NaN' replicates='1' stddev='NaN' unit='nmol/min/g FW'>NaN</average><data replicates='1' unit='nmol/min/g FW'>NaN</data></sample></line><line experimentname='Sulpice dataset A' coordinator='Anja' startdate='29.02.12 00:00' importdate='29.02.12 09:08' genotype='Hs0' growthconditions='Germany' id='22' name='A. thaliana'><sample id='422' time='1' unit='Hour'><average max='74599.41921261011' min='74599.41921261011' replicates='1' stddev='NaN' unit='nmol/min/g FW'>74599.41921261011</average><data replicates='1' unit='nmol/min/g FW'>74599.41921261011</data></sample></line><line experimentname='Sulpice dataset A' coordinator='Anja' startdate='29.02.12 00:00' importdate='29.02.12 09:08' genotype='Is1' growthconditions='Germany' id='23' name='A. thaliana'><sample id='423' time='1' unit='Hour'><average max='NaN' min='NaN' replicates='1' stddev='NaN' unit='nmol/min/g FW'>NaN</average><data replicates='1' unit='nmol/min/g FW'>NaN</data></sample></line><line experimentname='Sulpice dataset A' coordinator='Anja' startdate='29.02.12 00:00' importdate='29.02.12 09:08' genotype='Kl0' growthconditions='Germany' id='24' name='A. thaliana'><sample id='424' time='1' unit='Hour'><average max='65744.23396538102' min='65744.23396538102' replicates='1' stddev='NaN' unit='nmol/min/g FW'>65744.23396538102</average><data replicates='1' unit='nmol/min/g FW'>65744.23396538102</data></sample></line><line experimentname='Sulpice dataset A' coordinator='Anja' startdate='29.02.12 00:00' importdate='29.02.12 09:08' genotype='Ko2' growthconditions='Denmark' id='25' name='A. thaliana'><sample id='425' time='1' unit='Hour'><average max='92360.68486843076' min='92360.68486843076' replicates='1' stddev='NaN' unit='nmol/min/g FW'>92360.68486843076</average><data replicates='1' unit='nmol/min/g FW'>92360.68486843076</data></sample></line><line experimentname='Sulpice dataset A' coordinator='Anja' startdate='29.02.12 00:00' importdate='29.02.12 09:08' genotype='Lan0' growthconditions='United Kingdom' id='26' name='A. thaliana'><sample id='426' time='1' unit='Hour'><average max='75680.99690190362' min='75680.99690190362' replicates='1' stddev='NaN' unit='nmol/min/g FW'>75680.99690190362</average><data replicates='1' unit='nmol/min/g FW'>75680.99690190362</data></sample></line><line experimentname='Sulpice dataset A' coordinator='Anja' startdate='29.02.12 00:00' importdate='29.02.12 09:08' genotype='Ler1' growthconditions='Germany' id='27' name='A. thaliana'><sample id='427' time='1' unit='Hour'><average max='74816.09591952892' min='74816.09591952892' replicates='1' stddev='NaN' unit='nmol/min/g FW'>74816.09591952892</average><data replicates='1' unit='nmol/min/g FW'>74816.09591952892</data></sample></line><line experimentname='Sulpice dataset A' coordinator='Anja' startdate='29.02.12 00:00' importdate='29.02.12 09:08' genotype='Li5:3' growthconditions='Germany' id='28' name='A. thaliana'><sample id='428' time='1' unit='Hour'><average max='63695.95676619632' min='63695.95676619632' replicates='1' stddev='NaN' unit='nmol/min/g FW'>63695.95676619632</average><data replicates='1' unit='nmol/min/g FW'>63695.95676619632</data></sample></line><line experimentname='Sulpice dataset A' coordinator='Anja' startdate='29.02.12 00:00' importdate='29.02.12 09:08' genotype='Lm' growthconditions='France' id='29' name='A. thaliana'><sample id='429' time='1' unit='Hour'><average max='NaN' min='NaN' replicates='1' stddev='NaN' unit='nmol/min/g FW'>NaN</average><data replicates='1' unit='nmol/min/g FW'>NaN</data></sample></line><line experimentname='Sulpice dataset A' coordinator='Anja' startdate='29.02.12 00:00' importdate='29.02.12 09:08' genotype='Ma2' growthconditions='Germany' id='30' name='A. thaliana'><sample id='430' time='1' unit='Hour'><average max='NaN' min='NaN' replicates='1' stddev='NaN' unit='nmol/min/g FW'>NaN</average><data replicates='1' unit='nmol/min/g FW'>NaN</data></sample></line><line experimentname='Sulpice dataset A' coordinator='Anja' startdate='29.02.12 00:00' importdate='29.02.12 09:08' genotype='Me0' growthconditions='Germany' id='31' name='A. thaliana'><sample id='431' time='1' unit='Hour'><average max='NaN' min='NaN' replicates='1' stddev='NaN' unit='nmol/min/g FW'>NaN</average><data replicates='1' unit='nmol/min/g FW'>NaN</data></sample></line><line experimentname='Sulpice dataset A' coordinator='Anja' startdate='29.02.12 00:00' importdate='29.02.12 09:08' genotype='Mz0' growthconditions='Germany' id='32' name='A. thaliana'><sample id='432' time='1' unit='Hour'><average max='74946.44715799922' min='74946.44715799922' replicates='1' stddev='NaN' unit='nmol/min/g FW'>74946.44715799922</average><data replicates='1' unit='nmol/min/g FW'>74946.44715799922</data></sample></line><line experimentname='Sulpice dataset A' coordinator='Anja' startdate='29.02.12 00:00' importdate='29.02.12 09:08' genotype='NFA8' growthconditions='United Kingdom' id='33' name='A. thaliana'><sample id='433' time='1' unit='Hour'><average max='75976.8597493772' min='75976.8597493772' replicates='1' stddev='NaN' unit='nmol/min/g FW'>75976.8597493772</average><data replicates='1' unit='nmol/min/g FW'>75976.8597493772</data></sample></line><line experimentname='Sulpice dataset A' coordinator='Anja' startdate='29.02.12 00:00' importdate='29.02.12 09:08' genotype='No0' growthconditions='Germany' id='34' name='A. thaliana'><sample id='434' time='1' unit='Hour'><average max='86540.09837421497' min='86540.09837421497' replicates='1' stddev='NaN' unit='nmol/min/g FW'>86540.09837421497</average><data replicates='1' unit='nmol/min/g FW'>86540.09837421497</data></sample></line><line experimentname='Sulpice dataset A' coordinator='Anja' startdate='29.02.12 00:00' importdate='29.02.12 09:08' genotype='Nok1' growthconditions='Netherlas' id='35' name='A. thaliana'><sample id='435' time='1' unit='Hour'><average max='NaN' min='NaN' replicates='1' stddev='NaN' unit='nmol/min/g FW'>NaN</average><data replicates='1' unit='nmol/min/g FW'>NaN</data></sample></line><line experimentname='Sulpice dataset A' coordinator='Anja' startdate='29.02.12 00:00' importdate='29.02.12 09:08' genotype='Nok2' growthconditions='Netherlas' id='36' name='A. thaliana'><sample id='436' time='1' unit='Hour'><average max='76271.20104734646' min='76271.20104734646' replicates='1' stddev='NaN' unit='nmol/min/g FW'>76271.20104734646</average><data replicates='1' unit='nmol/min/g FW'>76271.20104734646</data></sample></line><line experimentname='Sulpice dataset A' coordinator='Anja' startdate='29.02.12 00:00' importdate='29.02.12 09:08' genotype='nok3' growthconditions='Netherlas' id='37' name='A. thaliana'><sample id='437' time='1' unit='Hour'><average max='83852.91891312001' min='83852.91891312001' replicates='1' stddev='NaN' unit='nmol/min/g FW'>83852.91891312001</average><data replicates='1' unit='nmol/min/g FW'>83852.91891312001</data></sample></line><line experimentname='Sulpice dataset A' coordinator='Anja' startdate='29.02.12 00:00' importdate='29.02.12 09:08' genotype='Nw3' growthconditions='Germany' id='38' name='A. thaliana'><sample id='438' time='1' unit='Hour'><average max='NaN' min='NaN' replicates='1' stddev='NaN' unit='nmol/min/g FW'>NaN</average><data replicates='1' unit='nmol/min/g FW'>NaN</data></sample></line><line experimentname='Sulpice dataset A' coordinator='Anja' startdate='29.02.12 00:00' importdate='29.02.12 09:08' genotype='Old1' growthconditions='Germany' id='39' name='A. thaliana'><sample id='439' time='1' unit='Hour'><average max='NaN' min='NaN' replicates='1' stddev='NaN' unit='nmol/min/g FW'>NaN</average><data replicates='1' unit='nmol/min/g FW'>NaN</data></sample></line><line experimentname='Sulpice dataset A' coordinator='Anja' startdate='29.02.12 00:00' importdate='29.02.12 09:08' genotype='Ove0' growthconditions='Germany' id='40' name='A. thaliana'><sample id='440' time='1' unit='Hour'><average max='NaN' min='NaN' replicates='1' stddev='NaN' unit='nmol/min/g FW'>NaN</average><data replicates='1' unit='nmol/min/g FW'>NaN</data></sample></line><line experimentname='Sulpice dataset A' coordinator='Anja' startdate='29.02.12 00:00' importdate='29.02.12 09:08' genotype='Po0' growthconditions='Germany' id='41' name='A. thaliana'><sample id='441' time='1' unit='Hour'><average max='87006.9320633239' min='87006.9320633239' replicates='1' stddev='NaN' unit='nmol/min/g FW'>87006.9320633239</average><data replicates='1' unit='nmol/min/g FW'>87006.9320633239</data></sample></line><line experimentname='Sulpice dataset A' coordinator='Anja' startdate='29.02.12 00:00' importdate='29.02.12 09:08' genotype='Pr0' growthconditions='Germany' id='42' name='A. thaliana'><sample id='442' time='1' unit='Hour'><average max='NaN' min='NaN' replicates='1' stddev='NaN' unit='nmol/min/g FW'>NaN</average><data replicates='1' unit='nmol/min/g FW'>NaN</data></sample></line><line experimentname='Sulpice dataset A' coordinator='Anja' startdate='29.02.12 00:00' importdate='29.02.12 09:08' genotype='Pt0' growthconditions='Germany' id='43' name='A. thaliana'><sample id='443' time='1' unit='Hour'><average max='69157.40359663278' min='69157.40359663278' replicates='1' stddev='NaN' unit='nmol/min/g FW'>69157.40359663278</average><data replicates='1' unit='nmol/min/g FW'>69157.40359663278</data></sample></line><line experimentname='Sulpice dataset A' coordinator='Anja' startdate='29.02.12 00:00' importdate='29.02.12 09:08' genotype='Pyl1' growthconditions='France' id='44' name='A. thaliana'><sample id='444' time='1' unit='Hour'><average max='79465.43324214529' min='79465.43324214529' replicates='1' stddev='NaN' unit='nmol/min/g FW'>79465.43324214529</average><data replicates='1' unit='nmol/min/g FW'>79465.43324214529</data></sample></line><line experimentname='Sulpice dataset A' coordinator='Anja' startdate='29.02.12 00:00' importdate='29.02.12 09:08' genotype='Ra0' growthconditions='France' id='45' name='A. thaliana'><sample id='445' time='1' unit='Hour'><average max='NaN' min='NaN' replicates='1' stddev='NaN' unit='nmol/min/g FW'>NaN</average><data replicates='1' unit='nmol/min/g FW'>NaN</data></sample></line><line experimentname='Sulpice dataset A' coordinator='Anja' startdate='29.02.12 00:00' importdate='29.02.12 09:08' genotype='RLD1' growthconditions='Netherlas' id='46' name='A. thaliana'><sample id='446' time='1' unit='Hour'><average max='98068.56769320952' min='98068.56769320952' replicates='1' stddev='NaN' unit='nmol/min/g FW'>98068.56769320952</average><data replicates='1' unit='nmol/min/g FW'>98068.56769320952</data></sample></line><line experimentname='Sulpice dataset A' coordinator='Anja' startdate='29.02.12 00:00' importdate='29.02.12 09:08' genotype='Ty0' growthconditions='United Kingdom' id='47' name='A. thaliana'><sample id='447' time='1' unit='Hour'><average max='91663.62469272983' min='91663.62469272983' replicates='1' stddev='NaN' unit='nmol/min/g FW'>91663.62469272983</average><data replicates='1' unit='nmol/min/g FW'>91663.62469272983</data></sample></line><line experimentname='Sulpice dataset A' coordinator='Anja' startdate='29.02.12 00:00' importdate='29.02.12 09:08' genotype='Wc2' growthconditions='Germany' id='48' name='A. thaliana'><sample id='448' time='1' unit='Hour'><average max='84373.7229623142' min='84373.7229623142' replicates='1' stddev='NaN' unit='nmol/min/g FW'>84373.7229623142</average><data replicates='1' unit='nmol/min/g FW'>84373.7229623142</data></sample></line><line experimentname='Sulpice dataset A' coordinator='Anja' startdate='29.02.12 00:00' importdate='29.02.12 09:08' genotype='Wei1' growthconditions='Switzerla' id='49' name='A. thaliana'><sample id='449' time='1' unit='Hour'><average max='NaN' min='NaN' replicates='1' stddev='NaN' unit='nmol/min/g FW'>NaN</average><data replicates='1' unit='nmol/min/g FW'>NaN</data></sample></line><line experimentname='Sulpice dataset A' coordinator='Anja' startdate='29.02.12 00:00' importdate='29.02.12 09:08' genotype='Wt5' growthconditions='Germany' id='50' name='A. thaliana'><sample id='450' time='1' unit='Hour'><average max='79305.80014963377' min='79305.80014963377' replicates='1' stddev='NaN' unit='nmol/min/g FW'>79305.80014963377</average><data replicates='1' unit='nmol/min/g FW'>79305.80014963377</data></sample></line></substance>@"
    ]
  ]
  node [
    id 10
    zlevel -1

    charting [
      background_color "#000000"
      domainAxis "[unit]"
      empty_border_width 2.0
      empty_border_width_vert 2.0
      maxRange 1.0
      max_charts_in_column -1
      minRange 0.0
      rangeAxis "[unit]"
      rangeStepSize 0.0
      show_legend "false"
      useCustomRange "false"
      useCustomRangeSteps "false"
    ]
    graphics [
      x 1050.4429495415052
      y 899.8033988749894
      w 120.0
      h 120.0
      fill "#CCCCCC"
      outline "#000000"
      component "chart2d_type3"
      frameThickness 1.0
      gradient 0.0
      rounding 5.0
      type "rectangle"
    ]
    label "Protein"
    labelgraphics [
      alignment "center"
      anchor "t"
      color "#000000"
      fontName "Arial"
      fontSize 12
      fontStyle "plain"
      type "text"
    ]
    labelgraphics1 [
      alignment "center"
      anchor "hidden"
      color "#000000"
      fontName "Arial"
      fontSize 12
      fontStyle "plain"
      position [
        localAlign 0.0
        relHor 0.0
        relVert 0.0
      ]
      text "other"
      type "text"
    ]
    mapping [
      measurementdata "<substance id='column 11' name='Protein' formula='C2H4NO2R(C2H2NOR)n'><line experimentname='Sulpice dataset A' coordinator='Anja' startdate='29.02.12 00:00' importdate='29.02.12 09:08' genotype='Aa0' growthconditions='Germany' id='1' name='A. thaliana'><sample id='451' time='1' unit='Hour'><average max='19.709641600353727' min='19.709641600353727' replicates='1' stddev='NaN' unit='mg/g FW'>19.709641600353727</average><data replicates='1' unit='mg/g FW'>19.709641600353727</data></sample></line><line experimentname='Sulpice dataset A' coordinator='Anja' startdate='29.02.12 00:00' importdate='29.02.12 09:08' genotype='An2' growthconditions='Belgium' id='2' name='A. thaliana'><sample id='452' time='1' unit='Hour'><average max='16.926122312830664' min='16.926122312830664' replicates='1' stddev='NaN' unit='mg/g FW'>16.926122312830664</average><data replicates='1' unit='mg/g FW'>16.926122312830664</data></sample></line><line experimentname='Sulpice dataset A' coordinator='Anja' startdate='29.02.12 00:00' importdate='29.02.12 09:08' genotype='Ang0' growthconditions='Belgium' id='3' name='A. thaliana'><sample id='453' time='1' unit='Hour'><average max='20.74329379585025' min='20.74329379585025' replicates='1' stddev='NaN' unit='mg/g FW'>20.74329379585025</average><data replicates='1' unit='mg/g FW'>20.74329379585025</data></sample></line><line experimentname='Sulpice dataset A' coordinator='Anja' startdate='29.02.12 00:00' importdate='29.02.12 09:08' genotype='Be0' growthconditions='Germany' id='4' name='A. thaliana'><sample id='454' time='1' unit='Hour'><average max='18.212635597389845' min='18.212635597389845' replicates='1' stddev='NaN' unit='mg/g FW'>18.212635597389845</average><data replicates='1' unit='mg/g FW'>18.212635597389845</data></sample></line><line experimentname='Sulpice dataset A' coordinator='Anja' startdate='29.02.12 00:00' importdate='29.02.12 09:08' genotype='Bsch2' growthconditions='Germany' id='5' name='A. thaliana'><sample id='455' time='1' unit='Hour'><average max='18.075352659486533' min='18.075352659486533' replicates='1' stddev='NaN' unit='mg/g FW'>18.075352659486533</average><data replicates='1' unit='mg/g FW'>18.075352659486533</data></sample></line><line experimentname='Sulpice dataset A' coordinator='Anja' startdate='29.02.12 00:00' importdate='29.02.12 09:08' genotype='Bu2' growthconditions='Germany' id='6' name='A. thaliana'><sample id='456' time='1' unit='Hour'><average max='21.03961967571823' min='21.03961967571823' replicates='1' stddev='NaN' unit='mg/g FW'>21.03961967571823</average><data replicates='1' unit='mg/g FW'>21.03961967571823</data></sample></line><line experimentname='Sulpice dataset A' coordinator='Anja' startdate='29.02.12 00:00' importdate='29.02.12 09:08' genotype='Bu6' growthconditions='Germany' id='7' name='A. thaliana'><sample id='457' time='1' unit='Hour'><average max='18.194324492508258' min='18.194324492508258' replicates='1' stddev='NaN' unit='mg/g FW'>18.194324492508258</average><data replicates='1' unit='mg/g FW'>18.194324492508258</data></sample></line><line experimentname='Sulpice dataset A' coordinator='Anja' startdate='29.02.12 00:00' importdate='29.02.12 09:08' genotype='Bur0' growthconditions='Irela' id='8' name='A. thaliana'><sample id='458' time='1' unit='Hour'><average max='17.526503940481447' min='17.526503940481447' replicates='1' stddev='NaN' unit='mg/g FW'>17.526503940481447</average><data replicates='1' unit='mg/g FW'>17.526503940481447</data></sample></line><line experimentname='Sulpice dataset A' coordinator='Anja' startdate='29.02.12 00:00' importdate='29.02.12 09:08' genotype='Da0' growthconditions='Germany' id='9' name='A. thaliana'><sample id='459' time='1' unit='Hour'><average max='16.785952898296415' min='16.785952898296415' replicates='1' stddev='NaN' unit='mg/g FW'>16.785952898296415</average><data replicates='1' unit='mg/g FW'>16.785952898296415</data></sample></line><line experimentname='Sulpice dataset A' coordinator='Anja' startdate='29.02.12 00:00' importdate='29.02.12 09:08' genotype='Edi0' growthconditions='United Kingdom' id='10' name='A. thaliana'><sample id='460' time='1' unit='Hour'><average max='16.51296108598352' min='16.51296108598352' replicates='1' stddev='NaN' unit='mg/g FW'>16.51296108598352</average><data replicates='1' unit='mg/g FW'>16.51296108598352</data></sample></line><line experimentname='Sulpice dataset A' coordinator='Anja' startdate='29.02.12 00:00' importdate='29.02.12 09:08' genotype='Ei2' growthconditions='Germany' id='11' name='A. thaliana'><sample id='461' time='1' unit='Hour'><average max='18.343537025028034' min='18.343537025028034' replicates='1' stddev='NaN' unit='mg/g FW'>18.343537025028034</average><data replicates='1' unit='mg/g FW'>18.343537025028034</data></sample></line><line experimentname='Sulpice dataset A' coordinator='Anja' startdate='29.02.12 00:00' importdate='29.02.12 09:08' genotype='Ei4' growthconditions='Germany' id='12' name='A. thaliana'><sample id='462' time='1' unit='Hour'><average max='18.976415120511255' min='18.976415120511255' replicates='1' stddev='NaN' unit='mg/g FW'>18.976415120511255</average><data replicates='1' unit='mg/g FW'>18.976415120511255</data></sample></line><line experimentname='Sulpice dataset A' coordinator='Anja' startdate='29.02.12 00:00' importdate='29.02.12 09:08' genotype='El0' growthconditions='Germany' id='13' name='A. thaliana'><sample id='463' time='1' unit='Hour'><average max='17.670354616633997' min='17.670354616633997' replicates='1' stddev='NaN' unit='mg/g FW'>17.670354616633997</average><data replicates='1' unit='mg/g FW'>17.670354616633997</data></sample></line><line experimentname='Sulpice dataset A' coordinator='Anja' startdate='29.02.12 00:00' importdate='29.02.12 09:08' genotype='EnkheimD' growthconditions='Germany' id='14' name='A. thaliana'><sample id='464' time='1' unit='Hour'><average max='18.78985839917572' min='18.78985839917572' replicates='1' stddev='NaN' unit='mg/g FW'>18.78985839917572</average><data replicates='1' unit='mg/g FW'>18.78985839917572</data></sample></line><line experimentname='Sulpice dataset A' coordinator='Anja' startdate='29.02.12 00:00' importdate='29.02.12 09:08' genotype='Ep0' growthconditions='Germany' id='15' name='A. thaliana'><sample id='465' time='1' unit='Hour'><average max='18.460286836365245' min='18.460286836365245' replicates='1' stddev='NaN' unit='mg/g FW'>18.460286836365245</average><data replicates='1' unit='mg/g FW'>18.460286836365245</data></sample></line><line experimentname='Sulpice dataset A' coordinator='Anja' startdate='29.02.12 00:00' importdate='29.02.12 09:08' genotype='Ga0' growthconditions='Germany' id='16' name='A. thaliana'><sample id='466' time='1' unit='Hour'><average max='20.513415494214733' min='20.513415494214733' replicates='1' stddev='NaN' unit='mg/g FW'>20.513415494214733</average><data replicates='1' unit='mg/g FW'>20.513415494214733</data></sample></line><line experimentname='Sulpice dataset A' coordinator='Anja' startdate='29.02.12 00:00' importdate='29.02.12 09:08' genotype='Goe2' growthconditions='Germany' id='17' name='A. thaliana'><sample id='467' time='1' unit='Hour'><average max='18.86488499009916' min='18.86488499009916' replicates='1' stddev='NaN' unit='mg/g FW'>18.86488499009916</average><data replicates='1' unit='mg/g FW'>18.86488499009916</data></sample></line><line experimentname='Sulpice dataset A' coordinator='Anja' startdate='29.02.12 00:00' importdate='29.02.12 09:08' genotype='GOT7' growthconditions='Germany' id='18' name='A. thaliana'><sample id='468' time='1' unit='Hour'><average max='17.36640134759909' min='17.36640134759909' replicates='1' stddev='NaN' unit='mg/g FW'>17.36640134759909</average><data replicates='1' unit='mg/g FW'>17.36640134759909</data></sample></line><line experimentname='Sulpice dataset A' coordinator='Anja' startdate='29.02.12 00:00' importdate='29.02.12 09:08' genotype='Gue0' growthconditions='Germany' id='19' name='A. thaliana'><sample id='469' time='1' unit='Hour'><average max='14.976799296554669' min='14.976799296554669' replicates='1' stddev='NaN' unit='mg/g FW'>14.976799296554669</average><data replicates='1' unit='mg/g FW'>14.976799296554669</data></sample></line><line experimentname='Sulpice dataset A' coordinator='Anja' startdate='29.02.12 00:00' importdate='29.02.12 09:08' genotype='Gy0' growthconditions='France' id='20' name='A. thaliana'><sample id='470' time='1' unit='Hour'><average max='17.687646783870928' min='17.687646783870928' replicates='1' stddev='NaN' unit='mg/g FW'>17.687646783870928</average><data replicates='1' unit='mg/g FW'>17.687646783870928</data></sample></line><line experimentname='Sulpice dataset A' coordinator='Anja' startdate='29.02.12 00:00' importdate='29.02.12 09:08' genotype='Hi3' growthconditions='Germany' id='21' name='A. thaliana'><sample id='471' time='1' unit='Hour'><average max='19.77859104349085' min='19.77859104349085' replicates='1' stddev='NaN' unit='mg/g FW'>19.77859104349085</average><data replicates='1' unit='mg/g FW'>19.77859104349085</data></sample></line><line experimentname='Sulpice dataset A' coordinator='Anja' startdate='29.02.12 00:00' importdate='29.02.12 09:08' genotype='Hs0' growthconditions='Germany' id='22' name='A. thaliana'><sample id='472' time='1' unit='Hour'><average max='17.180881667244865' min='17.180881667244865' replicates='1' stddev='NaN' unit='mg/g FW'>17.180881667244865</average><data replicates='1' unit='mg/g FW'>17.180881667244865</data></sample></line><line experimentname='Sulpice dataset A' coordinator='Anja' startdate='29.02.12 00:00' importdate='29.02.12 09:08' genotype='Is1' growthconditions='Germany' id='23' name='A. thaliana'><sample id='473' time='1' unit='Hour'><average max='17.526123001439654' min='17.526123001439654' replicates='1' stddev='NaN' unit='mg/g FW'>17.526123001439654</average><data replicates='1' unit='mg/g FW'>17.526123001439654</data></sample></line><line experimentname='Sulpice dataset A' coordinator='Anja' startdate='29.02.12 00:00' importdate='29.02.12 09:08' genotype='Kl0' growthconditions='Germany' id='24' name='A. thaliana'><sample id='474' time='1' unit='Hour'><average max='18.621357212143344' min='18.621357212143344' replicates='1' stddev='NaN' unit='mg/g FW'>18.621357212143344</average><data replicates='1' unit='mg/g FW'>18.621357212143344</data></sample></line><line experimentname='Sulpice dataset A' coordinator='Anja' startdate='29.02.12 00:00' importdate='29.02.12 09:08' genotype='Ko2' growthconditions='Denmark' id='25' name='A. thaliana'><sample id='475' time='1' unit='Hour'><average max='17.847458563271594' min='17.847458563271594' replicates='1' stddev='NaN' unit='mg/g FW'>17.847458563271594</average><data replicates='1' unit='mg/g FW'>17.847458563271594</data></sample></line><line experimentname='Sulpice dataset A' coordinator='Anja' startdate='29.02.12 00:00' importdate='29.02.12 09:08' genotype='Lan0' growthconditions='United Kingdom' id='26' name='A. thaliana'><sample id='476' time='1' unit='Hour'><average max='17.527523497258183' min='17.527523497258183' replicates='1' stddev='NaN' unit='mg/g FW'>17.527523497258183</average><data replicates='1' unit='mg/g FW'>17.527523497258183</data></sample></line><line experimentname='Sulpice dataset A' coordinator='Anja' startdate='29.02.12 00:00' importdate='29.02.12 09:08' genotype='Ler1' growthconditions='Germany' id='27' name='A. thaliana'><sample id='477' time='1' unit='Hour'><average max='18.40588337262324' min='18.40588337262324' replicates='1' stddev='NaN' unit='mg/g FW'>18.40588337262324</average><data replicates='1' unit='mg/g FW'>18.40588337262324</data></sample></line><line experimentname='Sulpice dataset A' coordinator='Anja' startdate='29.02.12 00:00' importdate='29.02.12 09:08' genotype='Li5:3' growthconditions='Germany' id='28' name='A. thaliana'><sample id='478' time='1' unit='Hour'><average max='17.113868900994195' min='17.113868900994195' replicates='1' stddev='NaN' unit='mg/g FW'>17.113868900994195</average><data replicates='1' unit='mg/g FW'>17.113868900994195</data></sample></line><line experimentname='Sulpice dataset A' coordinator='Anja' startdate='29.02.12 00:00' importdate='29.02.12 09:08' genotype='Lm' growthconditions='France' id='29' name='A. thaliana'><sample id='479' time='1' unit='Hour'><average max='18.733968442028836' min='18.733968442028836' replicates='1' stddev='NaN' unit='mg/g FW'>18.733968442028836</average><data replicates='1' unit='mg/g FW'>18.733968442028836</data></sample></line><line experimentname='Sulpice dataset A' coordinator='Anja' startdate='29.02.12 00:00' importdate='29.02.12 09:08' genotype='Ma2' growthconditions='Germany' id='30' name='A. thaliana'><sample id='480' time='1' unit='Hour'><average max='18.62073001653181' min='18.62073001653181' replicates='1' stddev='NaN' unit='mg/g FW'>18.62073001653181</average><data replicates='1' unit='mg/g FW'>18.62073001653181</data></sample></line><line experimentname='Sulpice dataset A' coordinator='Anja' startdate='29.02.12 00:00' importdate='29.02.12 09:08' genotype='Me0' growthconditions='Germany' id='31' name='A. thaliana'><sample id='481' time='1' unit='Hour'><average max='18.07926176008316' min='18.07926176008316' replicates='1' stddev='NaN' unit='mg/g FW'>18.07926176008316</average><data replicates='1' unit='mg/g FW'>18.07926176008316</data></sample></line><line experimentname='Sulpice dataset A' coordinator='Anja' startdate='29.02.12 00:00' importdate='29.02.12 09:08' genotype='Mz0' growthconditions='Germany' id='32' name='A. thaliana'><sample id='482' time='1' unit='Hour'><average max='17.220781637685175' min='17.220781637685175' replicates='1' stddev='NaN' unit='mg/g FW'>17.220781637685175</average><data replicates='1' unit='mg/g FW'>17.220781637685175</data></sample></line><line experimentname='Sulpice dataset A' coordinator='Anja' startdate='29.02.12 00:00' importdate='29.02.12 09:08' genotype='NFA8' growthconditions='United Kingdom' id='33' name='A. thaliana'><sample id='483' time='1' unit='Hour'><average max='16.803108989155735' min='16.803108989155735' replicates='1' stddev='NaN' unit='mg/g FW'>16.803108989155735</average><data replicates='1' unit='mg/g FW'>16.803108989155735</data></sample></line><line experimentname='Sulpice dataset A' coordinator='Anja' startdate='29.02.12 00:00' importdate='29.02.12 09:08' genotype='No0' growthconditions='Germany' id='34' name='A. thaliana'><sample id='484' time='1' unit='Hour'><average max='17.784496882401758' min='17.784496882401758' replicates='1' stddev='NaN' unit='mg/g FW'>17.784496882401758</average><data replicates='1' unit='mg/g FW'>17.784496882401758</data></sample></line><line experimentname='Sulpice dataset A' coordinator='Anja' startdate='29.02.12 00:00' importdate='29.02.12 09:08' genotype='Nok1' growthconditions='Netherlas' id='35' name='A. thaliana'><sample id='485' time='1' unit='Hour'><average max='19.199826290255793' min='19.199826290255793' replicates='1' stddev='NaN' unit='mg/g FW'>19.199826290255793</average><data replicates='1' unit='mg/g FW'>19.199826290255793</data></sample></line><line experimentname='Sulpice dataset A' coordinator='Anja' startdate='29.02.12 00:00' importdate='29.02.12 09:08' genotype='Nok2' growthconditions='Netherlas' id='36' name='A. thaliana'><sample id='486' time='1' unit='Hour'><average max='18.650708813224202' min='18.650708813224202' replicates='1' stddev='NaN' unit='mg/g FW'>18.650708813224202</average><data replicates='1' unit='mg/g FW'>18.650708813224202</data></sample></line><line experimentname='Sulpice dataset A' coordinator='Anja' startdate='29.02.12 00:00' importdate='29.02.12 09:08' genotype='nok3' growthconditions='Netherlas' id='37' name='A. thaliana'><sample id='487' time='1' unit='Hour'><average max='18.53528901779828' min='18.53528901779828' replicates='1' stddev='NaN' unit='mg/g FW'>18.53528901779828</average><data replicates='1' unit='mg/g FW'>18.53528901779828</data></sample></line><line experimentname='Sulpice dataset A' coordinator='Anja' startdate='29.02.12 00:00' importdate='29.02.12 09:08' genotype='Nw3' growthconditions='Germany' id='38' name='A. thaliana'><sample id='488' time='1' unit='Hour'><average max='16.157725302244753' min='16.157725302244753' replicates='1' stddev='NaN' unit='mg/g FW'>16.157725302244753</average><data replicates='1' unit='mg/g FW'>16.157725302244753</data></sample></line><line experimentname='Sulpice dataset A' coordinator='Anja' startdate='29.02.12 00:00' importdate='29.02.12 09:08' genotype='Old1' growthconditions='Germany' id='39' name='A. thaliana'><sample id='489' time='1' unit='Hour'><average max='19.08510631003249' min='19.08510631003249' replicates='1' stddev='NaN' unit='mg/g FW'>19.08510631003249</average><data replicates='1' unit='mg/g FW'>19.08510631003249</data></sample></line><line experimentname='Sulpice dataset A' coordinator='Anja' startdate='29.02.12 00:00' importdate='29.02.12 09:08' genotype='Ove0' growthconditions='Germany' id='40' name='A. thaliana'><sample id='490' time='1' unit='Hour'><average max='17.49657533772707' min='17.49657533772707' replicates='1' stddev='NaN' unit='mg/g FW'>17.49657533772707</average><data replicates='1' unit='mg/g FW'>17.49657533772707</data></sample></line><line experimentname='Sulpice dataset A' coordinator='Anja' startdate='29.02.12 00:00' importdate='29.02.12 09:08' genotype='Po0' growthconditions='Germany' id='41' name='A. thaliana'><sample id='491' time='1' unit='Hour'><average max='18.01752196835679' min='18.01752196835679' replicates='1' stddev='NaN' unit='mg/g FW'>18.01752196835679</average><data replicates='1' unit='mg/g FW'>18.01752196835679</data></sample></line><line experimentname='Sulpice dataset A' coordinator='Anja' startdate='29.02.12 00:00' importdate='29.02.12 09:08' genotype='Pr0' growthconditions='Germany' id='42' name='A. thaliana'><sample id='492' time='1' unit='Hour'><average max='18.704036110459413' min='18.704036110459413' replicates='1' stddev='NaN' unit='mg/g FW'>18.704036110459413</average><data replicates='1' unit='mg/g FW'>18.704036110459413</data></sample></line><line experimentname='Sulpice dataset A' coordinator='Anja' startdate='29.02.12 00:00' importdate='29.02.12 09:08' genotype='Pt0' growthconditions='Germany' id='43' name='A. thaliana'><sample id='493' time='1' unit='Hour'><average max='20.00179635736747' min='20.00179635736747' replicates='1' stddev='NaN' unit='mg/g FW'>20.00179635736747</average><data replicates='1' unit='mg/g FW'>20.00179635736747</data></sample></line><line experimentname='Sulpice dataset A' coordinator='Anja' startdate='29.02.12 00:00' importdate='29.02.12 09:08' genotype='Pyl1' growthconditions='France' id='44' name='A. thaliana'><sample id='494' time='1' unit='Hour'><average max='17.7658586632772' min='17.7658586632772' replicates='1' stddev='NaN' unit='mg/g FW'>17.7658586632772</average><data replicates='1' unit='mg/g FW'>17.7658586632772</data></sample></line><line experimentname='Sulpice dataset A' coordinator='Anja' startdate='29.02.12 00:00' importdate='29.02.12 09:08' genotype='Ra0' growthconditions='France' id='45' name='A. thaliana'><sample id='495' time='1' unit='Hour'><average max='18.00677071268555' min='18.00677071268555' replicates='1' stddev='NaN' unit='mg/g FW'>18.00677071268555</average><data replicates='1' unit='mg/g FW'>18.00677071268555</data></sample></line><line experimentname='Sulpice dataset A' coordinator='Anja' startdate='29.02.12 00:00' importdate='29.02.12 09:08' genotype='RLD1' growthconditions='Netherlas' id='46' name='A. thaliana'><sample id='496' time='1' unit='Hour'><average max='19.551784676931376' min='19.551784676931376' replicates='1' stddev='NaN' unit='mg/g FW'>19.551784676931376</average><data replicates='1' unit='mg/g FW'>19.551784676931376</data></sample></line><line experimentname='Sulpice dataset A' coordinator='Anja' startdate='29.02.12 00:00' importdate='29.02.12 09:08' genotype='Ty0' growthconditions='United Kingdom' id='47' name='A. thaliana'><sample id='497' time='1' unit='Hour'><average max='17.091428502135226' min='17.091428502135226' replicates='1' stddev='NaN' unit='mg/g FW'>17.091428502135226</average><data replicates='1' unit='mg/g FW'>17.091428502135226</data></sample></line><line experimentname='Sulpice dataset A' coordinator='Anja' startdate='29.02.12 00:00' importdate='29.02.12 09:08' genotype='Wc2' growthconditions='Germany' id='48' name='A. thaliana'><sample id='498' time='1' unit='Hour'><average max='18.486422952887768' min='18.486422952887768' replicates='1' stddev='NaN' unit='mg/g FW'>18.486422952887768</average><data replicates='1' unit='mg/g FW'>18.486422952887768</data></sample></line><line experimentname='Sulpice dataset A' coordinator='Anja' startdate='29.02.12 00:00' importdate='29.02.12 09:08' genotype='Wei1' growthconditions='Switzerla' id='49' name='A. thaliana'><sample id='499' time='1' unit='Hour'><average max='14.81720886385951' min='14.81720886385951' replicates='1' stddev='NaN' unit='mg/g FW'>14.81720886385951</average><data replicates='1' unit='mg/g FW'>14.81720886385951</data></sample></line><line experimentname='Sulpice dataset A' coordinator='Anja' startdate='29.02.12 00:00' importdate='29.02.12 09:08' genotype='Wt5' growthconditions='Germany' id='50' name='A. thaliana'><sample id='500' time='1' unit='Hour'><average max='19.202255896897853' min='19.202255896897853' replicates='1' stddev='NaN' unit='mg/g FW'>19.202255896897853</average><data replicates='1' unit='mg/g FW'>19.202255896897853</data></sample></line></substance>@"
    ]
  ]
  node [
    id 11
    zlevel -1

    charting [
      background_color "#000000"
      domainAxis "[unit]"
      empty_border_width 2.0
      empty_border_width_vert 2.0
      maxRange 1.0
      max_charts_in_column -1
      minRange 0.0
      rangeAxis "[unit]"
      rangeStepSize 0.0
      show_legend "false"
      useCustomRange "false"
      useCustomRangeSteps "false"
    ]
    graphics [
      x 3033.791734118308
      y 390.3707464016866
      w 120.0
      h 120.0
      fill "#CCFFCC"
      outline "#000000"
      component "chart2d_type3"
      frameThickness 1.0
      gradient 0.0
      rounding 5.0
      type "rectangle"
    ]
    label "Sinapate"
    labelgraphics [
      alignment "center"
      anchor "t"
      color "#000000"
      fontName "Arial"
      fontSize 12
      fontStyle "plain"
      type "text"
    ]
    labelgraphics1 [
      alignment "center"
      anchor "hidden"
      color "#000000"
      fontName "Arial"
      fontSize 12
      fontStyle "plain"
      position [
        localAlign 0.0
        relHor 0.0
        relVert 0.0
      ]
      text "metabolite"
      type "text"
    ]
    mapping [
      measurementdata "<substance id='column 62' name='Sinapate' formula='C11H12O5'><line experimentname='Sulpice dataset A' coordinator='Anja' startdate='29.02.12 00:00' importdate='29.02.12 09:08' genotype='Aa0' growthconditions='Germany' id='1' name='A. thaliana'><sample id='501' time='1' unit='Hour'><average max='NaN' min='NaN' replicates='1' stddev='NaN' unit='µmol/g FW'>NaN</average><data replicates='1' unit='µmol/g FW'>NaN</data></sample></line><line experimentname='Sulpice dataset A' coordinator='Anja' startdate='29.02.12 00:00' importdate='29.02.12 09:08' genotype='An2' growthconditions='Belgium' id='2' name='A. thaliana'><sample id='502' time='1' unit='Hour'><average max='NaN' min='NaN' replicates='1' stddev='NaN' unit='µmol/g FW'>NaN</average><data replicates='1' unit='µmol/g FW'>NaN</data></sample></line><line experimentname='Sulpice dataset A' coordinator='Anja' startdate='29.02.12 00:00' importdate='29.02.12 09:08' genotype='Ang0' growthconditions='Belgium' id='3' name='A. thaliana'><sample id='503' time='1' unit='Hour'><average max='0.6506452242905404' min='0.6506452242905404' replicates='1' stddev='NaN' unit='µmol/g FW'>0.6506452242905404</average><data replicates='1' unit='µmol/g FW'>0.6506452242905404</data></sample></line><line experimentname='Sulpice dataset A' coordinator='Anja' startdate='29.02.12 00:00' importdate='29.02.12 09:08' genotype='Be0' growthconditions='Germany' id='4' name='A. thaliana'><sample id='504' time='1' unit='Hour'><average max='0.5044237766675708' min='0.5044237766675708' replicates='1' stddev='NaN' unit='µmol/g FW'>0.5044237766675708</average><data replicates='1' unit='µmol/g FW'>0.5044237766675708</data></sample></line><line experimentname='Sulpice dataset A' coordinator='Anja' startdate='29.02.12 00:00' importdate='29.02.12 09:08' genotype='Bsch2' growthconditions='Germany' id='5' name='A. thaliana'><sample id='505' time='1' unit='Hour'><average max='0.6426506699892426' min='0.6426506699892426' replicates='1' stddev='NaN' unit='µmol/g FW'>0.6426506699892426</average><data replicates='1' unit='µmol/g FW'>0.6426506699892426</data></sample></line><line experimentname='Sulpice dataset A' coordinator='Anja' startdate='29.02.12 00:00' importdate='29.02.12 09:08' genotype='Bu2' growthconditions='Germany' id='6' name='A. thaliana'><sample id='506' time='1' unit='Hour'><average max='1.7411491929344773' min='1.7411491929344773' replicates='1' stddev='NaN' unit='µmol/g FW'>1.7411491929344773</average><data replicates='1' unit='µmol/g FW'>1.7411491929344773</data></sample></line><line experimentname='Sulpice dataset A' coordinator='Anja' startdate='29.02.12 00:00' importdate='29.02.12 09:08' genotype='Bu6' growthconditions='Germany' id='7' name='A. thaliana'><sample id='507' time='1' unit='Hour'><average max='NaN' min='NaN' replicates='1' stddev='NaN' unit='µmol/g FW'>NaN</average><data replicates='1' unit='µmol/g FW'>NaN</data></sample></line><line experimentname='Sulpice dataset A' coordinator='Anja' startdate='29.02.12 00:00' importdate='29.02.12 09:08' genotype='Bur0' growthconditions='Irela' id='8' name='A. thaliana'><sample id='508' time='1' unit='Hour'><average max='1.4362201466417672' min='1.4362201466417672' replicates='1' stddev='NaN' unit='µmol/g FW'>1.4362201466417672</average><data replicates='1' unit='µmol/g FW'>1.4362201466417672</data></sample></line><line experimentname='Sulpice dataset A' coordinator='Anja' startdate='29.02.12 00:00' importdate='29.02.12 09:08' genotype='Da0' growthconditions='Germany' id='9' name='A. thaliana'><sample id='509' time='1' unit='Hour'><average max='0.7839563742051731' min='0.7839563742051731' replicates='1' stddev='NaN' unit='µmol/g FW'>0.7839563742051731</average><data replicates='1' unit='µmol/g FW'>0.7839563742051731</data></sample></line><line experimentname='Sulpice dataset A' coordinator='Anja' startdate='29.02.12 00:00' importdate='29.02.12 09:08' genotype='Edi0' growthconditions='United Kingdom' id='10' name='A. thaliana'><sample id='510' time='1' unit='Hour'><average max='1.086171126138063' min='1.086171126138063' replicates='1' stddev='NaN' unit='µmol/g FW'>1.086171126138063</average><data replicates='1' unit='µmol/g FW'>1.086171126138063</data></sample></line><line experimentname='Sulpice dataset A' coordinator='Anja' startdate='29.02.12 00:00' importdate='29.02.12 09:08' genotype='Ei2' growthconditions='Germany' id='11' name='A. thaliana'><sample id='511' time='1' unit='Hour'><average max='0.8261909588106193' min='0.8261909588106193' replicates='1' stddev='NaN' unit='µmol/g FW'>0.8261909588106193</average><data replicates='1' unit='µmol/g FW'>0.8261909588106193</data></sample></line><line experimentname='Sulpice dataset A' coordinator='Anja' startdate='29.02.12 00:00' importdate='29.02.12 09:08' genotype='Ei4' growthconditions='Germany' id='12' name='A. thaliana'><sample id='512' time='1' unit='Hour'><average max='NaN' min='NaN' replicates='1' stddev='NaN' unit='µmol/g FW'>NaN</average><data replicates='1' unit='µmol/g FW'>NaN</data></sample></line><line experimentname='Sulpice dataset A' coordinator='Anja' startdate='29.02.12 00:00' importdate='29.02.12 09:08' genotype='El0' growthconditions='Germany' id='13' name='A. thaliana'><sample id='513' time='1' unit='Hour'><average max='0.8083714045750546' min='0.8083714045750546' replicates='1' stddev='NaN' unit='µmol/g FW'>0.8083714045750546</average><data replicates='1' unit='µmol/g FW'>0.8083714045750546</data></sample></line><line experimentname='Sulpice dataset A' coordinator='Anja' startdate='29.02.12 00:00' importdate='29.02.12 09:08' genotype='EnkheimD' growthconditions='Germany' id='14' name='A. thaliana'><sample id='514' time='1' unit='Hour'><average max='0.9342593827756206' min='0.9342593827756206' replicates='1' stddev='NaN' unit='µmol/g FW'>0.9342593827756206</average><data replicates='1' unit='µmol/g FW'>0.9342593827756206</data></sample></line><line experimentname='Sulpice dataset A' coordinator='Anja' startdate='29.02.12 00:00' importdate='29.02.12 09:08' genotype='Ep0' growthconditions='Germany' id='15' name='A. thaliana'><sample id='515' time='1' unit='Hour'><average max='0.5626776733077462' min='0.5626776733077462' replicates='1' stddev='NaN' unit='µmol/g FW'>0.5626776733077462</average><data replicates='1' unit='µmol/g FW'>0.5626776733077462</data></sample></line><line experimentname='Sulpice dataset A' coordinator='Anja' startdate='29.02.12 00:00' importdate='29.02.12 09:08' genotype='Ga0' growthconditions='Germany' id='16' name='A. thaliana'><sample id='516' time='1' unit='Hour'><average max='NaN' min='NaN' replicates='1' stddev='NaN' unit='µmol/g FW'>NaN</average><data replicates='1' unit='µmol/g FW'>NaN</data></sample></line><line experimentname='Sulpice dataset A' coordinator='Anja' startdate='29.02.12 00:00' importdate='29.02.12 09:08' genotype='Goe2' growthconditions='Germany' id='17' name='A. thaliana'><sample id='517' time='1' unit='Hour'><average max='0.966677860354056' min='0.966677860354056' replicates='1' stddev='NaN' unit='µmol/g FW'>0.966677860354056</average><data replicates='1' unit='µmol/g FW'>0.966677860354056</data></sample></line><line experimentname='Sulpice dataset A' coordinator='Anja' startdate='29.02.12 00:00' importdate='29.02.12 09:08' genotype='GOT7' growthconditions='Germany' id='18' name='A. thaliana'><sample id='518' time='1' unit='Hour'><average max='0.42335319206026395' min='0.42335319206026395' replicates='1' stddev='NaN' unit='µmol/g FW'>0.42335319206026395</average><data replicates='1' unit='µmol/g FW'>0.42335319206026395</data></sample></line><line experimentname='Sulpice dataset A' coordinator='Anja' startdate='29.02.12 00:00' importdate='29.02.12 09:08' genotype='Gue0' growthconditions='Germany' id='19' name='A. thaliana'><sample id='519' time='1' unit='Hour'><average max='NaN' min='NaN' replicates='1' stddev='NaN' unit='µmol/g FW'>NaN</average><data replicates='1' unit='µmol/g FW'>NaN</data></sample></line><line experimentname='Sulpice dataset A' coordinator='Anja' startdate='29.02.12 00:00' importdate='29.02.12 09:08' genotype='Gy0' growthconditions='France' id='20' name='A. thaliana'><sample id='520' time='1' unit='Hour'><average max='0.7244245774995127' min='0.7244245774995127' replicates='1' stddev='NaN' unit='µmol/g FW'>0.7244245774995127</average><data replicates='1' unit='µmol/g FW'>0.7244245774995127</data></sample></line><line experimentname='Sulpice dataset A' coordinator='Anja' startdate='29.02.12 00:00' importdate='29.02.12 09:08' genotype='Hi3' growthconditions='Germany' id='21' name='A. thaliana'><sample id='521' time='1' unit='Hour'><average max='0.9002716430043674' min='0.9002716430043674' replicates='1' stddev='NaN' unit='µmol/g FW'>0.9002716430043674</average><data replicates='1' unit='µmol/g FW'>0.9002716430043674</data></sample></line><line experimentname='Sulpice dataset A' coordinator='Anja' startdate='29.02.12 00:00' importdate='29.02.12 09:08' genotype='Hs0' growthconditions='Germany' id='22' name='A. thaliana'><sample id='522' time='1' unit='Hour'><average max='NaN' min='NaN' replicates='1' stddev='NaN' unit='µmol/g FW'>NaN</average><data replicates='1' unit='µmol/g FW'>NaN</data></sample></line><line experimentname='Sulpice dataset A' coordinator='Anja' startdate='29.02.12 00:00' importdate='29.02.12 09:08' genotype='Is1' growthconditions='Germany' id='23' name='A. thaliana'><sample id='523' time='1' unit='Hour'><average max='0.6993338484085417' min='0.6993338484085417' replicates='1' stddev='NaN' unit='µmol/g FW'>0.6993338484085417</average><data replicates='1' unit='µmol/g FW'>0.6993338484085417</data></sample></line><line experimentname='Sulpice dataset A' coordinator='Anja' startdate='29.02.12 00:00' importdate='29.02.12 09:08' genotype='Kl0' growthconditions='Germany' id='24' name='A. thaliana'><sample id='524' time='1' unit='Hour'><average max='1.0970644524008508' min='1.0970644524008508' replicates='1' stddev='NaN' unit='µmol/g FW'>1.0970644524008508</average><data replicates='1' unit='µmol/g FW'>1.0970644524008508</data></sample></line><line experimentname='Sulpice dataset A' coordinator='Anja' startdate='29.02.12 00:00' importdate='29.02.12 09:08' genotype='Ko2' growthconditions='Denmark' id='25' name='A. thaliana'><sample id='525' time='1' unit='Hour'><average max='NaN' min='NaN' replicates='1' stddev='NaN' unit='µmol/g FW'>NaN</average><data replicates='1' unit='µmol/g FW'>NaN</data></sample></line><line experimentname='Sulpice dataset A' coordinator='Anja' startdate='29.02.12 00:00' importdate='29.02.12 09:08' genotype='Lan0' growthconditions='United Kingdom' id='26' name='A. thaliana'><sample id='526' time='1' unit='Hour'><average max='0.9116127820392739' min='0.9116127820392739' replicates='1' stddev='NaN' unit='µmol/g FW'>0.9116127820392739</average><data replicates='1' unit='µmol/g FW'>0.9116127820392739</data></sample></line><line experimentname='Sulpice dataset A' coordinator='Anja' startdate='29.02.12 00:00' importdate='29.02.12 09:08' genotype='Ler1' growthconditions='Germany' id='27' name='A. thaliana'><sample id='527' time='1' unit='Hour'><average max='0.5685665874745744' min='0.5685665874745744' replicates='1' stddev='NaN' unit='µmol/g FW'>0.5685665874745744</average><data replicates='1' unit='µmol/g FW'>0.5685665874745744</data></sample></line><line experimentname='Sulpice dataset A' coordinator='Anja' startdate='29.02.12 00:00' importdate='29.02.12 09:08' genotype='Li5:3' growthconditions='Germany' id='28' name='A. thaliana'><sample id='528' time='1' unit='Hour'><average max='NaN' min='NaN' replicates='1' stddev='NaN' unit='µmol/g FW'>NaN</average><data replicates='1' unit='µmol/g FW'>NaN</data></sample></line><line experimentname='Sulpice dataset A' coordinator='Anja' startdate='29.02.12 00:00' importdate='29.02.12 09:08' genotype='Lm' growthconditions='France' id='29' name='A. thaliana'><sample id='529' time='1' unit='Hour'><average max='0.9152965652793179' min='0.9152965652793179' replicates='1' stddev='NaN' unit='µmol/g FW'>0.9152965652793179</average><data replicates='1' unit='µmol/g FW'>0.9152965652793179</data></sample></line><line experimentname='Sulpice dataset A' coordinator='Anja' startdate='29.02.12 00:00' importdate='29.02.12 09:08' genotype='Ma2' growthconditions='Germany' id='30' name='A. thaliana'><sample id='530' time='1' unit='Hour'><average max='NaN' min='NaN' replicates='1' stddev='NaN' unit='µmol/g FW'>NaN</average><data replicates='1' unit='µmol/g FW'>NaN</data></sample></line><line experimentname='Sulpice dataset A' coordinator='Anja' startdate='29.02.12 00:00' importdate='29.02.12 09:08' genotype='Me0' growthconditions='Germany' id='31' name='A. thaliana'><sample id='531' time='1' unit='Hour'><average max='NaN' min='NaN' replicates='1' stddev='NaN' unit='µmol/g FW'>NaN</average><data replicates='1' unit='µmol/g FW'>NaN</data></sample></line><line experimentname='Sulpice dataset A' coordinator='Anja' startdate='29.02.12 00:00' importdate='29.02.12 09:08' genotype='Mz0' growthconditions='Germany' id='32' name='A. thaliana'><sample id='532' time='1' unit='Hour'><average max='NaN' min='NaN' replicates='1' stddev='NaN' unit='µmol/g FW'>NaN</average><data replicates='1' unit='µmol/g FW'>NaN</data></sample></line><line experimentname='Sulpice dataset A' coordinator='Anja' startdate='29.02.12 00:00' importdate='29.02.12 09:08' genotype='NFA8' growthconditions='United Kingdom' id='33' name='A. thaliana'><sample id='533' time='1' unit='Hour'><average max='1.1186558746006143' min='1.1186558746006143' replicates='1' stddev='NaN' unit='µmol/g FW'>1.1186558746006143</average><data replicates='1' unit='µmol/g FW'>1.1186558746006143</data></sample></line><line experimentname='Sulpice dataset A' coordinator='Anja' startdate='29.02.12 00:00' importdate='29.02.12 09:08' genotype='No0' growthconditions='Germany' id='34' name='A. thaliana'><sample id='534' time='1' unit='Hour'><average max='1.1475038988610118' min='1.1475038988610118' replicates='1' stddev='NaN' unit='µmol/g FW'>1.1475038988610118</average><data replicates='1' unit='µmol/g FW'>1.1475038988610118</data></sample></line><line experimentname='Sulpice dataset A' coordinator='Anja' startdate='29.02.12 00:00' importdate='29.02.12 09:08' genotype='Nok1' growthconditions='Netherlas' id='35' name='A. thaliana'><sample id='535' time='1' unit='Hour'><average max='NaN' min='NaN' replicates='1' stddev='NaN' unit='µmol/g FW'>NaN</average><data replicates='1' unit='µmol/g FW'>NaN</data></sample></line><line experimentname='Sulpice dataset A' coordinator='Anja' startdate='29.02.12 00:00' importdate='29.02.12 09:08' genotype='Nok2' growthconditions='Netherlas' id='36' name='A. thaliana'><sample id='536' time='1' unit='Hour'><average max='0.7698989925024552' min='0.7698989925024552' replicates='1' stddev='NaN' unit='µmol/g FW'>0.7698989925024552</average><data replicates='1' unit='µmol/g FW'>0.7698989925024552</data></sample></line><line experimentname='Sulpice dataset A' coordinator='Anja' startdate='29.02.12 00:00' importdate='29.02.12 09:08' genotype='nok3' growthconditions='Netherlas' id='37' name='A. thaliana'><sample id='537' time='1' unit='Hour'><average max='NaN' min='NaN' replicates='1' stddev='NaN' unit='µmol/g FW'>NaN</average><data replicates='1' unit='µmol/g FW'>NaN</data></sample></line><line experimentname='Sulpice dataset A' coordinator='Anja' startdate='29.02.12 00:00' importdate='29.02.12 09:08' genotype='Nw3' growthconditions='Germany' id='38' name='A. thaliana'><sample id='538' time='1' unit='Hour'><average max='0.7853695268796688' min='0.7853695268796688' replicates='1' stddev='NaN' unit='µmol/g FW'>0.7853695268796688</average><data replicates='1' unit='µmol/g FW'>0.7853695268796688</data></sample></line><line experimentname='Sulpice dataset A' coordinator='Anja' startdate='29.02.12 00:00' importdate='29.02.12 09:08' genotype='Old1' growthconditions='Germany' id='39' name='A. thaliana'><sample id='539' time='1' unit='Hour'><average max='0.6605305082663564' min='0.6605305082663564' replicates='1' stddev='NaN' unit='µmol/g FW'>0.6605305082663564</average><data replicates='1' unit='µmol/g FW'>0.6605305082663564</data></sample></line><line experimentname='Sulpice dataset A' coordinator='Anja' startdate='29.02.12 00:00' importdate='29.02.12 09:08' genotype='Ove0' growthconditions='Germany' id='40' name='A. thaliana'><sample id='540' time='1' unit='Hour'><average max='0.5966425157406069' min='0.5966425157406069' replicates='1' stddev='NaN' unit='µmol/g FW'>0.5966425157406069</average><data replicates='1' unit='µmol/g FW'>0.5966425157406069</data></sample></line><line experimentname='Sulpice dataset A' coordinator='Anja' startdate='29.02.12 00:00' importdate='29.02.12 09:08' genotype='Po0' growthconditions='Germany' id='41' name='A. thaliana'><sample id='541' time='1' unit='Hour'><average max='0.6971065761902517' min='0.6971065761902517' replicates='1' stddev='NaN' unit='µmol/g FW'>0.6971065761902517</average><data replicates='1' unit='µmol/g FW'>0.6971065761902517</data></sample></line><line experimentname='Sulpice dataset A' coordinator='Anja' startdate='29.02.12 00:00' importdate='29.02.12 09:08' genotype='Pr0' growthconditions='Germany' id='42' name='A. thaliana'><sample id='542' time='1' unit='Hour'><average max='NaN' min='NaN' replicates='1' stddev='NaN' unit='µmol/g FW'>NaN</average><data replicates='1' unit='µmol/g FW'>NaN</data></sample></line><line experimentname='Sulpice dataset A' coordinator='Anja' startdate='29.02.12 00:00' importdate='29.02.12 09:08' genotype='Pt0' growthconditions='Germany' id='43' name='A. thaliana'><sample id='543' time='1' unit='Hour'><average max='1.1596685797859103' min='1.1596685797859103' replicates='1' stddev='NaN' unit='µmol/g FW'>1.1596685797859103</average><data replicates='1' unit='µmol/g FW'>1.1596685797859103</data></sample></line><line experimentname='Sulpice dataset A' coordinator='Anja' startdate='29.02.12 00:00' importdate='29.02.12 09:08' genotype='Pyl1' growthconditions='France' id='44' name='A. thaliana'><sample id='544' time='1' unit='Hour'><average max='1.2451429039306126' min='1.2451429039306126' replicates='1' stddev='NaN' unit='µmol/g FW'>1.2451429039306126</average><data replicates='1' unit='µmol/g FW'>1.2451429039306126</data></sample></line><line experimentname='Sulpice dataset A' coordinator='Anja' startdate='29.02.12 00:00' importdate='29.02.12 09:08' genotype='Ra0' growthconditions='France' id='45' name='A. thaliana'><sample id='545' time='1' unit='Hour'><average max='NaN' min='NaN' replicates='1' stddev='NaN' unit='µmol/g FW'>NaN</average><data replicates='1' unit='µmol/g FW'>NaN</data></sample></line><line experimentname='Sulpice dataset A' coordinator='Anja' startdate='29.02.12 00:00' importdate='29.02.12 09:08' genotype='RLD1' growthconditions='Netherlas' id='46' name='A. thaliana'><sample id='546' time='1' unit='Hour'><average max='0.7945969020570631' min='0.7945969020570631' replicates='1' stddev='NaN' unit='µmol/g FW'>0.7945969020570631</average><data replicates='1' unit='µmol/g FW'>0.7945969020570631</data></sample></line><line experimentname='Sulpice dataset A' coordinator='Anja' startdate='29.02.12 00:00' importdate='29.02.12 09:08' genotype='Ty0' growthconditions='United Kingdom' id='47' name='A. thaliana'><sample id='547' time='1' unit='Hour'><average max='0.5948374016034312' min='0.5948374016034312' replicates='1' stddev='NaN' unit='µmol/g FW'>0.5948374016034312</average><data replicates='1' unit='µmol/g FW'>0.5948374016034312</data></sample></line><line experimentname='Sulpice dataset A' coordinator='Anja' startdate='29.02.12 00:00' importdate='29.02.12 09:08' genotype='Wc2' growthconditions='Germany' id='48' name='A. thaliana'><sample id='548' time='1' unit='Hour'><average max='0.8603486266537776' min='0.8603486266537776' replicates='1' stddev='NaN' unit='µmol/g FW'>0.8603486266537776</average><data replicates='1' unit='µmol/g FW'>0.8603486266537776</data></sample></line><line experimentname='Sulpice dataset A' coordinator='Anja' startdate='29.02.12 00:00' importdate='29.02.12 09:08' genotype='Wei1' growthconditions='Switzerla' id='49' name='A. thaliana'><sample id='549' time='1' unit='Hour'><average max='0.5281241316624314' min='0.5281241316624314' replicates='1' stddev='NaN' unit='µmol/g FW'>0.5281241316624314</average><data replicates='1' unit='µmol/g FW'>0.5281241316624314</data></sample></line><line experimentname='Sulpice dataset A' coordinator='Anja' startdate='29.02.12 00:00' importdate='29.02.12 09:08' genotype='Wt5' growthconditions='Germany' id='50' name='A. thaliana'><sample id='550' time='1' unit='Hour'><average max='NaN' min='NaN' replicates='1' stddev='NaN' unit='µmol/g FW'>NaN</average><data replicates='1' unit='µmol/g FW'>NaN</data></sample></line></substance>@"
    ]
  ]
  node [
    id 12
    zlevel -1

    charting [
      background_color "#000000"
      domainAxis "[unit]"
      empty_border_width 2.0
      empty_border_width_vert 2.0
      maxRange 1.0
      max_charts_in_column -1
      minRange 0.0
      rangeAxis "[unit]"
      rangeStepSize 0.0
      show_legend "false"
      useCustomRange "false"
      useCustomRangeSteps "false"
    ]
    graphics [
      x 2895.1936014523662
      y 439.9619512330696
      w 120.0
      h 120.0
      fill "#CCFFCC"
      outline "#000000"
      component "chart2d_type3"
      frameThickness 1.0
      gradient 0.0
      rounding 5.0
      type "rectangle"
    ]
    label "4-OHPro"
    labelgraphics [
      alignment "center"
      anchor "t"
      color "#000000"
      fontName "Arial"
      fontSize 12
      fontStyle "plain"
      type "text"
    ]
    labelgraphics1 [
      alignment "center"
      anchor "hidden"
      color "#000000"
      fontName "Arial"
      fontSize 12
      fontStyle "plain"
      position [
        localAlign 0.0
        relHor 0.0
        relVert 0.0
      ]
      text "metabolite"
      type "text"
    ]
    mapping [
      measurementdata "<substance id='column 14' name='4-OHPro'><line experimentname='Sulpice dataset A' coordinator='Anja' startdate='29.02.12 00:00' importdate='29.02.12 09:08' genotype='Aa0' growthconditions='Germany' id='1' name='A. thaliana'><sample id='551' time='1' unit='Hour'><average max='NaN' min='NaN' replicates='1' stddev='NaN' unit='µmol/g FW'>NaN</average><data replicates='1' unit='µmol/g FW'>NaN</data></sample></line><line experimentname='Sulpice dataset A' coordinator='Anja' startdate='29.02.12 00:00' importdate='29.02.12 09:08' genotype='An2' growthconditions='Belgium' id='2' name='A. thaliana'><sample id='552' time='1' unit='Hour'><average max='NaN' min='NaN' replicates='1' stddev='NaN' unit='µmol/g FW'>NaN</average><data replicates='1' unit='µmol/g FW'>NaN</data></sample></line><line experimentname='Sulpice dataset A' coordinator='Anja' startdate='29.02.12 00:00' importdate='29.02.12 09:08' genotype='Ang0' growthconditions='Belgium' id='3' name='A. thaliana'><sample id='553' time='1' unit='Hour'><average max='1.7916846304209126' min='1.7916846304209126' replicates='1' stddev='NaN' unit='µmol/g FW'>1.7916846304209126</average><data replicates='1' unit='µmol/g FW'>1.7916846304209126</data></sample></line><line experimentname='Sulpice dataset A' coordinator='Anja' startdate='29.02.12 00:00' importdate='29.02.12 09:08' genotype='Be0' growthconditions='Germany' id='4' name='A. thaliana'><sample id='554' time='1' unit='Hour'><average max='1.2005779599159623' min='1.2005779599159623' replicates='1' stddev='NaN' unit='µmol/g FW'>1.2005779599159623</average><data replicates='1' unit='µmol/g FW'>1.2005779599159623</data></sample></line><line experimentname='Sulpice dataset A' coordinator='Anja' startdate='29.02.12 00:00' importdate='29.02.12 09:08' genotype='Bsch2' growthconditions='Germany' id='5' name='A. thaliana'><sample id='555' time='1' unit='Hour'><average max='1.389737469178526' min='1.389737469178526' replicates='1' stddev='NaN' unit='µmol/g FW'>1.389737469178526</average><data replicates='1' unit='µmol/g FW'>1.389737469178526</data></sample></line><line experimentname='Sulpice dataset A' coordinator='Anja' startdate='29.02.12 00:00' importdate='29.02.12 09:08' genotype='Bu2' growthconditions='Germany' id='6' name='A. thaliana'><sample id='556' time='1' unit='Hour'><average max='2.1269730414204266' min='2.1269730414204266' replicates='1' stddev='NaN' unit='µmol/g FW'>2.1269730414204266</average><data replicates='1' unit='µmol/g FW'>2.1269730414204266</data></sample></line><line experimentname='Sulpice dataset A' coordinator='Anja' startdate='29.02.12 00:00' importdate='29.02.12 09:08' genotype='Bu6' growthconditions='Germany' id='7' name='A. thaliana'><sample id='557' time='1' unit='Hour'><average max='NaN' min='NaN' replicates='1' stddev='NaN' unit='µmol/g FW'>NaN</average><data replicates='1' unit='µmol/g FW'>NaN</data></sample></line><line experimentname='Sulpice dataset A' coordinator='Anja' startdate='29.02.12 00:00' importdate='29.02.12 09:08' genotype='Bur0' growthconditions='Irela' id='8' name='A. thaliana'><sample id='558' time='1' unit='Hour'><average max='1.9238839329546995' min='1.9238839329546995' replicates='1' stddev='NaN' unit='µmol/g FW'>1.9238839329546995</average><data replicates='1' unit='µmol/g FW'>1.9238839329546995</data></sample></line><line experimentname='Sulpice dataset A' coordinator='Anja' startdate='29.02.12 00:00' importdate='29.02.12 09:08' genotype='Da0' growthconditions='Germany' id='9' name='A. thaliana'><sample id='559' time='1' unit='Hour'><average max='1.4559755476641147' min='1.4559755476641147' replicates='1' stddev='NaN' unit='µmol/g FW'>1.4559755476641147</average><data replicates='1' unit='µmol/g FW'>1.4559755476641147</data></sample></line><line experimentname='Sulpice dataset A' coordinator='Anja' startdate='29.02.12 00:00' importdate='29.02.12 09:08' genotype='Edi0' growthconditions='United Kingdom' id='10' name='A. thaliana'><sample id='560' time='1' unit='Hour'><average max='0.7530184401746235' min='0.7530184401746235' replicates='1' stddev='NaN' unit='µmol/g FW'>0.7530184401746235</average><data replicates='1' unit='µmol/g FW'>0.7530184401746235</data></sample></line><line experimentname='Sulpice dataset A' coordinator='Anja' startdate='29.02.12 00:00' importdate='29.02.12 09:08' genotype='Ei2' growthconditions='Germany' id='11' name='A. thaliana'><sample id='561' time='1' unit='Hour'><average max='0.9486455346527011' min='0.9486455346527011' replicates='1' stddev='NaN' unit='µmol/g FW'>0.9486455346527011</average><data replicates='1' unit='µmol/g FW'>0.9486455346527011</data></sample></line><line experimentname='Sulpice dataset A' coordinator='Anja' startdate='29.02.12 00:00' importdate='29.02.12 09:08' genotype='Ei4' growthconditions='Germany' id='12' name='A. thaliana'><sample id='562' time='1' unit='Hour'><average max='NaN' min='NaN' replicates='1' stddev='NaN' unit='µmol/g FW'>NaN</average><data replicates='1' unit='µmol/g FW'>NaN</data></sample></line><line experimentname='Sulpice dataset A' coordinator='Anja' startdate='29.02.12 00:00' importdate='29.02.12 09:08' genotype='El0' growthconditions='Germany' id='13' name='A. thaliana'><sample id='563' time='1' unit='Hour'><average max='1.6020021436203526' min='1.6020021436203526' replicates='1' stddev='NaN' unit='µmol/g FW'>1.6020021436203526</average><data replicates='1' unit='µmol/g FW'>1.6020021436203526</data></sample></line><line experimentname='Sulpice dataset A' coordinator='Anja' startdate='29.02.12 00:00' importdate='29.02.12 09:08' genotype='EnkheimD' growthconditions='Germany' id='14' name='A. thaliana'><sample id='564' time='1' unit='Hour'><average max='2.1038691606706217' min='2.1038691606706217' replicates='1' stddev='NaN' unit='µmol/g FW'>2.1038691606706217</average><data replicates='1' unit='µmol/g FW'>2.1038691606706217</data></sample></line><line experimentname='Sulpice dataset A' coordinator='Anja' startdate='29.02.12 00:00' importdate='29.02.12 09:08' genotype='Ep0' growthconditions='Germany' id='15' name='A. thaliana'><sample id='565' time='1' unit='Hour'><average max='1.4198305376892997' min='1.4198305376892997' replicates='1' stddev='NaN' unit='µmol/g FW'>1.4198305376892997</average><data replicates='1' unit='µmol/g FW'>1.4198305376892997</data></sample></line><line experimentname='Sulpice dataset A' coordinator='Anja' startdate='29.02.12 00:00' importdate='29.02.12 09:08' genotype='Ga0' growthconditions='Germany' id='16' name='A. thaliana'><sample id='566' time='1' unit='Hour'><average max='NaN' min='NaN' replicates='1' stddev='NaN' unit='µmol/g FW'>NaN</average><data replicates='1' unit='µmol/g FW'>NaN</data></sample></line><line experimentname='Sulpice dataset A' coordinator='Anja' startdate='29.02.12 00:00' importdate='29.02.12 09:08' genotype='Goe2' growthconditions='Germany' id='17' name='A. thaliana'><sample id='567' time='1' unit='Hour'><average max='1.7781340531307657' min='1.7781340531307657' replicates='1' stddev='NaN' unit='µmol/g FW'>1.7781340531307657</average><data replicates='1' unit='µmol/g FW'>1.7781340531307657</data></sample></line><line experimentname='Sulpice dataset A' coordinator='Anja' startdate='29.02.12 00:00' importdate='29.02.12 09:08' genotype='GOT7' growthconditions='Germany' id='18' name='A. thaliana'><sample id='568' time='1' unit='Hour'><average max='1.730314817225086' min='1.730314817225086' replicates='1' stddev='NaN' unit='µmol/g FW'>1.730314817225086</average><data replicates='1' unit='µmol/g FW'>1.730314817225086</data></sample></line><line experimentname='Sulpice dataset A' coordinator='Anja' startdate='29.02.12 00:00' importdate='29.02.12 09:08' genotype='Gue0' growthconditions='Germany' id='19' name='A. thaliana'><sample id='569' time='1' unit='Hour'><average max='NaN' min='NaN' replicates='1' stddev='NaN' unit='µmol/g FW'>NaN</average><data replicates='1' unit='µmol/g FW'>NaN</data></sample></line><line experimentname='Sulpice dataset A' coordinator='Anja' startdate='29.02.12 00:00' importdate='29.02.12 09:08' genotype='Gy0' growthconditions='France' id='20' name='A. thaliana'><sample id='570' time='1' unit='Hour'><average max='0.044290319990742594' min='0.044290319990742594' replicates='1' stddev='NaN' unit='µmol/g FW'>0.044290319990742594</average><data replicates='1' unit='µmol/g FW'>0.044290319990742594</data></sample></line><line experimentname='Sulpice dataset A' coordinator='Anja' startdate='29.02.12 00:00' importdate='29.02.12 09:08' genotype='Hi3' growthconditions='Germany' id='21' name='A. thaliana'><sample id='571' time='1' unit='Hour'><average max='1.9128759084040619' min='1.9128759084040619' replicates='1' stddev='NaN' unit='µmol/g FW'>1.9128759084040619</average><data replicates='1' unit='µmol/g FW'>1.9128759084040619</data></sample></line><line experimentname='Sulpice dataset A' coordinator='Anja' startdate='29.02.12 00:00' importdate='29.02.12 09:08' genotype='Hs0' growthconditions='Germany' id='22' name='A. thaliana'><sample id='572' time='1' unit='Hour'><average max='NaN' min='NaN' replicates='1' stddev='NaN' unit='µmol/g FW'>NaN</average><data replicates='1' unit='µmol/g FW'>NaN</data></sample></line><line experimentname='Sulpice dataset A' coordinator='Anja' startdate='29.02.12 00:00' importdate='29.02.12 09:08' genotype='Is1' growthconditions='Germany' id='23' name='A. thaliana'><sample id='573' time='1' unit='Hour'><average max='1.8212572151392539' min='1.8212572151392539' replicates='1' stddev='NaN' unit='µmol/g FW'>1.8212572151392539</average><data replicates='1' unit='µmol/g FW'>1.8212572151392539</data></sample></line><line experimentname='Sulpice dataset A' coordinator='Anja' startdate='29.02.12 00:00' importdate='29.02.12 09:08' genotype='Kl0' growthconditions='Germany' id='24' name='A. thaliana'><sample id='574' time='1' unit='Hour'><average max='1.5692702430237442' min='1.5692702430237442' replicates='1' stddev='NaN' unit='µmol/g FW'>1.5692702430237442</average><data replicates='1' unit='µmol/g FW'>1.5692702430237442</data></sample></line><line experimentname='Sulpice dataset A' coordinator='Anja' startdate='29.02.12 00:00' importdate='29.02.12 09:08' genotype='Ko2' growthconditions='Denmark' id='25' name='A. thaliana'><sample id='575' time='1' unit='Hour'><average max='NaN' min='NaN' replicates='1' stddev='NaN' unit='µmol/g FW'>NaN</average><data replicates='1' unit='µmol/g FW'>NaN</data></sample></line><line experimentname='Sulpice dataset A' coordinator='Anja' startdate='29.02.12 00:00' importdate='29.02.12 09:08' genotype='Lan0' growthconditions='United Kingdom' id='26' name='A. thaliana'><sample id='576' time='1' unit='Hour'><average max='1.2461964813268795' min='1.2461964813268795' replicates='1' stddev='NaN' unit='µmol/g FW'>1.2461964813268795</average><data replicates='1' unit='µmol/g FW'>1.2461964813268795</data></sample></line><line experimentname='Sulpice dataset A' coordinator='Anja' startdate='29.02.12 00:00' importdate='29.02.12 09:08' genotype='Ler1' growthconditions='Germany' id='27' name='A. thaliana'><sample id='577' time='1' unit='Hour'><average max='1.2507426494039462' min='1.2507426494039462' replicates='1' stddev='NaN' unit='µmol/g FW'>1.2507426494039462</average><data replicates='1' unit='µmol/g FW'>1.2507426494039462</data></sample></line><line experimentname='Sulpice dataset A' coordinator='Anja' startdate='29.02.12 00:00' importdate='29.02.12 09:08' genotype='Li5:3' growthconditions='Germany' id='28' name='A. thaliana'><sample id='578' time='1' unit='Hour'><average max='NaN' min='NaN' replicates='1' stddev='NaN' unit='µmol/g FW'>NaN</average><data replicates='1' unit='µmol/g FW'>NaN</data></sample></line><line experimentname='Sulpice dataset A' coordinator='Anja' startdate='29.02.12 00:00' importdate='29.02.12 09:08' genotype='Lm' growthconditions='France' id='29' name='A. thaliana'><sample id='579' time='1' unit='Hour'><average max='1.3677010660109303' min='1.3677010660109303' replicates='1' stddev='NaN' unit='µmol/g FW'>1.3677010660109303</average><data replicates='1' unit='µmol/g FW'>1.3677010660109303</data></sample></line><line experimentname='Sulpice dataset A' coordinator='Anja' startdate='29.02.12 00:00' importdate='29.02.12 09:08' genotype='Ma2' growthconditions='Germany' id='30' name='A. thaliana'><sample id='580' time='1' unit='Hour'><average max='NaN' min='NaN' replicates='1' stddev='NaN' unit='µmol/g FW'>NaN</average><data replicates='1' unit='µmol/g FW'>NaN</data></sample></line><line experimentname='Sulpice dataset A' coordinator='Anja' startdate='29.02.12 00:00' importdate='29.02.12 09:08' genotype='Me0' growthconditions='Germany' id='31' name='A. thaliana'><sample id='581' time='1' unit='Hour'><average max='NaN' min='NaN' replicates='1' stddev='NaN' unit='µmol/g FW'>NaN</average><data replicates='1' unit='µmol/g FW'>NaN</data></sample></line><line experimentname='Sulpice dataset A' coordinator='Anja' startdate='29.02.12 00:00' importdate='29.02.12 09:08' genotype='Mz0' growthconditions='Germany' id='32' name='A. thaliana'><sample id='582' time='1' unit='Hour'><average max='NaN' min='NaN' replicates='1' stddev='NaN' unit='µmol/g FW'>NaN</average><data replicates='1' unit='µmol/g FW'>NaN</data></sample></line><line experimentname='Sulpice dataset A' coordinator='Anja' startdate='29.02.12 00:00' importdate='29.02.12 09:08' genotype='NFA8' growthconditions='United Kingdom' id='33' name='A. thaliana'><sample id='583' time='1' unit='Hour'><average max='1.746284420437477' min='1.746284420437477' replicates='1' stddev='NaN' unit='µmol/g FW'>1.746284420437477</average><data replicates='1' unit='µmol/g FW'>1.746284420437477</data></sample></line><line experimentname='Sulpice dataset A' coordinator='Anja' startdate='29.02.12 00:00' importdate='29.02.12 09:08' genotype='No0' growthconditions='Germany' id='34' name='A. thaliana'><sample id='584' time='1' unit='Hour'><average max='2.0509499869414975' min='2.0509499869414975' replicates='1' stddev='NaN' unit='µmol/g FW'>2.0509499869414975</average><data replicates='1' unit='µmol/g FW'>2.0509499869414975</data></sample></line><line experimentname='Sulpice dataset A' coordinator='Anja' startdate='29.02.12 00:00' importdate='29.02.12 09:08' genotype='Nok1' growthconditions='Netherlas' id='35' name='A. thaliana'><sample id='585' time='1' unit='Hour'><average max='NaN' min='NaN' replicates='1' stddev='NaN' unit='µmol/g FW'>NaN</average><data replicates='1' unit='µmol/g FW'>NaN</data></sample></line><line experimentname='Sulpice dataset A' coordinator='Anja' startdate='29.02.12 00:00' importdate='29.02.12 09:08' genotype='Nok2' growthconditions='Netherlas' id='36' name='A. thaliana'><sample id='586' time='1' unit='Hour'><average max='1.7388790774401253' min='1.7388790774401253' replicates='1' stddev='NaN' unit='µmol/g FW'>1.7388790774401253</average><data replicates='1' unit='µmol/g FW'>1.7388790774401253</data></sample></line><line experimentname='Sulpice dataset A' coordinator='Anja' startdate='29.02.12 00:00' importdate='29.02.12 09:08' genotype='nok3' growthconditions='Netherlas' id='37' name='A. thaliana'><sample id='587' time='1' unit='Hour'><average max='NaN' min='NaN' replicates='1' stddev='NaN' unit='µmol/g FW'>NaN</average><data replicates='1' unit='µmol/g FW'>NaN</data></sample></line><line experimentname='Sulpice dataset A' coordinator='Anja' startdate='29.02.12 00:00' importdate='29.02.12 09:08' genotype='Nw3' growthconditions='Germany' id='38' name='A. thaliana'><sample id='588' time='1' unit='Hour'><average max='1.0014954913184608' min='1.0014954913184608' replicates='1' stddev='NaN' unit='µmol/g FW'>1.0014954913184608</average><data replicates='1' unit='µmol/g FW'>1.0014954913184608</data></sample></line><line experimentname='Sulpice dataset A' coordinator='Anja' startdate='29.02.12 00:00' importdate='29.02.12 09:08' genotype='Old1' growthconditions='Germany' id='39' name='A. thaliana'><sample id='589' time='1' unit='Hour'><average max='1.4522027112723688' min='1.4522027112723688' replicates='1' stddev='NaN' unit='µmol/g FW'>1.4522027112723688</average><data replicates='1' unit='µmol/g FW'>1.4522027112723688</data></sample></line><line experimentname='Sulpice dataset A' coordinator='Anja' startdate='29.02.12 00:00' importdate='29.02.12 09:08' genotype='Ove0' growthconditions='Germany' id='40' name='A. thaliana'><sample id='590' time='1' unit='Hour'><average max='1.026982657813979' min='1.026982657813979' replicates='1' stddev='NaN' unit='µmol/g FW'>1.026982657813979</average><data replicates='1' unit='µmol/g FW'>1.026982657813979</data></sample></line><line experimentname='Sulpice dataset A' coordinator='Anja' startdate='29.02.12 00:00' importdate='29.02.12 09:08' genotype='Po0' growthconditions='Germany' id='41' name='A. thaliana'><sample id='591' time='1' unit='Hour'><average max='1.1505913813833821' min='1.1505913813833821' replicates='1' stddev='NaN' unit='µmol/g FW'>1.1505913813833821</average><data replicates='1' unit='µmol/g FW'>1.1505913813833821</data></sample></line><line experimentname='Sulpice dataset A' coordinator='Anja' startdate='29.02.12 00:00' importdate='29.02.12 09:08' genotype='Pr0' growthconditions='Germany' id='42' name='A. thaliana'><sample id='592' time='1' unit='Hour'><average max='NaN' min='NaN' replicates='1' stddev='NaN' unit='µmol/g FW'>NaN</average><data replicates='1' unit='µmol/g FW'>NaN</data></sample></line><line experimentname='Sulpice dataset A' coordinator='Anja' startdate='29.02.12 00:00' importdate='29.02.12 09:08' genotype='Pt0' growthconditions='Germany' id='43' name='A. thaliana'><sample id='593' time='1' unit='Hour'><average max='1.1556180471913065' min='1.1556180471913065' replicates='1' stddev='NaN' unit='µmol/g FW'>1.1556180471913065</average><data replicates='1' unit='µmol/g FW'>1.1556180471913065</data></sample></line><line experimentname='Sulpice dataset A' coordinator='Anja' startdate='29.02.12 00:00' importdate='29.02.12 09:08' genotype='Pyl1' growthconditions='France' id='44' name='A. thaliana'><sample id='594' time='1' unit='Hour'><average max='0.0864784505300475' min='0.0864784505300475' replicates='1' stddev='NaN' unit='µmol/g FW'>0.0864784505300475</average><data replicates='1' unit='µmol/g FW'>0.0864784505300475</data></sample></line><line experimentname='Sulpice dataset A' coordinator='Anja' startdate='29.02.12 00:00' importdate='29.02.12 09:08' genotype='Ra0' growthconditions='France' id='45' name='A. thaliana'><sample id='595' time='1' unit='Hour'><average max='NaN' min='NaN' replicates='1' stddev='NaN' unit='µmol/g FW'>NaN</average><data replicates='1' unit='µmol/g FW'>NaN</data></sample></line><line experimentname='Sulpice dataset A' coordinator='Anja' startdate='29.02.12 00:00' importdate='29.02.12 09:08' genotype='RLD1' growthconditions='Netherlas' id='46' name='A. thaliana'><sample id='596' time='1' unit='Hour'><average max='6.7841858697770405' min='6.7841858697770405' replicates='1' stddev='NaN' unit='µmol/g FW'>6.7841858697770405</average><data replicates='1' unit='µmol/g FW'>6.7841858697770405</data></sample></line><line experimentname='Sulpice dataset A' coordinator='Anja' startdate='29.02.12 00:00' importdate='29.02.12 09:08' genotype='Ty0' growthconditions='United Kingdom' id='47' name='A. thaliana'><sample id='597' time='1' unit='Hour'><average max='1.2517871444021482' min='1.2517871444021482' replicates='1' stddev='NaN' unit='µmol/g FW'>1.2517871444021482</average><data replicates='1' unit='µmol/g FW'>1.2517871444021482</data></sample></line><line experimentname='Sulpice dataset A' coordinator='Anja' startdate='29.02.12 00:00' importdate='29.02.12 09:08' genotype='Wc2' growthconditions='Germany' id='48' name='A. thaliana'><sample id='598' time='1' unit='Hour'><average max='1.6751905059093612' min='1.6751905059093612' replicates='1' stddev='NaN' unit='µmol/g FW'>1.6751905059093612</average><data replicates='1' unit='µmol/g FW'>1.6751905059093612</data></sample></line><line experimentname='Sulpice dataset A' coordinator='Anja' startdate='29.02.12 00:00' importdate='29.02.12 09:08' genotype='Wei1' growthconditions='Switzerla' id='49' name='A. thaliana'><sample id='599' time='1' unit='Hour'><average max='0.7558347838108753' min='0.7558347838108753' replicates='1' stddev='NaN' unit='µmol/g FW'>0.7558347838108753</average><data replicates='1' unit='µmol/g FW'>0.7558347838108753</data></sample></line><line experimentname='Sulpice dataset A' coordinator='Anja' startdate='29.02.12 00:00' importdate='29.02.12 09:08' genotype='Wt5' growthconditions='Germany' id='50' name='A. thaliana'><sample id='600' time='1' unit='Hour'><average max='NaN' min='NaN' replicates='1' stddev='NaN' unit='µmol/g FW'>NaN</average><data replicates='1' unit='µmol/g FW'>NaN</data></sample></line></substance>@"
    ]
  ]
  node [
    id 13
    zlevel -1

    charting [
      background_color "#000000"
      domainAxis "[unit]"
      empty_border_width 2.0
      empty_border_width_vert 2.0
      maxRange 1.0
      max_charts_in_column -1
      minRange 0.0
      rangeAxis "[unit]"
      rangeStepSize 0.0
      show_legend "false"
      useCustomRange "false"
      useCustomRangeSteps "false"
    ]
    graphics [
      x 380.0
      y 520.0
      w 120.0
      h 120.0
      fill "#FFCCCC"
      outline "#000000"
      component "chart2d_type3"
      frameThickness 1.0
      gradient 0.0
      rounding 5.0
      type "rectangle"
    ]
    label "Leaf area"
    labelgraphics [
      alignment "center"
      anchor "t"
      color "#000000"
      fontName "Arial"
      fontSize 12
      fontStyle "plain"
      type "text"
    ]
    labelgraphics1 [
      alignment "center"
      anchor "hidden"
      color "#000000"
      fontName "Arial"
      fontSize 12
      fontStyle "plain"
      position [
        localAlign 0.0
        relHor 0.0
        relVert 0.0
      ]
      text "morphological"
      type "text"
    ]
    mapping [
      measurementdata "<substance id='column 7' name='Leaf area'><line experimentname='Sulpice dataset A' coordinator='Anja' startdate='29.02.12 00:00' importdate='29.02.12 09:08' genotype='Aa0' growthconditions='Germany' id='1' name='A. thaliana'><sample id='601' time='1' unit='Hour'><average max='2857.2124921875' min='2857.2124921875' replicates='1' stddev='NaN' unit='mm2/rosette'>2857.2124921875</average><data replicates='1' unit='mm2/rosette'>2857.2124921875</data></sample></line><line experimentname='Sulpice dataset A' coordinator='Anja' startdate='29.02.12 00:00' importdate='29.02.12 09:08' genotype='An2' growthconditions='Belgium' id='2' name='A. thaliana'><sample id='602' time='1' unit='Hour'><average max='2448.629581466675' min='2448.629581466675' replicates='1' stddev='NaN' unit='mm2/rosette'>2448.629581466675</average><data replicates='1' unit='mm2/rosette'>2448.629581466675</data></sample></line><line experimentname='Sulpice dataset A' coordinator='Anja' startdate='29.02.12 00:00' importdate='29.02.12 09:08' genotype='Ang0' growthconditions='Belgium' id='3' name='A. thaliana'><sample id='603' time='1' unit='Hour'><average max='2655.604514648438' min='2655.604514648438' replicates='1' stddev='NaN' unit='mm2/rosette'>2655.604514648438</average><data replicates='1' unit='mm2/rosette'>2655.604514648438</data></sample></line><line experimentname='Sulpice dataset A' coordinator='Anja' startdate='29.02.12 00:00' importdate='29.02.12 09:08' genotype='Be0' growthconditions='Germany' id='4' name='A. thaliana'><sample id='604' time='1' unit='Hour'><average max='2058.5083857421873' min='2058.5083857421873' replicates='1' stddev='NaN' unit='mm2/rosette'>2058.5083857421873</average><data replicates='1' unit='mm2/rosette'>2058.5083857421873</data></sample></line><line experimentname='Sulpice dataset A' coordinator='Anja' startdate='29.02.12 00:00' importdate='29.02.12 09:08' genotype='Bsch2' growthconditions='Germany' id='5' name='A. thaliana'><sample id='605' time='1' unit='Hour'><average max='4498.7223046875' min='4498.7223046875' replicates='1' stddev='NaN' unit='mm2/rosette'>4498.7223046875</average><data replicates='1' unit='mm2/rosette'>4498.7223046875</data></sample></line><line experimentname='Sulpice dataset A' coordinator='Anja' startdate='29.02.12 00:00' importdate='29.02.12 09:08' genotype='Bu2' growthconditions='Germany' id='6' name='A. thaliana'><sample id='606' time='1' unit='Hour'><average max='1532.0661033554077' min='1532.0661033554077' replicates='1' stddev='NaN' unit='mm2/rosette'>1532.0661033554077</average><data replicates='1' unit='mm2/rosette'>1532.0661033554077</data></sample></line><line experimentname='Sulpice dataset A' coordinator='Anja' startdate='29.02.12 00:00' importdate='29.02.12 09:08' genotype='Bu6' growthconditions='Germany' id='7' name='A. thaliana'><sample id='607' time='1' unit='Hour'><average max='NaN' min='NaN' replicates='1' stddev='NaN' unit='mm2/rosette'>NaN</average><data replicates='1' unit='mm2/rosette'>NaN</data></sample></line><line experimentname='Sulpice dataset A' coordinator='Anja' startdate='29.02.12 00:00' importdate='29.02.12 09:08' genotype='Bur0' growthconditions='Irela' id='8' name='A. thaliana'><sample id='608' time='1' unit='Hour'><average max='4344.058522705079' min='4344.058522705079' replicates='1' stddev='NaN' unit='mm2/rosette'>4344.058522705079</average><data replicates='1' unit='mm2/rosette'>4344.058522705079</data></sample></line><line experimentname='Sulpice dataset A' coordinator='Anja' startdate='29.02.12 00:00' importdate='29.02.12 09:08' genotype='Da0' growthconditions='Germany' id='9' name='A. thaliana'><sample id='609' time='1' unit='Hour'><average max='3378.5122177734374' min='3378.5122177734374' replicates='1' stddev='NaN' unit='mm2/rosette'>3378.5122177734374</average><data replicates='1' unit='mm2/rosette'>3378.5122177734374</data></sample></line><line experimentname='Sulpice dataset A' coordinator='Anja' startdate='29.02.12 00:00' importdate='29.02.12 09:08' genotype='Edi0' growthconditions='United Kingdom' id='10' name='A. thaliana'><sample id='610' time='1' unit='Hour'><average max='2918.71294921875' min='2918.71294921875' replicates='1' stddev='NaN' unit='mm2/rosette'>2918.71294921875</average><data replicates='1' unit='mm2/rosette'>2918.71294921875</data></sample></line><line experimentname='Sulpice dataset A' coordinator='Anja' startdate='29.02.12 00:00' importdate='29.02.12 09:08' genotype='Ei2' growthconditions='Germany' id='11' name='A. thaliana'><sample id='611' time='1' unit='Hour'><average max='3556.669794921875' min='3556.669794921875' replicates='1' stddev='NaN' unit='mm2/rosette'>3556.669794921875</average><data replicates='1' unit='mm2/rosette'>3556.669794921875</data></sample></line><line experimentname='Sulpice dataset A' coordinator='Anja' startdate='29.02.12 00:00' importdate='29.02.12 09:08' genotype='Ei4' growthconditions='Germany' id='12' name='A. thaliana'><sample id='612' time='1' unit='Hour'><average max='NaN' min='NaN' replicates='1' stddev='NaN' unit='mm2/rosette'>NaN</average><data replicates='1' unit='mm2/rosette'>NaN</data></sample></line><line experimentname='Sulpice dataset A' coordinator='Anja' startdate='29.02.12 00:00' importdate='29.02.12 09:08' genotype='El0' growthconditions='Germany' id='13' name='A. thaliana'><sample id='613' time='1' unit='Hour'><average max='4534.159125' min='4534.159125' replicates='1' stddev='NaN' unit='mm2/rosette'>4534.159125</average><data replicates='1' unit='mm2/rosette'>4534.159125</data></sample></line><line experimentname='Sulpice dataset A' coordinator='Anja' startdate='29.02.12 00:00' importdate='29.02.12 09:08' genotype='EnkheimD' growthconditions='Germany' id='14' name='A. thaliana'><sample id='614' time='1' unit='Hour'><average max='3209.3312138671877' min='3209.3312138671877' replicates='1' stddev='NaN' unit='mm2/rosette'>3209.3312138671877</average><data replicates='1' unit='mm2/rosette'>3209.3312138671877</data></sample></line><line experimentname='Sulpice dataset A' coordinator='Anja' startdate='29.02.12 00:00' importdate='29.02.12 09:08' genotype='Ep0' growthconditions='Germany' id='15' name='A. thaliana'><sample id='615' time='1' unit='Hour'><average max='3176.4676640625003' min='3176.4676640625003' replicates='1' stddev='NaN' unit='mm2/rosette'>3176.4676640625003</average><data replicates='1' unit='mm2/rosette'>3176.4676640625003</data></sample></line><line experimentname='Sulpice dataset A' coordinator='Anja' startdate='29.02.12 00:00' importdate='29.02.12 09:08' genotype='Ga0' growthconditions='Germany' id='16' name='A. thaliana'><sample id='616' time='1' unit='Hour'><average max='3685.99987890625' min='3685.99987890625' replicates='1' stddev='NaN' unit='mm2/rosette'>3685.99987890625</average><data replicates='1' unit='mm2/rosette'>3685.99987890625</data></sample></line><line experimentname='Sulpice dataset A' coordinator='Anja' startdate='29.02.12 00:00' importdate='29.02.12 09:08' genotype='Goe2' growthconditions='Germany' id='17' name='A. thaliana'><sample id='617' time='1' unit='Hour'><average max='2821.708467773438' min='2821.708467773438' replicates='1' stddev='NaN' unit='mm2/rosette'>2821.708467773438</average><data replicates='1' unit='mm2/rosette'>2821.708467773438</data></sample></line><line experimentname='Sulpice dataset A' coordinator='Anja' startdate='29.02.12 00:00' importdate='29.02.12 09:08' genotype='GOT7' growthconditions='Germany' id='18' name='A. thaliana'><sample id='618' time='1' unit='Hour'><average max='3277.2016455078133' min='3277.2016455078133' replicates='1' stddev='NaN' unit='mm2/rosette'>3277.2016455078133</average><data replicates='1' unit='mm2/rosette'>3277.2016455078133</data></sample></line><line experimentname='Sulpice dataset A' coordinator='Anja' startdate='29.02.12 00:00' importdate='29.02.12 09:08' genotype='Gue0' growthconditions='Germany' id='19' name='A. thaliana'><sample id='619' time='1' unit='Hour'><average max='3377.162900390625' min='3377.162900390625' replicates='1' stddev='NaN' unit='mm2/rosette'>3377.162900390625</average><data replicates='1' unit='mm2/rosette'>3377.162900390625</data></sample></line><line experimentname='Sulpice dataset A' coordinator='Anja' startdate='29.02.12 00:00' importdate='29.02.12 09:08' genotype='Gy0' growthconditions='France' id='20' name='A. thaliana'><sample id='620' time='1' unit='Hour'><average max='2147.0435441894538' min='2147.0435441894538' replicates='1' stddev='NaN' unit='mm2/rosette'>2147.0435441894538</average><data replicates='1' unit='mm2/rosette'>2147.0435441894538</data></sample></line><line experimentname='Sulpice dataset A' coordinator='Anja' startdate='29.02.12 00:00' importdate='29.02.12 09:08' genotype='Hi3' growthconditions='Germany' id='21' name='A. thaliana'><sample id='621' time='1' unit='Hour'><average max='3628.3023105468747' min='3628.3023105468747' replicates='1' stddev='NaN' unit='mm2/rosette'>3628.3023105468747</average><data replicates='1' unit='mm2/rosette'>3628.3023105468747</data></sample></line><line experimentname='Sulpice dataset A' coordinator='Anja' startdate='29.02.12 00:00' importdate='29.02.12 09:08' genotype='Hs0' growthconditions='Germany' id='22' name='A. thaliana'><sample id='622' time='1' unit='Hour'><average max='4286.880416015625' min='4286.880416015625' replicates='1' stddev='NaN' unit='mm2/rosette'>4286.880416015625</average><data replicates='1' unit='mm2/rosette'>4286.880416015625</data></sample></line><line experimentname='Sulpice dataset A' coordinator='Anja' startdate='29.02.12 00:00' importdate='29.02.12 09:08' genotype='Is1' growthconditions='Germany' id='23' name='A. thaliana'><sample id='623' time='1' unit='Hour'><average max='NaN' min='NaN' replicates='1' stddev='NaN' unit='mm2/rosette'>NaN</average><data replicates='1' unit='mm2/rosette'>NaN</data></sample></line><line experimentname='Sulpice dataset A' coordinator='Anja' startdate='29.02.12 00:00' importdate='29.02.12 09:08' genotype='Kl0' growthconditions='Germany' id='24' name='A. thaliana'><sample id='624' time='1' unit='Hour'><average max='3016.531392242432' min='3016.531392242432' replicates='1' stddev='NaN' unit='mm2/rosette'>3016.531392242432</average><data replicates='1' unit='mm2/rosette'>3016.531392242432</data></sample></line><line experimentname='Sulpice dataset A' coordinator='Anja' startdate='29.02.12 00:00' importdate='29.02.12 09:08' genotype='Ko2' growthconditions='Denmark' id='25' name='A. thaliana'><sample id='625' time='1' unit='Hour'><average max='2528.8709677734373' min='2528.8709677734373' replicates='1' stddev='NaN' unit='mm2/rosette'>2528.8709677734373</average><data replicates='1' unit='mm2/rosette'>2528.8709677734373</data></sample></line><line experimentname='Sulpice dataset A' coordinator='Anja' startdate='29.02.12 00:00' importdate='29.02.12 09:08' genotype='Lan0' growthconditions='United Kingdom' id='26' name='A. thaliana'><sample id='626' time='1' unit='Hour'><average max='3196.190572265625' min='3196.190572265625' replicates='1' stddev='NaN' unit='mm2/rosette'>3196.190572265625</average><data replicates='1' unit='mm2/rosette'>3196.190572265625</data></sample></line><line experimentname='Sulpice dataset A' coordinator='Anja' startdate='29.02.12 00:00' importdate='29.02.12 09:08' genotype='Ler1' growthconditions='Germany' id='27' name='A. thaliana'><sample id='627' time='1' unit='Hour'><average max='3584.2508378906255' min='3584.2508378906255' replicates='1' stddev='NaN' unit='mm2/rosette'>3584.2508378906255</average><data replicates='1' unit='mm2/rosette'>3584.2508378906255</data></sample></line><line experimentname='Sulpice dataset A' coordinator='Anja' startdate='29.02.12 00:00' importdate='29.02.12 09:08' genotype='Li5:3' growthconditions='Germany' id='28' name='A. thaliana'><sample id='628' time='1' unit='Hour'><average max='3579.2639648437503' min='3579.2639648437503' replicates='1' stddev='NaN' unit='mm2/rosette'>3579.2639648437503</average><data replicates='1' unit='mm2/rosette'>3579.2639648437503</data></sample></line><line experimentname='Sulpice dataset A' coordinator='Anja' startdate='29.02.12 00:00' importdate='29.02.12 09:08' genotype='Lm' growthconditions='France' id='29' name='A. thaliana'><sample id='629' time='1' unit='Hour'><average max='2952.3878173828125' min='2952.3878173828125' replicates='1' stddev='NaN' unit='mm2/rosette'>2952.3878173828125</average><data replicates='1' unit='mm2/rosette'>2952.3878173828125</data></sample></line><line experimentname='Sulpice dataset A' coordinator='Anja' startdate='29.02.12 00:00' importdate='29.02.12 09:08' genotype='Ma2' growthconditions='Germany' id='30' name='A. thaliana'><sample id='630' time='1' unit='Hour'><average max='1371.9139672851563' min='1371.9139672851563' replicates='1' stddev='NaN' unit='mm2/rosette'>1371.9139672851563</average><data replicates='1' unit='mm2/rosette'>1371.9139672851563</data></sample></line><line experimentname='Sulpice dataset A' coordinator='Anja' startdate='29.02.12 00:00' importdate='29.02.12 09:08' genotype='Me0' growthconditions='Germany' id='31' name='A. thaliana'><sample id='631' time='1' unit='Hour'><average max='NaN' min='NaN' replicates='1' stddev='NaN' unit='mm2/rosette'>NaN</average><data replicates='1' unit='mm2/rosette'>NaN</data></sample></line><line experimentname='Sulpice dataset A' coordinator='Anja' startdate='29.02.12 00:00' importdate='29.02.12 09:08' genotype='Mz0' growthconditions='Germany' id='32' name='A. thaliana'><sample id='632' time='1' unit='Hour'><average max='3426.9518417968748' min='3426.9518417968748' replicates='1' stddev='NaN' unit='mm2/rosette'>3426.9518417968748</average><data replicates='1' unit='mm2/rosette'>3426.9518417968748</data></sample></line><line experimentname='Sulpice dataset A' coordinator='Anja' startdate='29.02.12 00:00' importdate='29.02.12 09:08' genotype='NFA8' growthconditions='United Kingdom' id='33' name='A. thaliana'><sample id='633' time='1' unit='Hour'><average max='4071.0007792968754' min='4071.0007792968754' replicates='1' stddev='NaN' unit='mm2/rosette'>4071.0007792968754</average><data replicates='1' unit='mm2/rosette'>4071.0007792968754</data></sample></line><line experimentname='Sulpice dataset A' coordinator='Anja' startdate='29.02.12 00:00' importdate='29.02.12 09:08' genotype='No0' growthconditions='Germany' id='34' name='A. thaliana'><sample id='634' time='1' unit='Hour'><average max='NaN' min='NaN' replicates='1' stddev='NaN' unit='mm2/rosette'>NaN</average><data replicates='1' unit='mm2/rosette'>NaN</data></sample></line><line experimentname='Sulpice dataset A' coordinator='Anja' startdate='29.02.12 00:00' importdate='29.02.12 09:08' genotype='Nok1' growthconditions='Netherlas' id='35' name='A. thaliana'><sample id='635' time='1' unit='Hour'><average max='NaN' min='NaN' replicates='1' stddev='NaN' unit='mm2/rosette'>NaN</average><data replicates='1' unit='mm2/rosette'>NaN</data></sample></line><line experimentname='Sulpice dataset A' coordinator='Anja' startdate='29.02.12 00:00' importdate='29.02.12 09:08' genotype='Nok2' growthconditions='Netherlas' id='36' name='A. thaliana'><sample id='636' time='1' unit='Hour'><average max='2906.741106445312' min='2906.741106445312' replicates='1' stddev='NaN' unit='mm2/rosette'>2906.741106445312</average><data replicates='1' unit='mm2/rosette'>2906.741106445312</data></sample></line><line experimentname='Sulpice dataset A' coordinator='Anja' startdate='29.02.12 00:00' importdate='29.02.12 09:08' genotype='nok3' growthconditions='Netherlas' id='37' name='A. thaliana'><sample id='637' time='1' unit='Hour'><average max='2876.7822734375004' min='2876.7822734375004' replicates='1' stddev='NaN' unit='mm2/rosette'>2876.7822734375004</average><data replicates='1' unit='mm2/rosette'>2876.7822734375004</data></sample></line><line experimentname='Sulpice dataset A' coordinator='Anja' startdate='29.02.12 00:00' importdate='29.02.12 09:08' genotype='Nw3' growthconditions='Germany' id='38' name='A. thaliana'><sample id='638' time='1' unit='Hour'><average max='2529.7488544921875' min='2529.7488544921875' replicates='1' stddev='NaN' unit='mm2/rosette'>2529.7488544921875</average><data replicates='1' unit='mm2/rosette'>2529.7488544921875</data></sample></line><line experimentname='Sulpice dataset A' coordinator='Anja' startdate='29.02.12 00:00' importdate='29.02.12 09:08' genotype='Old1' growthconditions='Germany' id='39' name='A. thaliana'><sample id='639' time='1' unit='Hour'><average max='NaN' min='NaN' replicates='1' stddev='NaN' unit='mm2/rosette'>NaN</average><data replicates='1' unit='mm2/rosette'>NaN</data></sample></line><line experimentname='Sulpice dataset A' coordinator='Anja' startdate='29.02.12 00:00' importdate='29.02.12 09:08' genotype='Ove0' growthconditions='Germany' id='40' name='A. thaliana'><sample id='640' time='1' unit='Hour'><average max='2236.0426927871704' min='2236.0426927871704' replicates='1' stddev='NaN' unit='mm2/rosette'>2236.0426927871704</average><data replicates='1' unit='mm2/rosette'>2236.0426927871704</data></sample></line><line experimentname='Sulpice dataset A' coordinator='Anja' startdate='29.02.12 00:00' importdate='29.02.12 09:08' genotype='Po0' growthconditions='Germany' id='41' name='A. thaliana'><sample id='641' time='1' unit='Hour'><average max='2134.0057294921876' min='2134.0057294921876' replicates='1' stddev='NaN' unit='mm2/rosette'>2134.0057294921876</average><data replicates='1' unit='mm2/rosette'>2134.0057294921876</data></sample></line><line experimentname='Sulpice dataset A' coordinator='Anja' startdate='29.02.12 00:00' importdate='29.02.12 09:08' genotype='Pr0' growthconditions='Germany' id='42' name='A. thaliana'><sample id='642' time='1' unit='Hour'><average max='1156.2638026428224' min='1156.2638026428224' replicates='1' stddev='NaN' unit='mm2/rosette'>1156.2638026428224</average><data replicates='1' unit='mm2/rosette'>1156.2638026428224</data></sample></line><line experimentname='Sulpice dataset A' coordinator='Anja' startdate='29.02.12 00:00' importdate='29.02.12 09:08' genotype='Pt0' growthconditions='Germany' id='43' name='A. thaliana'><sample id='643' time='1' unit='Hour'><average max='2476.8901464843752' min='2476.8901464843752' replicates='1' stddev='NaN' unit='mm2/rosette'>2476.8901464843752</average><data replicates='1' unit='mm2/rosette'>2476.8901464843752</data></sample></line><line experimentname='Sulpice dataset A' coordinator='Anja' startdate='29.02.12 00:00' importdate='29.02.12 09:08' genotype='Pyl1' growthconditions='France' id='44' name='A. thaliana'><sample id='644' time='1' unit='Hour'><average max='NaN' min='NaN' replicates='1' stddev='NaN' unit='mm2/rosette'>NaN</average><data replicates='1' unit='mm2/rosette'>NaN</data></sample></line><line experimentname='Sulpice dataset A' coordinator='Anja' startdate='29.02.12 00:00' importdate='29.02.12 09:08' genotype='Ra0' growthconditions='France' id='45' name='A. thaliana'><sample id='645' time='1' unit='Hour'><average max='3088.49295703125' min='3088.49295703125' replicates='1' stddev='NaN' unit='mm2/rosette'>3088.49295703125</average><data replicates='1' unit='mm2/rosette'>3088.49295703125</data></sample></line><line experimentname='Sulpice dataset A' coordinator='Anja' startdate='29.02.12 00:00' importdate='29.02.12 09:08' genotype='RLD1' growthconditions='Netherlas' id='46' name='A. thaliana'><sample id='646' time='1' unit='Hour'><average max='2871.30237890625' min='2871.30237890625' replicates='1' stddev='NaN' unit='mm2/rosette'>2871.30237890625</average><data replicates='1' unit='mm2/rosette'>2871.30237890625</data></sample></line><line experimentname='Sulpice dataset A' coordinator='Anja' startdate='29.02.12 00:00' importdate='29.02.12 09:08' genotype='Ty0' growthconditions='United Kingdom' id='47' name='A. thaliana'><sample id='647' time='1' unit='Hour'><average max='2012.1695419921878' min='2012.1695419921878' replicates='1' stddev='NaN' unit='mm2/rosette'>2012.1695419921878</average><data replicates='1' unit='mm2/rosette'>2012.1695419921878</data></sample></line><line experimentname='Sulpice dataset A' coordinator='Anja' startdate='29.02.12 00:00' importdate='29.02.12 09:08' genotype='Wc2' growthconditions='Germany' id='48' name='A. thaliana'><sample id='648' time='1' unit='Hour'><average max='3625.3538085937503' min='3625.3538085937503' replicates='1' stddev='NaN' unit='mm2/rosette'>3625.3538085937503</average><data replicates='1' unit='mm2/rosette'>3625.3538085937503</data></sample></line><line experimentname='Sulpice dataset A' coordinator='Anja' startdate='29.02.12 00:00' importdate='29.02.12 09:08' genotype='Wei1' growthconditions='Switzerla' id='49' name='A. thaliana'><sample id='649' time='1' unit='Hour'><average max='3692.53747265625' min='3692.53747265625' replicates='1' stddev='NaN' unit='mm2/rosette'>3692.53747265625</average><data replicates='1' unit='mm2/rosette'>3692.53747265625</data></sample></line><line experimentname='Sulpice dataset A' coordinator='Anja' startdate='29.02.12 00:00' importdate='29.02.12 09:08' genotype='Wt5' growthconditions='Germany' id='50' name='A. thaliana'><sample id='650' time='1' unit='Hour'><average max='2692.099512054443' min='2692.099512054443' replicates='1' stddev='NaN' unit='mm2/rosette'>2692.099512054443</average><data replicates='1' unit='mm2/rosette'>2692.099512054443</data></sample></line></substance>@"
    ]
  ]
  node [
    id 14
    zlevel -1

    charting [
      background_color "#000000"
      domainAxis "[unit]"
      empty_border_width 2.0
      empty_border_width_vert 2.0
      maxRange 1.0
      max_charts_in_column -1
      minRange 0.0
      rangeAxis "[unit]"
      rangeStepSize 0.0
      show_legend "false"
      useCustomRange "false"
      useCustomRangeSteps "false"
    ]
    graphics [
      x 2762.1236447610045
      y 502.89935347746746
      w 120.0
      h 120.0
      fill "#CCFFCC"
      outline "#000000"
      component "chart2d_type3"
      frameThickness 1.0
      gradient 0.0
      rounding 5.0
      type "rectangle"
    ]
    label "Leu"
    labelgraphics [
      alignment "center"
      anchor "t"
      color "#000000"
      fontName "Arial"
      fontSize 12
      fontStyle "plain"
      type "text"
    ]
    labelgraphics1 [
      alignment "center"
      anchor "hidden"
      color "#000000"
      fontName "Arial"
      fontSize 12
      fontStyle "plain"
      position [
        localAlign 0.0
        relHor 0.0
        relVert 0.0
      ]
      text "metabolite"
      type "text"
    ]
    mapping [
      measurementdata "<substance id='column 40' name='Leu'><line experimentname='Sulpice dataset A' coordinator='Anja' startdate='29.02.12 00:00' importdate='29.02.12 09:08' genotype='Aa0' growthconditions='Germany' id='1' name='A. thaliana'><sample id='651' time='1' unit='Hour'><average max='NaN' min='NaN' replicates='1' stddev='NaN' unit='µmol/g FW'>NaN</average><data replicates='1' unit='µmol/g FW'>NaN</data></sample></line><line experimentname='Sulpice dataset A' coordinator='Anja' startdate='29.02.12 00:00' importdate='29.02.12 09:08' genotype='An2' growthconditions='Belgium' id='2' name='A. thaliana'><sample id='652' time='1' unit='Hour'><average max='NaN' min='NaN' replicates='1' stddev='NaN' unit='µmol/g FW'>NaN</average><data replicates='1' unit='µmol/g FW'>NaN</data></sample></line><line experimentname='Sulpice dataset A' coordinator='Anja' startdate='29.02.12 00:00' importdate='29.02.12 09:08' genotype='Ang0' growthconditions='Belgium' id='3' name='A. thaliana'><sample id='653' time='1' unit='Hour'><average max='0.5249205643286284' min='0.5249205643286284' replicates='1' stddev='NaN' unit='µmol/g FW'>0.5249205643286284</average><data replicates='1' unit='µmol/g FW'>0.5249205643286284</data></sample></line><line experimentname='Sulpice dataset A' coordinator='Anja' startdate='29.02.12 00:00' importdate='29.02.12 09:08' genotype='Be0' growthconditions='Germany' id='4' name='A. thaliana'><sample id='654' time='1' unit='Hour'><average max='0.3052155403736163' min='0.3052155403736163' replicates='1' stddev='NaN' unit='µmol/g FW'>0.3052155403736163</average><data replicates='1' unit='µmol/g FW'>0.3052155403736163</data></sample></line><line experimentname='Sulpice dataset A' coordinator='Anja' startdate='29.02.12 00:00' importdate='29.02.12 09:08' genotype='Bsch2' growthconditions='Germany' id='5' name='A. thaliana'><sample id='655' time='1' unit='Hour'><average max='0.5403789778573367' min='0.5403789778573367' replicates='1' stddev='NaN' unit='µmol/g FW'>0.5403789778573367</average><data replicates='1' unit='µmol/g FW'>0.5403789778573367</data></sample></line><line experimentname='Sulpice dataset A' coordinator='Anja' startdate='29.02.12 00:00' importdate='29.02.12 09:08' genotype='Bu2' growthconditions='Germany' id='6' name='A. thaliana'><sample id='656' time='1' unit='Hour'><average max='0.5343689556651378' min='0.5343689556651378' replicates='1' stddev='NaN' unit='µmol/g FW'>0.5343689556651378</average><data replicates='1' unit='µmol/g FW'>0.5343689556651378</data></sample></line><line experimentname='Sulpice dataset A' coordinator='Anja' startdate='29.02.12 00:00' importdate='29.02.12 09:08' genotype='Bu6' growthconditions='Germany' id='7' name='A. thaliana'><sample id='657' time='1' unit='Hour'><average max='NaN' min='NaN' replicates='1' stddev='NaN' unit='µmol/g FW'>NaN</average><data replicates='1' unit='µmol/g FW'>NaN</data></sample></line><line experimentname='Sulpice dataset A' coordinator='Anja' startdate='29.02.12 00:00' importdate='29.02.12 09:08' genotype='Bur0' growthconditions='Irela' id='8' name='A. thaliana'><sample id='658' time='1' unit='Hour'><average max='0.7713465711878074' min='0.7713465711878074' replicates='1' stddev='NaN' unit='µmol/g FW'>0.7713465711878074</average><data replicates='1' unit='µmol/g FW'>0.7713465711878074</data></sample></line><line experimentname='Sulpice dataset A' coordinator='Anja' startdate='29.02.12 00:00' importdate='29.02.12 09:08' genotype='Da0' growthconditions='Germany' id='9' name='A. thaliana'><sample id='659' time='1' unit='Hour'><average max='0.5342056878425506' min='0.5342056878425506' replicates='1' stddev='NaN' unit='µmol/g FW'>0.5342056878425506</average><data replicates='1' unit='µmol/g FW'>0.5342056878425506</data></sample></line><line experimentname='Sulpice dataset A' coordinator='Anja' startdate='29.02.12 00:00' importdate='29.02.12 09:08' genotype='Edi0' growthconditions='United Kingdom' id='10' name='A. thaliana'><sample id='660' time='1' unit='Hour'><average max='0.3868517917203642' min='0.3868517917203642' replicates='1' stddev='NaN' unit='µmol/g FW'>0.3868517917203642</average><data replicates='1' unit='µmol/g FW'>0.3868517917203642</data></sample></line><line experimentname='Sulpice dataset A' coordinator='Anja' startdate='29.02.12 00:00' importdate='29.02.12 09:08' genotype='Ei2' growthconditions='Germany' id='11' name='A. thaliana'><sample id='661' time='1' unit='Hour'><average max='0.790286731199792' min='0.790286731199792' replicates='1' stddev='NaN' unit='µmol/g FW'>0.790286731199792</average><data replicates='1' unit='µmol/g FW'>0.790286731199792</data></sample></line><line experimentname='Sulpice dataset A' coordinator='Anja' startdate='29.02.12 00:00' importdate='29.02.12 09:08' genotype='Ei4' growthconditions='Germany' id='12' name='A. thaliana'><sample id='662' time='1' unit='Hour'><average max='NaN' min='NaN' replicates='1' stddev='NaN' unit='µmol/g FW'>NaN</average><data replicates='1' unit='µmol/g FW'>NaN</data></sample></line><line experimentname='Sulpice dataset A' coordinator='Anja' startdate='29.02.12 00:00' importdate='29.02.12 09:08' genotype='El0' growthconditions='Germany' id='13' name='A. thaliana'><sample id='663' time='1' unit='Hour'><average max='0.4839404246250085' min='0.4839404246250085' replicates='1' stddev='NaN' unit='µmol/g FW'>0.4839404246250085</average><data replicates='1' unit='µmol/g FW'>0.4839404246250085</data></sample></line><line experimentname='Sulpice dataset A' coordinator='Anja' startdate='29.02.12 00:00' importdate='29.02.12 09:08' genotype='EnkheimD' growthconditions='Germany' id='14' name='A. thaliana'><sample id='664' time='1' unit='Hour'><average max='0.4683049775582435' min='0.4683049775582435' replicates='1' stddev='NaN' unit='µmol/g FW'>0.4683049775582435</average><data replicates='1' unit='µmol/g FW'>0.4683049775582435</data></sample></line><line experimentname='Sulpice dataset A' coordinator='Anja' startdate='29.02.12 00:00' importdate='29.02.12 09:08' genotype='Ep0' growthconditions='Germany' id='15' name='A. thaliana'><sample id='665' time='1' unit='Hour'><average max='0.4154148064263283' min='0.4154148064263283' replicates='1' stddev='NaN' unit='µmol/g FW'>0.4154148064263283</average><data replicates='1' unit='µmol/g FW'>0.4154148064263283</data></sample></line><line experimentname='Sulpice dataset A' coordinator='Anja' startdate='29.02.12 00:00' importdate='29.02.12 09:08' genotype='Ga0' growthconditions='Germany' id='16' name='A. thaliana'><sample id='666' time='1' unit='Hour'><average max='NaN' min='NaN' replicates='1' stddev='NaN' unit='µmol/g FW'>NaN</average><data replicates='1' unit='µmol/g FW'>NaN</data></sample></line><line experimentname='Sulpice dataset A' coordinator='Anja' startdate='29.02.12 00:00' importdate='29.02.12 09:08' genotype='Goe2' growthconditions='Germany' id='17' name='A. thaliana'><sample id='667' time='1' unit='Hour'><average max='NaN' min='NaN' replicates='1' stddev='NaN' unit='µmol/g FW'>NaN</average><data replicates='1' unit='µmol/g FW'>NaN</data></sample></line><line experimentname='Sulpice dataset A' coordinator='Anja' startdate='29.02.12 00:00' importdate='29.02.12 09:08' genotype='GOT7' growthconditions='Germany' id='18' name='A. thaliana'><sample id='668' time='1' unit='Hour'><average max='0.4961478342322224' min='0.4961478342322224' replicates='1' stddev='NaN' unit='µmol/g FW'>0.4961478342322224</average><data replicates='1' unit='µmol/g FW'>0.4961478342322224</data></sample></line><line experimentname='Sulpice dataset A' coordinator='Anja' startdate='29.02.12 00:00' importdate='29.02.12 09:08' genotype='Gue0' growthconditions='Germany' id='19' name='A. thaliana'><sample id='669' time='1' unit='Hour'><average max='NaN' min='NaN' replicates='1' stddev='NaN' unit='µmol/g FW'>NaN</average><data replicates='1' unit='µmol/g FW'>NaN</data></sample></line><line experimentname='Sulpice dataset A' coordinator='Anja' startdate='29.02.12 00:00' importdate='29.02.12 09:08' genotype='Gy0' growthconditions='France' id='20' name='A. thaliana'><sample id='670' time='1' unit='Hour'><average max='1.739549666299075' min='1.739549666299075' replicates='1' stddev='NaN' unit='µmol/g FW'>1.739549666299075</average><data replicates='1' unit='µmol/g FW'>1.739549666299075</data></sample></line><line experimentname='Sulpice dataset A' coordinator='Anja' startdate='29.02.12 00:00' importdate='29.02.12 09:08' genotype='Hi3' growthconditions='Germany' id='21' name='A. thaliana'><sample id='671' time='1' unit='Hour'><average max='NaN' min='NaN' replicates='1' stddev='NaN' unit='µmol/g FW'>NaN</average><data replicates='1' unit='µmol/g FW'>NaN</data></sample></line><line experimentname='Sulpice dataset A' coordinator='Anja' startdate='29.02.12 00:00' importdate='29.02.12 09:08' genotype='Hs0' growthconditions='Germany' id='22' name='A. thaliana'><sample id='672' time='1' unit='Hour'><average max='NaN' min='NaN' replicates='1' stddev='NaN' unit='µmol/g FW'>NaN</average><data replicates='1' unit='µmol/g FW'>NaN</data></sample></line><line experimentname='Sulpice dataset A' coordinator='Anja' startdate='29.02.12 00:00' importdate='29.02.12 09:08' genotype='Is1' growthconditions='Germany' id='23' name='A. thaliana'><sample id='673' time='1' unit='Hour'><average max='0.4402687438437957' min='0.4402687438437957' replicates='1' stddev='NaN' unit='µmol/g FW'>0.4402687438437957</average><data replicates='1' unit='µmol/g FW'>0.4402687438437957</data></sample></line><line experimentname='Sulpice dataset A' coordinator='Anja' startdate='29.02.12 00:00' importdate='29.02.12 09:08' genotype='Kl0' growthconditions='Germany' id='24' name='A. thaliana'><sample id='674' time='1' unit='Hour'><average max='0.4887196056815538' min='0.4887196056815538' replicates='1' stddev='NaN' unit='µmol/g FW'>0.4887196056815538</average><data replicates='1' unit='µmol/g FW'>0.4887196056815538</data></sample></line><line experimentname='Sulpice dataset A' coordinator='Anja' startdate='29.02.12 00:00' importdate='29.02.12 09:08' genotype='Ko2' growthconditions='Denmark' id='25' name='A. thaliana'><sample id='675' time='1' unit='Hour'><average max='NaN' min='NaN' replicates='1' stddev='NaN' unit='µmol/g FW'>NaN</average><data replicates='1' unit='µmol/g FW'>NaN</data></sample></line><line experimentname='Sulpice dataset A' coordinator='Anja' startdate='29.02.12 00:00' importdate='29.02.12 09:08' genotype='Lan0' growthconditions='United Kingdom' id='26' name='A. thaliana'><sample id='676' time='1' unit='Hour'><average max='0.4382836556756888' min='0.4382836556756888' replicates='1' stddev='NaN' unit='µmol/g FW'>0.4382836556756888</average><data replicates='1' unit='µmol/g FW'>0.4382836556756888</data></sample></line><line experimentname='Sulpice dataset A' coordinator='Anja' startdate='29.02.12 00:00' importdate='29.02.12 09:08' genotype='Ler1' growthconditions='Germany' id='27' name='A. thaliana'><sample id='677' time='1' unit='Hour'><average max='0.5275530670610257' min='0.5275530670610257' replicates='1' stddev='NaN' unit='µmol/g FW'>0.5275530670610257</average><data replicates='1' unit='µmol/g FW'>0.5275530670610257</data></sample></line><line experimentname='Sulpice dataset A' coordinator='Anja' startdate='29.02.12 00:00' importdate='29.02.12 09:08' genotype='Li5:3' growthconditions='Germany' id='28' name='A. thaliana'><sample id='678' time='1' unit='Hour'><average max='NaN' min='NaN' replicates='1' stddev='NaN' unit='µmol/g FW'>NaN</average><data replicates='1' unit='µmol/g FW'>NaN</data></sample></line><line experimentname='Sulpice dataset A' coordinator='Anja' startdate='29.02.12 00:00' importdate='29.02.12 09:08' genotype='Lm' growthconditions='France' id='29' name='A. thaliana'><sample id='679' time='1' unit='Hour'><average max='0.7078965774330419' min='0.7078965774330419' replicates='1' stddev='NaN' unit='µmol/g FW'>0.7078965774330419</average><data replicates='1' unit='µmol/g FW'>0.7078965774330419</data></sample></line><line experimentname='Sulpice dataset A' coordinator='Anja' startdate='29.02.12 00:00' importdate='29.02.12 09:08' genotype='Ma2' growthconditions='Germany' id='30' name='A. thaliana'><sample id='680' time='1' unit='Hour'><average max='NaN' min='NaN' replicates='1' stddev='NaN' unit='µmol/g FW'>NaN</average><data replicates='1' unit='µmol/g FW'>NaN</data></sample></line><line experimentname='Sulpice dataset A' coordinator='Anja' startdate='29.02.12 00:00' importdate='29.02.12 09:08' genotype='Me0' growthconditions='Germany' id='31' name='A. thaliana'><sample id='681' time='1' unit='Hour'><average max='NaN' min='NaN' replicates='1' stddev='NaN' unit='µmol/g FW'>NaN</average><data replicates='1' unit='µmol/g FW'>NaN</data></sample></line><line experimentname='Sulpice dataset A' coordinator='Anja' startdate='29.02.12 00:00' importdate='29.02.12 09:08' genotype='Mz0' growthconditions='Germany' id='32' name='A. thaliana'><sample id='682' time='1' unit='Hour'><average max='NaN' min='NaN' replicates='1' stddev='NaN' unit='µmol/g FW'>NaN</average><data replicates='1' unit='µmol/g FW'>NaN</data></sample></line><line experimentname='Sulpice dataset A' coordinator='Anja' startdate='29.02.12 00:00' importdate='29.02.12 09:08' genotype='NFA8' growthconditions='United Kingdom' id='33' name='A. thaliana'><sample id='683' time='1' unit='Hour'><average max='0.7221672616212542' min='0.7221672616212542' replicates='1' stddev='NaN' unit='µmol/g FW'>0.7221672616212542</average><data replicates='1' unit='µmol/g FW'>0.7221672616212542</data></sample></line><line experimentname='Sulpice dataset A' coordinator='Anja' startdate='29.02.12 00:00' importdate='29.02.12 09:08' genotype='No0' growthconditions='Germany' id='34' name='A. thaliana'><sample id='684' time='1' unit='Hour'><average max='0.6243851094343482' min='0.6243851094343482' replicates='1' stddev='NaN' unit='µmol/g FW'>0.6243851094343482</average><data replicates='1' unit='µmol/g FW'>0.6243851094343482</data></sample></line><line experimentname='Sulpice dataset A' coordinator='Anja' startdate='29.02.12 00:00' importdate='29.02.12 09:08' genotype='Nok1' growthconditions='Netherlas' id='35' name='A. thaliana'><sample id='685' time='1' unit='Hour'><average max='NaN' min='NaN' replicates='1' stddev='NaN' unit='µmol/g FW'>NaN</average><data replicates='1' unit='µmol/g FW'>NaN</data></sample></line><line experimentname='Sulpice dataset A' coordinator='Anja' startdate='29.02.12 00:00' importdate='29.02.12 09:08' genotype='Nok2' growthconditions='Netherlas' id='36' name='A. thaliana'><sample id='686' time='1' unit='Hour'><average max='NaN' min='NaN' replicates='1' stddev='NaN' unit='µmol/g FW'>NaN</average><data replicates='1' unit='µmol/g FW'>NaN</data></sample></line><line experimentname='Sulpice dataset A' coordinator='Anja' startdate='29.02.12 00:00' importdate='29.02.12 09:08' genotype='nok3' growthconditions='Netherlas' id='37' name='A. thaliana'><sample id='687' time='1' unit='Hour'><average max='NaN' min='NaN' replicates='1' stddev='NaN' unit='µmol/g FW'>NaN</average><data replicates='1' unit='µmol/g FW'>NaN</data></sample></line><line experimentname='Sulpice dataset A' coordinator='Anja' startdate='29.02.12 00:00' importdate='29.02.12 09:08' genotype='Nw3' growthconditions='Germany' id='38' name='A. thaliana'><sample id='688' time='1' unit='Hour'><average max='NaN' min='NaN' replicates='1' stddev='NaN' unit='µmol/g FW'>NaN</average><data replicates='1' unit='µmol/g FW'>NaN</data></sample></line><line experimentname='Sulpice dataset A' coordinator='Anja' startdate='29.02.12 00:00' importdate='29.02.12 09:08' genotype='Old1' growthconditions='Germany' id='39' name='A. thaliana'><sample id='689' time='1' unit='Hour'><average max='0.6390861992779804' min='0.6390861992779804' replicates='1' stddev='NaN' unit='µmol/g FW'>0.6390861992779804</average><data replicates='1' unit='µmol/g FW'>0.6390861992779804</data></sample></line><line experimentname='Sulpice dataset A' coordinator='Anja' startdate='29.02.12 00:00' importdate='29.02.12 09:08' genotype='Ove0' growthconditions='Germany' id='40' name='A. thaliana'><sample id='690' time='1' unit='Hour'><average max='0.5286417504156825' min='0.5286417504156825' replicates='1' stddev='NaN' unit='µmol/g FW'>0.5286417504156825</average><data replicates='1' unit='µmol/g FW'>0.5286417504156825</data></sample></line><line experimentname='Sulpice dataset A' coordinator='Anja' startdate='29.02.12 00:00' importdate='29.02.12 09:08' genotype='Po0' growthconditions='Germany' id='41' name='A. thaliana'><sample id='691' time='1' unit='Hour'><average max='0.33149249405819725' min='0.33149249405819725' replicates='1' stddev='NaN' unit='µmol/g FW'>0.33149249405819725</average><data replicates='1' unit='µmol/g FW'>0.33149249405819725</data></sample></line><line experimentname='Sulpice dataset A' coordinator='Anja' startdate='29.02.12 00:00' importdate='29.02.12 09:08' genotype='Pr0' growthconditions='Germany' id='42' name='A. thaliana'><sample id='692' time='1' unit='Hour'><average max='NaN' min='NaN' replicates='1' stddev='NaN' unit='µmol/g FW'>NaN</average><data replicates='1' unit='µmol/g FW'>NaN</data></sample></line><line experimentname='Sulpice dataset A' coordinator='Anja' startdate='29.02.12 00:00' importdate='29.02.12 09:08' genotype='Pt0' growthconditions='Germany' id='43' name='A. thaliana'><sample id='693' time='1' unit='Hour'><average max='NaN' min='NaN' replicates='1' stddev='NaN' unit='µmol/g FW'>NaN</average><data replicates='1' unit='µmol/g FW'>NaN</data></sample></line><line experimentname='Sulpice dataset A' coordinator='Anja' startdate='29.02.12 00:00' importdate='29.02.12 09:08' genotype='Pyl1' growthconditions='France' id='44' name='A. thaliana'><sample id='694' time='1' unit='Hour'><average max='0.37003307657484635' min='0.37003307657484635' replicates='1' stddev='NaN' unit='µmol/g FW'>0.37003307657484635</average><data replicates='1' unit='µmol/g FW'>0.37003307657484635</data></sample></line><line experimentname='Sulpice dataset A' coordinator='Anja' startdate='29.02.12 00:00' importdate='29.02.12 09:08' genotype='Ra0' growthconditions='France' id='45' name='A. thaliana'><sample id='695' time='1' unit='Hour'><average max='NaN' min='NaN' replicates='1' stddev='NaN' unit='µmol/g FW'>NaN</average><data replicates='1' unit='µmol/g FW'>NaN</data></sample></line><line experimentname='Sulpice dataset A' coordinator='Anja' startdate='29.02.12 00:00' importdate='29.02.12 09:08' genotype='RLD1' growthconditions='Netherlas' id='46' name='A. thaliana'><sample id='696' time='1' unit='Hour'><average max='0.47676016295209456' min='0.47676016295209456' replicates='1' stddev='NaN' unit='µmol/g FW'>0.47676016295209456</average><data replicates='1' unit='µmol/g FW'>0.47676016295209456</data></sample></line><line experimentname='Sulpice dataset A' coordinator='Anja' startdate='29.02.12 00:00' importdate='29.02.12 09:08' genotype='Ty0' growthconditions='United Kingdom' id='47' name='A. thaliana'><sample id='697' time='1' unit='Hour'><average max='0.7826196425097344' min='0.7826196425097344' replicates='1' stddev='NaN' unit='µmol/g FW'>0.7826196425097344</average><data replicates='1' unit='µmol/g FW'>0.7826196425097344</data></sample></line><line experimentname='Sulpice dataset A' coordinator='Anja' startdate='29.02.12 00:00' importdate='29.02.12 09:08' genotype='Wc2' growthconditions='Germany' id='48' name='A. thaliana'><sample id='698' time='1' unit='Hour'><average max='0.4847625923423708' min='0.4847625923423708' replicates='1' stddev='NaN' unit='µmol/g FW'>0.4847625923423708</average><data replicates='1' unit='µmol/g FW'>0.4847625923423708</data></sample></line><line experimentname='Sulpice dataset A' coordinator='Anja' startdate='29.02.12 00:00' importdate='29.02.12 09:08' genotype='Wei1' growthconditions='Switzerla' id='49' name='A. thaliana'><sample id='699' time='1' unit='Hour'><average max='NaN' min='NaN' replicates='1' stddev='NaN' unit='µmol/g FW'>NaN</average><data replicates='1' unit='µmol/g FW'>NaN</data></sample></line><line experimentname='Sulpice dataset A' coordinator='Anja' startdate='29.02.12 00:00' importdate='29.02.12 09:08' genotype='Wt5' growthconditions='Germany' id='50' name='A. thaliana'><sample id='700' time='1' unit='Hour'><average max='NaN' min='NaN' replicates='1' stddev='NaN' unit='µmol/g FW'>NaN</average><data replicates='1' unit='µmol/g FW'>NaN</data></sample></line></substance>@"
    ]
  ]
  node [
    id 15
    zlevel -1

    charting [
      background_color "#000000"
      domainAxis "[unit]"
      empty_border_width 2.0
      empty_border_width_vert 2.0
      maxRange 1.0
      max_charts_in_column -1
      minRange 0.0
      rangeAxis "[unit]"
      rangeStepSize 0.0
      show_legend "false"
      useCustomRange "false"
      useCustomRangeSteps "false"
    ]
    graphics [
      x 2635.863400470598
      y 578.5768315461819
      w 120.0
      h 120.0
      fill "#CCFFCC"
      outline "#000000"
      component "chart2d_type3"
      frameThickness 1.0
      gradient 0.0
      rounding 5.0
      type "rectangle"
    ]
    label "Put"
    labelgraphics [
      alignment "center"
      anchor "t"
      color "#000000"
      fontName "Arial"
      fontSize 12
      fontStyle "plain"
      type "text"
    ]
    labelgraphics1 [
      alignment "center"
      anchor "hidden"
      color "#000000"
      fontName "Arial"
      fontSize 12
      fontStyle "plain"
      position [
        localAlign 0.0
        relHor 0.0
        relVert 0.0
      ]
      text "metabolite"
      type "text"
    ]
    mapping [
      measurementdata "<substance id='column 54' name='Put'><line experimentname='Sulpice dataset A' coordinator='Anja' startdate='29.02.12 00:00' importdate='29.02.12 09:08' genotype='Aa0' growthconditions='Germany' id='1' name='A. thaliana'><sample id='701' time='1' unit='Hour'><average max='NaN' min='NaN' replicates='1' stddev='NaN' unit='µmol/g FW'>NaN</average><data replicates='1' unit='µmol/g FW'>NaN</data></sample></line><line experimentname='Sulpice dataset A' coordinator='Anja' startdate='29.02.12 00:00' importdate='29.02.12 09:08' genotype='An2' growthconditions='Belgium' id='2' name='A. thaliana'><sample id='702' time='1' unit='Hour'><average max='NaN' min='NaN' replicates='1' stddev='NaN' unit='µmol/g FW'>NaN</average><data replicates='1' unit='µmol/g FW'>NaN</data></sample></line><line experimentname='Sulpice dataset A' coordinator='Anja' startdate='29.02.12 00:00' importdate='29.02.12 09:08' genotype='Ang0' growthconditions='Belgium' id='3' name='A. thaliana'><sample id='703' time='1' unit='Hour'><average max='0.749930159485974' min='0.749930159485974' replicates='1' stddev='NaN' unit='µmol/g FW'>0.749930159485974</average><data replicates='1' unit='µmol/g FW'>0.749930159485974</data></sample></line><line experimentname='Sulpice dataset A' coordinator='Anja' startdate='29.02.12 00:00' importdate='29.02.12 09:08' genotype='Be0' growthconditions='Germany' id='4' name='A. thaliana'><sample id='704' time='1' unit='Hour'><average max='0.9104922558097779' min='0.9104922558097779' replicates='1' stddev='NaN' unit='µmol/g FW'>0.9104922558097779</average><data replicates='1' unit='µmol/g FW'>0.9104922558097779</data></sample></line><line experimentname='Sulpice dataset A' coordinator='Anja' startdate='29.02.12 00:00' importdate='29.02.12 09:08' genotype='Bsch2' growthconditions='Germany' id='5' name='A. thaliana'><sample id='705' time='1' unit='Hour'><average max='1.3881152247800248' min='1.3881152247800248' replicates='1' stddev='NaN' unit='µmol/g FW'>1.3881152247800248</average><data replicates='1' unit='µmol/g FW'>1.3881152247800248</data></sample></line><line experimentname='Sulpice dataset A' coordinator='Anja' startdate='29.02.12 00:00' importdate='29.02.12 09:08' genotype='Bu2' growthconditions='Germany' id='6' name='A. thaliana'><sample id='706' time='1' unit='Hour'><average max='1.676924869960655' min='1.676924869960655' replicates='1' stddev='NaN' unit='µmol/g FW'>1.676924869960655</average><data replicates='1' unit='µmol/g FW'>1.676924869960655</data></sample></line><line experimentname='Sulpice dataset A' coordinator='Anja' startdate='29.02.12 00:00' importdate='29.02.12 09:08' genotype='Bu6' growthconditions='Germany' id='7' name='A. thaliana'><sample id='707' time='1' unit='Hour'><average max='NaN' min='NaN' replicates='1' stddev='NaN' unit='µmol/g FW'>NaN</average><data replicates='1' unit='µmol/g FW'>NaN</data></sample></line><line experimentname='Sulpice dataset A' coordinator='Anja' startdate='29.02.12 00:00' importdate='29.02.12 09:08' genotype='Bur0' growthconditions='Irela' id='8' name='A. thaliana'><sample id='708' time='1' unit='Hour'><average max='0.7467282055653761' min='0.7467282055653761' replicates='1' stddev='NaN' unit='µmol/g FW'>0.7467282055653761</average><data replicates='1' unit='µmol/g FW'>0.7467282055653761</data></sample></line><line experimentname='Sulpice dataset A' coordinator='Anja' startdate='29.02.12 00:00' importdate='29.02.12 09:08' genotype='Da0' growthconditions='Germany' id='9' name='A. thaliana'><sample id='709' time='1' unit='Hour'><average max='0.6533835833232714' min='0.6533835833232714' replicates='1' stddev='NaN' unit='µmol/g FW'>0.6533835833232714</average><data replicates='1' unit='µmol/g FW'>0.6533835833232714</data></sample></line><line experimentname='Sulpice dataset A' coordinator='Anja' startdate='29.02.12 00:00' importdate='29.02.12 09:08' genotype='Edi0' growthconditions='United Kingdom' id='10' name='A. thaliana'><sample id='710' time='1' unit='Hour'><average max='1.1809037030801797' min='1.1809037030801797' replicates='1' stddev='NaN' unit='µmol/g FW'>1.1809037030801797</average><data replicates='1' unit='µmol/g FW'>1.1809037030801797</data></sample></line><line experimentname='Sulpice dataset A' coordinator='Anja' startdate='29.02.12 00:00' importdate='29.02.12 09:08' genotype='Ei2' growthconditions='Germany' id='11' name='A. thaliana'><sample id='711' time='1' unit='Hour'><average max='1.4524453832050281' min='1.4524453832050281' replicates='1' stddev='NaN' unit='µmol/g FW'>1.4524453832050281</average><data replicates='1' unit='µmol/g FW'>1.4524453832050281</data></sample></line><line experimentname='Sulpice dataset A' coordinator='Anja' startdate='29.02.12 00:00' importdate='29.02.12 09:08' genotype='Ei4' growthconditions='Germany' id='12' name='A. thaliana'><sample id='712' time='1' unit='Hour'><average max='NaN' min='NaN' replicates='1' stddev='NaN' unit='µmol/g FW'>NaN</average><data replicates='1' unit='µmol/g FW'>NaN</data></sample></line><line experimentname='Sulpice dataset A' coordinator='Anja' startdate='29.02.12 00:00' importdate='29.02.12 09:08' genotype='El0' growthconditions='Germany' id='13' name='A. thaliana'><sample id='713' time='1' unit='Hour'><average max='0.8359441620325727' min='0.8359441620325727' replicates='1' stddev='NaN' unit='µmol/g FW'>0.8359441620325727</average><data replicates='1' unit='µmol/g FW'>0.8359441620325727</data></sample></line><line experimentname='Sulpice dataset A' coordinator='Anja' startdate='29.02.12 00:00' importdate='29.02.12 09:08' genotype='EnkheimD' growthconditions='Germany' id='14' name='A. thaliana'><sample id='714' time='1' unit='Hour'><average max='1.124552647948018' min='1.124552647948018' replicates='1' stddev='NaN' unit='µmol/g FW'>1.124552647948018</average><data replicates='1' unit='µmol/g FW'>1.124552647948018</data></sample></line><line experimentname='Sulpice dataset A' coordinator='Anja' startdate='29.02.12 00:00' importdate='29.02.12 09:08' genotype='Ep0' growthconditions='Germany' id='15' name='A. thaliana'><sample id='715' time='1' unit='Hour'><average max='1.1606976826093038' min='1.1606976826093038' replicates='1' stddev='NaN' unit='µmol/g FW'>1.1606976826093038</average><data replicates='1' unit='µmol/g FW'>1.1606976826093038</data></sample></line><line experimentname='Sulpice dataset A' coordinator='Anja' startdate='29.02.12 00:00' importdate='29.02.12 09:08' genotype='Ga0' growthconditions='Germany' id='16' name='A. thaliana'><sample id='716' time='1' unit='Hour'><average max='NaN' min='NaN' replicates='1' stddev='NaN' unit='µmol/g FW'>NaN</average><data replicates='1' unit='µmol/g FW'>NaN</data></sample></line><line experimentname='Sulpice dataset A' coordinator='Anja' startdate='29.02.12 00:00' importdate='29.02.12 09:08' genotype='Goe2' growthconditions='Germany' id='17' name='A. thaliana'><sample id='717' time='1' unit='Hour'><average max='2.7667239718382' min='2.7667239718382' replicates='1' stddev='NaN' unit='µmol/g FW'>2.7667239718382</average><data replicates='1' unit='µmol/g FW'>2.7667239718382</data></sample></line><line experimentname='Sulpice dataset A' coordinator='Anja' startdate='29.02.12 00:00' importdate='29.02.12 09:08' genotype='GOT7' growthconditions='Germany' id='18' name='A. thaliana'><sample id='718' time='1' unit='Hour'><average max='0.4380324966982748' min='0.4380324966982748' replicates='1' stddev='NaN' unit='µmol/g FW'>0.4380324966982748</average><data replicates='1' unit='µmol/g FW'>0.4380324966982748</data></sample></line><line experimentname='Sulpice dataset A' coordinator='Anja' startdate='29.02.12 00:00' importdate='29.02.12 09:08' genotype='Gue0' growthconditions='Germany' id='19' name='A. thaliana'><sample id='719' time='1' unit='Hour'><average max='NaN' min='NaN' replicates='1' stddev='NaN' unit='µmol/g FW'>NaN</average><data replicates='1' unit='µmol/g FW'>NaN</data></sample></line><line experimentname='Sulpice dataset A' coordinator='Anja' startdate='29.02.12 00:00' importdate='29.02.12 09:08' genotype='Gy0' growthconditions='France' id='20' name='A. thaliana'><sample id='720' time='1' unit='Hour'><average max='1.3590683173733416' min='1.3590683173733416' replicates='1' stddev='NaN' unit='µmol/g FW'>1.3590683173733416</average><data replicates='1' unit='µmol/g FW'>1.3590683173733416</data></sample></line><line experimentname='Sulpice dataset A' coordinator='Anja' startdate='29.02.12 00:00' importdate='29.02.12 09:08' genotype='Hi3' growthconditions='Germany' id='21' name='A. thaliana'><sample id='721' time='1' unit='Hour'><average max='0.7731536035239268' min='0.7731536035239268' replicates='1' stddev='NaN' unit='µmol/g FW'>0.7731536035239268</average><data replicates='1' unit='µmol/g FW'>0.7731536035239268</data></sample></line><line experimentname='Sulpice dataset A' coordinator='Anja' startdate='29.02.12 00:00' importdate='29.02.12 09:08' genotype='Hs0' growthconditions='Germany' id='22' name='A. thaliana'><sample id='722' time='1' unit='Hour'><average max='NaN' min='NaN' replicates='1' stddev='NaN' unit='µmol/g FW'>NaN</average><data replicates='1' unit='µmol/g FW'>NaN</data></sample></line><line experimentname='Sulpice dataset A' coordinator='Anja' startdate='29.02.12 00:00' importdate='29.02.12 09:08' genotype='Is1' growthconditions='Germany' id='23' name='A. thaliana'><sample id='723' time='1' unit='Hour'><average max='0.885597364978664' min='0.885597364978664' replicates='1' stddev='NaN' unit='µmol/g FW'>0.885597364978664</average><data replicates='1' unit='µmol/g FW'>0.885597364978664</data></sample></line><line experimentname='Sulpice dataset A' coordinator='Anja' startdate='29.02.12 00:00' importdate='29.02.12 09:08' genotype='Kl0' growthconditions='Germany' id='24' name='A. thaliana'><sample id='724' time='1' unit='Hour'><average max='0.6378426627289564' min='0.6378426627289564' replicates='1' stddev='NaN' unit='µmol/g FW'>0.6378426627289564</average><data replicates='1' unit='µmol/g FW'>0.6378426627289564</data></sample></line><line experimentname='Sulpice dataset A' coordinator='Anja' startdate='29.02.12 00:00' importdate='29.02.12 09:08' genotype='Ko2' growthconditions='Denmark' id='25' name='A. thaliana'><sample id='725' time='1' unit='Hour'><average max='NaN' min='NaN' replicates='1' stddev='NaN' unit='µmol/g FW'>NaN</average><data replicates='1' unit='µmol/g FW'>NaN</data></sample></line><line experimentname='Sulpice dataset A' coordinator='Anja' startdate='29.02.12 00:00' importdate='29.02.12 09:08' genotype='Lan0' growthconditions='United Kingdom' id='26' name='A. thaliana'><sample id='726' time='1' unit='Hour'><average max='0.6304544818658767' min='0.6304544818658767' replicates='1' stddev='NaN' unit='µmol/g FW'>0.6304544818658767</average><data replicates='1' unit='µmol/g FW'>0.6304544818658767</data></sample></line><line experimentname='Sulpice dataset A' coordinator='Anja' startdate='29.02.12 00:00' importdate='29.02.12 09:08' genotype='Ler1' growthconditions='Germany' id='27' name='A. thaliana'><sample id='727' time='1' unit='Hour'><average max='0.6236381604563379' min='0.6236381604563379' replicates='1' stddev='NaN' unit='µmol/g FW'>0.6236381604563379</average><data replicates='1' unit='µmol/g FW'>0.6236381604563379</data></sample></line><line experimentname='Sulpice dataset A' coordinator='Anja' startdate='29.02.12 00:00' importdate='29.02.12 09:08' genotype='Li5:3' growthconditions='Germany' id='28' name='A. thaliana'><sample id='728' time='1' unit='Hour'><average max='NaN' min='NaN' replicates='1' stddev='NaN' unit='µmol/g FW'>NaN</average><data replicates='1' unit='µmol/g FW'>NaN</data></sample></line><line experimentname='Sulpice dataset A' coordinator='Anja' startdate='29.02.12 00:00' importdate='29.02.12 09:08' genotype='Lm' growthconditions='France' id='29' name='A. thaliana'><sample id='729' time='1' unit='Hour'><average max='1.1521582942960915' min='1.1521582942960915' replicates='1' stddev='NaN' unit='µmol/g FW'>1.1521582942960915</average><data replicates='1' unit='µmol/g FW'>1.1521582942960915</data></sample></line><line experimentname='Sulpice dataset A' coordinator='Anja' startdate='29.02.12 00:00' importdate='29.02.12 09:08' genotype='Ma2' growthconditions='Germany' id='30' name='A. thaliana'><sample id='730' time='1' unit='Hour'><average max='NaN' min='NaN' replicates='1' stddev='NaN' unit='µmol/g FW'>NaN</average><data replicates='1' unit='µmol/g FW'>NaN</data></sample></line><line experimentname='Sulpice dataset A' coordinator='Anja' startdate='29.02.12 00:00' importdate='29.02.12 09:08' genotype='Me0' growthconditions='Germany' id='31' name='A. thaliana'><sample id='731' time='1' unit='Hour'><average max='NaN' min='NaN' replicates='1' stddev='NaN' unit='µmol/g FW'>NaN</average><data replicates='1' unit='µmol/g FW'>NaN</data></sample></line><line experimentname='Sulpice dataset A' coordinator='Anja' startdate='29.02.12 00:00' importdate='29.02.12 09:08' genotype='Mz0' growthconditions='Germany' id='32' name='A. thaliana'><sample id='732' time='1' unit='Hour'><average max='NaN' min='NaN' replicates='1' stddev='NaN' unit='µmol/g FW'>NaN</average><data replicates='1' unit='µmol/g FW'>NaN</data></sample></line><line experimentname='Sulpice dataset A' coordinator='Anja' startdate='29.02.12 00:00' importdate='29.02.12 09:08' genotype='NFA8' growthconditions='United Kingdom' id='33' name='A. thaliana'><sample id='733' time='1' unit='Hour'><average max='1.0474500614871756' min='1.0474500614871756' replicates='1' stddev='NaN' unit='µmol/g FW'>1.0474500614871756</average><data replicates='1' unit='µmol/g FW'>1.0474500614871756</data></sample></line><line experimentname='Sulpice dataset A' coordinator='Anja' startdate='29.02.12 00:00' importdate='29.02.12 09:08' genotype='No0' growthconditions='Germany' id='34' name='A. thaliana'><sample id='734' time='1' unit='Hour'><average max='1.203798864186926' min='1.203798864186926' replicates='1' stddev='NaN' unit='µmol/g FW'>1.203798864186926</average><data replicates='1' unit='µmol/g FW'>1.203798864186926</data></sample></line><line experimentname='Sulpice dataset A' coordinator='Anja' startdate='29.02.12 00:00' importdate='29.02.12 09:08' genotype='Nok1' growthconditions='Netherlas' id='35' name='A. thaliana'><sample id='735' time='1' unit='Hour'><average max='NaN' min='NaN' replicates='1' stddev='NaN' unit='µmol/g FW'>NaN</average><data replicates='1' unit='µmol/g FW'>NaN</data></sample></line><line experimentname='Sulpice dataset A' coordinator='Anja' startdate='29.02.12 00:00' importdate='29.02.12 09:08' genotype='Nok2' growthconditions='Netherlas' id='36' name='A. thaliana'><sample id='736' time='1' unit='Hour'><average max='1.1023976906204163' min='1.1023976906204163' replicates='1' stddev='NaN' unit='µmol/g FW'>1.1023976906204163</average><data replicates='1' unit='µmol/g FW'>1.1023976906204163</data></sample></line><line experimentname='Sulpice dataset A' coordinator='Anja' startdate='29.02.12 00:00' importdate='29.02.12 09:08' genotype='nok3' growthconditions='Netherlas' id='37' name='A. thaliana'><sample id='737' time='1' unit='Hour'><average max='NaN' min='NaN' replicates='1' stddev='NaN' unit='µmol/g FW'>NaN</average><data replicates='1' unit='µmol/g FW'>NaN</data></sample></line><line experimentname='Sulpice dataset A' coordinator='Anja' startdate='29.02.12 00:00' importdate='29.02.12 09:08' genotype='Nw3' growthconditions='Germany' id='38' name='A. thaliana'><sample id='738' time='1' unit='Hour'><average max='2.125151884093548' min='2.125151884093548' replicates='1' stddev='NaN' unit='µmol/g FW'>2.125151884093548</average><data replicates='1' unit='µmol/g FW'>2.125151884093548</data></sample></line><line experimentname='Sulpice dataset A' coordinator='Anja' startdate='29.02.12 00:00' importdate='29.02.12 09:08' genotype='Old1' growthconditions='Germany' id='39' name='A. thaliana'><sample id='739' time='1' unit='Hour'><average max='0.7009898067218727' min='0.7009898067218727' replicates='1' stddev='NaN' unit='µmol/g FW'>0.7009898067218727</average><data replicates='1' unit='µmol/g FW'>0.7009898067218727</data></sample></line><line experimentname='Sulpice dataset A' coordinator='Anja' startdate='29.02.12 00:00' importdate='29.02.12 09:08' genotype='Ove0' growthconditions='Germany' id='40' name='A. thaliana'><sample id='740' time='1' unit='Hour'><average max='0.6039086229737228' min='0.6039086229737228' replicates='1' stddev='NaN' unit='µmol/g FW'>0.6039086229737228</average><data replicates='1' unit='µmol/g FW'>0.6039086229737228</data></sample></line><line experimentname='Sulpice dataset A' coordinator='Anja' startdate='29.02.12 00:00' importdate='29.02.12 09:08' genotype='Po0' growthconditions='Germany' id='41' name='A. thaliana'><sample id='741' time='1' unit='Hour'><average max='0.4890108867665269' min='0.4890108867665269' replicates='1' stddev='NaN' unit='µmol/g FW'>0.4890108867665269</average><data replicates='1' unit='µmol/g FW'>0.4890108867665269</data></sample></line><line experimentname='Sulpice dataset A' coordinator='Anja' startdate='29.02.12 00:00' importdate='29.02.12 09:08' genotype='Pr0' growthconditions='Germany' id='42' name='A. thaliana'><sample id='742' time='1' unit='Hour'><average max='NaN' min='NaN' replicates='1' stddev='NaN' unit='µmol/g FW'>NaN</average><data replicates='1' unit='µmol/g FW'>NaN</data></sample></line><line experimentname='Sulpice dataset A' coordinator='Anja' startdate='29.02.12 00:00' importdate='29.02.12 09:08' genotype='Pt0' growthconditions='Germany' id='43' name='A. thaliana'><sample id='743' time='1' unit='Hour'><average max='1.6139154403328968' min='1.6139154403328968' replicates='1' stddev='NaN' unit='µmol/g FW'>1.6139154403328968</average><data replicates='1' unit='µmol/g FW'>1.6139154403328968</data></sample></line><line experimentname='Sulpice dataset A' coordinator='Anja' startdate='29.02.12 00:00' importdate='29.02.12 09:08' genotype='Pyl1' growthconditions='France' id='44' name='A. thaliana'><sample id='744' time='1' unit='Hour'><average max='0.9528321672505712' min='0.9528321672505712' replicates='1' stddev='NaN' unit='µmol/g FW'>0.9528321672505712</average><data replicates='1' unit='µmol/g FW'>0.9528321672505712</data></sample></line><line experimentname='Sulpice dataset A' coordinator='Anja' startdate='29.02.12 00:00' importdate='29.02.12 09:08' genotype='Ra0' growthconditions='France' id='45' name='A. thaliana'><sample id='745' time='1' unit='Hour'><average max='NaN' min='NaN' replicates='1' stddev='NaN' unit='µmol/g FW'>NaN</average><data replicates='1' unit='µmol/g FW'>NaN</data></sample></line><line experimentname='Sulpice dataset A' coordinator='Anja' startdate='29.02.12 00:00' importdate='29.02.12 09:08' genotype='RLD1' growthconditions='Netherlas' id='46' name='A. thaliana'><sample id='746' time='1' unit='Hour'><average max='0.6067708514862256' min='0.6067708514862256' replicates='1' stddev='NaN' unit='µmol/g FW'>0.6067708514862256</average><data replicates='1' unit='µmol/g FW'>0.6067708514862256</data></sample></line><line experimentname='Sulpice dataset A' coordinator='Anja' startdate='29.02.12 00:00' importdate='29.02.12 09:08' genotype='Ty0' growthconditions='United Kingdom' id='47' name='A. thaliana'><sample id='747' time='1' unit='Hour'><average max='0.3609397889211609' min='0.3609397889211609' replicates='1' stddev='NaN' unit='µmol/g FW'>0.3609397889211609</average><data replicates='1' unit='µmol/g FW'>0.3609397889211609</data></sample></line><line experimentname='Sulpice dataset A' coordinator='Anja' startdate='29.02.12 00:00' importdate='29.02.12 09:08' genotype='Wc2' growthconditions='Germany' id='48' name='A. thaliana'><sample id='748' time='1' unit='Hour'><average max='1.8094302326317666' min='1.8094302326317666' replicates='1' stddev='NaN' unit='µmol/g FW'>1.8094302326317666</average><data replicates='1' unit='µmol/g FW'>1.8094302326317666</data></sample></line><line experimentname='Sulpice dataset A' coordinator='Anja' startdate='29.02.12 00:00' importdate='29.02.12 09:08' genotype='Wei1' growthconditions='Switzerla' id='49' name='A. thaliana'><sample id='749' time='1' unit='Hour'><average max='1.1796852446546997' min='1.1796852446546997' replicates='1' stddev='NaN' unit='µmol/g FW'>1.1796852446546997</average><data replicates='1' unit='µmol/g FW'>1.1796852446546997</data></sample></line><line experimentname='Sulpice dataset A' coordinator='Anja' startdate='29.02.12 00:00' importdate='29.02.12 09:08' genotype='Wt5' growthconditions='Germany' id='50' name='A. thaliana'><sample id='750' time='1' unit='Hour'><average max='NaN' min='NaN' replicates='1' stddev='NaN' unit='µmol/g FW'>NaN</average><data replicates='1' unit='µmol/g FW'>NaN</data></sample></line></substance>@"
    ]
  ]
  node [
    id 16
    zlevel -1

    charting [
      background_color "#000000"
      domainAxis "[unit]"
      empty_border_width 2.0
      empty_border_width_vert 2.0
      maxRange 1.0
      max_charts_in_column -1
      minRange 0.0
      rangeAxis "[unit]"
      rangeStepSize 0.0
      show_legend "false"
      useCustomRange "false"
      useCustomRangeSteps "false"
    ]
    graphics [
      x 2517.628823754533
      y 666.2655699558943
      w 120.0
      h 120.0
      fill "#CCFFCC"
      outline "#000000"
      component "chart2d_type3"
      frameThickness 1.0
      gradient 0.0
      rounding 5.0
      type "rectangle"
    ]
    label "Ssug"
    labelgraphics [
      alignment "center"
      anchor "t"
      color "#000000"
      fontName "Arial"
      fontSize 12
      fontStyle "plain"
      type "text"
    ]
    labelgraphics1 [
      alignment "center"
      anchor "hidden"
      color "#000000"
      fontName "Arial"
      fontSize 12
      fontStyle "plain"
      position [
        localAlign 0.0
        relHor 0.0
        relVert 0.0
      ]
      text "metabolite"
      type "text"
    ]
    mapping [
      measurementdata "<substance id='column 63' name='Ssug'><line experimentname='Sulpice dataset A' coordinator='Anja' startdate='29.02.12 00:00' importdate='29.02.12 09:08' genotype='Aa0' growthconditions='Germany' id='1' name='A. thaliana'><sample id='751' time='1' unit='Hour'><average max='14.103780100803405' min='14.103780100803405' replicates='1' stddev='NaN' unit='µmol/g FW'>14.103780100803405</average><data replicates='1' unit='µmol/g FW'>14.103780100803405</data></sample></line><line experimentname='Sulpice dataset A' coordinator='Anja' startdate='29.02.12 00:00' importdate='29.02.12 09:08' genotype='An2' growthconditions='Belgium' id='2' name='A. thaliana'><sample id='752' time='1' unit='Hour'><average max='10.291195352541711' min='10.291195352541711' replicates='1' stddev='NaN' unit='µmol/g FW'>10.291195352541711</average><data replicates='1' unit='µmol/g FW'>10.291195352541711</data></sample></line><line experimentname='Sulpice dataset A' coordinator='Anja' startdate='29.02.12 00:00' importdate='29.02.12 09:08' genotype='Ang0' growthconditions='Belgium' id='3' name='A. thaliana'><sample id='753' time='1' unit='Hour'><average max='12.336614488048898' min='12.336614488048898' replicates='1' stddev='NaN' unit='µmol/g FW'>12.336614488048898</average><data replicates='1' unit='µmol/g FW'>12.336614488048898</data></sample></line><line experimentname='Sulpice dataset A' coordinator='Anja' startdate='29.02.12 00:00' importdate='29.02.12 09:08' genotype='Be0' growthconditions='Germany' id='4' name='A. thaliana'><sample id='754' time='1' unit='Hour'><average max='11.32734940650008' min='11.32734940650008' replicates='1' stddev='NaN' unit='µmol/g FW'>11.32734940650008</average><data replicates='1' unit='µmol/g FW'>11.32734940650008</data></sample></line><line experimentname='Sulpice dataset A' coordinator='Anja' startdate='29.02.12 00:00' importdate='29.02.12 09:08' genotype='Bsch2' growthconditions='Germany' id='5' name='A. thaliana'><sample id='755' time='1' unit='Hour'><average max='9.311004168472099' min='9.311004168472099' replicates='1' stddev='NaN' unit='µmol/g FW'>9.311004168472099</average><data replicates='1' unit='µmol/g FW'>9.311004168472099</data></sample></line><line experimentname='Sulpice dataset A' coordinator='Anja' startdate='29.02.12 00:00' importdate='29.02.12 09:08' genotype='Bu2' growthconditions='Germany' id='6' name='A. thaliana'><sample id='756' time='1' unit='Hour'><average max='14.90487056983533' min='14.90487056983533' replicates='1' stddev='NaN' unit='µmol/g FW'>14.90487056983533</average><data replicates='1' unit='µmol/g FW'>14.90487056983533</data></sample></line><line experimentname='Sulpice dataset A' coordinator='Anja' startdate='29.02.12 00:00' importdate='29.02.12 09:08' genotype='Bu6' growthconditions='Germany' id='7' name='A. thaliana'><sample id='757' time='1' unit='Hour'><average max='12.600327406994358' min='12.600327406994358' replicates='1' stddev='NaN' unit='µmol/g FW'>12.600327406994358</average><data replicates='1' unit='µmol/g FW'>12.600327406994358</data></sample></line><line experimentname='Sulpice dataset A' coordinator='Anja' startdate='29.02.12 00:00' importdate='29.02.12 09:08' genotype='Bur0' growthconditions='Irela' id='8' name='A. thaliana'><sample id='758' time='1' unit='Hour'><average max='12.371300695353046' min='12.371300695353046' replicates='1' stddev='NaN' unit='µmol/g FW'>12.371300695353046</average><data replicates='1' unit='µmol/g FW'>12.371300695353046</data></sample></line><line experimentname='Sulpice dataset A' coordinator='Anja' startdate='29.02.12 00:00' importdate='29.02.12 09:08' genotype='Da0' growthconditions='Germany' id='9' name='A. thaliana'><sample id='759' time='1' unit='Hour'><average max='12.380267213558207' min='12.380267213558207' replicates='1' stddev='NaN' unit='µmol/g FW'>12.380267213558207</average><data replicates='1' unit='µmol/g FW'>12.380267213558207</data></sample></line><line experimentname='Sulpice dataset A' coordinator='Anja' startdate='29.02.12 00:00' importdate='29.02.12 09:08' genotype='Edi0' growthconditions='United Kingdom' id='10' name='A. thaliana'><sample id='760' time='1' unit='Hour'><average max='11.584735658567483' min='11.584735658567483' replicates='1' stddev='NaN' unit='µmol/g FW'>11.584735658567483</average><data replicates='1' unit='µmol/g FW'>11.584735658567483</data></sample></line><line experimentname='Sulpice dataset A' coordinator='Anja' startdate='29.02.12 00:00' importdate='29.02.12 09:08' genotype='Ei2' growthconditions='Germany' id='11' name='A. thaliana'><sample id='761' time='1' unit='Hour'><average max='10.335671367450939' min='10.335671367450939' replicates='1' stddev='NaN' unit='µmol/g FW'>10.335671367450939</average><data replicates='1' unit='µmol/g FW'>10.335671367450939</data></sample></line><line experimentname='Sulpice dataset A' coordinator='Anja' startdate='29.02.12 00:00' importdate='29.02.12 09:08' genotype='Ei4' growthconditions='Germany' id='12' name='A. thaliana'><sample id='762' time='1' unit='Hour'><average max='12.792745327813746' min='12.792745327813746' replicates='1' stddev='NaN' unit='µmol/g FW'>12.792745327813746</average><data replicates='1' unit='µmol/g FW'>12.792745327813746</data></sample></line><line experimentname='Sulpice dataset A' coordinator='Anja' startdate='29.02.12 00:00' importdate='29.02.12 09:08' genotype='El0' growthconditions='Germany' id='13' name='A. thaliana'><sample id='763' time='1' unit='Hour'><average max='11.231282715561216' min='11.231282715561216' replicates='1' stddev='NaN' unit='µmol/g FW'>11.231282715561216</average><data replicates='1' unit='µmol/g FW'>11.231282715561216</data></sample></line><line experimentname='Sulpice dataset A' coordinator='Anja' startdate='29.02.12 00:00' importdate='29.02.12 09:08' genotype='EnkheimD' growthconditions='Germany' id='14' name='A. thaliana'><sample id='764' time='1' unit='Hour'><average max='13.61318731072266' min='13.61318731072266' replicates='1' stddev='NaN' unit='µmol/g FW'>13.61318731072266</average><data replicates='1' unit='µmol/g FW'>13.61318731072266</data></sample></line><line experimentname='Sulpice dataset A' coordinator='Anja' startdate='29.02.12 00:00' importdate='29.02.12 09:08' genotype='Ep0' growthconditions='Germany' id='15' name='A. thaliana'><sample id='765' time='1' unit='Hour'><average max='10.8672402303101' min='10.8672402303101' replicates='1' stddev='NaN' unit='µmol/g FW'>10.8672402303101</average><data replicates='1' unit='µmol/g FW'>10.8672402303101</data></sample></line><line experimentname='Sulpice dataset A' coordinator='Anja' startdate='29.02.12 00:00' importdate='29.02.12 09:08' genotype='Ga0' growthconditions='Germany' id='16' name='A. thaliana'><sample id='766' time='1' unit='Hour'><average max='10.94201563625356' min='10.94201563625356' replicates='1' stddev='NaN' unit='µmol/g FW'>10.94201563625356</average><data replicates='1' unit='µmol/g FW'>10.94201563625356</data></sample></line><line experimentname='Sulpice dataset A' coordinator='Anja' startdate='29.02.12 00:00' importdate='29.02.12 09:08' genotype='Goe2' growthconditions='Germany' id='17' name='A. thaliana'><sample id='767' time='1' unit='Hour'><average max='14.847330985007627' min='14.847330985007627' replicates='1' stddev='NaN' unit='µmol/g FW'>14.847330985007627</average><data replicates='1' unit='µmol/g FW'>14.847330985007627</data></sample></line><line experimentname='Sulpice dataset A' coordinator='Anja' startdate='29.02.12 00:00' importdate='29.02.12 09:08' genotype='GOT7' growthconditions='Germany' id='18' name='A. thaliana'><sample id='768' time='1' unit='Hour'><average max='12.15263267676247' min='12.15263267676247' replicates='1' stddev='NaN' unit='µmol/g FW'>12.15263267676247</average><data replicates='1' unit='µmol/g FW'>12.15263267676247</data></sample></line><line experimentname='Sulpice dataset A' coordinator='Anja' startdate='29.02.12 00:00' importdate='29.02.12 09:08' genotype='Gue0' growthconditions='Germany' id='19' name='A. thaliana'><sample id='769' time='1' unit='Hour'><average max='10.217433890697905' min='10.217433890697905' replicates='1' stddev='NaN' unit='µmol/g FW'>10.217433890697905</average><data replicates='1' unit='µmol/g FW'>10.217433890697905</data></sample></line><line experimentname='Sulpice dataset A' coordinator='Anja' startdate='29.02.12 00:00' importdate='29.02.12 09:08' genotype='Gy0' growthconditions='France' id='20' name='A. thaliana'><sample id='770' time='1' unit='Hour'><average max='11.71260150635906' min='11.71260150635906' replicates='1' stddev='NaN' unit='µmol/g FW'>11.71260150635906</average><data replicates='1' unit='µmol/g FW'>11.71260150635906</data></sample></line><line experimentname='Sulpice dataset A' coordinator='Anja' startdate='29.02.12 00:00' importdate='29.02.12 09:08' genotype='Hi3' growthconditions='Germany' id='21' name='A. thaliana'><sample id='771' time='1' unit='Hour'><average max='12.335284279302758' min='12.335284279302758' replicates='1' stddev='NaN' unit='µmol/g FW'>12.335284279302758</average><data replicates='1' unit='µmol/g FW'>12.335284279302758</data></sample></line><line experimentname='Sulpice dataset A' coordinator='Anja' startdate='29.02.12 00:00' importdate='29.02.12 09:08' genotype='Hs0' growthconditions='Germany' id='22' name='A. thaliana'><sample id='772' time='1' unit='Hour'><average max='11.587346273641945' min='11.587346273641945' replicates='1' stddev='NaN' unit='µmol/g FW'>11.587346273641945</average><data replicates='1' unit='µmol/g FW'>11.587346273641945</data></sample></line><line experimentname='Sulpice dataset A' coordinator='Anja' startdate='29.02.12 00:00' importdate='29.02.12 09:08' genotype='Is1' growthconditions='Germany' id='23' name='A. thaliana'><sample id='773' time='1' unit='Hour'><average max='11.737763493425266' min='11.737763493425266' replicates='1' stddev='NaN' unit='µmol/g FW'>11.737763493425266</average><data replicates='1' unit='µmol/g FW'>11.737763493425266</data></sample></line><line experimentname='Sulpice dataset A' coordinator='Anja' startdate='29.02.12 00:00' importdate='29.02.12 09:08' genotype='Kl0' growthconditions='Germany' id='24' name='A. thaliana'><sample id='774' time='1' unit='Hour'><average max='14.481432164111204' min='14.481432164111204' replicates='1' stddev='NaN' unit='µmol/g FW'>14.481432164111204</average><data replicates='1' unit='µmol/g FW'>14.481432164111204</data></sample></line><line experimentname='Sulpice dataset A' coordinator='Anja' startdate='29.02.12 00:00' importdate='29.02.12 09:08' genotype='Ko2' growthconditions='Denmark' id='25' name='A. thaliana'><sample id='775' time='1' unit='Hour'><average max='11.290310765616624' min='11.290310765616624' replicates='1' stddev='NaN' unit='µmol/g FW'>11.290310765616624</average><data replicates='1' unit='µmol/g FW'>11.290310765616624</data></sample></line><line experimentname='Sulpice dataset A' coordinator='Anja' startdate='29.02.12 00:00' importdate='29.02.12 09:08' genotype='Lan0' growthconditions='United Kingdom' id='26' name='A. thaliana'><sample id='776' time='1' unit='Hour'><average max='11.635296845446408' min='11.635296845446408' replicates='1' stddev='NaN' unit='µmol/g FW'>11.635296845446408</average><data replicates='1' unit='µmol/g FW'>11.635296845446408</data></sample></line><line experimentname='Sulpice dataset A' coordinator='Anja' startdate='29.02.12 00:00' importdate='29.02.12 09:08' genotype='Ler1' growthconditions='Germany' id='27' name='A. thaliana'><sample id='777' time='1' unit='Hour'><average max='12.185082794652809' min='12.185082794652809' replicates='1' stddev='NaN' unit='µmol/g FW'>12.185082794652809</average><data replicates='1' unit='µmol/g FW'>12.185082794652809</data></sample></line><line experimentname='Sulpice dataset A' coordinator='Anja' startdate='29.02.12 00:00' importdate='29.02.12 09:08' genotype='Li5:3' growthconditions='Germany' id='28' name='A. thaliana'><sample id='778' time='1' unit='Hour'><average max='12.7028777400292' min='12.7028777400292' replicates='1' stddev='NaN' unit='µmol/g FW'>12.7028777400292</average><data replicates='1' unit='µmol/g FW'>12.7028777400292</data></sample></line><line experimentname='Sulpice dataset A' coordinator='Anja' startdate='29.02.12 00:00' importdate='29.02.12 09:08' genotype='Lm' growthconditions='France' id='29' name='A. thaliana'><sample id='779' time='1' unit='Hour'><average max='12.293843614383276' min='12.293843614383276' replicates='1' stddev='NaN' unit='µmol/g FW'>12.293843614383276</average><data replicates='1' unit='µmol/g FW'>12.293843614383276</data></sample></line><line experimentname='Sulpice dataset A' coordinator='Anja' startdate='29.02.12 00:00' importdate='29.02.12 09:08' genotype='Ma2' growthconditions='Germany' id='30' name='A. thaliana'><sample id='780' time='1' unit='Hour'><average max='10.241327580604555' min='10.241327580604555' replicates='1' stddev='NaN' unit='µmol/g FW'>10.241327580604555</average><data replicates='1' unit='µmol/g FW'>10.241327580604555</data></sample></line><line experimentname='Sulpice dataset A' coordinator='Anja' startdate='29.02.12 00:00' importdate='29.02.12 09:08' genotype='Me0' growthconditions='Germany' id='31' name='A. thaliana'><sample id='781' time='1' unit='Hour'><average max='14.604738399439139' min='14.604738399439139' replicates='1' stddev='NaN' unit='µmol/g FW'>14.604738399439139</average><data replicates='1' unit='µmol/g FW'>14.604738399439139</data></sample></line><line experimentname='Sulpice dataset A' coordinator='Anja' startdate='29.02.12 00:00' importdate='29.02.12 09:08' genotype='Mz0' growthconditions='Germany' id='32' name='A. thaliana'><sample id='782' time='1' unit='Hour'><average max='13.046166410438483' min='13.046166410438483' replicates='1' stddev='NaN' unit='µmol/g FW'>13.046166410438483</average><data replicates='1' unit='µmol/g FW'>13.046166410438483</data></sample></line><line experimentname='Sulpice dataset A' coordinator='Anja' startdate='29.02.12 00:00' importdate='29.02.12 09:08' genotype='NFA8' growthconditions='United Kingdom' id='33' name='A. thaliana'><sample id='783' time='1' unit='Hour'><average max='11.186020525476094' min='11.186020525476094' replicates='1' stddev='NaN' unit='µmol/g FW'>11.186020525476094</average><data replicates='1' unit='µmol/g FW'>11.186020525476094</data></sample></line><line experimentname='Sulpice dataset A' coordinator='Anja' startdate='29.02.12 00:00' importdate='29.02.12 09:08' genotype='No0' growthconditions='Germany' id='34' name='A. thaliana'><sample id='784' time='1' unit='Hour'><average max='13.173369277480509' min='13.173369277480509' replicates='1' stddev='NaN' unit='µmol/g FW'>13.173369277480509</average><data replicates='1' unit='µmol/g FW'>13.173369277480509</data></sample></line><line experimentname='Sulpice dataset A' coordinator='Anja' startdate='29.02.12 00:00' importdate='29.02.12 09:08' genotype='Nok1' growthconditions='Netherlas' id='35' name='A. thaliana'><sample id='785' time='1' unit='Hour'><average max='12.350503809840122' min='12.350503809840122' replicates='1' stddev='NaN' unit='µmol/g FW'>12.350503809840122</average><data replicates='1' unit='µmol/g FW'>12.350503809840122</data></sample></line><line experimentname='Sulpice dataset A' coordinator='Anja' startdate='29.02.12 00:00' importdate='29.02.12 09:08' genotype='Nok2' growthconditions='Netherlas' id='36' name='A. thaliana'><sample id='786' time='1' unit='Hour'><average max='15.379255738243934' min='15.379255738243934' replicates='1' stddev='NaN' unit='µmol/g FW'>15.379255738243934</average><data replicates='1' unit='µmol/g FW'>15.379255738243934</data></sample></line><line experimentname='Sulpice dataset A' coordinator='Anja' startdate='29.02.12 00:00' importdate='29.02.12 09:08' genotype='nok3' growthconditions='Netherlas' id='37' name='A. thaliana'><sample id='787' time='1' unit='Hour'><average max='14.815207758256552' min='14.815207758256552' replicates='1' stddev='NaN' unit='µmol/g FW'>14.815207758256552</average><data replicates='1' unit='µmol/g FW'>14.815207758256552</data></sample></line><line experimentname='Sulpice dataset A' coordinator='Anja' startdate='29.02.12 00:00' importdate='29.02.12 09:08' genotype='Nw3' growthconditions='Germany' id='38' name='A. thaliana'><sample id='788' time='1' unit='Hour'><average max='13.743378968441732' min='13.743378968441732' replicates='1' stddev='NaN' unit='µmol/g FW'>13.743378968441732</average><data replicates='1' unit='µmol/g FW'>13.743378968441732</data></sample></line><line experimentname='Sulpice dataset A' coordinator='Anja' startdate='29.02.12 00:00' importdate='29.02.12 09:08' genotype='Old1' growthconditions='Germany' id='39' name='A. thaliana'><sample id='789' time='1' unit='Hour'><average max='12.058090821092811' min='12.058090821092811' replicates='1' stddev='NaN' unit='µmol/g FW'>12.058090821092811</average><data replicates='1' unit='µmol/g FW'>12.058090821092811</data></sample></line><line experimentname='Sulpice dataset A' coordinator='Anja' startdate='29.02.12 00:00' importdate='29.02.12 09:08' genotype='Ove0' growthconditions='Germany' id='40' name='A. thaliana'><sample id='790' time='1' unit='Hour'><average max='10.830233606801096' min='10.830233606801096' replicates='1' stddev='NaN' unit='µmol/g FW'>10.830233606801096</average><data replicates='1' unit='µmol/g FW'>10.830233606801096</data></sample></line><line experimentname='Sulpice dataset A' coordinator='Anja' startdate='29.02.12 00:00' importdate='29.02.12 09:08' genotype='Po0' growthconditions='Germany' id='41' name='A. thaliana'><sample id='791' time='1' unit='Hour'><average max='11.683585249835165' min='11.683585249835165' replicates='1' stddev='NaN' unit='µmol/g FW'>11.683585249835165</average><data replicates='1' unit='µmol/g FW'>11.683585249835165</data></sample></line><line experimentname='Sulpice dataset A' coordinator='Anja' startdate='29.02.12 00:00' importdate='29.02.12 09:08' genotype='Pr0' growthconditions='Germany' id='42' name='A. thaliana'><sample id='792' time='1' unit='Hour'><average max='12.274320065796086' min='12.274320065796086' replicates='1' stddev='NaN' unit='µmol/g FW'>12.274320065796086</average><data replicates='1' unit='µmol/g FW'>12.274320065796086</data></sample></line><line experimentname='Sulpice dataset A' coordinator='Anja' startdate='29.02.12 00:00' importdate='29.02.12 09:08' genotype='Pt0' growthconditions='Germany' id='43' name='A. thaliana'><sample id='793' time='1' unit='Hour'><average max='12.85099303751654' min='12.85099303751654' replicates='1' stddev='NaN' unit='µmol/g FW'>12.85099303751654</average><data replicates='1' unit='µmol/g FW'>12.85099303751654</data></sample></line><line experimentname='Sulpice dataset A' coordinator='Anja' startdate='29.02.12 00:00' importdate='29.02.12 09:08' genotype='Pyl1' growthconditions='France' id='44' name='A. thaliana'><sample id='794' time='1' unit='Hour'><average max='16.936924378692915' min='16.936924378692915' replicates='1' stddev='NaN' unit='µmol/g FW'>16.936924378692915</average><data replicates='1' unit='µmol/g FW'>16.936924378692915</data></sample></line><line experimentname='Sulpice dataset A' coordinator='Anja' startdate='29.02.12 00:00' importdate='29.02.12 09:08' genotype='Ra0' growthconditions='France' id='45' name='A. thaliana'><sample id='795' time='1' unit='Hour'><average max='10.970635076159933' min='10.970635076159933' replicates='1' stddev='NaN' unit='µmol/g FW'>10.970635076159933</average><data replicates='1' unit='µmol/g FW'>10.970635076159933</data></sample></line><line experimentname='Sulpice dataset A' coordinator='Anja' startdate='29.02.12 00:00' importdate='29.02.12 09:08' genotype='RLD1' growthconditions='Netherlas' id='46' name='A. thaliana'><sample id='796' time='1' unit='Hour'><average max='13.072704905086775' min='13.072704905086775' replicates='1' stddev='NaN' unit='µmol/g FW'>13.072704905086775</average><data replicates='1' unit='µmol/g FW'>13.072704905086775</data></sample></line><line experimentname='Sulpice dataset A' coordinator='Anja' startdate='29.02.12 00:00' importdate='29.02.12 09:08' genotype='Ty0' growthconditions='United Kingdom' id='47' name='A. thaliana'><sample id='797' time='1' unit='Hour'><average max='12.599947522734253' min='12.599947522734253' replicates='1' stddev='NaN' unit='µmol/g FW'>12.599947522734253</average><data replicates='1' unit='µmol/g FW'>12.599947522734253</data></sample></line><line experimentname='Sulpice dataset A' coordinator='Anja' startdate='29.02.12 00:00' importdate='29.02.12 09:08' genotype='Wc2' growthconditions='Germany' id='48' name='A. thaliana'><sample id='798' time='1' unit='Hour'><average max='12.127920803891975' min='12.127920803891975' replicates='1' stddev='NaN' unit='µmol/g FW'>12.127920803891975</average><data replicates='1' unit='µmol/g FW'>12.127920803891975</data></sample></line><line experimentname='Sulpice dataset A' coordinator='Anja' startdate='29.02.12 00:00' importdate='29.02.12 09:08' genotype='Wei1' growthconditions='Switzerla' id='49' name='A. thaliana'><sample id='799' time='1' unit='Hour'><average max='12.609283938642402' min='12.609283938642402' replicates='1' stddev='NaN' unit='µmol/g FW'>12.609283938642402</average><data replicates='1' unit='µmol/g FW'>12.609283938642402</data></sample></line><line experimentname='Sulpice dataset A' coordinator='Anja' startdate='29.02.12 00:00' importdate='29.02.12 09:08' genotype='Wt5' growthconditions='Germany' id='50' name='A. thaliana'><sample id='800' time='1' unit='Hour'><average max='12.695448117410953' min='12.695448117410953' replicates='1' stddev='NaN' unit='µmol/g FW'>12.695448117410953</average><data replicates='1' unit='µmol/g FW'>12.695448117410953</data></sample></line></substance>@"
    ]
  ]
  node [
    id 17
    zlevel -1

    charting [
      background_color "#000000"
      domainAxis "[unit]"
      empty_border_width 2.0
      empty_border_width_vert 2.0
      maxRange 1.0
      max_charts_in_column -1
      minRange 0.0
      rangeAxis "[unit]"
      rangeStepSize 0.0
      show_legend "false"
      useCustomRange "false"
      useCustomRangeSteps "false"
    ]
    graphics [
      x 2408.5585782201797
      y 765.1210782201786
      w 120.0
      h 120.0
      fill "#CCFFCC"
      outline "#000000"
      component "chart2d_type3"
      frameThickness 1.0
      gradient 0.0
      rounding 5.0
      type "rectangle"
    ]
    label "Threonic acid"
    labelgraphics [
      alignment "center"
      anchor "t"
      color "#000000"
      fontName "Arial"
      fontSize 12
      fontStyle "plain"
      type "text"
    ]
    labelgraphics1 [
      alignment "center"
      anchor "hidden"
      color "#000000"
      fontName "Arial"
      fontSize 12
      fontStyle "plain"
      position [
        localAlign 0.0
        relHor 0.0
        relVert 0.0
      ]
      text "metabolite"
      type "text"
    ]
    mapping [
      measurementdata "<substance id='column 68' name='Threonic acid'><line experimentname='Sulpice dataset A' coordinator='Anja' startdate='29.02.12 00:00' importdate='29.02.12 09:08' genotype='Aa0' growthconditions='Germany' id='1' name='A. thaliana'><sample id='801' time='1' unit='Hour'><average max='NaN' min='NaN' replicates='1' stddev='NaN' unit='µmol/g FW'>NaN</average><data replicates='1' unit='µmol/g FW'>NaN</data></sample></line><line experimentname='Sulpice dataset A' coordinator='Anja' startdate='29.02.12 00:00' importdate='29.02.12 09:08' genotype='An2' growthconditions='Belgium' id='2' name='A. thaliana'><sample id='802' time='1' unit='Hour'><average max='NaN' min='NaN' replicates='1' stddev='NaN' unit='µmol/g FW'>NaN</average><data replicates='1' unit='µmol/g FW'>NaN</data></sample></line><line experimentname='Sulpice dataset A' coordinator='Anja' startdate='29.02.12 00:00' importdate='29.02.12 09:08' genotype='Ang0' growthconditions='Belgium' id='3' name='A. thaliana'><sample id='803' time='1' unit='Hour'><average max='1.045131266002121' min='1.045131266002121' replicates='1' stddev='NaN' unit='µmol/g FW'>1.045131266002121</average><data replicates='1' unit='µmol/g FW'>1.045131266002121</data></sample></line><line experimentname='Sulpice dataset A' coordinator='Anja' startdate='29.02.12 00:00' importdate='29.02.12 09:08' genotype='Be0' growthconditions='Germany' id='4' name='A. thaliana'><sample id='804' time='1' unit='Hour'><average max='2.539903692949116' min='2.539903692949116' replicates='1' stddev='NaN' unit='µmol/g FW'>2.539903692949116</average><data replicates='1' unit='µmol/g FW'>2.539903692949116</data></sample></line><line experimentname='Sulpice dataset A' coordinator='Anja' startdate='29.02.12 00:00' importdate='29.02.12 09:08' genotype='Bsch2' growthconditions='Germany' id='5' name='A. thaliana'><sample id='805' time='1' unit='Hour'><average max='1.321655796332879' min='1.321655796332879' replicates='1' stddev='NaN' unit='µmol/g FW'>1.321655796332879</average><data replicates='1' unit='µmol/g FW'>1.321655796332879</data></sample></line><line experimentname='Sulpice dataset A' coordinator='Anja' startdate='29.02.12 00:00' importdate='29.02.12 09:08' genotype='Bu2' growthconditions='Germany' id='6' name='A. thaliana'><sample id='806' time='1' unit='Hour'><average max='1.9248188415350942' min='1.9248188415350942' replicates='1' stddev='NaN' unit='µmol/g FW'>1.9248188415350942</average><data replicates='1' unit='µmol/g FW'>1.9248188415350942</data></sample></line><line experimentname='Sulpice dataset A' coordinator='Anja' startdate='29.02.12 00:00' importdate='29.02.12 09:08' genotype='Bu6' growthconditions='Germany' id='7' name='A. thaliana'><sample id='807' time='1' unit='Hour'><average max='NaN' min='NaN' replicates='1' stddev='NaN' unit='µmol/g FW'>NaN</average><data replicates='1' unit='µmol/g FW'>NaN</data></sample></line><line experimentname='Sulpice dataset A' coordinator='Anja' startdate='29.02.12 00:00' importdate='29.02.12 09:08' genotype='Bur0' growthconditions='Irela' id='8' name='A. thaliana'><sample id='808' time='1' unit='Hour'><average max='0.7475973536049703' min='0.7475973536049703' replicates='1' stddev='NaN' unit='µmol/g FW'>0.7475973536049703</average><data replicates='1' unit='µmol/g FW'>0.7475973536049703</data></sample></line><line experimentname='Sulpice dataset A' coordinator='Anja' startdate='29.02.12 00:00' importdate='29.02.12 09:08' genotype='Da0' growthconditions='Germany' id='9' name='A. thaliana'><sample id='809' time='1' unit='Hour'><average max='0.8217073218642301' min='0.8217073218642301' replicates='1' stddev='NaN' unit='µmol/g FW'>0.8217073218642301</average><data replicates='1' unit='µmol/g FW'>0.8217073218642301</data></sample></line><line experimentname='Sulpice dataset A' coordinator='Anja' startdate='29.02.12 00:00' importdate='29.02.12 09:08' genotype='Edi0' growthconditions='United Kingdom' id='10' name='A. thaliana'><sample id='810' time='1' unit='Hour'><average max='0.9788678047694062' min='0.9788678047694062' replicates='1' stddev='NaN' unit='µmol/g FW'>0.9788678047694062</average><data replicates='1' unit='µmol/g FW'>0.9788678047694062</data></sample></line><line experimentname='Sulpice dataset A' coordinator='Anja' startdate='29.02.12 00:00' importdate='29.02.12 09:08' genotype='Ei2' growthconditions='Germany' id='11' name='A. thaliana'><sample id='811' time='1' unit='Hour'><average max='0.6839831379455346' min='0.6839831379455346' replicates='1' stddev='NaN' unit='µmol/g FW'>0.6839831379455346</average><data replicates='1' unit='µmol/g FW'>0.6839831379455346</data></sample></line><line experimentname='Sulpice dataset A' coordinator='Anja' startdate='29.02.12 00:00' importdate='29.02.12 09:08' genotype='Ei4' growthconditions='Germany' id='12' name='A. thaliana'><sample id='812' time='1' unit='Hour'><average max='NaN' min='NaN' replicates='1' stddev='NaN' unit='µmol/g FW'>NaN</average><data replicates='1' unit='µmol/g FW'>NaN</data></sample></line><line experimentname='Sulpice dataset A' coordinator='Anja' startdate='29.02.12 00:00' importdate='29.02.12 09:08' genotype='El0' growthconditions='Germany' id='13' name='A. thaliana'><sample id='813' time='1' unit='Hour'><average max='0.9097515193105545' min='0.9097515193105545' replicates='1' stddev='NaN' unit='µmol/g FW'>0.9097515193105545</average><data replicates='1' unit='µmol/g FW'>0.9097515193105545</data></sample></line><line experimentname='Sulpice dataset A' coordinator='Anja' startdate='29.02.12 00:00' importdate='29.02.12 09:08' genotype='EnkheimD' growthconditions='Germany' id='14' name='A. thaliana'><sample id='814' time='1' unit='Hour'><average max='1.095836645076232' min='1.095836645076232' replicates='1' stddev='NaN' unit='µmol/g FW'>1.095836645076232</average><data replicates='1' unit='µmol/g FW'>1.095836645076232</data></sample></line><line experimentname='Sulpice dataset A' coordinator='Anja' startdate='29.02.12 00:00' importdate='29.02.12 09:08' genotype='Ep0' growthconditions='Germany' id='15' name='A. thaliana'><sample id='815' time='1' unit='Hour'><average max='0.8736877947816529' min='0.8736877947816529' replicates='1' stddev='NaN' unit='µmol/g FW'>0.8736877947816529</average><data replicates='1' unit='µmol/g FW'>0.8736877947816529</data></sample></line><line experimentname='Sulpice dataset A' coordinator='Anja' startdate='29.02.12 00:00' importdate='29.02.12 09:08' genotype='Ga0' growthconditions='Germany' id='16' name='A. thaliana'><sample id='816' time='1' unit='Hour'><average max='NaN' min='NaN' replicates='1' stddev='NaN' unit='µmol/g FW'>NaN</average><data replicates='1' unit='µmol/g FW'>NaN</data></sample></line><line experimentname='Sulpice dataset A' coordinator='Anja' startdate='29.02.12 00:00' importdate='29.02.12 09:08' genotype='Goe2' growthconditions='Germany' id='17' name='A. thaliana'><sample id='817' time='1' unit='Hour'><average max='0.8466476466807775' min='0.8466476466807775' replicates='1' stddev='NaN' unit='µmol/g FW'>0.8466476466807775</average><data replicates='1' unit='µmol/g FW'>0.8466476466807775</data></sample></line><line experimentname='Sulpice dataset A' coordinator='Anja' startdate='29.02.12 00:00' importdate='29.02.12 09:08' genotype='GOT7' growthconditions='Germany' id='18' name='A. thaliana'><sample id='818' time='1' unit='Hour'><average max='0.6428373093307631' min='0.6428373093307631' replicates='1' stddev='NaN' unit='µmol/g FW'>0.6428373093307631</average><data replicates='1' unit='µmol/g FW'>0.6428373093307631</data></sample></line><line experimentname='Sulpice dataset A' coordinator='Anja' startdate='29.02.12 00:00' importdate='29.02.12 09:08' genotype='Gue0' growthconditions='Germany' id='19' name='A. thaliana'><sample id='819' time='1' unit='Hour'><average max='NaN' min='NaN' replicates='1' stddev='NaN' unit='µmol/g FW'>NaN</average><data replicates='1' unit='µmol/g FW'>NaN</data></sample></line><line experimentname='Sulpice dataset A' coordinator='Anja' startdate='29.02.12 00:00' importdate='29.02.12 09:08' genotype='Gy0' growthconditions='France' id='20' name='A. thaliana'><sample id='820' time='1' unit='Hour'><average max='0.9457563940064757' min='0.9457563940064757' replicates='1' stddev='NaN' unit='µmol/g FW'>0.9457563940064757</average><data replicates='1' unit='µmol/g FW'>0.9457563940064757</data></sample></line><line experimentname='Sulpice dataset A' coordinator='Anja' startdate='29.02.12 00:00' importdate='29.02.12 09:08' genotype='Hi3' growthconditions='Germany' id='21' name='A. thaliana'><sample id='821' time='1' unit='Hour'><average max='1.0181394736516156' min='1.0181394736516156' replicates='1' stddev='NaN' unit='µmol/g FW'>1.0181394736516156</average><data replicates='1' unit='µmol/g FW'>1.0181394736516156</data></sample></line><line experimentname='Sulpice dataset A' coordinator='Anja' startdate='29.02.12 00:00' importdate='29.02.12 09:08' genotype='Hs0' growthconditions='Germany' id='22' name='A. thaliana'><sample id='822' time='1' unit='Hour'><average max='NaN' min='NaN' replicates='1' stddev='NaN' unit='µmol/g FW'>NaN</average><data replicates='1' unit='µmol/g FW'>NaN</data></sample></line><line experimentname='Sulpice dataset A' coordinator='Anja' startdate='29.02.12 00:00' importdate='29.02.12 09:08' genotype='Is1' growthconditions='Germany' id='23' name='A. thaliana'><sample id='823' time='1' unit='Hour'><average max='1.281695735785824' min='1.281695735785824' replicates='1' stddev='NaN' unit='µmol/g FW'>1.281695735785824</average><data replicates='1' unit='µmol/g FW'>1.281695735785824</data></sample></line><line experimentname='Sulpice dataset A' coordinator='Anja' startdate='29.02.12 00:00' importdate='29.02.12 09:08' genotype='Kl0' growthconditions='Germany' id='24' name='A. thaliana'><sample id='824' time='1' unit='Hour'><average max='0.8347834777132185' min='0.8347834777132185' replicates='1' stddev='NaN' unit='µmol/g FW'>0.8347834777132185</average><data replicates='1' unit='µmol/g FW'>0.8347834777132185</data></sample></line><line experimentname='Sulpice dataset A' coordinator='Anja' startdate='29.02.12 00:00' importdate='29.02.12 09:08' genotype='Ko2' growthconditions='Denmark' id='25' name='A. thaliana'><sample id='825' time='1' unit='Hour'><average max='NaN' min='NaN' replicates='1' stddev='NaN' unit='µmol/g FW'>NaN</average><data replicates='1' unit='µmol/g FW'>NaN</data></sample></line><line experimentname='Sulpice dataset A' coordinator='Anja' startdate='29.02.12 00:00' importdate='29.02.12 09:08' genotype='Lan0' growthconditions='United Kingdom' id='26' name='A. thaliana'><sample id='826' time='1' unit='Hour'><average max='1.1738915213418026' min='1.1738915213418026' replicates='1' stddev='NaN' unit='µmol/g FW'>1.1738915213418026</average><data replicates='1' unit='µmol/g FW'>1.1738915213418026</data></sample></line><line experimentname='Sulpice dataset A' coordinator='Anja' startdate='29.02.12 00:00' importdate='29.02.12 09:08' genotype='Ler1' growthconditions='Germany' id='27' name='A. thaliana'><sample id='827' time='1' unit='Hour'><average max='1.1116473137680793' min='1.1116473137680793' replicates='1' stddev='NaN' unit='µmol/g FW'>1.1116473137680793</average><data replicates='1' unit='µmol/g FW'>1.1116473137680793</data></sample></line><line experimentname='Sulpice dataset A' coordinator='Anja' startdate='29.02.12 00:00' importdate='29.02.12 09:08' genotype='Li5:3' growthconditions='Germany' id='28' name='A. thaliana'><sample id='828' time='1' unit='Hour'><average max='NaN' min='NaN' replicates='1' stddev='NaN' unit='µmol/g FW'>NaN</average><data replicates='1' unit='µmol/g FW'>NaN</data></sample></line><line experimentname='Sulpice dataset A' coordinator='Anja' startdate='29.02.12 00:00' importdate='29.02.12 09:08' genotype='Lm' growthconditions='France' id='29' name='A. thaliana'><sample id='829' time='1' unit='Hour'><average max='0.7447089223254462' min='0.7447089223254462' replicates='1' stddev='NaN' unit='µmol/g FW'>0.7447089223254462</average><data replicates='1' unit='µmol/g FW'>0.7447089223254462</data></sample></line><line experimentname='Sulpice dataset A' coordinator='Anja' startdate='29.02.12 00:00' importdate='29.02.12 09:08' genotype='Ma2' growthconditions='Germany' id='30' name='A. thaliana'><sample id='830' time='1' unit='Hour'><average max='NaN' min='NaN' replicates='1' stddev='NaN' unit='µmol/g FW'>NaN</average><data replicates='1' unit='µmol/g FW'>NaN</data></sample></line><line experimentname='Sulpice dataset A' coordinator='Anja' startdate='29.02.12 00:00' importdate='29.02.12 09:08' genotype='Me0' growthconditions='Germany' id='31' name='A. thaliana'><sample id='831' time='1' unit='Hour'><average max='NaN' min='NaN' replicates='1' stddev='NaN' unit='µmol/g FW'>NaN</average><data replicates='1' unit='µmol/g FW'>NaN</data></sample></line><line experimentname='Sulpice dataset A' coordinator='Anja' startdate='29.02.12 00:00' importdate='29.02.12 09:08' genotype='Mz0' growthconditions='Germany' id='32' name='A. thaliana'><sample id='832' time='1' unit='Hour'><average max='NaN' min='NaN' replicates='1' stddev='NaN' unit='µmol/g FW'>NaN</average><data replicates='1' unit='µmol/g FW'>NaN</data></sample></line><line experimentname='Sulpice dataset A' coordinator='Anja' startdate='29.02.12 00:00' importdate='29.02.12 09:08' genotype='NFA8' growthconditions='United Kingdom' id='33' name='A. thaliana'><sample id='833' time='1' unit='Hour'><average max='1.388436481862586' min='1.388436481862586' replicates='1' stddev='NaN' unit='µmol/g FW'>1.388436481862586</average><data replicates='1' unit='µmol/g FW'>1.388436481862586</data></sample></line><line experimentname='Sulpice dataset A' coordinator='Anja' startdate='29.02.12 00:00' importdate='29.02.12 09:08' genotype='No0' growthconditions='Germany' id='34' name='A. thaliana'><sample id='834' time='1' unit='Hour'><average max='1.4948059379810998' min='1.4948059379810998' replicates='1' stddev='NaN' unit='µmol/g FW'>1.4948059379810998</average><data replicates='1' unit='µmol/g FW'>1.4948059379810998</data></sample></line><line experimentname='Sulpice dataset A' coordinator='Anja' startdate='29.02.12 00:00' importdate='29.02.12 09:08' genotype='Nok1' growthconditions='Netherlas' id='35' name='A. thaliana'><sample id='835' time='1' unit='Hour'><average max='NaN' min='NaN' replicates='1' stddev='NaN' unit='µmol/g FW'>NaN</average><data replicates='1' unit='µmol/g FW'>NaN</data></sample></line><line experimentname='Sulpice dataset A' coordinator='Anja' startdate='29.02.12 00:00' importdate='29.02.12 09:08' genotype='Nok2' growthconditions='Netherlas' id='36' name='A. thaliana'><sample id='836' time='1' unit='Hour'><average max='1.5308842636941382' min='1.5308842636941382' replicates='1' stddev='NaN' unit='µmol/g FW'>1.5308842636941382</average><data replicates='1' unit='µmol/g FW'>1.5308842636941382</data></sample></line><line experimentname='Sulpice dataset A' coordinator='Anja' startdate='29.02.12 00:00' importdate='29.02.12 09:08' genotype='nok3' growthconditions='Netherlas' id='37' name='A. thaliana'><sample id='837' time='1' unit='Hour'><average max='NaN' min='NaN' replicates='1' stddev='NaN' unit='µmol/g FW'>NaN</average><data replicates='1' unit='µmol/g FW'>NaN</data></sample></line><line experimentname='Sulpice dataset A' coordinator='Anja' startdate='29.02.12 00:00' importdate='29.02.12 09:08' genotype='Nw3' growthconditions='Germany' id='38' name='A. thaliana'><sample id='838' time='1' unit='Hour'><average max='1.0098615280027907' min='1.0098615280027907' replicates='1' stddev='NaN' unit='µmol/g FW'>1.0098615280027907</average><data replicates='1' unit='µmol/g FW'>1.0098615280027907</data></sample></line><line experimentname='Sulpice dataset A' coordinator='Anja' startdate='29.02.12 00:00' importdate='29.02.12 09:08' genotype='Old1' growthconditions='Germany' id='39' name='A. thaliana'><sample id='839' time='1' unit='Hour'><average max='0.6346292295947896' min='0.6346292295947896' replicates='1' stddev='NaN' unit='µmol/g FW'>0.6346292295947896</average><data replicates='1' unit='µmol/g FW'>0.6346292295947896</data></sample></line><line experimentname='Sulpice dataset A' coordinator='Anja' startdate='29.02.12 00:00' importdate='29.02.12 09:08' genotype='Ove0' growthconditions='Germany' id='40' name='A. thaliana'><sample id='840' time='1' unit='Hour'><average max='0.808316981373441' min='0.808316981373441' replicates='1' stddev='NaN' unit='µmol/g FW'>0.808316981373441</average><data replicates='1' unit='µmol/g FW'>0.808316981373441</data></sample></line><line experimentname='Sulpice dataset A' coordinator='Anja' startdate='29.02.12 00:00' importdate='29.02.12 09:08' genotype='Po0' growthconditions='Germany' id='41' name='A. thaliana'><sample id='841' time='1' unit='Hour'><average max='0.85487423718586' min='0.85487423718586' replicates='1' stddev='NaN' unit='µmol/g FW'>0.85487423718586</average><data replicates='1' unit='µmol/g FW'>0.85487423718586</data></sample></line><line experimentname='Sulpice dataset A' coordinator='Anja' startdate='29.02.12 00:00' importdate='29.02.12 09:08' genotype='Pr0' growthconditions='Germany' id='42' name='A. thaliana'><sample id='842' time='1' unit='Hour'><average max='NaN' min='NaN' replicates='1' stddev='NaN' unit='µmol/g FW'>NaN</average><data replicates='1' unit='µmol/g FW'>NaN</data></sample></line><line experimentname='Sulpice dataset A' coordinator='Anja' startdate='29.02.12 00:00' importdate='29.02.12 09:08' genotype='Pt0' growthconditions='Germany' id='43' name='A. thaliana'><sample id='843' time='1' unit='Hour'><average max='0.8039253941441983' min='0.8039253941441983' replicates='1' stddev='NaN' unit='µmol/g FW'>0.8039253941441983</average><data replicates='1' unit='µmol/g FW'>0.8039253941441983</data></sample></line><line experimentname='Sulpice dataset A' coordinator='Anja' startdate='29.02.12 00:00' importdate='29.02.12 09:08' genotype='Pyl1' growthconditions='France' id='44' name='A. thaliana'><sample id='844' time='1' unit='Hour'><average max='1.2799219126657329' min='1.2799219126657329' replicates='1' stddev='NaN' unit='µmol/g FW'>1.2799219126657329</average><data replicates='1' unit='µmol/g FW'>1.2799219126657329</data></sample></line><line experimentname='Sulpice dataset A' coordinator='Anja' startdate='29.02.12 00:00' importdate='29.02.12 09:08' genotype='Ra0' growthconditions='France' id='45' name='A. thaliana'><sample id='845' time='1' unit='Hour'><average max='NaN' min='NaN' replicates='1' stddev='NaN' unit='µmol/g FW'>NaN</average><data replicates='1' unit='µmol/g FW'>NaN</data></sample></line><line experimentname='Sulpice dataset A' coordinator='Anja' startdate='29.02.12 00:00' importdate='29.02.12 09:08' genotype='RLD1' growthconditions='Netherlas' id='46' name='A. thaliana'><sample id='846' time='1' unit='Hour'><average max='1.1867988719049996' min='1.1867988719049996' replicates='1' stddev='NaN' unit='µmol/g FW'>1.1867988719049996</average><data replicates='1' unit='µmol/g FW'>1.1867988719049996</data></sample></line><line experimentname='Sulpice dataset A' coordinator='Anja' startdate='29.02.12 00:00' importdate='29.02.12 09:08' genotype='Ty0' growthconditions='United Kingdom' id='47' name='A. thaliana'><sample id='847' time='1' unit='Hour'><average max='0.47403362045330977' min='0.47403362045330977' replicates='1' stddev='NaN' unit='µmol/g FW'>0.47403362045330977</average><data replicates='1' unit='µmol/g FW'>0.47403362045330977</data></sample></line><line experimentname='Sulpice dataset A' coordinator='Anja' startdate='29.02.12 00:00' importdate='29.02.12 09:08' genotype='Wc2' growthconditions='Germany' id='48' name='A. thaliana'><sample id='848' time='1' unit='Hour'><average max='1.0984984143797736' min='1.0984984143797736' replicates='1' stddev='NaN' unit='µmol/g FW'>1.0984984143797736</average><data replicates='1' unit='µmol/g FW'>1.0984984143797736</data></sample></line><line experimentname='Sulpice dataset A' coordinator='Anja' startdate='29.02.12 00:00' importdate='29.02.12 09:08' genotype='Wei1' growthconditions='Switzerla' id='49' name='A. thaliana'><sample id='849' time='1' unit='Hour'><average max='0.9291383617655864' min='0.9291383617655864' replicates='1' stddev='NaN' unit='µmol/g FW'>0.9291383617655864</average><data replicates='1' unit='µmol/g FW'>0.9291383617655864</data></sample></line><line experimentname='Sulpice dataset A' coordinator='Anja' startdate='29.02.12 00:00' importdate='29.02.12 09:08' genotype='Wt5' growthconditions='Germany' id='50' name='A. thaliana'><sample id='850' time='1' unit='Hour'><average max='NaN' min='NaN' replicates='1' stddev='NaN' unit='µmol/g FW'>NaN</average><data replicates='1' unit='µmol/g FW'>NaN</data></sample></line></substance>@"
    ]
  ]
  node [
    id 18
    zlevel -1

    charting [
      background_color "#000000"
      domainAxis "[unit]"
      empty_border_width 2.0
      empty_border_width_vert 2.0
      maxRange 1.0
      max_charts_in_column -1
      minRange 0.0
      rangeAxis "[unit]"
      rangeStepSize 0.0
      show_legend "false"
      useCustomRange "false"
      useCustomRangeSteps "false"
    ]
    graphics [
      x 2309.703069955896
      y 874.1913237545311
      w 120.0
      h 120.0
      fill "#CCFFCC"
      outline "#000000"
      component "chart2d_type3"
      frameThickness 1.0
      gradient 0.0
      rounding 5.0
      type "rectangle"
    ]
    label "Succinate"
    labelgraphics [
      alignment "center"
      anchor "t"
      color "#000000"
      fontName "Arial"
      fontSize 12
      fontStyle "plain"
      type "text"
    ]
    labelgraphics1 [
      alignment "center"
      anchor "hidden"
      color "#000000"
      fontName "Arial"
      fontSize 12
      fontStyle "plain"
      position [
        localAlign 0.0
        relHor 0.0
        relVert 0.0
      ]
      text "metabolite"
      type "text"
    ]
    mapping [
[truncated: 2,132,997 more chars]
