# Supplementary material for: VANTED v2: a framework for systems biology applications
Source: BMC Syst Biol. 2012 Nov 10;6:139. doi: 10.1186/1752-0509-6-139 (PMC3610154; doi:10.1186/1752-0509-6-139)
Supplement: Additional file 1 — Supplementary tutorial. ZIP file containing the data for recreating Figures 3 and 4. To guide the user, a PPT file is provided, which lists and describes all necessary steps to be performed in Vanted. [file 1752-0509-6-139-S1.zip › mapping table enzymes.xls]

## Sheet: Tabelle1
SBGN network	Experimental data (Sulpice et al.)
2.7.7.27	AGP
2.6.1.44	AlaAT
4.1.2.13	Ald
2.6.1.1	AspAT
3.1.3.11	cFBP
5.3.1.9	cPGI
2.3.3.1	CS
2.7.1.4	FK
4.2.1.2	Fumarase
1.1.1.49	G6PDH
2.7.1.2	GK
1.4.1.2	GLDH
2.7.1.31	Glycerate kinase
1.4.7.1	GOGAT
6.3.1.2	GS
3.2.1.26	INV
1.2.1.12	NAD-GAPDH
1.1.1.41	NAD-ICDH
1.1.1.37	NAD-MDH
1.2.1.13	NADP-GAPDH
1.1.1.42	NADP-ICDH
1.1.1.82	NADP-MDH
1.7.1.1	NR
4.1.1.31	PEPC
2.7.1.11	PFK
2.7.1.90	PFP
2.7.2.3	PGK
5.4.2.2	PGM
2.7.1.40	PK
5.3.1.9	pPGI
4.1.1.39	RubisCO
1.1.1.25	Shikimate DH
2.4.1.14	SPS
2.4.1.13	Susy
2.2.1.1	TK
5.3.1.1	TPI
2.7.7.9	UGP
