# Supplementary material for: VANTED v2: a framework for systems biology applications
Source: BMC Syst Biol. 2012 Nov 10;6:139. doi: 10.1186/1752-0509-6-139 (PMC3610154; doi:10.1186/1752-0509-6-139)
Supplement: Additional file 1 — Supplementary tutorial. ZIP file containing the data for recreating Figures 3 and 4. To guide the user, a PPT file is provided, which lists and describes all necessary steps to be performed in Vanted. [file 1752-0509-6-139-S1.zip › mapping table metabolites.xls]

## Sheet: Tabelle1
SBGN network	Experimental data (Sulpice et al.)
2-oxoglutarate	oxoglutarate
citrate	Citrate
dehydroascorbate	DHA
fructose	Fru
fumarate	Fum
galactinol	Galactinol
glucose	Glc
homoserine	Homoserine
isoleucine	Ileu
L-alanine	L-Ala
L-arginine	Arg
L-ascorbate	Ascorbate
L-asparagine	Asn
L-aspartate	Asp
L-galactono-1,4-lactone	Galactonic acid-1,4-lactone
L-glutamate	Glu
L-glutamine	Gln
L-glycine	Gly
L-leucine	Leu
L-lysine	Lys
L-methionine	Methionine
L-phenylalanine	Phe
L-proline	Pro
L-serine	Ser
L-threonine	Thr
L-tryptophan	Trp
L-tyrosine	Tyr
L-valine	Val
malate	Malate
myo-inositol	myo-inositol
pyruvate	Pyr
raffinose	Raffinose
shikimate	Shikimate
starch	Starch
succinate	Succinate
sucrose	Suc
trehalose	Tre
