# Supplementary material for: VANTED v2: a framework for systems biology applications
Source: BMC Syst Biol. 2012 Nov 10;6:139. doi: 10.1186/1752-0509-6-139 (PMC3610154; doi:10.1186/1752-0509-6-139)
Supplement: Additional file 1 — Supplementary tutorial. ZIP file containing the data for recreating Figures 3 and 4. To guide the user, a PPT file is provided, which lists and describes all necessary steps to be performed in Vanted. [file 1752-0509-6-139-S1.zip › categorisation.xls]

## Sheet: Tabelle1
Experimental data (Sulpice)	Chemical category	Pathway category
4-amino butyrate	metabolite	sec
4-OHPro	metabolite	AA
AA	metabolite	AA
AlaAT	enzyme	AA
Arg	metabolite	AA
Asn	metabolite	AA
Asp	metabolite	AA
AspAT	enzyme	AA
bAla	metabolite	AA
Benzoic acid	metabolite	AA
GLDH	enzyme	AA
Gln	metabolite	AA
Glu	metabolite	AA
Gly	metabolite	AA
Glycerate kinase	enzyme	AA
GOGAT	enzyme	AA
GS	enzyme	AA
Homoserine	metabolite	AA
Ileu	metabolite	AA
L-Ala	metabolite	AA
Leu	metabolite	AA
Lys	metabolite	AA
Methionine	metabolite	AA
NR	enzyme	AA
Phe	metabolite	AA
Pro	metabolite	AA
Put	metabolite	AA
Pyroglutamate	metabolite	AA
Ser	metabolite	AA
Shikimate	metabolite	AA
Shikimate DH	enzyme	AA
Thr	metabolite	AA
Trp	metabolite	AA
Tyr	metabolite	AA
Val	metabolite	AA
Ald	enzyme	GLYC
G6PDH	enzyme	GLYC
Glycerate	metabolite	GLYC
NAD-GAPDH	enzyme	GLYC
oxoglutarate	metabolite	GLYC
PEPC	enzyme	GLYC
PFK	enzyme	GLYC
PFP	enzyme	GLYC
PK	enzyme	GLYC
Pyr	metabolite	GLYC
Chl	other	MP
Chl a	other	MP
Chl b	other	MP
FW	other	MP
Leaf area	other	MP
Protein	metabolite	MP
NADP-GAPDH	enzyme	PS
PGK	enzyme	PS
RubisCO	enzyme	PS
RubisCOin	enzyme	PS
TK	enzyme	PS
TPI	enzyme	PS
Ascorbate	metabolite	sec
DHA	metabolite	sec
Galactonic acid-,-lactone	metabolite	sec
Guanidine	metabolite	sec
Nicotinate	metabolite	sec
Octadecanoate	metabolite	sec
Salicylate	metabolite	sec
Sinapate	metabolite	sec
Threonic acid	metabolite	sec
Uracil	metabolite	sec
Urea	metabolite	sec
Phosphoric acid	metabolite	sec
AGP	enzyme	sug
cFBP	enzyme	sug
cPGI	enzyme	sug
Erythritol	metabolite	sug
FK	enzyme	sug
Fru	metabolite	sug
Fucose	metabolite	sug
Galactinol	metabolite	sug
GK	enzyme	sug
Glc	metabolite	sug
Glycerol	metabolite	sug
INV	enzyme	sug
Maltitol	metabolite	sug
Maltose	metabolite	sug
Mannose	metabolite	sug
myo-inositol	metabolite	sug
PGM	enzyme	sug
pPGI	enzyme	sug
Raffinose	metabolite	sug
Redsug	metabolite	sug
SPS	enzyme	sug
Ssug	metabolite	sug
Starch	metabolite	sug
Suc	metabolite	sug
Susy	enzyme	sug
Tre	metabolite	sug
UGP	enzyme	sug
Xylitol	metabolite	sug
Xylose	metabolite	sug
citramalate	metabolite	TCA
Citrate	metabolite	TCA
CS	enzyme	TCA
Fum	metabolite	TCA
Fumarase	enzyme	TCA
Malate	metabolite	TCA
NAD-ICDH	enzyme	TCA
NAD-MDH	enzyme	TCA
NADP-ICDH	enzyme	TCA
NADP-MDH	enzyme	TCA
NADP-MDHin	enzyme	TCA
Succinate	metabolite	TCA
