# Supplementary material for: VANTED v2: a framework for systems biology applications
Source: BMC Syst Biol. 2012 Nov 10;6:139. doi: 10.1186/1752-0509-6-139 (PMC3610154; doi:10.1186/1752-0509-6-139)
Supplement: Additional file 2 — Filled experiment data template.Vanted template filled with metabolite data from Sulpice et al.[53], consisting of 64 metabolites, 37 enzymes and morphological parameters for 50 Arabidopsis thaliana ecotypes of climate class A. The file can be opened using MS Excel and imported into Vanted as an experiment dataset. [file 1752-0509-6-139-S2.xls]

## Sheet: Expdat
Experiment-Data – Database
Experiment				Help					Internal Info
Start of Experiment (Date)	2012-02-29			- Fields with a * are optional					V1.2
Remark*				- Yellow cells allow input
Experiment Name (ID)	Sulpice dataset A			** These cells must contain numbers as 1, 2, 3, ...
Coordinator	Anja			*** These cells must correlate to the numbers in **
Sequence-Name*
Plants/Genotypes**	1	2	3	4	5	6	7	8	9	10	11	12	13	14	15	16	17	18	19	20	21	22	23	24	25	26	27	28	29	30	31	32	33	34	35	36	37	38	39	40	41	42	43	44	45	46	47	48	49
Species	A. thaliana	A. thaliana	A. thaliana	A. thaliana	A. thaliana	A. thaliana	A. thaliana	A. thaliana	A. thaliana	A. thaliana	A. thaliana	A. thaliana	A. thaliana	A. thaliana	A. thaliana	A. thaliana	A. thaliana	A. thaliana	A. thaliana	A. thaliana	A. thaliana	A. thaliana	A. thaliana	A. thaliana	A. thaliana	A. thaliana	A. thaliana	A. thaliana	A. thaliana	A. thaliana	A. thaliana	A. thaliana	A. thaliana	A. thaliana	A. thaliana	A. thaliana	A. thaliana	A. thaliana	A. thaliana	A. thaliana	A. thaliana	A. thaliana	A. thaliana	A. thaliana	A. thaliana	A. thaliana	A. thaliana	A. thaliana	A. thaliana
Variety*
Genotype	Aa0	An2	Ang0	Be0	Bsch2	Bu2	Bu6	Bur0	Da0	Edi0	Ei2	Ei4	El0	EnkheimD	Ep0	Ga0	Goe2	GOT7	Gue0	Gy0	Hi3	Hs0	Is1	Kl0	Ko2	Lan0	Ler1	Li5:3	Lm	Ma2	Me0	Mz0	NFA8	No0	Nok1	Nok2	nok3	Nw3	Old1	Ove0	Po0	Pr0	Pt0	Pyl1	Ra0	RLD1	Ty0	Wc2	Wei1
Growth coitions*	Germany	Belgium	Belgium	Germany	Germany	Germany	Germany	Irela	Germany	United Kingdom	Germany	Germany	Germany	Germany	Germany	Germany	Germany	Germany	Germany	France	Germany	Germany	Germany	Germany	Denmark	United Kingdom	Germany	Germany	France	Germany	Germany	Germany	United Kingdom	Germany	Netherlas	Netherlas	Netherlas	Germany	Germany	Germany	Germany	Germany	Germany	France	France	Netherlas	United Kingdom	Germany	Switzerla
Treatment*
Measurements				Substance	FW	Leaf area	Chl a	Chl b	Chl	Protein	AA	4-amino butyrate	4-OHPro	Arg	Ascorbate	Asn	Asp	bAla	Benzoic acid	citramalate	Citrate	DHA	Erythritol	Fru	Fucose	Fum	Galactinol	Galactonic acid-,-lactone	Glc	Gln	Glu	Gly	Glycerate	Glycerol	Guanidine	Homoserine	Ileu	L-Ala	Leu	Lys	Malate	Maltitol	Maltose	Mannose	Methionine	myo-inositol	Nicotinate	Octadecanoate	oxoglutarate
				Meas.-Tool*
Plant/Genotype***	Replicate #	Time	Unit (Time)	Unit	mg/rosette	mm2/rosette	mg chl/g FW	mg chl/g FW	mg chl/g FW	mg/g FW	µmol/g FW	µmol/g FW	µmol/g FW	µmol/g FW	µmol/g FW	µmol/g FW	µmol/g FW	µmol/g FW	µmol/g FW	µmol/g FW	µmol/g FW	µmol/g FW	µmol/g FW	µmol/g FW	µmol/g FW	µmol/g FW	µmol/g FW	µmol/g FW	µmol/g FW	µmol/g FW	µmol/g FW	µmol/g FW	µmol/g FW	µmol/g FW	µmol/g FW	µmol/g FW	µmol/g FW	µmol/g FW	µmol/g FW	µmol/g FW	µmol/g FW	µmol/g FW	µmol/g FW	µmol/g FW	µmol/g FW	µmol/g FW	µmol/g FW	µmol/g FW	µmol/g FW
1	1	1	Hour		195.41	2857.21	0.670245	0.159403	0.829151	19.7096	21.2404	na	na	na	na	na	na	na	na	na	na	na	na	2.21358	na	2.78278	na	na	3.9677	na	na	na	na	na	na	na	na	na	na	na	3.11246	na	na	na	na	na	na	na	na
2	1	1	Hour		224.111	2448.63	0.541187	0.132597	0.673886	16.9261	18.9709	na	na	na	na	na	na	na	na	na	na	na	na	1.14305	na	2.34902	na	na	2.43314	na	na	na	na	na	na	na	na	na	na	na	2.58227	na	na	na	na	na	na	na	na
3	1	1	Hour		145.627	2655.6	0.601577	0.162735	0.762714	20.7433	19.2572	0.543287	1.79168	1.60439	na	1.04965	2.11384	0.490246	0.915905	0.592463	0.148129	1.76079	0.736474	1.4756	0.612023	3.11427	0.515447	0.600695	1.95957	0.609229	2.31275	3.47225	1.0602	na	na	na	0.625317	7.85102	0.524921	0.454569	5.04051	0.841623	0.784023	1.86954	1.58899	1.72666	na	1.57199	na
4	1	1	Hour		182.886	2058.51	0.616099	0.163105	0.776843	18.2126	17.0072	0.485619	1.20058	2.53031	0.28736	0.938001	0.824558	0.503623	0.985544	0.434497	0.763997	0.288444	0.998759	1.35985	na	2.33018	0.41088	0.82977	2.01032	0.732209	1.02235	4.57946	0.916535	0.929939	1.70767	0.95313	0.481553	5.26473	0.305216	0.411543	5.37841	1.06465	0.390971	na	0.795092	1.24147	na	1.22793	0.544636
5	1	1	Hour		336.96	4498.72	0.60627	0.151116	0.757965	18.0754	18.1211	0.677162	1.38974	1.66317	na	0.9671	2.22121	0.68553	1.25666	0.950394	0.877795	1.68313	1.06527	1.36171	0.650532	na	1.13806	0.583551	2.52923	1.29865	1.81854	2.69505	1.15683	na	0.260494	na	0.73901	7.94047	0.540379	0.602627	na	0.852686	0.822378	2.46849	1.20603	2.84772	na	1.23697	na
6	1	1	Hour		146.506	1532.07	0.614771	0.16066	0.774704	21.0396	21.1131	0.376524	2.12697	5.93339	0.410693	3.85601	3.88262	0.574655	1.12065	0.702024	0.316738	1.89002	0.736556	2.70454	0.737438	3.12714	0.334651	0.851826	4.95	5.74354	2.57209	10.3241	1.54069	1.03947	9.85361	2.73154	0.673248	10.6079	0.534369	0.536693	2.76998	na	na	na	1.68576	2.23223	0.306697	1.58396	1.63804
7	1	1	Hour		179.981	na	0.57738	0.120646	0.701268	18.1943	20.3963	na	na	na	na	na	na	na	na	na	na	na	na	1.7839	na	2.2639	na	na	4.31852	na	na	na	na	na	na	na	na	na	na	na	2.99587	na	na	na	na	na	na	na	na
8	1	1	Hour		432.748	4344.06	0.487856	0.120204	0.608177	17.5265	18.3407	0.723983	1.92388	2.62967	0.579717	2.03165	1.85405	0.581528	0.853738	0.423896	0.380137	3.97239	0.693914	1.64298	0.655984	4.27775	0.237335	0.52823	2.88631	2.11257	1.83555	3.58701	1.68551	0.897906	2.51682	na	0.799979	6.33876	0.771347	0.904707	5.194	na	0.631276	na	1.2265	1.4411	0.523784	1.39497	2.40525
9	1	1	Hour		346.695	3378.51	0.58108	0.115971	0.701124	16.786	20.6196	0.985275	1.45598	0.888513	0.860714	0.842739	1.45374	0.532307	1.01842	1.02022	1.17487	4.548	0.766054	1.41547	na	3.44831	0.942251	0.584411	2.71787	0.899343	1.45962	4.75251	1.14454	1.22311	6.2859	1.12502	0.73878	7.44903	0.534206	0.517617	4.04561	0.955124	3.21977	na	1.13312	1.59131	na	1.18814	0.650732
10	1	1	Hour		219.89	2918.71	0.509691	0.139158	0.648302	16.513	17.4216	0.480107	0.753018	1.79333	0.363502	0.715801	1.73025	0.357403	0.887794	0.504722	0.242262	2.53478	0.736731	1.42794	0.702475	1.96716	0.33902	0.933923	3.79147	1.08537	1.42431	6.18527	1.37484	0.88189	1.4816	na	0.5031	6.75418	0.386852	0.558508	2.48394	na	0.75815	na	1.05435	1.67291	0.128703	1.50661	0.771494
11	1	1	Hour		317.447	3556.67	0.503407	0.1277	0.631369	18.3435	17.8281	0.570544	0.948646	0.759248	0.552296	1.97539	1.27701	0.578596	0.837923	0.450821	0.494849	2.86016	0.840639	1.22647	1.56235	2.88142	0.89745	na	2.5866	1.57844	2.91158	3.79918	1.43768	0.849371	3.39916	na	0.603339	4.80585	0.790287	0.714229	2.72219	na	0.801319	2.08653	0.5364	2.24859	0.454836	1.0544	0.945854
12	1	1	Hour		225.656	na	0.568847	0.13494	0.704094	18.9764	18.0353	na	na	na	na	na	na	na	na	na	na	na	na	1.37001	na	2.90387	na	na	3.07201	na	na	na	na	na	na	na	na	na	na	na	2.75875	na	na	na	na	na	na	na	na
13	1	1	Hour		275.154	4534.16	0.552702	0.120606	0.67178	17.6704	20.1801	0.725688	1.602	1.55226	na	1.42978	2.61582	0.494013	0.797191	0.845764	1.00922	2.69581	0.769928	1.25977	0.429952	na	0.805346	0.596375	2.61708	0.599724	2.22495	4.25206	1.02482	na	0.881176	1.07447	0.547758	8.93911	0.48394	0.422891	na	1.0356	0.891569	1.77362	1.26558	2.87369	na	1.85976	1.18506
14	1	1	Hour		228.029	3209.33	0.641176	0.146511	0.788601	18.7899	21.8655	0.745292	2.10387	2.13856	0.508197	1.26493	2.44062	0.504684	0.918946	0.821572	1.30673	3.11203	0.781442	2.74377	0.620479	4.94861	1.26408	0.639618	3.90402	1.63238	5.2397	7.3591	1.18117	1.11191	1.17343	na	0.597193	11.0336	0.468305	0.415381	3.65867	na	0.775953	na	1.41433	2.77561	0.243414	1.27307	0.885327
15	1	1	Hour		219.116	3176.47	0.558582	0.146052	0.705481	18.4603	19.8149	0.50596	1.41983	1.05476	na	1.15039	2.59464	0.423196	0.848852	0.633063	1.30393	2.24427	0.843092	na	0.610906	na	0.254569	0.62043	na	1.17867	1.55763	3.56438	0.917581	na	0.155127	1.15668	0.494448	10.2681	0.415415	0.367443	na	0.824565	0.295652	2.69032	1.03524	2.43016	na	0.969586	0.51486
16	1	1	Hour		301.156	3686	0.664082	0.152701	0.816519	20.5134	18.8702	na	na	na	na	na	na	na	na	na	na	na	na	1.67496	na	3.36161	na	na	2.59567	na	na	na	na	na	na	na	na	na	na	na	3.26179	na	na	na	na	na	na	na	na
17	1	1	Hour		273.244	2821.71	0.55905	0.143928	0.701905	18.8649	18.9314	0.714435	1.77813	na	0.906953	1.00623	1.53505	0.63741	0.971023	0.309821	0.327755	3.27386	0.525592	1.92101	na	2.92271	0.815968	0.617691	4.10635	na	2.62275	4.65577	0.785284	1.4547	1.79677	0.741814	0.909936	na	na	0.521853	2.80661	1.32555	1.22698	na	0.895658	2.71514	0.645665	1.59832	0.66075
18	1	1	Hour		285.977	3277.2	0.575233	0.133012	0.708045	17.3664	18.6184	0.503352	1.73031	0.261575	na	0.72752	2.01613	0.464873	0.862032	0.758721	0.846686	2.19782	0.7372	1.40481	0.332264	4.63518	1.84026	0.676934	3.52465	0.280433	1.93717	3.29409	1.50396	na	0.113157	1.22146	0.355729	6.17828	0.496148	0.285766	3.84184	0.820907	0.938092	0.521581	1.04758	1.63424	na	1.20476	0.318376
19	1	1	Hour		296.498	3377.16	0.553857	0.136671	0.693769	14.9768	18.445	na	na	na	na	na	na	na	na	na	na	na	na	1.48217	na	na	na	na	2.75319	na	na	na	na	na	na	na	na	na	na	na	na	na	na	na	na	na	na	na	na
20	1	1	Hour		171.625	2147.04	0.535984	0.128729	0.664712	17.6876	18.8308	0.772926	0.0442903	3.38855	0.161552	3.15868	1.4899	0.570423	0.912923	0.30968	0.139387	2.22906	0.857083	0.893653	0.812772	3.38354	0.43834	0.654101	2.52223	0.700748	3.35501	5.14933	0.970073	na	na	1.03978	0.209776	9.39176	1.73955	0.706713	4.87599	na	0.743806	3.25326	0.17044	1.93154	na	1.30827	0.95065
21	1	1	Hour		202.367	3628.3	0.626656	0.148308	0.774983	19.7786	16.4564	0.618836	1.91288	na	0.656453	1.43024	2.91392	0.485647	1.1425	1.18061	6.48719	2.36976	0.78164	1.49366	na	4.53271	1.00448	0.642277	1.51217	na	3.99094	3.33835	1.46359	0.969759	16.1836	0.83665	2.7333	na	na	1.61665	3.17603	0.955364	0.551008	na	1.00978	2.69601	0.671042	1.73407	1.68624
22	1	1	Hour		322.47	4286.88	0.494463	0.117426	0.611842	17.1809	17.1453	na	na	na	na	na	na	na	na	na	na	na	na	1.88996	na	na	na	na	3.21595	na	na	na	na	na	na	na	na	na	na	na	na	na	na	na	na	na	na	na	na
23	1	1	Hour		275.594	na	0.569698	0.13464	0.703483	17.5261	17.4613	0.467279	1.82126	2.00729	na	1.12771	2.29189	0.432986	1.04603	0.45319	0.512902	1.52684	0.774154	1.28032	0.515634	2.9972	1.26731	na	3.48064	1.01259	1.50636	2.54481	1.01935	1.14189	2.59789	na	0.525139	4.55937	0.440269	0.525251	3.49195	na	0.592782	1.14958	0.764819	2.0102	0.114873	1.3981	0.659037
24	1	1	Hour		310.81	3016.53	0.532745	0.133314	0.665503	18.6214	16.9928	0.500886	1.56927	1.11306	0.314165	0.88589	1.49591	0.487468	0.975934	0.566586	0.922918	0.2128	1.30053	2.10705	na	2.02266	1.03715	0.610046	3.9834	0.930436	1.8879	4.88456	1.09431	1.12998	1.07411	1.19272	0.706295	7.37462	0.48872	0.507506	1.43319	0.782548	0.785805	na	1.54824	2.53266	na	1.28897	0.572278
25	1	1	Hour		200.43	2528.87	0.557182	0.117527	0.678416	17.8475	24.2195	na	na	na	na	na	na	na	na	na	na	na	na	1.4118	na	3.18122	na	na	2.35898	na	na	na	na	na	na	na	na	na	na	na	3.22615	na	na	na	na	na	na	na	na
26	1	1	Hour		232.364	3196.19	0.589864	0.134677	0.720471	17.5275	17.7741	0.623785	1.2462	1.17676	na	1.12232	2.04985	0.397517	1.05386	0.735917	1.60462	3.1275	0.894664	1.34706	0.627953	3.00669	0.802683	na	2.59647	1.30063	1.92407	5.17153	1.2538	1.36969	7.91756	na	0.458289	5.89768	0.438284	0.341512	2.95734	na	0.821575	2.17077	0.94068	2.56765	0.14282	1.44639	1.15352
27	1	1	Hour		246.72	3584.25	0.604483	0.14014	0.742099	18.4059	21.5455	0.551006	1.25074	1.88679	na	0.673616	1.9406	0.491597	0.930327	0.886246	0.880229	2.64218	0.868224	1.41561	0.577276	3.33215	0.240286	na	2.9526	1.02842	1.70916	5.89763	0.967555	0.800724	0.139002	na	0.597995	7.54466	0.527553	0.39525	3.48857	na	0.85926	1.90407	1.21951	2.0411	0.275556	1.32654	0.65028
28	1	1	Hour		235.566	3579.26	0.506794	0.134206	0.639214	17.1139	15.566	na	na	na	na	na	na	na	na	na	na	na	na	1.04263	na	3.87023	na	na	2.95907	na	na	na	na	na	na	na	na	na	na	na	3.70164	na	na	na	na	na	na	na	na
29	1	1	Hour		316.76	2952.39	0.590033	0.14178	0.73209	18.734	17.6644	1.06923	1.3677	0.795928	0.810779	0.858865	1.24721	0.87408	0.912084	0.739627	1.28446	13.6148	1.02734	1.18263	na	3.33585	1.5416	0.687607	2.87319	0.909301	1.5348	2.50923	0.865189	0.77078	1.74507	0.959445	0.875794	7.83296	0.707897	0.739561	2.81538	1.25829	0.55769	na	0.951694	2.02471	na	1.21847	0.784361
30	1	1	Hour		171.855	1371.91	0.595102	0.14182	0.737896	18.6207	17.7187	na	na	na	na	na	na	na	na	na	na	na	na	0.977973	na	3.76033	na	na	1.9225	na	na	na	na	na	na	na	na	na	na	na	3.37315	na	na	na	na	na	na	na	na
31	1	1	Hour		353.452	na	0.566713	0.145654	0.710658	18.0793	19.4997	na	na	na	na	na	na	na	na	na	na	na	na	2.06515	na	na	na	na	3.67564	na	na	na	na	na	na	na	na	na	na	na	na	na	na	na	na	na	na	na	na
32	1	1	Hour		259.927	3426.95	0.599606	0.141894	0.741418	17.2208	18.8088	na	na	na	na	na	na	na	na	na	na	na	na	1.60945	na	4.20273	na	na	3.97362	na	na	na	na	na	na	na	na	na	na	na	3.26624	na	na	na	na	na	na	na	na
33	1	1	Hour		297.472	4071	0.510995	0.132209	0.641956	16.8031	17.0555	0.709107	1.74628	2.64025	0.235316	0.979414	3.52032	0.610995	1.12052	0.990903	1.22594	1.22302	0.829696	0.879506	1.6894	3.65214	1.36067	na	2.88494	1.04158	3.0942	4.88996	1.42231	0.742676	2.94856	na	0.795057	5.87388	0.722167	0.660724	3.25726	na	1.11299	2.64519	1.10912	2.40769	0.326103	1.58865	1.42037
34	1	1	Hour		194.905	na	0.632881	0.145845	0.780397	17.7845	21.819	0.715323	2.05095	2.46573	na	1.41578	3.04091	0.709096	1.14819	0.856861	1.12054	2.72504	1.0031	0.935886	0.732192	4.25473	2.48903	0.844429	3.32523	1.78324	2.69235	4.70531	1.11004	na	0.590538	na	0.685503	8.49048	0.624385	0.70076	3.2255	0.886434	0.938873	2.34573	1.36437	4.15654	na	1.34035	na
35	1	1	Hour		168.499	na	0.595409	0.148014	0.742528	19.1998	15.3855	na	na	na	na	na	na	na	na	na	na	na	na	1.40922	na	3.0723	na	na	3.94502	na	na	na	na	na	na	na	na	na	na	na	3.64279	na	na	na	na	na	na	na	na
36	1	1	Hour		133.612	2906.74	0.572847	0.118549	0.69493	18.6507	22.0122	0.67487	1.73888	na	1.23091	1.77295	2.95663	0.577005	1.21643	1.12498	2.33472	2.94149	0.81741	1.74548	na	5.86932	0.935898	0.990953	4.50551	na	3.70947	5.86655	1.20827	3.38553	2.01167	1.44394	1.01185	na	na	0.355948	4.44496	1.20943	0.697206	na	1.16256	2.36003	0.138135	1.83538	1.4779
37	1	1	Hour		228.389	2876.78	0.582154	0.132426	0.714292	18.5353	17.9621	na	na	na	na	na	na	na	na	na	na	na	na	1.96751	na	5.07303	na	na	4.5181	na	na	na	na	na	na	na	na	na	na	na	4.43739	na	na	na	na	na	na	na	na
38	1	1	Hour		253.467	2529.75	0.570971	0.138128	0.708105	16.1577	19.9151	0.910396	1.0015	na	0.650014	1.75124	1.6533	0.436616	1.11693	0.393425	0.32245	2.21276	0.865078	2.58438	na	4.34005	1.40861	0.716749	4.50473	na	2.4767	3.88124	0.898219	1.00456	0.281438	0.936565	0.830228	na	na	0.394472	3.67996	0.991813	1.2321	na	0.833428	2.24689	0.297095	1.64948	0.88739
39	1	1	Hour		356.089	na	0.516256	0.139804	0.656766	19.0851	17.9545	0.51724	1.4522	1.40254	0.562702	1.08101	1.68368	0.486949	0.938375	0.654653	1.59284	2.87926	0.86071	2.238	1.74367	3.72555	0.724379	na	4.91773	0.684011	2.16946	4.96501	0.955922	0.772747	0.254941	na	0.562455	7.47692	0.639086	0.447027	2.75164	na	0.767475	1.79188	1.14819	2.0309	0.375251	1.5401	0.731891
40	1	1	Hour		279.44	2236.04	0.568991	0.138932	0.707595	17.4966	17.5709	0.569512	1.02698	0.833945	na	0.39486	1.67482	0.53962	0.891918	0.465671	0.918688	3.68559	0.883745	0.97599	0.725547	3.35087	0.534324	0.621123	2.38199	0.996863	1.65613	2.86907	0.913129	na	0.339218	na	0.628821	7.29028	0.528642	0.499374	3.30682	0.758815	0.803402	1.66651	0.778846	2.36622	na	1.21029	na
41	1	1	Hour		290.725	2134.01	0.601082	0.148877	0.75298	18.0175	19.3007	0.40934	1.15059	1.0965	0.496594	0.610313	1.75109	0.315614	0.900024	0.587329	0.835821	2.65036	0.869977	1.22595	0.648922	4.11091	0.390385	0.564308	3.14313	0.616658	1.64976	5.5568	1.11689	0.844873	2.38884	1.31754	0.419612	8.00437	0.331492	0.344615	3.03625	na	na	na	1.17846	2.32294	0.168465	1.40942	na
42	1	1	Hour		163.224	1156.26	0.593152	0.136905	0.730998	18.704	21.5536	na	na	na	na	na	na	na	na	na	na	na	na	1.35577	na	4.18975	na	na	2.58491	na	na	na	na	na	na	na	na	na	na	na	3.75959	na	na	na	na	na	na	na	na
43	1	1	Hour		207.785	2476.89	0.614431	0.14235	0.757511	20.0018	18.3305	0.736423	1.15562	na	0.738424	1.72052	1.97961	0.505003	0.916446	0.693182	0.408397	2.82307	1.12695	1.74543	na	3.85673	0.228468	0.600012	2.64452	na	3.60479	2.85517	0.889738	0.903891	0.431783	0.887752	1.02275	na	na	0.428332	3.46684	0.886088	1.38521	na	1.42514	1.59847	0.264925	1.35721	1.03418
44	1	1	Hour		192.674	na	0.60089	0.143277	0.743596	17.7659	22.5109	0.633115	0.0864785	1.84233	0.274095	1.48882	1.62983	0.454176	1.06556	1.0327	1.44977	3.16377	0.628335	2.51418	0.768609	na	0.887511	0.79121	4.88624	1.03481	1.81992	6.06384	0.915874	na	1.11773	1.50717	0.20698	10.8582	0.370033	0.471442	na	na	0.679371	2.64682	1.66852	2.13213	na	1.35346	0.604837
45	1	1	Hour		195.063	3088.49	0.556956	0.137864	0.693746	18.0068	17.9733	na	na	na	na	na	na	na	na	na	na	na	na	1.07511	na	4.62855	na	na	2.16862	na	na	na	na	na	na	na	na	na	na	na	3.75647	na	na	na	na	na	na	na	na
46	1	1	Hour		224.363	2871.3	0.637651	0.147598	0.783847	19.5518	18.4922	0.572248	6.78419	1.496	0.303885	1.20426	3.66643	0.50821	0.813076	0.745542	1.41586	2.10725	1.02203	0.970714	0.635326	na	0.789598	0.516931	2.85676	1.42659	2.42824	4.02594	1.02112	na	2.27857	0.892701	0.982027	7.13116	0.47676	0.531034	na	na	0.424529	2.24069	3.66523	2.37873	na	1.28003	0.687414
47	1	1	Hour		259.114	2012.17	0.573406	0.14175	0.715315	17.0914	18.6328	0.542852	1.25179	0.567066	1.58157	0.412052	1.54074	0.437548	0.769951	0.673458	1.20835	1.67101	1.05346	1.80353	0.857984	2.88275	1.31213	0.305015	3.36476	1.22577	1.17938	1.31617	0.320624	2.06708	0.391696	na	0.779809	7.39274	0.78262	0.577898	3.68863	na	2.46171	3.11263	0.801761	2.36146	0.238232	1.27414	0.889878
48	1	1	Hour		270.844	3625.35	0.518018	0.132846	0.650053	18.4864	19.8267	0.757244	1.67519	5.98262	0.423859	2.81234	2.64814	0.431104	0.731471	0.493402	0.408782	1.44184	0.563122	2.39997	0.763292	2.22876	0.269322	na	4.07692	3.23127	2.57422	3.66944	0.671884	0.430949	na	1.61964	0.542234	5.94749	0.484763	0.830877	1.9789	0.791675	0.685468	2.89491	1.22595	2.24629	na	1.52833	1.10122
49	1	1	Hour		388.305	3692.54	0.495769	0.117421	0.613467	14.8172	13.031	0.842967	0.755835	na	0.502616	0.848067	1.39687	0.406404	0.954191	0.484707	0.289613	1.73911	0.822336	1.83794	na	na	0.977049	0.541774	2.72852	na	1.87932	3.29023	0.705707	1.01929	2.31108	0.537061	0.741746	na	na	0.292709	na	0.859978	0.595603	na	1.33762	1.84597	0.204987	1.5869	0.528942
50	1	1	Hour		239.248	2692.1	0.578387	0.130176	0.708223	19.2023	17.0599	na	na	na	na	na	na	na	na	na	na	na	na	2.07647	na	4.3659	na	na	3.0202	na	na	na	na	na	na	na	na	na	na	na	3.24227	na	na	na	na	na	na	na	na
[truncated: 65 more columns]
