# Supplementary material for: VANTED v2: a framework for systems biology applications
Source: BMC Syst Biol. 2012 Nov 10;6:139. doi: 10.1186/1752-0509-6-139 (PMC3610154; doi:10.1186/1752-0509-6-139)
Supplement: Additional file 3 — Merged SBGN network. Large-scale metabolic network of plant primary metabolism in SBGN. The network has been created with Vanted based on merging different pathways downloaded from MetaCrop. This file serves as the basis for mapping experiment datasets and can be imported into Vanted as a network. [file 1752-0509-6-139-S3.gml]

# generated with VANTED V2.0 at Wed Aug 10 11:31:23 CEST 2011
graph [
  sbgn [
    role "PROCESSDESCRIPTION"
  ]
  directed 1
  node [
    id 1
    zlevel -1

    cluster [
      cluster "Carbohydrate Metabolism.Ascorbate-Glutathione cycle.gml"
    ]
    graphics [
      x 2729.0
      y 1762.0
      w 30.0
      h 30.0
      fill "#CCFFEA"
      outline "#000000"
      frameThickness 1.5
      gradient -0.333
      rounding 5.0
      type "oval"
    ]
    label "NAD+"
    labelgraphics [
      alignment "left"
      anchor "c"
      color "#000000"
      fontName "Tahoma"
      fontSize 11
      fontStyle "plain"
      type "text"
    ]
    sbgn [
      role "SIMPLECHEMICAL"
    ]
    sbml [
      modelID "model_25"
      reversible "true"
      sbmlID "spec30loc17"
    ]
    src [
      fileName "Carbohydrate Metabolism.Ascorbate-Glutathione cycle.gml"
    ]
    url "http://pgrc-35.ipk-gatersleben.de/pls/htmldb_pgrc/f?p=112:10:::NO::P10_PATHWAY_OBJECT_ID:spec30loc17"
  ]
  node [
    id 2
    zlevel -1

    cluster [
      cluster "Carbohydrate Metabolism.Ascorbate-Glutathione cycle.gml"
    ]
    graphics [
      x 2729.0
      y 1842.0
      w 30.0
      h 30.0
      fill "#CCFFEA"
      outline "#000000"
      frameThickness 1.5
      gradient -0.333
      rounding 5.0
      type "oval"
    ]
    label "NADH"
    labelgraphics [
      alignment "left"
      anchor "c"
      color "#000000"
      fontName "Tahoma"
      fontSize 11
      fontStyle "plain"
      type "text"
    ]
    sbgn [
      role "SIMPLECHEMICAL"
    ]
    sbml [
      modelID "model_25"
      reversible "true"
      sbmlID "spec31loc17"
    ]
    src [
      fileName "Carbohydrate Metabolism.Ascorbate-Glutathione cycle.gml"
    ]
    url "http://pgrc-35.ipk-gatersleben.de/pls/htmldb_pgrc/f?p=112:10:::NO::P10_PATHWAY_OBJECT_ID:spec31loc17"
  ]
  node [
    id 3
    zlevel -1

    cluster [
      cluster "Carbohydrate Metabolism.Ascorbate-Glutathione cycle.gml"
    ]
    graphics [
      x 2809.0
      y 2002.0
      w 30.0
      h 30.0
      fill "#CCFFEA"
      outline "#000000"
      frameThickness 1.5
      gradient -0.333
      rounding 5.0
      type "oval"
    ]
    label "NADP+"
    labelgraphics [
      alignment "left"
      anchor "c"
      color "#000000"
      fontName "Tahoma"
      fontSize 11
      fontStyle "plain"
      type "text"
    ]
    sbgn [
      role "SIMPLECHEMICAL"
    ]
    sbml [
      modelID "model_25"
      reversible "true"
      sbmlID "spec51loc17"
    ]
    src [
      fileName "Carbohydrate Metabolism.Ascorbate-Glutathione cycle.gml"
    ]
    url "http://pgrc-35.ipk-gatersleben.de/pls/htmldb_pgrc/f?p=112:10:::NO::P10_PATHWAY_OBJECT_ID:spec51loc17"
  ]
  node [
    id 4
    zlevel -1

    cluster [
      cluster "Carbohydrate Metabolism.Ascorbate-Glutathione cycle.gml"
    ]
    graphics [
      x 2809.0
      y 2082.0
      w 30.0
      h 30.0
      fill "#CCFFEA"
      outline "#000000"
      frameThickness 1.5
      gradient -0.333
      rounding 5.0
      type "oval"
    ]
    label "NADPH"
    labelgraphics [
      alignment "left"
      anchor "c"
      color "#000000"
      fontName "Tahoma"
      fontSize 11
      fontStyle "plain"
      type "text"
    ]
    sbgn [
      role "SIMPLECHEMICAL"
    ]
    sbml [
      modelID "model_25"
      reversible "true"
      sbmlID "spec52loc17"
    ]
    src [
      fileName "Carbohydrate Metabolism.Ascorbate-Glutathione cycle.gml"
    ]
    url "http://pgrc-35.ipk-gatersleben.de/pls/htmldb_pgrc/f?p=112:10:::NO::P10_PATHWAY_OBJECT_ID:spec52loc17"
  ]
  node [
    id 5
    zlevel -1

    cluster [
      cluster "Carbohydrate Metabolism.Ascorbate-Glutathione cycle.gml"
    ]
    graphics [
      x 2519.0
      y 1842.0
      w 30.0
      h 30.0
      fill "#CCFFEA"
      outline "#000000"
      frameThickness 1.5
      gradient 0.0
      rounding 5.0
      type "oval"
    ]
    label "H2O"
    labelgraphics [
      alignment "left"
      anchor "c"
      color "#000000"
      fontName "Tahoma"
      fontSize 11
      fontStyle "plain"
      type "text"
    ]
    sbgn [
      role "SIMPLECHEMICAL"
    ]
    sbml [
      modelID "model_25"
      reversible "true"
      sbmlID "spec54loc116"
    ]
    src [
      fileName "Carbohydrate Metabolism.Ascorbate-Glutathione cycle.gml"
    ]
    url "http://pgrc-35.ipk-gatersleben.de/pls/htmldb_pgrc/f?p=112:10:::NO::P10_PATHWAY_OBJECT_ID:spec54loc116"
  ]
  node [
    id 6
    zlevel -1

    cluster [
      cluster "Carbohydrate Metabolism.Ascorbate-Glutathione cycle.gml"
    ]
    graphics [
      x 2689.0
      y 2002.0
      w 30.0
      h 30.0
      fill "#CCFFEA"
      outline "#000000"
      frameThickness 1.5
      gradient 0.0
      rounding 5.0
      type "oval"
    ]
    label "glutathione"
    labelgraphics [
      alignment "left"
      anchor "c"
      color "#000000"
      fontName "Tahoma"
      fontSize 11
      fontStyle "plain"
      type "text"
    ]
    sbgn [
      role "SIMPLECHEMICAL"
    ]
    sbml [
      modelID "model_25"
      reversible "true"
      sbmlID "spec462loc17"
    ]
    src [
      fileName "Carbohydrate Metabolism.Ascorbate-Glutathione cycle.gml"
    ]
    url "http://pgrc-35.ipk-gatersleben.de/pls/htmldb_pgrc/f?p=112:10:::NO::P10_PATHWAY_OBJECT_ID:spec462loc17"
  ]
  node [
    id 7
    zlevel -1

    cluster [
      cluster "Carbohydrate Metabolism.Ascorbate-Glutathione cycle.gml"
    ]
    graphics [
      x 2519.0
      y 1762.0
      w 30.0
      h 30.0
      fill "#CCFFEA"
      outline "#000000"
      frameThickness 1.5
      gradient 0.0
      rounding 5.0
      type "oval"
    ]
    label "H2O2"
    labelgraphics [
      alignment "left"
      anchor "c"
      color "#000000"
      fontName "Tahoma"
      fontSize 11
      fontStyle "plain"
      type "text"
    ]
    sbgn [
      role "SIMPLECHEMICAL"
    ]
    sbml [
      modelID "model_25"
      reversible "true"
      sbmlID "spec464loc116"
    ]
    src [
      fileName "Carbohydrate Metabolism.Ascorbate-Glutathione cycle.gml"
    ]
    url "http://pgrc-35.ipk-gatersleben.de/pls/htmldb_pgrc/f?p=112:10:::NO::P10_PATHWAY_OBJECT_ID:spec464loc116"
  ]
  node [
    id 8
    zlevel -1

    cluster [
      cluster "Carbohydrate Metabolism.Ascorbate-Glutathione cycle.gml"
    ]
    graphics [
      x 2689.0
      y 2082.0
      w 30.0
      h 30.0
      fill "#CCFFEA"
      outline "#000000"
      frameThickness 1.5
      gradient 0.0
      rounding 5.0
      type "oval"
    ]
    label "glutathione disulfide"
    labelgraphics [
      alignment "left"
      anchor "c"
      color "#000000"
      fontName "Tahoma"
      fontSize 11
      fontStyle "plain"
      type "text"
    ]
    sbgn [
      role "SIMPLECHEMICAL"
    ]
    sbml [
      modelID "model_25"
      reversible "true"
      sbmlID "spec469loc17"
    ]
    src [
      fileName "Carbohydrate Metabolism.Ascorbate-Glutathione cycle.gml"
    ]
    url "http://pgrc-35.ipk-gatersleben.de/pls/htmldb_pgrc/f?p=112:10:::NO::P10_PATHWAY_OBJECT_ID:spec469loc17"
  ]
  node [
    id 9
    zlevel -1

    cluster [
      cluster "Carbohydrate Metabolism.Ascorbate-Glutathione cycle.gml"
    ]
    graphics [
      x 2569.0
      y 1802.0
      w 10.0
      h 10.0
      fill "#CCFFEA"
      outline "#000000"
      frameThickness 1.5
      gradient 0.0
      rounding 0.0
      type "org.graffiti.plugins.views.defaults.RectangularNodeShape"
    ]
    sbgn [
      role "PROCESS"
    ]
    sbml [
      modelID "model_25"
      reversible "false"
      sbmlID "reaction_238_245_116"
    ]
    src [
      fileName "Carbohydrate Metabolism.Ascorbate-Glutathione cycle.gml"
    ]
    url "http://pgrc-35.ipk-gatersleben.de/pls/htmldb_pgrc/f?p=112:10:::NO::P10_PATHWAY_OBJECT_ID:reaction_238_245_116"
  ]
  node [
    id 10
    zlevel -1

    cluster [
      cluster "Carbohydrate Metabolism.Ascorbate-Glutathione cycle.gml"
    ]
    graphics [
      x 2679.0
      y 1802.0
      w 10.0
      h 10.0
      fill "#CCFFEA"
      outline "#000000"
      frameThickness 1.5
      gradient 0.0
      rounding 0.0
      type "org.graffiti.plugins.views.defaults.RectangularNodeShape"
    ]
    sbgn [
      role "PROCESS"
    ]
    sbml [
      modelID "model_25"
      reversible "false"
      sbmlID "reaction_239_246_17"
    ]
    src [
      fileName "Carbohydrate Metabolism.Ascorbate-Glutathione cycle.gml"
    ]
    url "http://pgrc-35.ipk-gatersleben.de/pls/htmldb_pgrc/f?p=112:10:::NO::P10_PATHWAY_OBJECT_ID:reaction_239_246_17"
  ]
  node [
    id 11
    zlevel -1

    cluster [
      cluster "Carbohydrate Metabolism.Ascorbate-Glutathione cycle.gml"
    ]
    graphics [
      x 2619.0
      y 1922.0
      w 10.0
      h 10.0
      fill "#CCFFEA"
      outline "#000000"
      frameThickness 1.5
      gradient 0.0
      rounding 0.0
      type "org.graffiti.plugins.views.defaults.RectangularNodeShape"
    ]
    sbgn [
      role "PROCESS"
    ]
    sbml [
      modelID "model_25"
      reversible "false"
      sbmlID "reaction_240_248_5"
    ]
    src [
      fileName "Carbohydrate Metabolism.Ascorbate-Glutathione cycle.gml"
    ]
    url "http://pgrc-35.ipk-gatersleben.de/pls/htmldb_pgrc/f?p=112:10:::NO::P10_PATHWAY_OBJECT_ID:reaction_240_248_5"
  ]
  node [
    id 12
    zlevel -1

    cluster [
      cluster "Carbohydrate Metabolism.Ascorbate-Glutathione cycle.gml"
    ]
    graphics [
      x 2759.0
      y 2042.0
      w 10.0
      h 10.0
      fill "#CCFFEA"
      outline "#000000"
      frameThickness 1.5
      gradient 0.0
      rounding 0.0
      type "org.graffiti.plugins.views.defaults.RectangularNodeShape"
    ]
    sbgn [
      role "PROCESS"
    ]
    sbml [
      modelID "model_25"
      reversible "true"
      sbmlID "reaction_242_249_17"
    ]
    src [
      fileName "Carbohydrate Metabolism.Ascorbate-Glutathione cycle.gml"
    ]
    url "http://pgrc-35.ipk-gatersleben.de/pls/htmldb_pgrc/f?p=112:10:::NO::P10_PATHWAY_OBJECT_ID:reaction_242_249_17"
  ]
  node [
    id 13
    zlevel -1

    cluster [
      cluster "Carbohydrate Metabolism.Ascorbate-Glutathione cycle.gml"
    ]
    graphics [
      x 2619.0
      y 2102.0
      w 30.0
      h 30.0
      fill "#CCFFEA"
      outline "#000000"
      frameThickness 1.5
      gradient -0.3333333333333333
      rounding 5.0
      type "oval"
    ]
    label "L-ascorbate"
    labelgraphics [
      alignment "left"
      anchor "c"
      color "#000000"
      fontName "Tahoma"
      fontSize 11
      fontStyle "plain"
      type "text"
    ]
    sbgn [
      role "SIMPLECHEMICAL"
    ]
    sbml [
      modelID "model_25"
      reversible "true"
      sbmlID "spec458loc17"
    ]
    src [
      fileName "Carbohydrate Metabolism.Ascorbate-Glutathione cycle.gml"
    ]
    url "http://pgrc-35.ipk-gatersleben.de/pls/htmldb_pgrc/f?p=112:10:::NO::P10_PATHWAY_OBJECT_ID:spec458loc17"
  ]
  node [
    id 14
    zlevel -1

    cluster [
      cluster "Carbohydrate Metabolism.Ascorbate-Glutathione cycle.gml"
    ]
    graphics [
      x 2619.0
      y 1745.0
      w 30.0
      h 30.0
      fill "#CCFFEA"
      outline "#000000"
      frameThickness 1.5
      gradient -0.3333333333333333
      rounding 5.0
      type "oval"
    ]
    label "L-ascorbate"
    labelgraphics [
      alignment "left"
      anchor "c"
      color "#000000"
      fontName "Tahoma"
      fontSize 11
      fontStyle "plain"
      type "text"
    ]
    sbgn [
      role "SIMPLECHEMICAL"
    ]
    sbml [
      modelID "model_25"
      reversible "true"
      sbmlID "spec458loc116"
    ]
    src [
      fileName "Carbohydrate Metabolism.Ascorbate-Glutathione cycle.gml"
    ]
    url "http://pgrc-35.ipk-gatersleben.de/pls/htmldb_pgrc/f?p=112:10:::NO::P10_PATHWAY_OBJECT_ID:spec458loc116"
  ]
  node [
    id 15
    zlevel -1

    cluster [
      cluster "Carbohydrate Metabolism.Ascorbate-Glutathione cycle.gml"
    ]
    graphics [
      x 2619.0
      y 2042.0
      w 10.0
      h 10.0
      fill "#CCFFEA"
      outline "#000000"
      frameThickness 1.5
      gradient 0.0
      rounding 0.0
      type "org.graffiti.plugins.views.defaults.RectangularNodeShape"
    ]
    sbgn [
      role "PROCESS"
    ]
    sbml [
      modelID "model_25"
      reversible "false"
      sbmlID "reaction_241_247_17"
    ]
    src [
      fileName "Carbohydrate Metabolism.Ascorbate-Glutathione cycle.gml"
    ]
    url "http://pgrc-35.ipk-gatersleben.de/pls/htmldb_pgrc/f?p=112:10:::NO::P10_PATHWAY_OBJECT_ID:reaction_241_247_17"
  ]
  node [
    id 16
    zlevel -1

    cluster [
      cluster "Carbohydrate Metabolism.Ascorbate-Glutathione cycle.gml"
    ]
    graphics [
      x 2619.0
      y 1862.0
      w 30.0
      h 30.0
      fill "#CCFFEA"
      outline "#000000"
      frameThickness 1.5
      gradient 0.0
      rounding 5.0
      type "oval"
    ]
    label "monodehydroascorbate"
    labelgraphics [
      alignment "left"
      anchor "c"
      color "#000000"
      fontName "Tahoma"
      fontSize 11
      fontStyle "plain"
      type "text"
    ]
    sbgn [
      role "SIMPLECHEMICAL"
    ]
    sbml [
      modelID "model_25"
      reversible "true"
      sbmlID "spec467loc116"
    ]
    src [
      fileName "Carbohydrate Metabolism.Ascorbate-Glutathione cycle.gml"
    ]
    url "http://pgrc-35.ipk-gatersleben.de/pls/htmldb_pgrc/f?p=112:10:::NO::P10_PATHWAY_OBJECT_ID:spec467loc116"
  ]
  node [
    id 17
    zlevel -1

    cluster [
      cluster "Carbohydrate Metabolism.Ascorbate-Glutathione cycle.gml"
    ]
    graphics [
      x 2619.0
      y 1982.0
      w 30.0
      h 30.0
      fill "#CCFFEA"
      outline "#000000"
      frameThickness 1.5
      gradient 0.0
      rounding 5.0
      type "oval"
    ]
    label "dehydroascorbate"
    labelgraphics [
      alignment "left"
      anchor "c"
      color "#000000"
      fontName "Tahoma"
      fontSize 11
      fontStyle "plain"
      type "text"
    ]
    sbgn [
      role "SIMPLECHEMICAL"
    ]
    sbml [
      modelID "model_25"
      reversible "true"
      sbmlID "spec465loc5"
    ]
    src [
      fileName "Carbohydrate Metabolism.Ascorbate-Glutathione cycle.gml"
    ]
    url "http://pgrc-35.ipk-gatersleben.de/pls/htmldb_pgrc/f?p=112:10:::NO::P10_PATHWAY_OBJECT_ID:spec465loc5"
  ]
  node [
    id 18
    zlevel -1

    cluster [
      cluster "Carbohydrate Metabolism.Ascorbate-Glutathione cycle.gml"
    ]
    graphics [
      x 2497.0
      y 1802.0
      w 54.0
      h 30.0
      fill "#CCFFEA"
      outline "#000000"
      frameThickness 1.5
      gradient 0.0
      rounding 10.0
      type "rectangle"
    ]
    label "L-ascorbate peroxidase"
    labelgraphics [
      alignment "left"
      anchor "c"
      color "#000000"
      fontName "Tahoma"
      fontSize 11
      fontStyle "plain"
      type "text"
    ]
    sbgn [
      role "MACROMOLECULE"
    ]
    sbml [
      modelID "model_25"
      reversible "false"
      sbmlID "reaction_238_245_116"
    ]
    src [
      fileName "Carbohydrate Metabolism.Ascorbate-Glutathione cycle.gml"
    ]
    url "http://pgrc-35.ipk-gatersleben.de/pls/htmldb_pgrc/f?p=112:10:::NO::P10_PATHWAY_OBJECT_ID:reaction_238_245_116"
  ]
  node [
    id 19
    zlevel -2

    cluster [
      cluster "Carbohydrate Metabolism.Ascorbate-Glutathione cycle.gml"
    ]
    graphics [
      x 2751.0
      y 1802.0
      w 54.0
      h 30.0
      fill "#CCFFEA"
      outline "#000000"
      frameThickness 1.5
      gradient 0.0
      rounding 10.0
      type "rectangle"
    ]
    label "<html><center>monodehydroascorbate<br>reductase(NADH)"
    labelgraphics [
      alignment "left"
      anchor "c"
      color "#000000"
      fontName "Tahoma"
      fontSize 11
      fontStyle "plain"
      type "text"
    ]
    sbgn [
      role "MACROMOLECULE"
    ]
    sbml [
      modelID "model_25"
      reversible "false"
      sbmlID "reaction_239_246_17"
    ]
    src [
      fileName "Carbohydrate Metabolism.Ascorbate-Glutathione cycle.gml"
    ]
    url "http://pgrc-35.ipk-gatersleben.de/pls/htmldb_pgrc/f?p=112:10:::NO::P10_PATHWAY_OBJECT_ID:reaction_239_246_17"
  ]
  node [
    id 20
    zlevel -1

    cluster [
      cluster "Carbohydrate Metabolism.Ascorbate-Glutathione cycle.gml"
    ]
    graphics [
      x 2831.0
      y 2042.0
      w 54.0
      h 30.0
      fill "#CCFFEA"
      outline "#000000"
      frameThickness 1.5
      gradient 0.0
      rounding 10.0
      type "rectangle"
    ]
    label "glutathione reductase"
    labelgraphics [
      alignment "left"
      anchor "c"
      color "#000000"
      fontName "Tahoma"
      fontSize 11
      fontStyle "plain"
      type "text"
    ]
    sbgn [
      role "MACROMOLECULE"
    ]
    sbml [
      modelID "model_25"
      reversible "true"
      sbmlID "reaction_242_249_17"
    ]
    src [
      fileName "Carbohydrate Metabolism.Ascorbate-Glutathione cycle.gml"
    ]
    url "http://pgrc-35.ipk-gatersleben.de/pls/htmldb_pgrc/f?p=112:10:::NO::P10_PATHWAY_OBJECT_ID:reaction_242_249_17"
  ]
  node [
    id 21
    zlevel -1

    cluster [
      cluster "Carbohydrate Metabolism.Ascorbate-Glutathione cycle.gml"
    ]
    graphics [
      x 2547.0
      y 2042.0
      w 54.0
      h 30.0
      fill "#CCFFEA"
      outline "#000000"
      frameThickness 1.5
      gradient 0.0
      rounding 10.0
      type "rectangle"
    ]
    label "<html><center>glutathione dehydrogenase<br>(ascorbate)"
    labelgraphics [
      alignment "left"
      anchor "c"
      color "#000000"
      fontName "Tahoma"
      fontSize 11
      fontStyle "plain"
      type "text"
    ]
    sbgn [
      role "MACROMOLECULE"
    ]
    sbml [
      modelID "model_25"
      reversible "false"
      sbmlID "reaction_241_247_17"
    ]
    src [
      fileName "Carbohydrate Metabolism.Ascorbate-Glutathione cycle.gml"
    ]
    url "http://pgrc-35.ipk-gatersleben.de/pls/htmldb_pgrc/f?p=112:10:::NO::P10_PATHWAY_OBJECT_ID:reaction_241_247_17"
  ]
  node [
    id 22
    zlevel -1

    cluster [
      cluster "Nucleotide Metabolism.Pyrimidine de novo biosynthesis.gml"
    ]
    graphics [
      x 4256.5
      y 2950.0
      w 30.0
      h 30.0
      fill "#C0F0EF"
      outline "#000000"
      frameThickness 1.5
      gradient -0.3333333333333333
      rounding 5.0
      type "oval"
    ]
    label "CO2"
    labelgraphics [
      alignment "left"
      anchor "c"
      color "#000000"
      fontName "Tahoma"
      fontSize 11
      fontStyle "plain"
      type "text"
    ]
    sbgn [
      role "SIMPLECHEMICAL"
    ]
    sbml [
      modelID "model_23"
      reversible "true"
      sbmlID "spec106loc91"
    ]
    src [
      fileName "Nucleotide Metabolism.Pyrimidine de novo biosynthesis.gml"
    ]
    url "http://pgrc-35.ipk-gatersleben.de/pls/htmldb_pgrc/f?p=112:10:::NO::P10_PATHWAY_OBJECT_ID:spec106loc91"
  ]
  node [
    id 23
    zlevel -1

    cluster [
      cluster "Nucleotide Metabolism.Pyrimidine de novo biosynthesis.gml"
    ]
    graphics [
      x 4266.5
      y 3030.0
      w 30.0
      h 30.0
      fill "#C0F0EF"
      outline "#000000"
      frameThickness 1.5
      gradient -0.333
      rounding 5.0
      type "oval"
    ]
    label "L-glutamate"
    labelgraphics [
      alignment "left"
      anchor "c"
      color "#000000"
      fontName "Tahoma"
      fontSize 11
      fontStyle "plain"
      type "text"
    ]
    sbgn [
      role "SIMPLECHEMICAL"
    ]
    sbml [
      modelID "model_23"
      reversible "true"
      sbmlID "spec167loc91"
    ]
    src [
      fileName "Nucleotide Metabolism.Pyrimidine de novo biosynthesis.gml"
    ]
    url "http://pgrc-35.ipk-gatersleben.de/pls/htmldb_pgrc/f?p=112:10:::NO::P10_PATHWAY_OBJECT_ID:spec167loc91"
  ]
  node [
    id 24
    zlevel -1

    cluster [
      cluster "Nucleotide Metabolism.Pyrimidine de novo biosynthesis.gml"
    ]
    graphics [
      x 4206.5
      y 2900.0
      w 30.0
      h 30.0
      fill "#C0F0EF"
      outline "#000000"
      frameThickness 1.5
      gradient -0.333
      rounding 5.0
      type "oval"
    ]
    label "L-glutamine"
    labelgraphics [
      alignment "left"
      anchor "c"
      color "#000000"
      fontName "Tahoma"
      fontSize 11
      fontStyle "plain"
      type "text"
    ]
    sbgn [
      role "SIMPLECHEMICAL"
    ]
    sbml [
      modelID "model_23"
      reversible "true"
      sbmlID "spec202loc91"
    ]
    src [
      fileName "Nucleotide Metabolism.Pyrimidine de novo biosynthesis.gml"
    ]
    url "http://pgrc-35.ipk-gatersleben.de/pls/htmldb_pgrc/f?p=112:10:::NO::P10_PATHWAY_OBJECT_ID:spec202loc91"
  ]
  node [
    id 25
    zlevel -1

    cluster [
      cluster "Nucleotide Metabolism.Pyrimidine de novo biosynthesis.gml"
    ]
    graphics [
      x 4256.5
      y 3130.0
      w 30.0
      h 30.0
      fill "#C0F0EF"
      outline "#000000"
      frameThickness 1.5
      gradient -0.333
      rounding 5.0
      type "oval"
    ]
    label "L-aspartate"
    labelgraphics [
      alignment "left"
      anchor "c"
      color "#000000"
      fontName "Tahoma"
      fontSize 11
      fontStyle "plain"
      type "text"
    ]
    sbgn [
      role "SIMPLECHEMICAL"
    ]
    sbml [
      modelID "model_23"
      reversible "true"
      sbmlID "spec237loc91"
    ]
    src [
      fileName "Nucleotide Metabolism.Pyrimidine de novo biosynthesis.gml"
    ]
    url "http://pgrc-35.ipk-gatersleben.de/pls/htmldb_pgrc/f?p=112:10:::NO::P10_PATHWAY_OBJECT_ID:spec237loc91"
  ]
  node [
    id 26
    zlevel -1

    cluster [
      cluster "Nucleotide Metabolism.Pyrimidine de novo biosynthesis.gml"
    ]
    graphics [
      x 4206.5
      y 3100.0
      w 30.0
      h 30.0
      fill "#C0F0EF"
      outline "#000000"
      frameThickness 1.5
      gradient -0.333
      rounding 5.0
      type "oval"
    ]
    label "carbamoyl phosphate"
    labelgraphics [
      alignment "left"
      anchor "c"
      color "#000000"
      fontName "Tahoma"
      fontSize 11
      fontStyle "plain"
      type "text"
    ]
    sbgn [
      role "SIMPLECHEMICAL"
    ]
    sbml [
      modelID "model_23"
      reversible "true"
      sbmlID "spec319loc91"
    ]
    src [
      fileName "Nucleotide Metabolism.Pyrimidine de novo biosynthesis.gml"
    ]
    url "http://pgrc-35.ipk-gatersleben.de/pls/htmldb_pgrc/f?p=112:10:::NO::P10_PATHWAY_OBJECT_ID:spec319loc91"
  ]
  node [
    id 27
    zlevel -1

    cluster [
      cluster "Nucleotide Metabolism.Pyrimidine de novo biosynthesis.gml"
    ]
    graphics [
      x 4206.5
      y 3240.0
      w 30.0
      h 30.0
      fill "#C0F0EF"
      outline "#000000"
      frameThickness 1.5
      gradient 0.0
      rounding 5.0
      type "oval"
    ]
    label "N-carbamoyl-L-aspartate"
    labelgraphics [
      alignment "left"
      anchor "c"
      color "#000000"
      fontName "Tahoma"
      fontSize 11
      fontStyle "plain"
      type "text"
    ]
    sbgn [
      role "SIMPLECHEMICAL"
    ]
    sbml [
      modelID "model_23"
      reversible "true"
      sbmlID "spec475loc91"
    ]
    src [
      fileName "Nucleotide Metabolism.Pyrimidine de novo biosynthesis.gml"
    ]
    url "http://pgrc-35.ipk-gatersleben.de/pls/htmldb_pgrc/f?p=112:10:::NO::P10_PATHWAY_OBJECT_ID:spec475loc91"
  ]
  node [
    id 28
    zlevel -1

    cluster [
      cluster "Nucleotide Metabolism.Pyrimidine de novo biosynthesis.gml"
    ]
    graphics [
      x 4206.766
      y 3290.0
      w 10.0
      h 10.0
      fill "#C0F0EF"
      outline "#000000"
      frameThickness 1.5
      gradient 0.0
      rounding 0.0
      type "org.graffiti.plugins.views.defaults.RectangularNodeShape"
    ]
    sbgn [
      role "PROCESS"
    ]
    sbml [
      modelID "model_23"
      reversible "true"
      sbmlID "reaction_211_253_91"
    ]
    src [
      fileName "Nucleotide Metabolism.Pyrimidine de novo biosynthesis.gml"
    ]
    url "http://pgrc-35.ipk-gatersleben.de/pls/htmldb_pgrc/f?p=112:10:::NO::P10_PATHWAY_OBJECT_ID:reaction_211_253_91"
  ]
  node [
    id 29
    zlevel -1

    cluster [
      cluster "Nucleotide Metabolism.Pyrimidine de novo biosynthesis.gml"
    ]
    graphics [
      x 2200.0
      y 2630.0
      w 10.0
      h 10.0
      fill "#C0F0EF"
      outline "#000000"
      frameThickness 1.5
      gradient 0.0
      rounding 0.0
      type "rectangle"
    ]
    sbgn [
      role "PROCESS"
    ]
    sbml [
      modelID "model_23"
      reversible "true"
      sbmlID "reaction_1997_567_118"
    ]
    src [
      fileName "Nucleotide Metabolism.Pyrimidine de novo biosynthesis.gml"
    ]
    url "http://pgrc-35.ipk-gatersleben.de/pls/htmldb_pgrc/f?p=112:10:::NO::P10_PATHWAY_OBJECT_ID:reaction_1997_567_118"
  ]
  node [
    id 30
    zlevel -1

    cluster [
      cluster "Nucleotide Metabolism.Pyrimidine de novo biosynthesis.gml"
    ]
    graphics [
      x 4256.5
      y 3210.0
      w 30.0
      h 30.0
      fill "#C0F0EF"
      outline "#000000"
      frameThickness 1.5
      gradient -0.3333333333333333
      rounding 5.0
      type "oval"
    ]
    label "P"
    labelgraphics [
      alignment "left"
      anchor "c"
      color "#000000"
      fontName "Tahoma"
      fontSize 11
      fontStyle "plain"
      type "text"
    ]
    sbgn [
      role "SIMPLECHEMICAL"
    ]
    sbml [
      modelID "model_23"
      reversible "true"
      sbmlID "spec14loc91"
    ]
    src [
      fileName "Nucleotide Metabolism.Pyrimidine de novo biosynthesis.gml"
    ]
    url "http://pgrc-35.ipk-gatersleben.de/pls/htmldb_pgrc/f?p=112:10:::NO::P10_PATHWAY_OBJECT_ID:spec14loc91"
  ]
  node [
    id 31
    zlevel -1

    cluster [
      cluster "Nucleotide Metabolism.Pyrimidine de novo biosynthesis.gml"
    ]
    graphics [
      x 4246.5
      y 3070.0
      w 30.0
      h 30.0
      fill "#C0F0EF"
      outline "#000000"
      frameThickness 1.5
      gradient -0.3333333333333333
      rounding 5.0
      type "oval"
    ]
    label "P"
    labelgraphics [
      alignment "left"
      anchor "c"
      color "#000000"
      fontName "Tahoma"
      fontSize 11
      fontStyle "plain"
      type "text"
    ]
    sbgn [
      role "SIMPLECHEMICAL"
    ]
    sbml [
      modelID "model_23"
      reversible "true"
      sbmlID "spec14loc91"
    ]
    src [
      fileName "Nucleotide Metabolism.Pyrimidine de novo biosynthesis.gml"
    ]
    url "http://pgrc-35.ipk-gatersleben.de/pls/htmldb_pgrc/f?p=112:10:::NO::P10_PATHWAY_OBJECT_ID:spec14loc91"
  ]
  node [
    id 32
    zlevel -1

    cluster [
      cluster "Nucleotide Metabolism.Pyrimidine de novo biosynthesis.gml"
    ]
    graphics [
      x 4166.5
      y 2950.0
      w 30.0
      h 30.0
      fill "#C0F0EF"
      outline "#000000"
      frameThickness 1.5
      gradient -0.3333333333333333
      rounding 5.0
      type "oval"
    ]
    label "ATP"
    labelgraphics [
      alignment "left"
      anchor "c"
      color "#000000"
      fontName "Tahoma"
      fontSize 11
      fontStyle "plain"
      type "text"
    ]
    sbgn [
      role "SIMPLECHEMICAL"
    ]
    sbml [
      modelID "model_23"
      reversible "true"
      sbmlID "spec11loc91"
    ]
    src [
      fileName "Nucleotide Metabolism.Pyrimidine de novo biosynthesis.gml"
    ]
    url "http://pgrc-35.ipk-gatersleben.de/pls/htmldb_pgrc/f?p=112:10:::NO::P10_PATHWAY_OBJECT_ID:spec11loc91"
  ]
  node [
    id 33
    zlevel -1

    cluster [
      cluster "Nucleotide Metabolism.Pyrimidine de novo biosynthesis.gml"
    ]
    graphics [
      x 4206.766283524904
      y 3169.5
      w 10.0
      h 10.0
      fill "#C0F0EF"
      outline "#000000"
      frameThickness 1.5
      gradient 0.0
      rounding 0.0
      type "org.graffiti.plugins.views.defaults.RectangularNodeShape"
    ]
    sbgn [
      role "PROCESS"
    ]
    sbml [
      modelID "model_23"
      reversible "true"
      sbmlID "reaction_210_252_91"
    ]
    src [
      fileName "Nucleotide Metabolism.Pyrimidine de novo biosynthesis.gml"
    ]
    url "http://pgrc-35.ipk-gatersleben.de/pls/htmldb_pgrc/f?p=112:10:::NO::P10_PATHWAY_OBJECT_ID:reaction_210_252_91"
  ]
  node [
    id 34
    zlevel -1

    cluster [
      cluster "Nucleotide Metabolism.Pyrimidine de novo biosynthesis.gml"
    ]
    graphics [
      x 4206.766
      y 2999.5
      w 10.0
      h 10.0
      fill "#C0F0EF"
      outline "#000000"
      frameThickness 1.5
      gradient 0.0
      rounding 0.0
      type "org.graffiti.plugins.views.defaults.RectangularNodeShape"
    ]
    sbgn [
      role "PROCESS"
    ]
    sbml [
      modelID "model_23"
      reversible "true"
      sbmlID "reaction_208_251_91"
    ]
    src [
      fileName "Nucleotide Metabolism.Pyrimidine de novo biosynthesis.gml"
    ]
    url "http://pgrc-35.ipk-gatersleben.de/pls/htmldb_pgrc/f?p=112:10:::NO::P10_PATHWAY_OBJECT_ID:reaction_208_251_91"
  ]
  node [
    id 35
    zlevel -1

    cluster [
      cluster "Nucleotide Metabolism.Pyrimidine de novo biosynthesis.gml"
    ]
    graphics [
      x 4176.5
      y 3070.0
      w 30.0
      h 30.0
      fill "#C0F0EF"
      outline "#000000"
      frameThickness 1.5
      gradient -0.3333333333333333
      rounding 5.0
      type "oval"
    ]
    label "ADP"
    labelgraphics [
      alignment "left"
      anchor "c"
      color "#000000"
      fontName "Tahoma"
      fontSize 11
      fontStyle "plain"
      type "text"
    ]
    sbgn [
      role "SIMPLECHEMICAL"
    ]
    sbml [
      modelID "model_23"
      reversible "true"
      sbmlID "spec13loc91"
    ]
    src [
      fileName "Nucleotide Metabolism.Pyrimidine de novo biosynthesis.gml"
    ]
    url "http://pgrc-35.ipk-gatersleben.de/pls/htmldb_pgrc/f?p=112:10:::NO::P10_PATHWAY_OBJECT_ID:spec13loc91"
  ]
  node [
    id 36
    zlevel -1

    cluster [
      cluster "Nucleotide Metabolism.Pyrimidine de novo biosynthesis.gml"
    ]
    graphics [
      x 2200.0
      y 2790.0
      w 10.0
      h 10.0
      fill "#C0F0EF"
      outline "#000000"
      frameThickness 1.5
      gradient 0.0
      rounding 0.0
      type "org.graffiti.plugins.views.defaults.RectangularNodeShape"
    ]
    sbgn [
      role "PROCESS"
    ]
    sbml [
      modelID "model_23"
      reversible "true"
      sbmlID "reaction_1998_568_136"
    ]
    src [
      fileName "Nucleotide Metabolism.Pyrimidine de novo biosynthesis.gml"
    ]
    url "http://pgrc-35.ipk-gatersleben.de/pls/htmldb_pgrc/f?p=112:10:::NO::P10_PATHWAY_OBJECT_ID:reaction_1998_568_136"
  ]
  node [
    id 37
    zlevel -1

    cluster [
      cluster "Nucleotide Metabolism.Pyrimidine de novo biosynthesis.gml"
    ]
    graphics [
      x 4445.217724928011
      y 3160.0
      w 10.0
      h 10.0
      fill "#C0F0EF"
      outline "#000000"
      frameThickness 1.5
      gradient 0.0
      rounding 0.0
      type "org.graffiti.plugins.views.defaults.RectangularNodeShape"
    ]
    sbgn [
      role "PROCESS"
    ]
    sbml [
      modelID "model_23"
      reversible "true"
      sbmlID "reaction_214_256_5"
    ]
    src [
      fileName "Nucleotide Metabolism.Pyrimidine de novo biosynthesis.gml"
    ]
    url "http://pgrc-35.ipk-gatersleben.de/pls/htmldb_pgrc/f?p=112:10:::NO::P10_PATHWAY_OBJECT_ID:reaction_214_256_5"
  ]
  node [
    id 38
    zlevel -1

    cluster [
      cluster "Nucleotide Metabolism.Pyrimidine de novo biosynthesis.gml"
    ]
    graphics [
      x 4445.217724928011
      y 3040.0
      w 10.0
      h 10.0
      fill "#C0F0EF"
      outline "#000000"
      frameThickness 1.5
      gradient 0.0
      rounding 0.0
      type "org.graffiti.plugins.views.defaults.RectangularNodeShape"
    ]
    sbgn [
      role "PROCESS"
    ]
    sbml [
      modelID "model_23"
      reversible "true"
      sbmlID "reaction_219_329_120"
    ]
    src [
      fileName "Nucleotide Metabolism.Pyrimidine de novo biosynthesis.gml"
    ]
    url "http://pgrc-35.ipk-gatersleben.de/pls/htmldb_pgrc/f?p=112:10:::NO::P10_PATHWAY_OBJECT_ID:reaction_219_329_120"
  ]
  node [
    id 39
    zlevel -1

    cluster [
      cluster "Nucleotide Metabolism.Pyrimidine de novo biosynthesis.gml"
    ]
    graphics [
      x 4498.66604597701
      y 2950.0
      w 30.0
      h 30.0
      fill "#C0F0EF"
      outline "#000000"
      frameThickness 1.5
      gradient -0.3333333333333333
      rounding 5.0
      type "oval"
    ]
    label "ATP"
    labelgraphics [
      alignment "left"
      anchor "c"
      color "#000000"
      fontName "Tahoma"
      fontSize 11
      fontStyle "plain"
      type "text"
    ]
    sbgn [
      role "SIMPLECHEMICAL"
    ]
    sbml [
      modelID "model_23"
      reversible "true"
      sbmlID "spec11loc92"
    ]
    src [
      fileName "Nucleotide Metabolism.Pyrimidine de novo biosynthesis.gml"
    ]
    url "http://pgrc-35.ipk-gatersleben.de/pls/htmldb_pgrc/f?p=112:10:::NO::P10_PATHWAY_OBJECT_ID:spec11loc92"
  ]
  node [
    id 40
    zlevel -1

    cluster [
      cluster "Nucleotide Metabolism.Pyrimidine de novo biosynthesis.gml"
    ]
    graphics [
      x 4445.217724928011
      y 3280.0
      w 10.0
      h 10.0
      fill "#C0F0EF"
      outline "#000000"
      frameThickness 1.5
      gradient 0.0
      rounding 0.0
      type "org.graffiti.plugins.views.defaults.RectangularNodeShape"
    ]
    sbgn [
      role "PROCESS"
    ]
    sbml [
      modelID "model_23"
      reversible "true"
      sbmlID "reaction_213_255_5"
    ]
    src [
      fileName "Nucleotide Metabolism.Pyrimidine de novo biosynthesis.gml"
    ]
    url "http://pgrc-35.ipk-gatersleben.de/pls/htmldb_pgrc/f?p=112:10:::NO::P10_PATHWAY_OBJECT_ID:reaction_213_255_5"
  ]
  node [
    id 41
    zlevel -1

    cluster [
      cluster "Nucleotide Metabolism.Pyrimidine de novo biosynthesis.gml"
    ]
    graphics [
      x 4406.5
      y 2850.0
      w 30.0
      h 30.0
      fill "#C0F0EF"
      outline "#000000"
      frameThickness 1.5
      gradient 0.0
      rounding 5.0
      type "oval"
    ]
    label "UTP"
    labelgraphics [
      alignment "left"
      anchor "c"
      color "#000000"
      fontName "Tahoma"
      fontSize 11
      fontStyle "plain"
      type "text"
    ]
    sbgn [
      role "SIMPLECHEMICAL"
    ]
    sbml [
      modelID "model_23"
      reversible "true"
      sbmlID "spec22loc92"
    ]
    src [
      fileName "Nucleotide Metabolism.Pyrimidine de novo biosynthesis.gml"
    ]
    url "http://pgrc-35.ipk-gatersleben.de/pls/htmldb_pgrc/f?p=112:10:::NO::P10_PATHWAY_OBJECT_ID:spec22loc92"
  ]
  node [
    id 42
    zlevel -1

    cluster [
      cluster "Nucleotide Metabolism.Pyrimidine de novo biosynthesis.gml"
    ]
    graphics [
      x 4496.5
      y 2850.0
      w 30.0
      h 30.0
      fill "#C0F0EF"
      outline "#000000"
      frameThickness 1.5
      gradient -0.3333333333333333
      rounding 5.0
      type "oval"
    ]
    label "ADP"
    labelgraphics [
      alignment "left"
      anchor "c"
      color "#000000"
      fontName "Tahoma"
      fontSize 11
      fontStyle "plain"
      type "text"
    ]
    sbgn [
      role "SIMPLECHEMICAL"
    ]
    sbml [
      modelID "model_23"
      reversible "true"
      sbmlID "spec13loc92"
    ]
    src [
      fileName "Nucleotide Metabolism.Pyrimidine de novo biosynthesis.gml"
    ]
    url "http://pgrc-35.ipk-gatersleben.de/pls/htmldb_pgrc/f?p=112:10:::NO::P10_PATHWAY_OBJECT_ID:spec13loc92"
  ]
  node [
    id 43
    zlevel -1

    cluster [
      cluster "Nucleotide Metabolism.Pyrimidine de novo biosynthesis.gml"
    ]
    graphics [
      x 4498.666045977011
      y 3250.0
      w 30.0
      h 30.0
      fill "#C0F0EF"
      outline "#000000"
      frameThickness 1.5
      gradient -0.333
      rounding 5.0
      type "oval"
    ]
    label "PP"
    labelgraphics [
      alignment "left"
      anchor "c"
      color "#000000"
      fontName "Tahoma"
      fontSize 11
      fontStyle "plain"
      type "text"
    ]
    sbgn [
      role "SIMPLECHEMICAL"
    ]
    sbml [
      modelID "model_23"
      reversible "true"
      sbmlID "spec20loc5"
    ]
    src [
      fileName "Nucleotide Metabolism.Pyrimidine de novo biosynthesis.gml"
    ]
    url "http://pgrc-35.ipk-gatersleben.de/pls/htmldb_pgrc/f?p=112:10:::NO::P10_PATHWAY_OBJECT_ID:spec20loc5"
  ]
  node [
    id 44
    zlevel -1

    cluster [
      cluster "Nucleotide Metabolism.Pyrimidine de novo biosynthesis.gml"
    ]
    graphics [
      x 4445.217724928011
      y 3219.999999999998
      w 30.0
      h 30.0
      fill "#C0F0EF"
      outline "#000000"
      frameThickness 1.5
      gradient 0.0
      rounding 5.0
      type "oval"
    ]
    label "orotidine 5'-phosphate"
    labelgraphics [
      alignment "left"
      anchor "c"
      color "#000000"
      fontName "Tahoma"
      fontSize 11
      fontStyle "plain"
      type "text"
    ]
    sbgn [
      role "SIMPLECHEMICAL"
    ]
    sbml [
      modelID "model_23"
      reversible "true"
      sbmlID "spec484loc5"
    ]
    src [
      fileName "Nucleotide Metabolism.Pyrimidine de novo biosynthesis.gml"
    ]
    url "http://pgrc-35.ipk-gatersleben.de/pls/htmldb_pgrc/f?p=112:10:::NO::P10_PATHWAY_OBJECT_ID:spec484loc5"
  ]
  node [
    id 45
    zlevel -1

    cluster [
      cluster "Nucleotide Metabolism.Pyrimidine de novo biosynthesis.gml"
    ]
    graphics [
      x 4445.217724928011
      y 2920.0
      w 10.0
      h 10.0
      fill "#C0F0EF"
      outline "#000000"
      frameThickness 1.5
      gradient 0.0
      rounding 0.0
      type "org.graffiti.plugins.views.defaults.RectangularNodeShape"
    ]
    sbgn [
      role "PROCESS"
    ]
    sbml [
      modelID "model_23"
      reversible "true"
      sbmlID "reaction_220_330_92"
    ]
    src [
      fileName "Nucleotide Metabolism.Pyrimidine de novo biosynthesis.gml"
    ]
    url "http://pgrc-35.ipk-gatersleben.de/pls/htmldb_pgrc/f?p=112:10:::NO::P10_PATHWAY_OBJECT_ID:reaction_220_330_92"
  ]
  node [
    id 46
    zlevel -1

    cluster [
      cluster "Nucleotide Metabolism.Pyrimidine de novo biosynthesis.gml"
    ]
    graphics [
      x 4498.666045977011
      y 3070.0
      w 30.0
      h 30.0
      fill "#C0F0EF"
      outline "#000000"
      frameThickness 1.5
      gradient -0.3333333333333333
      rounding 5.0
      type "oval"
    ]
    label "P"
    labelgraphics [
      alignment "left"
      anchor "c"
      color "#000000"
      fontName "Tahoma"
      fontSize 11
      fontStyle "plain"
      type "text"
    ]
    sbgn [
      role "SIMPLECHEMICAL"
    ]
    sbml [
      modelID "model_23"
      reversible "true"
      sbmlID "spec14loc120"
    ]
    src [
      fileName "Nucleotide Metabolism.Pyrimidine de novo biosynthesis.gml"
    ]
    url "http://pgrc-35.ipk-gatersleben.de/pls/htmldb_pgrc/f?p=112:10:::NO::P10_PATHWAY_OBJECT_ID:spec14loc120"
  ]
  node [
    id 47
    zlevel -1

    cluster [
      cluster "Nucleotide Metabolism.Pyrimidine de novo biosynthesis.gml"
    ]
    graphics [
      x 4496.5
      y 3320.0
      w 30.0
      h 30.0
      fill "#C0F0EF"
      outline "#000000"
      frameThickness 1.5
      gradient -0.333
      rounding 5.0
      type "oval"
    ]
    label "PRPP"
    labelgraphics [
      alignment "left"
      anchor "c"
      color "#000000"
      fontName "Tahoma"
      fontSize 11
      fontStyle "plain"
      type "text"
    ]
    sbgn [
      role "SIMPLECHEMICAL"
    ]
    sbml [
      modelID "model_23"
      reversible "true"
      sbmlID "spec326loc5"
    ]
    src [
      fileName "Nucleotide Metabolism.Pyrimidine de novo biosynthesis.gml"
    ]
    url "http://pgrc-35.ipk-gatersleben.de/pls/htmldb_pgrc/f?p=112:10:::NO::P10_PATHWAY_OBJECT_ID:spec326loc5"
  ]
  node [
    id 48
    zlevel -1

    cluster [
      cluster "Nucleotide Metabolism.Pyrimidine de novo biosynthesis.gml"
    ]
    graphics [
      x 4498.666045977011
      y 3129.999999999998
      w 30.0
      h 30.0
      fill "#C0F0EF"
      outline "#000000"
      frameThickness 1.5
      gradient -0.3333333333333333
      rounding 5.0
      type "oval"
    ]
    label "CO2"
    labelgraphics [
      alignment "left"
      anchor "c"
      color "#000000"
      fontName "Tahoma"
      fontSize 11
      fontStyle "plain"
      type "text"
    ]
    sbgn [
      role "SIMPLECHEMICAL"
    ]
    sbml [
      modelID "model_23"
      reversible "true"
      sbmlID "spec106loc5"
    ]
    src [
      fileName "Nucleotide Metabolism.Pyrimidine de novo biosynthesis.gml"
    ]
    url "http://pgrc-35.ipk-gatersleben.de/pls/htmldb_pgrc/f?p=112:10:::NO::P10_PATHWAY_OBJECT_ID:spec106loc5"
  ]
  node [
    id 49
    zlevel -1

    cluster [
      cluster "Nucleotide Metabolism.Pyrimidine de novo biosynthesis.gml"
    ]
    graphics [
      x 1680.0
      y 2630.0
      w 30.0
      h 30.0
      fill "#C0F0EF"
      outline "#000000"
      frameThickness 1.5
      gradient -0.333
      rounding 5.0
      type "oval"
    ]
    label "O2"
    labelgraphics [
      alignment "left"
      anchor "c"
      color "#000000"
      fontName "Tahoma"
      fontSize 11
      fontStyle "plain"
      type "text"
    ]
    sbgn [
      role "SIMPLECHEMICAL"
    ]
    sbml [
      modelID "model_23"
      reversible "true"
      sbmlID "spec481loc91"
    ]
    src [
      fileName "Nucleotide Metabolism.Pyrimidine de novo biosynthesis.gml"
    ]
    url "http://pgrc-35.ipk-gatersleben.de/pls/htmldb_pgrc/f?p=112:10:::NO::P10_PATHWAY_OBJECT_ID:spec481loc91"
  ]
  node [
    id 50
    zlevel -1

    cluster [
      cluster "Nucleotide Metabolism.Pyrimidine de novo biosynthesis.gml"
    ]
    graphics [
      x 1680.0
      y 2790.0
      w 30.0
      h 30.0
      fill "#C0F0EF"
      outline "#000000"
      frameThickness 1.5
      gradient 0.0
      rounding 5.0
      type "oval"
    ]
    label "H2O2"
    labelgraphics [
      alignment "left"
      anchor "c"
      color "#000000"
      fontName "Tahoma"
      fontSize 11
      fontStyle "plain"
      type "text"
    ]
    sbgn [
      role "SIMPLECHEMICAL"
    ]
    sbml [
      modelID "model_23"
      reversible "true"
      sbmlID "spec464loc91"
    ]
    src [
      fileName "Nucleotide Metabolism.Pyrimidine de novo biosynthesis.gml"
    ]
    url "http://pgrc-35.ipk-gatersleben.de/pls/htmldb_pgrc/f?p=112:10:::NO::P10_PATHWAY_OBJECT_ID:spec464loc91"
  ]
  node [
    id 51
    zlevel -1

    cluster [
      cluster "Nucleotide Metabolism.Pyrimidine de novo biosynthesis.gml"
    ]
    graphics [
      x 1730.0
      y 2710.0
      w 10.0
      h 10.0
      fill "#C0F0EF"
      outline "#000000"
      frameThickness 1.5
      gradient 0.0
      rounding 0.0
      type "rectangle"
    ]
    sbgn [
      role "PROCESS"
    ]
    sbml [
      modelID "model_23"
      reversible "true"
      sbmlID "reaction_212_254_91"
    ]
    src [
      fileName "Nucleotide Metabolism.Pyrimidine de novo biosynthesis.gml"
    ]
    url "http://pgrc-35.ipk-gatersleben.de/pls/htmldb_pgrc/f?p=112:10:::NO::P10_PATHWAY_OBJECT_ID:reaction_212_254_91"
  ]
  node [
    id 52
    zlevel -1

    cluster [
      cluster "Nucleotide Metabolism.Pyrimidine de novo biosynthesis.gml"
    ]
    graphics [
      x 4206.766283524904
      y 3350.0
      w 30.0
      h 30.0
      fill "#C0F0EF"
      outline "#000000"
      frameThickness 1.5
      gradient -0.3333333333333333
      rounding 5.0
      type "oval"
    ]
    label "dihydroorotate"
    labelgraphics [
      alignment "left"
      anchor "c"
      color "#000000"
      fontName "Tahoma"
      fontSize 11
      fontStyle "plain"
      type "text"
    ]
    sbgn [
      role "SIMPLECHEMICAL"
    ]
    sbml [
      modelID "model_23"
      reversible "true"
      sbmlID "spec478loc91"
    ]
    src [
      fileName "Nucleotide Metabolism.Pyrimidine de novo biosynthesis.gml"
    ]
    url "http://pgrc-35.ipk-gatersleben.de/pls/htmldb_pgrc/f?p=112:10:::NO::P10_PATHWAY_OBJECT_ID:spec478loc91"
  ]
  node [
    id 53
    zlevel -1

    cluster [
      cluster "Nucleotide Metabolism.Pyrimidine de novo biosynthesis.gml"
    ]
    graphics [
      x 1780.0
      y 2630.0
      w 30.0
      h 30.0
      fill "#C0F0EF"
      outline "#000000"
      frameThickness 1.5
      gradient 0.0
      rounding 5.0
      type "oval"
    ]
    label "dihydroorotate"
    labelgraphics [
      alignment "left"
      anchor "c"
      color "#000000"
      fontName "Tahoma"
      fontSize 11
      fontStyle "plain"
      type "text"
    ]
    sbgn [
      role "SIMPLECHEMICAL"
    ]
    sbml [
      modelID "model_23"
      reversible "true"
      sbmlID "spec478loc91"
    ]
    src [
      fileName "Nucleotide Metabolism.Pyrimidine de novo biosynthesis.gml"
    ]
    url "http://pgrc-35.ipk-gatersleben.de/pls/htmldb_pgrc/f?p=112:10:::NO::P10_PATHWAY_OBJECT_ID:spec478loc91"
  ]
  node [
    id 54
    zlevel -1

    cluster [
      cluster "Nucleotide Metabolism.Pyrimidine de novo biosynthesis.gml"
    ]
    graphics [
      x 4445.217724928011
      y 3350.0
      w 30.0
      h 30.0
      fill "#C0F0EF"
      outline "#000000"
      frameThickness 1.5
      gradient -0.3333333333333333
      rounding 5.0
      type "oval"
    ]
    label "orotate"
    labelgraphics [
      alignment "left"
      anchor "c"
      color "#000000"
      fontName "Tahoma"
      fontSize 11
      fontStyle "plain"
      type "text"
    ]
    sbgn [
      role "SIMPLECHEMICAL"
    ]
    sbml [
      modelID "model_23"
      reversible "true"
      sbmlID "spec480loc91"
    ]
    src [
      fileName "Nucleotide Metabolism.Pyrimidine de novo biosynthesis.gml"
    ]
    url "http://pgrc-35.ipk-gatersleben.de/pls/htmldb_pgrc/f?p=112:10:::NO::P10_PATHWAY_OBJECT_ID:spec480loc91"
  ]
  node [
    id 55
    zlevel -1

    cluster [
      cluster "Nucleotide Metabolism.Pyrimidine de novo biosynthesis.gml"
    ]
    graphics [
      x 1780.0
      y 2790.0
      w 30.0
      h 30.0
      fill "#C0F0EF"
      outline "#000000"
      frameThickness 1.5
      gradient 0.0
      rounding 5.0
      type "oval"
    ]
    label "orotate"
    labelgraphics [
      alignment "left"
      anchor "c"
      color "#000000"
      fontName "Tahoma"
      fontSize 11
      fontStyle "plain"
      type "text"
    ]
    sbgn [
      role "SIMPLECHEMICAL"
    ]
    sbml [
      modelID "model_23"
      reversible "true"
      sbmlID "spec480loc91"
    ]
    src [
      fileName "Nucleotide Metabolism.Pyrimidine de novo biosynthesis.gml"
    ]
    url "http://pgrc-35.ipk-gatersleben.de/pls/htmldb_pgrc/f?p=112:10:::NO::P10_PATHWAY_OBJECT_ID:spec480loc91"
  ]
  node [
    id 56
    zlevel -1

    cluster [
      cluster "Nucleotide Metabolism.Pyrimidine de novo biosynthesis.gml"
    ]
    graphics [
      x 4445.217724928011
      y 3100.0
      w 30.0
      h 30.0
      fill "#C0F0EF"
      outline "#000000"
      frameThickness 1.5
      gradient 0.0
      rounding 5.0
      type "oval"
    ]
    label "UMP"
    labelgraphics [
      alignment "left"
      anchor "c"
      color "#000000"
      fontName "Tahoma"
      fontSize 11
      fontStyle "plain"
      type "text"
    ]
    sbgn [
      role "SIMPLECHEMICAL"
    ]
    sbml [
      modelID "model_23"
      reversible "true"
      sbmlID "spec486loc5"
    ]
    src [
      fileName "Nucleotide Metabolism.Pyrimidine de novo biosynthesis.gml"
    ]
    url "http://pgrc-35.ipk-gatersleben.de/pls/htmldb_pgrc/f?p=112:10:::NO::P10_PATHWAY_OBJECT_ID:spec486loc5"
  ]
  node [
    id 57
    zlevel -1

    cluster [
      cluster "Nucleotide Metabolism.Pyrimidine de novo biosynthesis.gml"
    ]
    graphics [
      x 4445.217724928011
      y 2980.0
      w 30.0
      h 30.0
      fill "#C0F0EF"
      outline "#000000"
      frameThickness 1.5
      gradient 0.0
      rounding 5.0
      type "oval"
    ]
    label "UDP"
    labelgraphics [
      alignment "left"
      anchor "c"
      color "#000000"
      fontName "Tahoma"
      fontSize 11
      fontStyle "plain"
      type "text"
    ]
    sbgn [
      role "SIMPLECHEMICAL"
    ]
    sbml [
      modelID "model_23"
      reversible "true"
      sbmlID "spec23loc120"
    ]
    src [
      fileName "Nucleotide Metabolism.Pyrimidine de novo biosynthesis.gml"
    ]
    url "http://pgrc-35.ipk-gatersleben.de/pls/htmldb_pgrc/f?p=112:10:::NO::P10_PATHWAY_OBJECT_ID:spec23loc120"
  ]
  node [
    id 58
    zlevel -1

    cluster [
      cluster "Nucleotide Metabolism.Pyrimidine de novo biosynthesis.gml"
    ]
    graphics [
      x 4144.766
      y 3290.0
      w 54.0
      h 30.0
      fill "#C0F0EF"
      outline "#000000"
      frameThickness 1.5
      gradient 0.0
      rounding 10.0
      type "rectangle"
    ]
    label "dihydroorotase"
    labelgraphics [
      alignment "left"
      anchor "c"
      color "#000000"
      fontName "Tahoma"
      fontSize 11
      fontStyle "plain"
      type "text"
    ]
    sbgn [
      role "MACROMOLECULE"
    ]
    sbml [
      modelID "model_23"
      reversible "true"
      sbmlID "reaction_211_253_91"
    ]
    src [
      fileName "Nucleotide Metabolism.Pyrimidine de novo biosynthesis.gml"
    ]
    url "http://pgrc-35.ipk-gatersleben.de/pls/htmldb_pgrc/f?p=112:10:::NO::P10_PATHWAY_OBJECT_ID:reaction_211_253_91"
  ]
  node [
    id 59
    zlevel -1

    cluster [
      cluster "Nucleotide Metabolism.Pyrimidine de novo biosynthesis.gml"
    ]
    graphics [
      x 2200.0
      y 2580.0
      w 54.0
      h 30.0
      fill "#C0F0EF"
      outline "#000000"
      frameThickness 1.5
      gradient 0.0
      rounding 10.0
      type "rectangle"
    ]
    label "dihydroorotate transport"
    labelgraphics [
      alignment "left"
      anchor "c"
      color "#000000"
      fontName "Tahoma"
      fontSize 11
      fontStyle "plain"
      type "text"
    ]
    sbgn [
      role "MACROMOLECULE"
    ]
    sbml [
      modelID "model_23"
      reversible "true"
      sbmlID "reaction_1997_567_118"
    ]
    src [
      fileName "Nucleotide Metabolism.Pyrimidine de novo biosynthesis.gml"
    ]
    url "http://pgrc-35.ipk-gatersleben.de/pls/htmldb_pgrc/f?p=112:10:::NO::P10_PATHWAY_OBJECT_ID:reaction_1997_567_118"
  ]
  node [
    id 60
    zlevel -1

    cluster [
      cluster "Nucleotide Metabolism.Pyrimidine de novo biosynthesis.gml"
    ]
    graphics [
      x 4144.766283524904
      y 3169.5
      w 54.0
      h 30.0
      fill "#C0F0EF"
      outline "#000000"
      frameThickness 1.5
      gradient 0.0
      rounding 10.0
      type "rectangle"
    ]
    label "aspartate carbamoyltransferase"
    labelgraphics [
      alignment "left"
      anchor "c"
      color "#000000"
      fontName "Tahoma"
      fontSize 11
      fontStyle "plain"
      type "text"
    ]
    sbgn [
      role "MACROMOLECULE"
    ]
    sbml [
      modelID "model_23"
      reversible "true"
      sbmlID "reaction_210_252_91"
    ]
    src [
      fileName "Nucleotide Metabolism.Pyrimidine de novo biosynthesis.gml"
    ]
    url "http://pgrc-35.ipk-gatersleben.de/pls/htmldb_pgrc/f?p=112:10:::NO::P10_PATHWAY_OBJECT_ID:reaction_210_252_91"
  ]
  node [
    id 61
    zlevel -1

    cluster [
      cluster "Nucleotide Metabolism.Pyrimidine de novo biosynthesis.gml"
    ]
    graphics [
      x 4144.766
      y 2999.5
      w 54.0
      h 30.0
      fill "#C0F0EF"
      outline "#000000"
      frameThickness 1.5
      gradient -0.333
      rounding 10.0
      type "rectangle"
    ]
    label "<html><center>carbamoyl-phosphate synthase<br>(glutamine-hydrolysing)"
    labelgraphics [
      alignment "left"
      anchor "c"
      color "#000000"
      fontName "Tahoma"
      fontSize 11
      fontStyle "plain"
      type "text"
    ]
    sbgn [
      role "MACROMOLECULE"
    ]
    sbml [
      modelID "model_23"
      reversible "true"
      sbmlID "reaction_208_251_91"
    ]
    src [
      fileName "Nucleotide Metabolism.Pyrimidine de novo biosynthesis.gml"
    ]
    url "http://pgrc-35.ipk-gatersleben.de/pls/htmldb_pgrc/f?p=112:10:::NO::P10_PATHWAY_OBJECT_ID:reaction_208_251_91"
  ]
  node [
    id 62
    zlevel -1

    cluster [
      cluster "Nucleotide Metabolism.Pyrimidine de novo biosynthesis.gml"
    ]
    graphics [
      x 2200.0
      y 2740.0
      w 54.0
      h 30.0
      fill "#C0F0EF"
      outline "#000000"
      frameThickness 1.5
      gradient 0.0
      rounding 10.0
      type "rectangle"
    ]
    label "orotate transport"
    labelgraphics [
      alignment "left"
      anchor "c"
      color "#000000"
      fontName "Tahoma"
      fontSize 11
      fontStyle "plain"
      type "text"
    ]
    sbgn [
      role "MACROMOLECULE"
    ]
    sbml [
      modelID "model_23"
      reversible "true"
      sbmlID "reaction_1998_568_136"
    ]
    src [
      fileName "Nucleotide Metabolism.Pyrimidine de novo biosynthesis.gml"
    ]
    url "http://pgrc-35.ipk-gatersleben.de/pls/htmldb_pgrc/f?p=112:10:::NO::P10_PATHWAY_OBJECT_ID:reaction_1998_568_136"
  ]
  node [
    id 63
    zlevel -1

    cluster [
      cluster "Nucleotide Metabolism.Pyrimidine de novo biosynthesis.gml"
    ]
    graphics [
      x 4383.217724928011
      y 3160.0
      w 54.0
      h 30.0
      fill "#C0F0EF"
      outline "#000000"
      frameThickness 1.5
      gradient 0.0
      rounding 10.0
      type "rectangle"
    ]
    label "orotidine-5'-phosphate decarboxylase"
    labelgraphics [
      alignment "left"
      anchor "c"
      color "#000000"
      fontName "Tahoma"
      fontSize 11
      fontStyle "plain"
      type "text"
    ]
    sbgn [
      role "MACROMOLECULE"
    ]
    sbml [
      modelID "model_23"
      reversible "true"
      sbmlID "reaction_214_256_5"
    ]
    src [
      fileName "Nucleotide Metabolism.Pyrimidine de novo biosynthesis.gml"
    ]
    url "http://pgrc-35.ipk-gatersleben.de/pls/htmldb_pgrc/f?p=112:10:::NO::P10_PATHWAY_OBJECT_ID:reaction_214_256_5"
  ]
  node [
    id 64
    zlevel -1

    cluster [
      cluster "Nucleotide Metabolism.Pyrimidine de novo biosynthesis.gml"
    ]
    graphics [
      x 4383.217724928011
      y 3040.0
      w 54.0
      h 30.0
      fill "#C0F0EF"
      outline "#000000"
      frameThickness 1.5
      gradient 0.0
      rounding 10.0
      type "rectangle"
    ]
    label "<html><center>nucleoside-diphosphatase<br>(UDP - UMP)"
    labelgraphics [
      alignment "left"
      anchor "c"
      color "#000000"
      fontName "Tahoma"
      fontSize 11
      fontStyle "plain"
      type "text"
    ]
    sbgn [
      role "MACROMOLECULE"
    ]
    sbml [
      modelID "model_23"
      reversible "true"
      sbmlID "reaction_219_329_120"
    ]
    src [
      fileName "Nucleotide Metabolism.Pyrimidine de novo biosynthesis.gml"
    ]
    url "http://pgrc-35.ipk-gatersleben.de/pls/htmldb_pgrc/f?p=112:10:::NO::P10_PATHWAY_OBJECT_ID:reaction_219_329_120"
  ]
  node [
    id 65
    zlevel -1

    cluster [
      cluster "Nucleotide Metabolism.Pyrimidine de novo biosynthesis.gml"
    ]
    graphics [
      x 4383.217724928011
      y 3280.0
      w 54.0
      h 30.0
      fill "#C0F0EF"
      outline "#000000"
      frameThickness 1.5
      gradient 0.0
      rounding 10.0
      type "rectangle"
    ]
    label "orotate phosphoribosyltransferase"
    labelgraphics [
      alignment "left"
      anchor "c"
      color "#000000"
      fontName "Tahoma"
      fontSize 11
      fontStyle "plain"
      type "text"
    ]
    sbgn [
      role "MACROMOLECULE"
    ]
    sbml [
      modelID "model_23"
      reversible "true"
      sbmlID "reaction_213_255_5"
    ]
    src [
      fileName "Nucleotide Metabolism.Pyrimidine de novo biosynthesis.gml"
    ]
    url "http://pgrc-35.ipk-gatersleben.de/pls/htmldb_pgrc/f?p=112:10:::NO::P10_PATHWAY_OBJECT_ID:reaction_213_255_5"
  ]
  node [
    id 66
    zlevel -1

    cluster [
      cluster "Nucleotide Metabolism.Pyrimidine de novo biosynthesis.gml"
    ]
    graphics [
      x 4383.217724928011
      y 2920.0
      w 54.0
      h 30.0
      fill "#C0F0EF"
      outline "#000000"
      frameThickness 1.5
      gradient 0.0
      rounding 10.0
      type "rectangle"
    ]
    label "<html><center>nucleoside-diphosphate kinase<br>(UDP - UTP)"
    labelgraphics [
      alignment "left"
      anchor "c"
      color "#000000"
      fontName "Tahoma"
      fontSize 11
      fontStyle "plain"
      type "text"
    ]
    sbgn [
      role "MACROMOLECULE"
    ]
    sbml [
      modelID "model_23"
      reversible "true"
      sbmlID "reaction_220_330_92"
    ]
    src [
      fileName "Nucleotide Metabolism.Pyrimidine de novo biosynthesis.gml"
    ]
    url "http://pgrc-35.ipk-gatersleben.de/pls/htmldb_pgrc/f?p=112:10:::NO::P10_PATHWAY_OBJECT_ID:reaction_220_330_92"
  ]
  node [
    id 67
    zlevel -1

    cluster [
      cluster "Nucleotide Metabolism.Pyrimidine de novo biosynthesis.gml"
    ]
    graphics [
      x 1792.0
      y 2710.0
      w 54.0
      h 30.0
      fill "#C0F0EF"
      outline "#000000"
      frameThickness 1.5
      gradient 0.0
      rounding 10.0
      type "rectangle"
    ]
    label "<html><center>dihydroorotate<br>oxidase"
    labelgraphics [
      alignment "left"
      anchor "c"
      color "#000000"
      fontName "Tahoma"
      fontSize 11
      fontStyle "plain"
      type "text"
    ]
    sbgn [
      role "MACROMOLECULE"
    ]
    sbml [
      modelID "model_23"
      reversible "true"
      sbmlID "reaction_212_254_91"
    ]
    src [
      fileName "Nucleotide Metabolism.Pyrimidine de novo biosynthesis.gml"
    ]
    url "http://pgrc-35.ipk-gatersleben.de/pls/htmldb_pgrc/f?p=112:10:::NO::P10_PATHWAY_OBJECT_ID:reaction_212_254_91"
  ]
  node [
    id 68
    zlevel -1

    cluster [
      cluster "Amino Acid Metabolism.Shikimate biosynthesis.gml"
    ]
    graphics [
      x 5047.9
      y 2148.916666666666
      w 30.0
      h 30.0
      fill "#CFFFCC"
      outline "#000000"
      frameThickness 1.5
      gradient -0.333
      rounding 5.0
      type "oval"
    ]
    label "ATP"
    labelgraphics [
      alignment "left"
      anchor "c"
      color "#000000"
      fontName "Tahoma"
      fontSize 11
      fontStyle "plain"
      type "text"
    ]
    sbgn [
      role "SIMPLECHEMICAL"
    ]
    sbml [
      modelID "model_9"
      reversible "true"
      sbmlID "spec11loc86"
    ]
    src [
      fileName "Amino Acid Metabolism.Shikimate biosynthesis.gml"
    ]
    url "http://pgrc-35.ipk-gatersleben.de/pls/htmldb_pgrc/f?p=112:10:::NO::P10_PATHWAY_OBJECT_ID:spec11loc86"
  ]
  node [
    id 69
    zlevel -1

    cluster [
      cluster "Amino Acid Metabolism.Shikimate biosynthesis.gml"
    ]
    graphics [
      x 5047.9
      y 2208.916666666666
      w 30.0
      h 30.0
      fill "#CFFFCC"
      outline "#000000"
      frameThickness 1.5
      gradient -0.333
      rounding 5.0
      type "oval"
    ]
    label "ADP"
    labelgraphics [
      alignment "left"
      anchor "c"
      color "#000000"
      fontName "Tahoma"
      fontSize 11
      fontStyle "plain"
      type "text"
    ]
    sbgn [
      role "SIMPLECHEMICAL"
    ]
    sbml [
      modelID "model_9"
      reversible "true"
      sbmlID "spec13loc86"
    ]
    src [
      fileName "Amino Acid Metabolism.Shikimate biosynthesis.gml"
    ]
    url "http://pgrc-35.ipk-gatersleben.de/pls/htmldb_pgrc/f?p=112:10:::NO::P10_PATHWAY_OBJECT_ID:spec13loc86"
  ]
  node [
    id 70
    zlevel -1

    cluster [
      cluster "Amino Acid Metabolism.Shikimate biosynthesis.gml"
    ]
    graphics [
      x 5047.9
      y 2339.916666666666
      w 30.0
      h 30.0
      fill "#CFFFCC"
      outline "#000000"
      frameThickness 1.5
      gradient -0.3333333333333333
      rounding 5.0
      type "oval"
    ]
    label "P"
    labelgraphics [
      alignment "left"
      anchor "c"
      color "#000000"
      fontName "Tahoma"
      fontSize 11
      fontStyle "plain"
      type "text"
    ]
    sbgn [
      role "SIMPLECHEMICAL"
    ]
    sbml [
      modelID "model_9"
      reversible "true"
      sbmlID "spec14loc86"
    ]
    src [
      fileName "Amino Acid Metabolism.Shikimate biosynthesis.gml"
    ]
    url "http://pgrc-35.ipk-gatersleben.de/pls/htmldb_pgrc/f?p=112:10:::NO::P10_PATHWAY_OBJECT_ID:spec14loc86"
  ]
  node [
    id 71
    zlevel -1

    cluster [
      cluster "Amino Acid Metabolism.Shikimate biosynthesis.gml"
    ]
    graphics [
      x 5047.9
      y 1852.916666666666
      w 30.0
      h 30.0
      fill "#CFFFCC"
      outline "#000000"
      frameThickness 1.5
      gradient -0.3333333333333333
      rounding 5.0
      type "oval"
    ]
    label "P"
    labelgraphics [
      alignment "left"
      anchor "c"
      color "#000000"
      fontName "Tahoma"
      fontSize 11
      fontStyle "plain"
      type "text"
    ]
    sbgn [
      role "SIMPLECHEMICAL"
    ]
    sbml [
      modelID "model_9"
      reversible "true"
      sbmlID "spec14loc86"
    ]
    src [
      fileName "Amino Acid Metabolism.Shikimate biosynthesis.gml"
    ]
    url "http://pgrc-35.ipk-gatersleben.de/pls/htmldb_pgrc/f?p=112:10:::NO::P10_PATHWAY_OBJECT_ID:spec14loc86"
  ]
  node [
    id 72
    zlevel -1

    cluster [
      cluster "Amino Acid Metabolism.Shikimate biosynthesis.gml"
    ]
    graphics [
      x 5047.9
      y 1673.916666666666
      w 30.0
      h 30.0
      fill "#CFFFCC"
      outline "#000000"
      frameThickness 1.5
      gradient -0.3333333333333333
      rounding 5.0
      type "oval"
    ]
    label "phosphoenolpyruvate"
    labelgraphics [
      alignment "left"
      anchor "c"
      color "#000000"
      fontName "Tahoma"
      fontSize 11
      fontStyle "plain"
      type "text"
    ]
    sbgn [
      role "SIMPLECHEMICAL"
    ]
    sbml [
      modelID "model_9"
      reversible "true"
      sbmlID "spec36loc86"
    ]
    src [
      fileName "Amino Acid Metabolism.Shikimate biosynthesis.gml"
    ]
    url "http://pgrc-35.ipk-gatersleben.de/pls/htmldb_pgrc/f?p=112:10:::NO::P10_PATHWAY_OBJECT_ID:spec36loc86"
  ]
  node [
    id 73
    zlevel -1

    cluster [
      cluster "Amino Acid Metabolism.Shikimate biosynthesis.gml"
    ]
    graphics [
      x 5047.9
      y 2088.916666666666
      w 30.0
      h 30.0
      fill "#CFFFCC"
      outline "#000000"
      frameThickness 1.5
      gradient -0.333
      rounding 5.0
      type "oval"
    ]
    label "NADP+"
    labelgraphics [
      alignment "left"
      anchor "c"
      color "#000000"
      fontName "Tahoma"
      fontSize 11
      fontStyle "plain"
      type "text"
    ]
    sbgn [
      role "SIMPLECHEMICAL"
    ]
    sbml [
      modelID "model_9"
      reversible "true"
      sbmlID "spec51loc86"
    ]
    src [
      fileName "Amino Acid Metabolism.Shikimate biosynthesis.gml"
    ]
    url "http://pgrc-35.ipk-gatersleben.de/pls/htmldb_pgrc/f?p=112:10:::NO::P10_PATHWAY_OBJECT_ID:spec51loc86"
  ]
  node [
    id 74
    zlevel -1

    cluster [
      cluster "Amino Acid Metabolism.Shikimate biosynthesis.gml"
    ]
    graphics [
      x 5047.9
      y 2028.916666666666
      w 30.0
      h 30.0
      fill "#CFFFCC"
      outline "#000000"
      frameThickness 1.5
      gradient -0.333
      rounding 5.0
      type "oval"
    ]
    label "NADPH"
    labelgraphics [
      alignment "left"
      anchor "c"
      color "#000000"
      fontName "Tahoma"
      fontSize 11
      fontStyle "plain"
      type "text"
    ]
    sbgn [
      role "SIMPLECHEMICAL"
    ]
    sbml [
      modelID "model_9"
      reversible "true"
      sbmlID "spec52loc86"
    ]
    src [
      fileName "Amino Acid Metabolism.Shikimate biosynthesis.gml"
    ]
    url "http://pgrc-35.ipk-gatersleben.de/pls/htmldb_pgrc/f?p=112:10:::NO::P10_PATHWAY_OBJECT_ID:spec52loc86"
  ]
  node [
    id 75
    zlevel -1

    cluster [
      cluster "Amino Acid Metabolism.Shikimate biosynthesis.gml"
    ]
    graphics [
      x 4992.0
      y 1758.916666666666
      w 30.0
      h 30.0
      fill "#CFFFCC"
      outline "#000000"
      frameThickness 1.5
      gradient 0.0
      rounding 5.0
      type "oval"
    ]
    label "3-deoxy-arabino-heptulosonate 7-phosphate"
    labelgraphics [
      alignment "left"
      anchor "c"
      color "#000000"
      fontName "Tahoma"
      fontSize 11
      fontStyle "plain"
      type "text"
    ]
    sbgn [
      role "SIMPLECHEMICAL"
    ]
    sbml [
      modelID "model_9"
      reversible "true"
      sbmlID "spec189loc86"
    ]
    src [
      fileName "Amino Acid Metabolism.Shikimate biosynthesis.gml"
    ]
    url "http://pgrc-35.ipk-gatersleben.de/pls/htmldb_pgrc/f?p=112:10:::NO::P10_PATHWAY_OBJECT_ID:spec189loc86"
  ]
  node [
    id 76
    zlevel -1

    cluster [
      cluster "Amino Acid Metabolism.Shikimate biosynthesis.gml"
    ]
    graphics [
      x 4992.0
      y 1878.916666666666
      w 30.0
      h 30.0
      fill "#CFFFCC"
      outline "#000000"
      frameThickness 1.5
      gradient 0.0
      rounding 5.0
      type "oval"
    ]
    label "3-dehydroquinate"
    labelgraphics [
      alignment "left"
      anchor "c"
      color "#000000"
      fontName "Tahoma"
      fontSize 11
      fontStyle "plain"
      type "text"
    ]
    sbgn [
      role "SIMPLECHEMICAL"
    ]
    sbml [
      modelID "model_9"
      reversible "true"
      sbmlID "spec190loc86"
    ]
    src [
      fileName "Amino Acid Metabolism.Shikimate biosynthesis.gml"
    ]
    url "http://pgrc-35.ipk-gatersleben.de/pls/htmldb_pgrc/f?p=112:10:::NO::P10_PATHWAY_OBJECT_ID:spec190loc86"
  ]
  node [
    id 77
    zlevel -1

    cluster [
      cluster "Amino Acid Metabolism.Shikimate biosynthesis.gml"
    ]
    graphics [
      x 4992.0
      y 1998.916666666666
      w 30.0
      h 30.0
      fill "#CFFFCC"
      outline "#000000"
      frameThickness 1.5
      gradient 0.0
      rounding 5.0
      type "oval"
    ]
    label "3-dehydroshikimate"
    labelgraphics [
      alignment "left"
      anchor "c"
      color "#000000"
      fontName "Tahoma"
      fontSize 11
      fontStyle "plain"
      type "text"
    ]
    sbgn [
      role "SIMPLECHEMICAL"
    ]
    sbml [
      modelID "model_9"
      reversible "true"
      sbmlID "spec191loc86"
    ]
    src [
      fileName "Amino Acid Metabolism.Shikimate biosynthesis.gml"
    ]
    url "http://pgrc-35.ipk-gatersleben.de/pls/htmldb_pgrc/f?p=112:10:::NO::P10_PATHWAY_OBJECT_ID:spec191loc86"
  ]
  node [
    id 78
    zlevel -1

    cluster [
      cluster "Amino Acid Metabolism.Shikimate biosynthesis.gml"
    ]
    graphics [
      x 4992.0
      y 2118.916666666666
      w 30.0
      h 30.0
      fill "#CFFFCC"
      outline "#000000"
      frameThickness 1.5
      gradient 0.0
      rounding 5.0
      type "oval"
    ]
    label "shikimate"
    labelgraphics [
      alignment "left"
      anchor "c"
      color "#000000"
      fontName "Tahoma"
      fontSize 11
      fontStyle "plain"
      type "text"
    ]
    sbgn [
      role "SIMPLECHEMICAL"
    ]
    sbml [
      modelID "model_9"
      reversible "true"
      sbmlID "spec192loc86"
    ]
    src [
      fileName "Amino Acid Metabolism.Shikimate biosynthesis.gml"
    ]
    url "http://pgrc-35.ipk-gatersleben.de/pls/htmldb_pgrc/f?p=112:10:::NO::P10_PATHWAY_OBJECT_ID:spec192loc86"
  ]
  node [
    id 79
    zlevel -1

    cluster [
      cluster "Amino Acid Metabolism.Shikimate biosynthesis.gml"
    ]
    graphics [
      x 4992.0
      y 2358.916666666666
      w 30.0
      h 30.0
      fill "#CFFFCC"
      outline "#000000"
      frameThickness 1.5
      gradient 0.0
      rounding 5.0
      type "oval"
    ]
    label "5-O-(1-carboxyvinyl)-3-phosphoshikimate"
    labelgraphics [
      alignment "left"
      anchor "c"
      color "#000000"
      fontName "Tahoma"
      fontSize 11
      fontStyle "plain"
      type "text"
    ]
    sbgn [
      role "SIMPLECHEMICAL"
    ]
    sbml [
      modelID "model_9"
      reversible "true"
      sbmlID "spec194loc86"
    ]
    src [
      fileName "Amino Acid Metabolism.Shikimate biosynthesis.gml"
    ]
    url "http://pgrc-35.ipk-gatersleben.de/pls/htmldb_pgrc/f?p=112:10:::NO::P10_PATHWAY_OBJECT_ID:spec194loc86"
  ]
  node [
    id 80
    zlevel -1

    cluster [
      cluster "Amino Acid Metabolism.Shikimate biosynthesis.gml"
    ]
    graphics [
      x 4992.0
      y 1818.916666666666
      w 10.0
      h 10.0
      fill "#CFFFCC"
      outline "#000000"
      frameThickness 1.5
      gradient 0.0
      rounding 0.0
      type "org.graffiti.plugins.views.defaults.RectangularNodeShape"
    ]
    sbgn [
      role "PROCESS"
    ]
    sbml [
      modelID "model_9"
      reversible "false"
      sbmlID "reaction_82_106_86"
    ]
    src [
      fileName "Amino Acid Metabolism.Shikimate biosynthesis.gml"
    ]
    url "http://pgrc-35.ipk-gatersleben.de/pls/htmldb_pgrc/f?p=112:10:::NO::P10_PATHWAY_OBJECT_ID:reaction_82_106_86"
  ]
  node [
    id 81
    zlevel -1

    cluster [
      cluster "Amino Acid Metabolism.Shikimate biosynthesis.gml"
    ]
    graphics [
      x 4992.0
      y 1938.916666666666
      w 10.0
      h 10.0
      fill "#CFFFCC"
      outline "#000000"
      frameThickness 1.5
      gradient 0.0
      rounding 0.0
      type "org.graffiti.plugins.views.defaults.RectangularNodeShape"
    ]
    sbgn [
      role "PROCESS"
    ]
    sbml [
      modelID "model_9"
      reversible "true"
      sbmlID "reaction_83_107_86"
    ]
    src [
      fileName "Amino Acid Metabolism.Shikimate biosynthesis.gml"
    ]
    url "http://pgrc-35.ipk-gatersleben.de/pls/htmldb_pgrc/f?p=112:10:::NO::P10_PATHWAY_OBJECT_ID:reaction_83_107_86"
  ]
  node [
    id 82
    zlevel -1

    cluster [
      cluster "Amino Acid Metabolism.Shikimate biosynthesis.gml"
    ]
    graphics [
      x 4992.0
      y 2058.916666666666
      w 10.0
      h 10.0
      fill "#CFFFCC"
      outline "#000000"
      frameThickness 1.5
      gradient 0.0
      rounding 0.0
      type "org.graffiti.plugins.views.defaults.RectangularNodeShape"
    ]
    sbgn [
      role "PROCESS"
    ]
    sbml [
      modelID "model_9"
      reversible "true"
      sbmlID "reaction_84_108_86"
    ]
    src [
      fileName "Amino Acid Metabolism.Shikimate biosynthesis.gml"
    ]
    url "http://pgrc-35.ipk-gatersleben.de/pls/htmldb_pgrc/f?p=112:10:::NO::P10_PATHWAY_OBJECT_ID:reaction_84_108_86"
  ]
  node [
    id 83
    zlevel -1

    cluster [
      cluster "Amino Acid Metabolism.Shikimate biosynthesis.gml"
    ]
    graphics [
      x 4992.0
      y 2178.916666666666
      w 10.0
      h 10.0
      fill "#CFFFCC"
      outline "#000000"
      frameThickness 1.5
      gradient 0.0
      rounding 0.0
      type "org.graffiti.plugins.views.defaults.RectangularNodeShape"
    ]
    sbgn [
      role "PROCESS"
    ]
    sbml [
      modelID "model_9"
      reversible "false"
      sbmlID "reaction_85_109_86"
    ]
    src [
      fileName "Amino Acid Metabolism.Shikimate biosynthesis.gml"
    ]
    url "http://pgrc-35.ipk-gatersleben.de/pls/htmldb_pgrc/f?p=112:10:::NO::P10_PATHWAY_OBJECT_ID:reaction_85_109_86"
  ]
  node [
    id 84
    zlevel -1

    cluster [
      cluster "Amino Acid Metabolism.Shikimate biosynthesis.gml"
    ]
    graphics [
      x 5047.9
      y 2273.916666666666
      w 30.0
      h 30.0
      fill "#CFFFCC"
      outline "#000000"
      frameThickness 1.5
      gradient -0.3333333333333333
      rounding 5.0
      type "oval"
    ]
    label "phosphoenolpyruvate"
    labelgraphics [
      alignment "left"
      anchor "c"
      color "#000000"
      fontName "Tahoma"
      fontSize 11
      fontStyle "plain"
      type "text"
    ]
    sbgn [
      role "SIMPLECHEMICAL"
    ]
    sbml [
      modelID "model_9"
      reversible "true"
      sbmlID "spec36loc86"
    ]
    src [
      fileName "Amino Acid Metabolism.Shikimate biosynthesis.gml"
    ]
    url "http://pgrc-35.ipk-gatersleben.de/pls/htmldb_pgrc/f?p=112:10:::NO::P10_PATHWAY_OBJECT_ID:spec36loc86"
  ]
  node [
    id 85
    zlevel -1

    cluster [
      cluster "Amino Acid Metabolism.Shikimate biosynthesis.gml"
    ]
    graphics [
      x 4992.0
      y 2301.916666666666
      w 10.0
      h 10.0
      fill "#CFFFCC"
      outline "#000000"
      frameThickness 1.5
      gradient 0.0
      rounding 0.0
      type "org.graffiti.plugins.views.defaults.RectangularNodeShape"
    ]
    sbgn [
      role "PROCESS"
    ]
    sbml [
      modelID "model_9"
      reversible "true"
      sbmlID "reaction_86_110_86"
    ]
    src [
      fileName "Amino Acid Metabolism.Shikimate biosynthesis.gml"
    ]
    url "http://pgrc-35.ipk-gatersleben.de/pls/htmldb_pgrc/f?p=112:10:::NO::P10_PATHWAY_OBJECT_ID:reaction_86_110_86"
  ]
  node [
    id 86
    zlevel -1

    cluster [
      cluster "Amino Acid Metabolism.Shikimate biosynthesis.gml"
    ]
    graphics [
      x 4992.0
      y 2238.416666666666
      w 30.0
      h 30.0
      fill "#CFFFCC"
      outline "#000000"
      frameThickness 1.5
      gradient 0.0
      rounding 5.0
      type "oval"
    ]
    label " 3-phosphoshikimate"
    labelgraphics [
      alignment "left"
      anchor "c"
      color "#000000"
      fontName "Tahoma"
      fontSize 11
      fontStyle "plain"
      type "text"
    ]
    sbgn [
      role "SIMPLECHEMICAL"
    ]
    sbml [
      modelID "model_9"
      reversible "true"
      sbmlID "spec196loc86"
    ]
    src [
      fileName "Amino Acid Metabolism.Shikimate biosynthesis.gml"
    ]
    url "http://pgrc-35.ipk-gatersleben.de/pls/htmldb_pgrc/f?p=112:10:::NO::P10_PATHWAY_OBJECT_ID:spec196loc86"
  ]
  node [
    id 87
    zlevel -1

    cluster [
      cluster "Amino Acid Metabolism.Shikimate biosynthesis.gml"
    ]
    graphics [
      x 5047.9
      y 1736.916666666666
      w 30.0
      h 30.0
      fill "#CFFFCC"
      outline "#000000"
      frameThickness 1.5
      gradient -0.3333333333333333
      rounding 5.0
      type "oval"
    ]
    label "P"
    labelgraphics [
      alignment "left"
      anchor "c"
      color "#000000"
      fontName "Tahoma"
      fontSize 11
      fontStyle "plain"
      type "text"
    ]
    sbgn [
      role "SIMPLECHEMICAL"
    ]
    sbml [
      modelID "model_9"
      reversible "true"
      sbmlID "spec14loc86"
    ]
    src [
      fileName "Amino Acid Metabolism.Shikimate biosynthesis.gml"
    ]
    url "http://pgrc-35.ipk-gatersleben.de/pls/htmldb_pgrc/f?p=112:10:::NO::P10_PATHWAY_OBJECT_ID:spec14loc86"
  ]
  node [
    id 88
    zlevel -1

    cluster [
      cluster "Amino Acid Metabolism.Shikimate biosynthesis.gml"
    ]
    graphics [
      x 4992.0
      y 1698.416666666666
      w 10.0
      h 10.0
      fill "#CFFFCC"
      outline "#000000"
      frameThickness 1.5
      gradient 0.0
      rounding 0.0
      type "org.graffiti.plugins.views.defaults.RectangularNodeShape"
    ]
    sbgn [
      role "PROCESS"
    ]
    sbml [
      modelID "model_9"
      reversible "false"
      sbmlID "reaction_81_105_86"
    ]
    src [
      fileName "Amino Acid Metabolism.Shikimate biosynthesis.gml"
    ]
    url "http://pgrc-35.ipk-gatersleben.de/pls/htmldb_pgrc/f?p=112:10:::NO::P10_PATHWAY_OBJECT_ID:reaction_81_105_86"
  ]
  node [
    id 89
    zlevel -1

    cluster [
      cluster "Amino Acid Metabolism.Shikimate biosynthesis.gml"
    ]
    graphics [
      x 5047.9
      y 2443.916666666666
      w 30.0
      h 30.0
      fill "#CFFFCC"
      outline "#000000"
      frameThickness 1.5
      gradient -0.3333333333333333
      rounding 5.0
      type "oval"
    ]
    label "P"
    labelgraphics [
      alignment "left"
      anchor "c"
      color "#000000"
      fontName "Tahoma"
      fontSize 11
      fontStyle "plain"
      type "text"
    ]
    sbgn [
      role "SIMPLECHEMICAL"
    ]
    sbml [
      modelID "model_9"
      reversible "true"
      sbmlID "spec14loc86"
    ]
    src [
      fileName "Amino Acid Metabolism.Shikimate biosynthesis.gml"
    ]
    url "http://pgrc-35.ipk-gatersleben.de/pls/htmldb_pgrc/f?p=112:10:::NO::P10_PATHWAY_OBJECT_ID:spec14loc86"
  ]
  node [
    id 90
    zlevel -1

    cluster [
      cluster "Amino Acid Metabolism.Shikimate biosynthesis.gml"
    ]
    graphics [
      x 4992.0
      y 2418.416666666666
      w 10.0
      h 10.0
      fill "#CFFFCC"
      outline "#000000"
      frameThickness 1.5
      gradient 0.0
      rounding 0.0
      type "org.graffiti.plugins.views.defaults.RectangularNodeShape"
    ]
    sbgn [
      role "PROCESS"
    ]
    sbml [
      modelID "model_9"
      reversible "false"
      sbmlID "reaction_87_111_86"
    ]
    src [
      fileName "Amino Acid Metabolism.Shikimate biosynthesis.gml"
    ]
    url "http://pgrc-35.ipk-gatersleben.de/pls/htmldb_pgrc/f?p=112:10:::NO::P10_PATHWAY_OBJECT_ID:reaction_87_111_86"
  ]
  node [
    id 91
    zlevel -1

    cluster [
      cluster "Amino Acid Metabolism.Shikimate biosynthesis.gml"
    ]
    graphics [
      x 4930.0
      y 1818.916666666666
      w 54.0
      h 30.0
      fill "#CFFFCC"
      outline "#000000"
      frameThickness 1.5
      gradient 0.0
      rounding 10.0
      type "rectangle"
    ]
    label "3-dehydroquinate synthase"
    labelgraphics [
      alignment "left"
      anchor "c"
      color "#000000"
      fontName "Tahoma"
      fontSize 11
      fontStyle "plain"
      type "text"
    ]
    sbgn [
      role "MACROMOLECULE"
    ]
    sbml [
      modelID "model_9"
      reversible "false"
      sbmlID "reaction_82_106_86"
    ]
    src [
      fileName "Amino Acid Metabolism.Shikimate biosynthesis.gml"
    ]
    url "http://pgrc-35.ipk-gatersleben.de/pls/htmldb_pgrc/f?p=112:10:::NO::P10_PATHWAY_OBJECT_ID:reaction_82_106_86"
  ]
  node [
    id 92
    zlevel -1

    cluster [
      cluster "Amino Acid Metabolism.Shikimate biosynthesis.gml"
    ]
    graphics [
      x 4930.0
      y 1938.916666666666
      w 54.0
      h 30.0
      fill "#CFFFCC"
      outline "#000000"
      frameThickness 1.5
      gradient 0.0
      rounding 10.0
      type "rectangle"
    ]
    label "3-dehydroquinate dehydratase"
    labelgraphics [
      alignment "left"
      anchor "c"
      color "#000000"
      fontName "Tahoma"
      fontSize 11
      fontStyle "plain"
      type "text"
    ]
    sbgn [
      role "MACROMOLECULE"
    ]
    sbml [
      modelID "model_9"
      reversible "true"
      sbmlID "reaction_83_107_86"
    ]
    src [
      fileName "Amino Acid Metabolism.Shikimate biosynthesis.gml"
    ]
    url "http://pgrc-35.ipk-gatersleben.de/pls/htmldb_pgrc/f?p=112:10:::NO::P10_PATHWAY_OBJECT_ID:reaction_83_107_86"
  ]
  node [
    id 93
    zlevel -1

    cluster [
      cluster "Amino Acid Metabolism.Shikimate biosynthesis.gml"
    ]
    graphics [
      x 4930.0
      y 2058.916666666666
      w 54.0
      h 30.0
      fill "#CFFFCC"
      outline "#000000"
      frameThickness 1.5
      gradient 0.0
      rounding 10.0
      type "rectangle"
    ]
    label "shikimate dehydrogenase"
    labelgraphics [
      alignment "left"
      anchor "c"
      color "#000000"
      fontName "Tahoma"
      fontSize 11
      fontStyle "plain"
      type "text"
    ]
    sbgn [
      role "MACROMOLECULE"
    ]
    sbml [
      modelID "model_9"
      reversible "true"
      sbmlID "reaction_84_108_86"
    ]
    src [
      fileName "Amino Acid Metabolism.Shikimate biosynthesis.gml"
    ]
    url "http://pgrc-35.ipk-gatersleben.de/pls/htmldb_pgrc/f?p=112:10:::NO::P10_PATHWAY_OBJECT_ID:reaction_84_108_86"
  ]
  node [
    id 94
    zlevel -1

    cluster [
      cluster "Amino Acid Metabolism.Shikimate biosynthesis.gml"
    ]
    graphics [
      x 4930.0
      y 2178.916666666666
      w 54.0
      h 30.0
      fill "#CFFFCC"
      outline "#000000"
      frameThickness 1.5
      gradient 0.0
      rounding 10.0
      type "rectangle"
    ]
    label "shikimate kinase"
    labelgraphics [
      alignment "left"
      anchor "c"
      color "#000000"
      fontName "Tahoma"
      fontSize 11
      fontStyle "plain"
      type "text"
    ]
    sbgn [
      role "MACROMOLECULE"
    ]
    sbml [
      modelID "model_9"
      reversible "false"
      sbmlID "reaction_85_109_86"
    ]
    src [
      fileName "Amino Acid Metabolism.Shikimate biosynthesis.gml"
    ]
    url "http://pgrc-35.ipk-gatersleben.de/pls/htmldb_pgrc/f?p=112:10:::NO::P10_PATHWAY_OBJECT_ID:reaction_85_109_86"
  ]
  node [
    id 95
    zlevel -1

    cluster [
      cluster "Amino Acid Metabolism.Shikimate biosynthesis.gml"
    ]
    graphics [
      x 4930.0
      y 2301.916666666666
      w 54.0
      h 30.0
      fill "#CFFFCC"
      outline "#000000"
      frameThickness 1.5
      gradient 0.0
      rounding 10.0
      type "rectangle"
    ]
    label "3-phosphoshikimate 1-carboxyvinyltransferase"
    labelgraphics [
      alignment "left"
      anchor "c"
      color "#000000"
      fontName "Tahoma"
      fontSize 11
      fontStyle "plain"
      type "text"
    ]
    sbgn [
      role "MACROMOLECULE"
    ]
    sbml [
      modelID "model_9"
      reversible "true"
      sbmlID "reaction_86_110_86"
    ]
    src [
      fileName "Amino Acid Metabolism.Shikimate biosynthesis.gml"
    ]
    url "http://pgrc-35.ipk-gatersleben.de/pls/htmldb_pgrc/f?p=112:10:::NO::P10_PATHWAY_OBJECT_ID:reaction_86_110_86"
  ]
  node [
    id 96
    zlevel -1

    cluster [
      cluster "Amino Acid Metabolism.Shikimate biosynthesis.gml"
    ]
    graphics [
      x 4930.0
      y 1698.416666666666
      w 54.0
      h 30.0
      fill "#CFFFCC"
      outline "#000000"
      frameThickness 1.5
      gradient 0.0
      rounding 10.0
      type "rectangle"
    ]
    label "3-deoxy-7-phosphoheptulonate synthase"
    labelgraphics [
      alignment "left"
      anchor "c"
      color "#000000"
      fontName "Tahoma"
      fontSize 11
      fontStyle "plain"
      type "text"
    ]
    sbgn [
      role "MACROMOLECULE"
    ]
    sbml [
      modelID "model_9"
      reversible "false"
      sbmlID "reaction_81_105_86"
    ]
    src [
      fileName "Amino Acid Metabolism.Shikimate biosynthesis.gml"
    ]
    url "http://pgrc-35.ipk-gatersleben.de/pls/htmldb_pgrc/f?p=112:10:::NO::P10_PATHWAY_OBJECT_ID:reaction_81_105_86"
  ]
  node [
    id 97
    zlevel -1

    cluster [
      cluster "Amino Acid Metabolism.Shikimate biosynthesis.gml"
    ]
    graphics [
      x 4930.0
      y 2418.416666666666
      w 54.0
      h 30.0
      fill "#CFFFCC"
      outline "#000000"
      frameThickness 1.5
      gradient 0.0
      rounding 10.0
      type "rectangle"
    ]
    label "chorismate synthase"
    labelgraphics [
      alignment "left"
      anchor "c"
      color "#000000"
      fontName "Tahoma"
      fontSize 11
      fontStyle "plain"
      type "text"
    ]
    sbgn [
      role "MACROMOLECULE"
    ]
    sbml [
      modelID "model_9"
      reversible "false"
      sbmlID "reaction_87_111_86"
    ]
    src [
      fileName "Amino Acid Metabolism.Shikimate biosynthesis.gml"
    ]
    url "http://pgrc-35.ipk-gatersleben.de/pls/htmldb_pgrc/f?p=112:10:::NO::P10_PATHWAY_OBJECT_ID:reaction_87_111_86"
  ]
  node [
    id 98
    zlevel -1

    cluster [
      cluster "Carbohydrate Metabolism.Fermentation.gml"
    ]
    graphics [
      x 1370.0
      y 2360.0
      w 30.0
      h 30.0
      fill "#CCFFFB"
      outline "#000000"
      frameThickness 1.5
      gradient -0.3333333333333333
      rounding 5.0
      type "oval"
    ]
    label "NAD+"
    labelgraphics [
      alignment "left"
      anchor "c"
      color "#000000"
      fontName "Tahoma"
      fontSize 11
      fontStyle "plain"
      type "text"
    ]
    sbgn [
      role "SIMPLECHEMICAL"
    ]
    sbml [
      modelID "model_32"
      reversible "true"
      sbmlID "spec30loc85"
    ]
    src [
      fileName "Carbohydrate Metabolism.Fermentation.gml"
    ]
    url "http://pgrc-35.ipk-gatersleben.de/pls/htmldb_pgrc/f?p=112:10:::NO::P10_PATHWAY_OBJECT_ID:spec30loc85"
  ]
  node [
    id 99
    zlevel -1

    cluster [
      cluster "Carbohydrate Metabolism.Fermentation.gml"
    ]
    graphics [
      x 1370.0
      y 2270.0
      w 30.0
      h 30.0
      fill "#CCFFFB"
      outline "#000000"
      frameThickness 1.5
      gradient -0.3333333333333333
      rounding 5.0
      type "oval"
    ]
    label "NADH"
    labelgraphics [
      alignment "left"
      anchor "c"
      color "#000000"
      fontName "Tahoma"
      fontSize 11
      fontStyle "plain"
      type "text"
    ]
    sbgn [
      role "SIMPLECHEMICAL"
    ]
    sbml [
      modelID "model_32"
      reversible "true"
      sbmlID "spec31loc85"
    ]
    src [
      fileName "Carbohydrate Metabolism.Fermentation.gml"
    ]
    url "http://pgrc-35.ipk-gatersleben.de/pls/htmldb_pgrc/f?p=112:10:::NO::P10_PATHWAY_OBJECT_ID:spec31loc85"
  ]
  node [
    id 100
    zlevel -1

    cluster [
      cluster "Carbohydrate Metabolism.Fermentation.gml"
    ]
    graphics [
      x 1370.0
      y 2220.0
      w 30.0
      h 30.0
      fill "#CCFFFB"
      outline "#000000"
      frameThickness 1.5
      gradient -0.333
      rounding 5.0
      type "oval"
    ]
    label "CO2"
    labelgraphics [
      alignment "left"
      anchor "c"
      color "#000000"
      fontName "Tahoma"
      fontSize 11
      fontStyle "plain"
      type "text"
    ]
    sbgn [
      role "SIMPLECHEMICAL"
    ]
    sbml [
      modelID "model_32"
      reversible "true"
      sbmlID "spec106loc85"
    ]
    src [
      fileName "Carbohydrate Metabolism.Fermentation.gml"
    ]
    url "http://pgrc-35.ipk-gatersleben.de/pls/htmldb_pgrc/f?p=112:10:::NO::P10_PATHWAY_OBJECT_ID:spec106loc85"
  ]
  node [
    id 101
    zlevel -1

    cluster [
      cluster "Carbohydrate Metabolism.Fermentation.gml"
    ]
    graphics [
      x 1419.1599999999999
      y 2252.226666666668
      w 30.0
      h 30.0
      fill "#CCFFFB"
      outline "#000000"
      frameThickness 1.5
      gradient 0.0
      rounding 5.0
      type "oval"
    ]
    label "acetaldehyde"
    labelgraphics [
      alignment "left"
      anchor "c"
      color "#000000"
      fontName "Tahoma"
      fontSize 11
      fontStyle "plain"
      type "text"
    ]
    sbgn [
      role "SIMPLECHEMICAL"
    ]
    sbml [
      modelID "model_32"
      reversible "true"
      sbmlID "spec156loc85"
    ]
    src [
      fileName "Carbohydrate Metabolism.Fermentation.gml"
    ]
    url "http://pgrc-35.ipk-gatersleben.de/pls/htmldb_pgrc/f?p=112:10:::NO::P10_PATHWAY_OBJECT_ID:spec156loc85"
  ]
  node [
    id 102
    zlevel -1

    cluster [
      cluster "Carbohydrate Metabolism.Fermentation.gml"
    ]
    graphics [
      x 1419.1599999999999
      y 2372.2266666666656
      w 30.0
      h 30.0
      fill "#CCFFFB"
      outline "#000000"
      frameThickness 1.5
      gradient 0.0
      rounding 5.0
      type "oval"
    ]
    label "ethanol"
    labelgraphics [
      alignment "left"
      anchor "c"
      color "#000000"
      fontName "Tahoma"
      fontSize 11
      fontStyle "plain"
      type "text"
    ]
    sbgn [
      role "SIMPLECHEMICAL"
    ]
    sbml [
      modelID "model_32"
      reversible "true"
      sbmlID "spec157loc85"
    ]
    src [
      fileName "Carbohydrate Metabolism.Fermentation.gml"
    ]
    url "http://pgrc-35.ipk-gatersleben.de/pls/htmldb_pgrc/f?p=112:10:::NO::P10_PATHWAY_OBJECT_ID:spec157loc85"
  ]
  node [
    id 103
    zlevel -1

    cluster [
      cluster "Carbohydrate Metabolism.Fermentation.gml"
    ]
    graphics [
      x 1269.1599999999999
      y 2252.227
      w 30.0
      h 30.0
      fill "#CCFFFB"
      outline "#000000"
      frameThickness 1.5
      gradient 0.0
      rounding 5.0
      type "oval"
    ]
    label "lactate"
    labelgraphics [
      alignment "left"
      anchor "c"
      color "#000000"
      fontName "Tahoma"
      fontSize 11
      fontStyle "plain"
      type "text"
    ]
    sbgn [
      role "SIMPLECHEMICAL"
    ]
    sbml [
      modelID "model_32"
      reversible "true"
      sbmlID "spec158loc85"
    ]
    src [
      fileName "Carbohydrate Metabolism.Fermentation.gml"
    ]
    url "http://pgrc-35.ipk-gatersleben.de/pls/htmldb_pgrc/f?p=112:10:::NO::P10_PATHWAY_OBJECT_ID:spec158loc85"
  ]
  node [
    id 104
    zlevel -1

    cluster [
      cluster "Carbohydrate Metabolism.Fermentation.gml"
    ]
    graphics [
      x 1419.1599999999999
      y 2188.2266666666656
      w 10.0
      h 10.0
      fill "#CCFFFB"
      outline "#000000"
      frameThickness 1.5
      gradient 0.0
      rounding 0.0
      type "org.graffiti.plugins.views.defaults.RectangularNodeShape"
    ]
    sbgn [
      role "PROCESS"
    ]
    sbml [
      modelID "model_32"
      reversible "false"
      sbmlID "reaction_276_93_85"
    ]
    src [
      fileName "Carbohydrate Metabolism.Fermentation.gml"
    ]
    url "http://pgrc-35.ipk-gatersleben.de/pls/htmldb_pgrc/f?p=112:10:::NO::P10_PATHWAY_OBJECT_ID:reaction_276_93_85"
  ]
  node [
    id 105
    zlevel -1

    cluster [
      cluster "Carbohydrate Metabolism.Fermentation.gml"
    ]
    graphics [
      x 1419.1599999999999
      y 2312.2266666666656
      w 10.0
      h 10.0
      fill "#CCFFFB"
      outline "#000000"
      frameThickness 1.5
      gradient 0.0
      rounding 0.0
      type "org.graffiti.plugins.views.defaults.RectangularNodeShape"
    ]
    sbgn [
      role "PROCESS"
    ]
    sbml [
      modelID "model_32"
      reversible "true"
      sbmlID "reaction_277_94_85"
    ]
    src [
      fileName "Carbohydrate Metabolism.Fermentation.gml"
    ]
    url "http://pgrc-35.ipk-gatersleben.de/pls/htmldb_pgrc/f?p=112:10:::NO::P10_PATHWAY_OBJECT_ID:reaction_277_94_85"
  ]
  node [
    id 106
    zlevel -1

    cluster [
      cluster "Carbohydrate Metabolism.Fermentation.gml"
    ]
    graphics [
      x 1320.0
      y 2220.0
      w 30.0
      h 30.0
      fill "#CCFFFB"
      outline "#000000"
      frameThickness 1.5
      gradient -0.3333333333333333
      rounding 5.0
      type "oval"
    ]
    label "NAD+"
    labelgraphics [
      alignment "left"
      anchor "c"
      color "#000000"
      fontName "Tahoma"
      fontSize 11
      fontStyle "plain"
      type "text"
    ]
    sbgn [
      role "SIMPLECHEMICAL"
    ]
    sbml [
      modelID "model_32"
      reversible "true"
      sbmlID "spec30loc85"
    ]
    src [
      fileName "Carbohydrate Metabolism.Fermentation.gml"
    ]
    url "http://pgrc-35.ipk-gatersleben.de/pls/htmldb_pgrc/f?p=112:10:::NO::P10_PATHWAY_OBJECT_ID:spec30loc85"
  ]
  node [
    id 107
    zlevel -1

    cluster [
      cluster "Carbohydrate Metabolism.Fermentation.gml"
    ]
    graphics [
      x 1230.0
      y 2140.0
      w 30.0
      h 30.0
      fill "#CCFFFB"
      outline "#000000"
      frameThickness 1.5
      gradient -0.3333333333333333
      rounding 5.0
      type "oval"
    ]
    label "NADH"
    labelgraphics [
      alignment "left"
      anchor "c"
      color "#000000"
      fontName "Tahoma"
      fontSize 11
      fontStyle "plain"
      type "text"
    ]
    sbgn [
      role "SIMPLECHEMICAL"
    ]
    sbml [
      modelID "model_32"
      reversible "true"
      sbmlID "spec31loc85"
    ]
    src [
      fileName "Carbohydrate Metabolism.Fermentation.gml"
    ]
    url "http://pgrc-35.ipk-gatersleben.de/pls/htmldb_pgrc/f?p=112:10:::NO::P10_PATHWAY_OBJECT_ID:spec31loc85"
  ]
  node [
    id 108
    zlevel -1

    cluster [
      cluster "Carbohydrate Metabolism.Fermentation.gml"
    ]
    graphics [
      x 1269.1599999999999
      y 2188.2266666666656
      w 10.0
      h 10.0
      fill "#CCFFFB"
      outline "#000000"
      frameThickness 1.5
      gradient 0.0
      rounding 0.0
      type "org.graffiti.plugins.views.defaults.RectangularNodeShape"
    ]
    sbgn [
      role "PROCESS"
    ]
    sbml [
      modelID "model_32"
      reversible "true"
      sbmlID "reaction_278_95_85"
    ]
    src [
      fileName "Carbohydrate Metabolism.Fermentation.gml"
    ]
    url "http://pgrc-35.ipk-gatersleben.de/pls/htmldb_pgrc/f?p=112:10:::NO::P10_PATHWAY_OBJECT_ID:reaction_278_95_85"
  ]
  node [
    id 109
    zlevel -1

    cluster [
      cluster "Carbohydrate Metabolism.Fermentation.gml"
    ]
    graphics [
      x 1491.1599999999999
      y 2188.227
      w 54.0
      h 30.0
      fill "#CCFFFB"
      outline "#000000"
      frameThickness 1.5
      gradient 0.0
      rounding 10.0
      type "rectangle"
    ]
    label "pyruvate decarboxylase"
    labelgraphics [
      alignment "left"
      anchor "c"
      color "#000000"
      fontName "Tahoma"
      fontSize 11
      fontStyle "plain"
      type "text"
    ]
    sbgn [
      role "MACROMOLECULE"
    ]
    sbml [
      modelID "model_32"
      reversible "false"
      sbmlID "reaction_276_93_85"
    ]
    src [
      fileName "Carbohydrate Metabolism.Fermentation.gml"
    ]
    url "http://pgrc-35.ipk-gatersleben.de/pls/htmldb_pgrc/f?p=112:10:::NO::P10_PATHWAY_OBJECT_ID:reaction_276_93_85"
  ]
  node [
    id 110
    zlevel -1

    cluster [
      cluster "Carbohydrate Metabolism.Fermentation.gml"
    ]
    graphics [
      x 1491.1599999999999
      y 2312.227
      w 54.0
      h 30.0
      fill "#CCFFFB"
      outline "#000000"
      frameThickness 1.5
      gradient 0.0
      rounding 10.0
      type "rectangle"
    ]
    label "alcohol dehydrogenase "
    labelgraphics [
      alignment "left"
      anchor "c"
      color "#000000"
      fontName "Tahoma"
      fontSize 11
      fontStyle "plain"
      type "text"
    ]
    sbgn [
      role "MACROMOLECULE"
    ]
    sbml [
      modelID "model_32"
      reversible "true"
      sbmlID "reaction_277_94_85"
    ]
    src [
      fileName "Carbohydrate Metabolism.Fermentation.gml"
    ]
    url "http://pgrc-35.ipk-gatersleben.de/pls/htmldb_pgrc/f?p=112:10:::NO::P10_PATHWAY_OBJECT_ID:reaction_277_94_85"
  ]
  node [
    id 111
    zlevel -1

    cluster [
      cluster "Carbohydrate Metabolism.Fermentation.gml"
    ]
    graphics [
      x 1197.1599999999999
      y 2188.227
      w 54.0
      h 30.0
      fill "#CCFFFB"
      outline "#000000"
      frameThickness 1.5
      gradient 0.0
      rounding 10.0
      type "rectangle"
    ]
    label "lactate dehydrogenase"
    labelgraphics [
      alignment "left"
      anchor "c"
      color "#000000"
      fontName "Tahoma"
      fontSize 11
      fontStyle "plain"
      type "text"
    ]
    sbgn [
      role "MACROMOLECULE"
    ]
    sbml [
      modelID "model_32"
      reversible "true"
      sbmlID "reaction_278_95_85"
    ]
    src [
      fileName "Carbohydrate Metabolism.Fermentation.gml"
    ]
    url "http://pgrc-35.ipk-gatersleben.de/pls/htmldb_pgrc/f?p=112:10:::NO::P10_PATHWAY_OBJECT_ID:reaction_278_95_85"
  ]
  node [
    id 112
    zlevel -1

    cluster [
      cluster "Amino Acid Metabolism.GS-GOGAT cycle.gml"
    ]
    graphics [
      x 366.0
      y 2585.0
      w 30.0
      h 30.0
      fill "#AFD6D6"
      outline "#000000"
      frameThickness 1.5
      gradient -0.333
      rounding 5.0
      type "oval"
    ]
    label "ATP"
    labelgraphics [
      alignment "left"
      anchor "c"
      color "#000000"
      fontName "Tahoma"
      fontSize 11
      fontStyle "plain"
      type "text"
    ]
    sbgn [
      role "SIMPLECHEMICAL"
    ]
    sbml [
      modelID "model_63"
      reversible "true"
      sbmlID "spec11loc86"
    ]
    src [
      fileName "Amino Acid Metabolism.GS-GOGAT cycle.gml"
    ]
    url "http://pgrc-35.ipk-gatersleben.de/pls/htmldb_pgrc/f?p=112:10:::NO::P10_PATHWAY_OBJECT_ID:spec11loc86"
  ]
  node [
    id 113
    zlevel -1

    cluster [
      cluster "Amino Acid Metabolism.GS-GOGAT cycle.gml"
    ]
    graphics [
      x 526.0
      y 2585.0
      w 30.0
      h 30.0
      fill "#AFD6D6"
      outline "#000000"
      frameThickness 1.5
      gradient -0.333
      rounding 5.0
      type "oval"
    ]
    label "ADP"
    labelgraphics [
      alignment "left"
      anchor "c"
      color "#000000"
      fontName "Tahoma"
      fontSize 11
      fontStyle "plain"
      type "text"
    ]
    sbgn [
      role "SIMPLECHEMICAL"
    ]
    sbml [
      modelID "model_63"
      reversible "true"
      sbmlID "spec13loc86"
    ]
    src [
      fileName "Amino Acid Metabolism.GS-GOGAT cycle.gml"
    ]
    url "http://pgrc-35.ipk-gatersleben.de/pls/htmldb_pgrc/f?p=112:10:::NO::P10_PATHWAY_OBJECT_ID:spec13loc86"
  ]
  node [
    id 114
    zlevel -1

    cluster [
      cluster "Amino Acid Metabolism.GS-GOGAT cycle.gml"
    ]
    graphics [
      x 526.0
      y 2640.0
      w 30.0
      h 30.0
      fill "#AFD6D6"
      outline "#000000"
      frameThickness 1.5
      gradient -0.333
      rounding 5.0
      type "oval"
    ]
    label "P"
    labelgraphics [
      alignment "left"
      anchor "c"
      color "#000000"
      fontName "Tahoma"
      fontSize 11
      fontStyle "plain"
      type "text"
    ]
    sbgn [
      role "SIMPLECHEMICAL"
    ]
    sbml [
      modelID "model_63"
      reversible "true"
      sbmlID "spec14loc86"
    ]
    src [
      fileName "Amino Acid Metabolism.GS-GOGAT cycle.gml"
    ]
    url "http://pgrc-35.ipk-gatersleben.de/pls/htmldb_pgrc/f?p=112:10:::NO::P10_PATHWAY_OBJECT_ID:spec14loc86"
  ]
  node [
    id 115
    zlevel -1

    cluster [
      cluster "Amino Acid Metabolism.GS-GOGAT cycle.gml"
    ]
    graphics [
      x 366.0
      y 2440.0
      w 30.0
      h 30.0
      fill "#AFD6D6"
      outline "#000000"
      frameThickness 1.5
      gradient -0.333
      rounding 5.0
      type "oval"
    ]
    label "NAD+"
    labelgraphics [
      alignment "left"
      anchor "c"
      color "#000000"
      fontName "Tahoma"
      fontSize 11
      fontStyle "plain"
      type "text"
    ]
    sbgn [
      role "SIMPLECHEMICAL"
    ]
    sbml [
      modelID "model_63"
      reversible "true"
      sbmlID "spec30loc86"
    ]
    src [
      fileName "Amino Acid Metabolism.GS-GOGAT cycle.gml"
    ]
    url "http://pgrc-35.ipk-gatersleben.de/pls/htmldb_pgrc/f?p=112:10:::NO::P10_PATHWAY_OBJECT_ID:spec30loc86"
  ]
  node [
    id 116
    zlevel -1

    cluster [
      cluster "Amino Acid Metabolism.GS-GOGAT cycle.gml"
    ]
    graphics [
      x 526.0
      y 2430.0
      w 30.0
      h 30.0
      fill "#AFD6D6"
      outline "#000000"
      frameThickness 1.5
      gradient -0.333
      rounding 5.0
      type "oval"
    ]
    label "NADH"
    labelgraphics [
      alignment "left"
      anchor "c"
      color "#000000"
      fontName "Tahoma"
      fontSize 11
      fontStyle "plain"
      type "text"
    ]
    sbgn [
      role "SIMPLECHEMICAL"
    ]
    sbml [
      modelID "model_63"
      reversible "true"
      sbmlID "spec31loc86"
    ]
    src [
      fileName "Amino Acid Metabolism.GS-GOGAT cycle.gml"
    ]
    url "http://pgrc-35.ipk-gatersleben.de/pls/htmldb_pgrc/f?p=112:10:::NO::P10_PATHWAY_OBJECT_ID:spec31loc86"
  ]
  node [
    id 117
    zlevel -1

    cluster [
      cluster "Amino Acid Metabolism.GS-GOGAT cycle.gml"
    ]
    graphics [
      x 316.0
      y 2485.0
      w 30.0
      h 30.0
      fill "#AFD6D6"
      outline "#000000"
      frameThickness 1.5
      gradient -0.333
      rounding 5.0
      type "oval"
    ]
    label "NADP+"
    labelgraphics [
      alignment "left"
      anchor "c"
      color "#000000"
      fontName "Tahoma"
      fontSize 11
      fontStyle "plain"
      type "text"
    ]
    sbgn [
      role "SIMPLECHEMICAL"
    ]
    sbml [
      modelID "model_63"
      reversible "true"
      sbmlID "spec51loc86"
    ]
    src [
      fileName "Amino Acid Metabolism.GS-GOGAT cycle.gml"
    ]
    url "http://pgrc-35.ipk-gatersleben.de/pls/htmldb_pgrc/f?p=112:10:::NO::P10_PATHWAY_OBJECT_ID:spec51loc86"
  ]
  node [
    id 118
    zlevel -1

    cluster [
      cluster "Amino Acid Metabolism.GS-GOGAT cycle.gml"
    ]
    graphics [
      x 156.0
      y 2485.0
      w 30.0
      h 30.0
      fill "#AFD6D6"
      outline "#000000"
      frameThickness 1.5
      gradient -0.333
      rounding 5.0
      type "oval"
    ]
    label "NADPH"
    labelgraphics [
      alignment "left"
      anchor "c"
      color "#000000"
      fontName "Tahoma"
      fontSize 11
      fontStyle "plain"
      type "text"
    ]
    sbgn [
      role "SIMPLECHEMICAL"
    ]
    sbml [
      modelID "model_63"
      reversible "true"
      sbmlID "spec52loc86"
    ]
    src [
      fileName "Amino Acid Metabolism.GS-GOGAT cycle.gml"
    ]
    url "http://pgrc-35.ipk-gatersleben.de/pls/htmldb_pgrc/f?p=112:10:::NO::P10_PATHWAY_OBJECT_ID:spec52loc86"
  ]
  node [
    id 119
    zlevel -1

    cluster [
      cluster "Amino Acid Metabolism.GS-GOGAT cycle.gml"
    ]
    graphics [
      x 526.0
      y 2475.0
      w 30.0
      h 30.0
      fill "#AFD6D6"
      outline "#000000"
      frameThickness 1.5
      gradient -0.333
      rounding 5.0
      type "oval"
    ]
    label "2-oxoglutarate"
    labelgraphics [
      alignment "left"
      anchor "c"
      color "#000000"
      fontName "Tahoma"
      fontSize 11
      fontStyle "plain"
      type "text"
    ]
    sbgn [
      role "SIMPLECHEMICAL"
    ]
    sbml [
      modelID "model_63"
      reversible "false"
      sbmlID "spec98loc86"
    ]
    src [
      fileName "Amino Acid Metabolism.GS-GOGAT cycle.gml"
    ]
    url "http://pgrc-35.ipk-gatersleben.de/pls/htmldb_pgrc/f?p=112:10:::NO::P10_PATHWAY_OBJECT_ID:spec98loc86"
  ]
  node [
    id 120
    zlevel -1

    cluster [
      cluster "Amino Acid Metabolism.GS-GOGAT cycle.gml"
    ]
    graphics [
      x 367.0
      y 2525.25
      w 30.0
      h 30.0
      fill "#AFD6D6"
      outline "#000000"
      frameThickness 1.5
      gradient -0.3333333333333333
      rounding 5.0
      type "oval"
    ]
    label "L-glutamate"
    labelgraphics [
      alignment "left"
      anchor "c"
      color "#000000"
      fontName "Tahoma"
      fontSize 11
      fontStyle "plain"
      type "text"
    ]
    sbgn [
      role "SIMPLECHEMICAL"
    ]
    sbml [
      modelID "model_63"
      reversible "false"
      sbmlID "spec167loc86"
    ]
    src [
      fileName "Amino Acid Metabolism.GS-GOGAT cycle.gml"
    ]
    url "http://pgrc-35.ipk-gatersleben.de/pls/htmldb_pgrc/f?p=112:10:::NO::P10_PATHWAY_OBJECT_ID:spec167loc86"
  ]
  node [
    id 121
    zlevel -1

    cluster [
      cluster "Amino Acid Metabolism.GS-GOGAT cycle.gml"
    ]
    graphics [
      x 526.0
      y 2520.0
      w 30.0
      h 30.0
      fill "#AFD6D6"
      outline "#000000"
      frameThickness 1.5
      gradient -0.333
      rounding 5.0
      type "oval"
    ]
    label "L-glutamine"
    labelgraphics [
      alignment "left"
      anchor "c"
      color "#000000"
      fontName "Tahoma"
      fontSize 11
      fontStyle "plain"
      type "text"
    ]
    sbgn [
      role "SIMPLECHEMICAL"
    ]
    sbml [
      modelID "model_63"
      reversible "true"
      sbmlID "spec202loc86"
    ]
    src [
      fileName "Amino Acid Metabolism.GS-GOGAT cycle.gml"
    ]
    url "http://pgrc-35.ipk-gatersleben.de/pls/htmldb_pgrc/f?p=112:10:::NO::P10_PATHWAY_OBJECT_ID:spec202loc86"
  ]
  node [
    id 122
    zlevel -1

    cluster [
      cluster "Amino Acid Metabolism.GS-GOGAT cycle.gml"
    ]
    graphics [
      x 366.0
      y 2640.0
      w 30.0
      h 30.0
      fill "#AFD6D6"
      outline "#000000"
      frameThickness 1.5
      gradient -0.3333333333333333
      rounding 5.0
      type "oval"
    ]
    label "NH3"
    labelgraphics [
      alignment "left"
      anchor "c"
      color "#000000"
      fontName "Tahoma"
      fontSize 11
      fontStyle "plain"
      type "text"
    ]
    sbgn [
      role "SIMPLECHEMICAL"
    ]
    sbml [
      modelID "model_63"
      reversible "false"
      sbmlID "spec243loc86"
    ]
    src [
      fileName "Amino Acid Metabolism.GS-GOGAT cycle.gml"
    ]
    url "http://pgrc-35.ipk-gatersleben.de/pls/htmldb_pgrc/f?p=112:10:::NO::P10_PATHWAY_OBJECT_ID:spec243loc86"
  ]
  node [
    id 123
    zlevel -1

    cluster [
      cluster "Amino Acid Metabolism.GS-GOGAT cycle.gml"
    ]
    graphics [
      x 446.5
      y 2475.0
      w 10.0
      h 10.0
      fill "#AFD6D6"
      outline "#000000"
      frameThickness 1.5
      gradient 0.0
      rounding 0.0
      type "org.graffiti.plugins.views.defaults.RectangularNodeShape"
    ]
    sbgn [
      role "PROCESS"
    ]
    sbml [
      modelID "model_63"
      reversible "false"
      sbmlID "reaction_1325_225_86"
    ]
    src [
      fileName "Amino Acid Metabolism.GS-GOGAT cycle.gml"
    ]
    url "http://pgrc-35.ipk-gatersleben.de/pls/htmldb_pgrc/f?p=112:10:::NO::P10_PATHWAY_OBJECT_ID:reaction_1325_225_86"
  ]
  node [
    id 124
    zlevel -1

    cluster [
      cluster "Amino Acid Metabolism.GS-GOGAT cycle.gml"
    ]
    graphics [
      x 446.5
      y 2585.0
      w 10.0
      h 10.0
      fill "#AFD6D6"
      outline "#000000"
      frameThickness 1.5
      gradient 0.0
      rounding 0.0
      type "org.graffiti.plugins.views.defaults.RectangularNodeShape"
    ]
    sbgn [
      role "PROCESS"
    ]
    sbml [
      modelID "model_63"
      reversible "false"
      sbmlID "reaction_1324_574_86"
    ]
    src [
      fileName "Amino Acid Metabolism.GS-GOGAT cycle.gml"
    ]
    url "http://pgrc-35.ipk-gatersleben.de/pls/htmldb_pgrc/f?p=112:10:::NO::P10_PATHWAY_OBJECT_ID:reaction_1324_574_86"
  ]
  node [
    id 125
    zlevel -1

    cluster [
      cluster "Amino Acid Metabolism.GS-GOGAT cycle.gml"
    ]
    graphics [
      x 156.0
      y 2565.0
      w 30.0
      h 30.0
      fill "#AFD6D6"
      outline "#000000"
      frameThickness 1.5
      gradient -0.333
      rounding 5.0
      type "oval"
    ]
    label "2-oxoglutarate"
    labelgraphics [
      alignment "left"
      anchor "c"
      color "#000000"
      fontName "Tahoma"
      fontSize 11
      fontStyle "plain"
      type "text"
    ]
    sbgn [
      role "SIMPLECHEMICAL"
    ]
    sbml [
      modelID "model_63"
      reversible "false"
      sbmlID "spec98loc86"
    ]
    src [
      fileName "Amino Acid Metabolism.GS-GOGAT cycle.gml"
    ]
    url "http://pgrc-35.ipk-gatersleben.de/pls/htmldb_pgrc/f?p=112:10:::NO::P10_PATHWAY_OBJECT_ID:spec98loc86"
  ]
  node [
    id 126
    zlevel -1

    cluster [
      cluster "Amino Acid Metabolism.GS-GOGAT cycle.gml"
    ]
    graphics [
      x 156.0
      y 2525.0
      w 30.0
      h 30.0
      fill "#AFD6D6"
      outline "#000000"
      frameThickness 1.5
      gradient -0.333
      rounding 5.0
      type "oval"
    ]
    label "NH3"
    labelgraphics [
      alignment "left"
      anchor "c"
      color "#000000"
      fontName "Tahoma"
      fontSize 11
      fontStyle "plain"
      type "text"
    ]
    sbgn [
      role "SIMPLECHEMICAL"
    ]
    sbml [
      modelID "model_63"
      reversible "false"
      sbmlID "spec243loc86"
    ]
    src [
      fileName "Amino Acid Metabolism.GS-GOGAT cycle.gml"
    ]
    url "http://pgrc-35.ipk-gatersleben.de/pls/htmldb_pgrc/f?p=112:10:::NO::P10_PATHWAY_OBJECT_ID:spec243loc86"
  ]
  node [
    id 127
    zlevel -1

    cluster [
      cluster "Amino Acid Metabolism.GS-GOGAT cycle.gml"
    ]
    graphics [
      x 247.0
      y 2525.25
      w 10.0
      h 10.0
      fill "#AFD6D6"
      outline "#000000"
      frameThickness 1.5
      gradient 0.0
      rounding 0.0
      type "org.graffiti.plugins.views.defaults.RectangularNodeShape"
    ]
    sbgn [
      role "PROCESS"
    ]
    sbml [
      modelID "model_63"
      reversible "false"
      sbmlID "reaction_1323_155_86"
    ]
    src [
      fileName "Amino Acid Metabolism.GS-GOGAT cycle.gml"
    ]
    url "http://pgrc-35.ipk-gatersleben.de/pls/htmldb_pgrc/f?p=112:10:::NO::P10_PATHWAY_OBJECT_ID:reaction_1323_155_86"
  ]
  node [
    id 128
    zlevel -1

    cluster [
      cluster "Amino Acid Metabolism.GS-GOGAT cycle.gml"
    ]
    graphics [
      x 446.5
      y 2425.0
      w 54.0
      h 30.0
      fill "#AFD6D6"
      outline "#000000"
      frameThickness 1.5
      gradient 0.0
      rounding 10.0
      type "rectangle"
    ]
    label "<html><center>glutamate synthase<br>(NADH)"
    labelgraphics [
      alignment "left"
      anchor "c"
      color "#000000"
      fontName "Tahoma"
      fontSize 11
      fontStyle "plain"
      type "text"
    ]
    sbgn [
      role "MACROMOLECULE"
    ]
    sbml [
      modelID "model_63"
      reversible "false"
      sbmlID "reaction_1325_225_86"
    ]
    src [
      fileName "Amino Acid Metabolism.GS-GOGAT cycle.gml"
    ]
    url "http://pgrc-35.ipk-gatersleben.de/pls/htmldb_pgrc/f?p=112:10:::NO::P10_PATHWAY_OBJECT_ID:reaction_1325_225_86"
  ]
  node [
    id 129
    zlevel -1

    cluster [
      cluster "Amino Acid Metabolism.GS-GOGAT cycle.gml"
    ]
    graphics [
      x 446.5
      y 2535.0
      w 54.0
      h 30.0
      fill "#AFD6D6"
      outline "#000000"
      frameThickness 1.5
      gradient 0.0
      rounding 10.0
      type "rectangle"
    ]
    label "<html><center>glutamate-ammonia<br>ligase (pGlnS)"
    labelgraphics [
      alignment "left"
      anchor "c"
      color "#000000"
      fontName "Tahoma"
      fontSize 11
      fontStyle "plain"
      type "text"
    ]
    sbgn [
      role "MACROMOLECULE"
    ]
    sbml [
      modelID "model_63"
      reversible "false"
      sbmlID "reaction_1324_574_86"
    ]
    src [
      fileName "Amino Acid Metabolism.GS-GOGAT cycle.gml"
    ]
    url "http://pgrc-35.ipk-gatersleben.de/pls/htmldb_pgrc/f?p=112:10:::NO::P10_PATHWAY_OBJECT_ID:reaction_1324_574_86"
  ]
  node [
    id 130
    zlevel -1

    cluster [
      cluster "Amino Acid Metabolism.GS-GOGAT cycle.gml"
    ]
    graphics [
      x 246.0
      y 2470.0
      w 54.0
      h 30.0
      fill "#AFD6D6"
      outline "#000000"
      frameThickness 1.5
      gradient 0.0
      rounding 10.0
      type "rectangle"
    ]
    label "<html><center>glutamate dehydrogenase<br>(NAD(P))"
    labelgraphics [
      alignment "left"
      anchor "c"
      color "#000000"
      fontName "Tahoma"
      fontSize 11
      fontStyle "plain"
      type "text"
    ]
    sbgn [
      role "MACROMOLECULE"
    ]
    sbml [
      modelID "model_63"
      reversible "false"
      sbmlID "reaction_1323_155_86"
    ]
    src [
      fileName "Amino Acid Metabolism.GS-GOGAT cycle.gml"
    ]
    url "http://pgrc-35.ipk-gatersleben.de/pls/htmldb_pgrc/f?p=112:10:::NO::P10_PATHWAY_OBJECT_ID:reaction_1323_155_86"
  ]
  node [
    id 131
    zlevel -1

    cluster [
      cluster "Carbohydrate Metabolism.Sugar metabolism.gml"
    ]
    graphics [
      x 516.5
      y 422.66666666666606
      w 30.0
      h 30.0
      fill "#DEA4E0"
      outline "#000000"
      frameThickness 1.5
      gradient -0.3333333333333333
      rounding 5.0
      type "oval"
    ]
    label "P"
    labelgraphics [
      alignment "left"
      anchor "c"
      color "#000000"
      fontName "Tahoma"
      fontSize 11
      fontStyle "plain"
      type "text"
    ]
    sbgn [
      role "SIMPLECHEMICAL"
    ]
    sbml [
      modelID "model_31"
      reversible "true"
      sbmlID "spec14loc91"
    ]
    src [
      fileName "Carbohydrate Metabolism.Sugar metabolism.gml"
    ]
    url "http://pgrc-35.ipk-gatersleben.de/pls/htmldb_pgrc/f?p=112:10:::NO::P10_PATHWAY_OBJECT_ID:spec14loc91"
  ]
  node [
    id 132
    zlevel -1

    cluster [
      cluster "Carbohydrate Metabolism.Sugar metabolism.gml"
    ]
    graphics [
      x 515.5
      y 219.0
      w 30.0
      h 30.0
      fill "#DEA4E0"
      outline "#000000"
      frameThickness 1.5
      gradient -0.3333333333333333
      rounding 5.0
      type "oval"
    ]
    label "UDP-glucose"
    labelgraphics [
      alignment "left"
      anchor "c"
      color "#000000"
      fontName "Tahoma"
      fontSize 11
      fontStyle "plain"
      type "text"
    ]
    sbgn [
      role "SIMPLECHEMICAL"
    ]
    sbml [
      modelID "model_31"
      reversible "true"
      sbmlID "spec21loc91"
    ]
    src [
      fileName "Carbohydrate Metabolism.Sugar metabolism.gml"
    ]
    url "http://pgrc-35.ipk-gatersleben.de/pls/htmldb_pgrc/f?p=112:10:::NO::P10_PATHWAY_OBJECT_ID:spec21loc91"
  ]
  node [
    id 133
    zlevel -1

    cluster [
      cluster "Carbohydrate Metabolism.Sugar metabolism.gml"
    ]
    graphics [
      x 1014.5
      y 422.66666666666606
      w 30.0
      h 30.0
      fill "#DEA4E0"
      outline "#000000"
      frameThickness 1.5
      gradient -0.3333333333333333
      rounding 5.0
      type "oval"
    ]
    label "UDP"
    labelgraphics [
      alignment "left"
      anchor "c"
      color "#000000"
      fontName "Tahoma"
      fontSize 11
      fontStyle "plain"
      type "text"
    ]
    sbgn [
      role "SIMPLECHEMICAL"
    ]
    sbml [
      modelID "model_31"
      reversible "true"
      sbmlID "spec23loc5"
    ]
    src [
      fileName "Carbohydrate Metabolism.Sugar metabolism.gml"
    ]
    url "http://pgrc-35.ipk-gatersleben.de/pls/htmldb_pgrc/f?p=112:10:::NO::P10_PATHWAY_OBJECT_ID:spec23loc5"
  ]
  node [
    id 134
    zlevel -1

    cluster [
      cluster "Carbohydrate Metabolism.Sugar metabolism.gml"
    ]
    graphics [
      x 515.5
      y 289.0
      w 30.0
      h 30.0
      fill "#DEA4E0"
      outline "#000000"
      frameThickness 1.5
      gradient -0.3333333333333333
      rounding 5.0
      type "oval"
    ]
    label "UDP"
    labelgraphics [
      alignment "left"
      anchor "c"
      color "#000000"
      fontName "Tahoma"
      fontSize 11
      fontStyle "plain"
      type "text"
    ]
    sbgn [
      role "SIMPLECHEMICAL"
    ]
    sbml [
      modelID "model_31"
      reversible "true"
      sbmlID "spec23loc91"
    ]
    src [
      fileName "Carbohydrate Metabolism.Sugar metabolism.gml"
    ]
    url "http://pgrc-35.ipk-gatersleben.de/pls/htmldb_pgrc/f?p=112:10:::NO::P10_PATHWAY_OBJECT_ID:spec23loc91"
  ]
  node [
    id 135
    zlevel -1

    cluster [
      cluster "Carbohydrate Metabolism.Sugar metabolism.gml"
    ]
    graphics [
      x 915.5
      y 649.0
      w 30.0
      h 30.0
      fill "#DEA4E0"
      outline "#000000"
      frameThickness 1.5
      gradient -0.333
      rounding 5.0
      type "oval"
    ]
    label "fructose"
    labelgraphics [
      alignment "left"
      anchor "c"
      color "#000000"
      fontName "Tahoma"
      fontSize 11
      fontStyle "plain"
      type "text"
    ]
    sbgn [
      role "SIMPLECHEMICAL"
    ]
    sbml [
      modelID "model_31"
      reversible "true"
      sbmlID "spec24loc92"
    ]
    src [
      fileName "Carbohydrate Metabolism.Sugar metabolism.gml"
    ]
    url "http://pgrc-35.ipk-gatersleben.de/pls/htmldb_pgrc/f?p=112:10:::NO::P10_PATHWAY_OBJECT_ID:spec24loc92"
  ]
  node [
    id 136
    zlevel -1

    cluster [
      cluster "Carbohydrate Metabolism.Sugar metabolism.gml"
    ]
    graphics [
      x 1273.5
      y 317.0
      w 30.0
      h 30.0
      fill "#DEA4E0"
      outline "#000000"
      frameThickness 1.5
      gradient -0.333
      rounding 5.0
      type "oval"
    ]
    label "NAD+"
    labelgraphics [
      alignment "left"
      anchor "c"
      color "#000000"
      fontName "Tahoma"
      fontSize 11
      fontStyle "plain"
      type "text"
    ]
    sbgn [
      role "SIMPLECHEMICAL"
    ]
    sbml [
      modelID "model_31"
      reversible "true"
      sbmlID "spec30loc5"
    ]
    src [
      fileName "Carbohydrate Metabolism.Sugar metabolism.gml"
    ]
    url "http://pgrc-35.ipk-gatersleben.de/pls/htmldb_pgrc/f?p=112:10:::NO::P10_PATHWAY_OBJECT_ID:spec30loc5"
  ]
  node [
    id 137
    zlevel -1

    cluster [
      cluster "Carbohydrate Metabolism.Sugar metabolism.gml"
    ]
    graphics [
      x 1453.317
      y 317.0
      w 30.0
      h 30.0
      fill "#DEA4E0"
      outline "#000000"
      frameThickness 1.5
      gradient -0.333
      rounding 5.0
      type "oval"
    ]
    label "NADH"
    labelgraphics [
      alignment "left"
      anchor "c"
      color "#000000"
      fontName "Tahoma"
      fontSize 11
      fontStyle "plain"
      type "text"
    ]
    sbgn [
      role "SIMPLECHEMICAL"
    ]
    sbml [
      modelID "model_31"
      reversible "true"
      sbmlID "spec31loc5"
    ]
    src [
      fileName "Carbohydrate Metabolism.Sugar metabolism.gml"
    ]
    url "http://pgrc-35.ipk-gatersleben.de/pls/htmldb_pgrc/f?p=112:10:::NO::P10_PATHWAY_OBJECT_ID:spec31loc5"
  ]
  node [
    id 138
    zlevel -1

    cluster [
      cluster "Carbohydrate Metabolism.Sugar metabolism.gml"
    ]
    graphics [
      x 1125.5
      y 422.66666666666606
      w 30.0
      h 30.0
      fill "#DEA4E0"
      outline "#000000"
      frameThickness 1.5
      gradient -0.333
      rounding 5.0
      type "oval"
    ]
    label "NADP+"
    labelgraphics [
      alignment "left"
      anchor "c"
      color "#000000"
      fontName "Tahoma"
      fontSize 11
      fontStyle "plain"
      type "text"
    ]
    sbgn [
      role "SIMPLECHEMICAL"
    ]
    sbml [
      modelID "model_31"
      reversible "true"
      sbmlID "spec51loc5"
    ]
    src [
      fileName "Carbohydrate Metabolism.Sugar metabolism.gml"
    ]
    url "http://pgrc-35.ipk-gatersleben.de/pls/htmldb_pgrc/f?p=112:10:::NO::P10_PATHWAY_OBJECT_ID:spec51loc5"
  ]
  node [
    id 139
    zlevel -1

    cluster [
      cluster "Carbohydrate Metabolism.Sugar metabolism.gml"
    ]
    graphics [
      x 1125.5
      y 349.0
      w 30.0
      h 30.0
      fill "#DEA4E0"
      outline "#000000"
      frameThickness 1.5
      gradient -0.333
      rounding 5.0
      type "oval"
    ]
    label "NADPH"
    labelgraphics [
      alignment "left"
      anchor "c"
      color "#000000"
      fontName "Tahoma"
      fontSize 11
      fontStyle "plain"
      type "text"
    ]
    sbgn [
      role "SIMPLECHEMICAL"
    ]
    sbml [
      modelID "model_31"
      reversible "true"
      sbmlID "spec52loc5"
    ]
    src [
      fileName "Carbohydrate Metabolism.Sugar metabolism.gml"
    ]
    url "http://pgrc-35.ipk-gatersleben.de/pls/htmldb_pgrc/f?p=112:10:::NO::P10_PATHWAY_OBJECT_ID:spec52loc5"
  ]
  node [
    id 140
    zlevel -1

    cluster [
      cluster "Carbohydrate Metabolism.Sugar metabolism.gml"
    ]
    graphics [
      x 565.5
      y 317.0
      w 30.0
      h 30.0
      fill "#DEA4E0"
      outline "#000000"
      frameThickness 1.5
      gradient 0.0
      rounding 5.0
      type "oval"
    ]
    label "trehalose 6-phosphate"
    labelgraphics [
      alignment "left"
      anchor "c"
      color "#000000"
      fontName "Tahoma"
      fontSize 11
      fontStyle "plain"
      type "text"
    ]
    sbgn [
      role "SIMPLECHEMICAL"
    ]
    sbml [
      modelID "model_31"
      reversible "true"
      sbmlID "spec428loc91"
    ]
    src [
      fileName "Carbohydrate Metabolism.Sugar metabolism.gml"
    ]
    url "http://pgrc-35.ipk-gatersleben.de/pls/htmldb_pgrc/f?p=112:10:::NO::P10_PATHWAY_OBJECT_ID:spec428loc91"
  ]
  node [
    id 141
    zlevel -1

    cluster [
      cluster "Carbohydrate Metabolism.Sugar metabolism.gml"
    ]
    graphics [
      x 565.5
      y 439.0
      w 30.0
      h 30.0
      fill "#DEA4E0"
      outline "#000000"
      frameThickness 1.5
      gradient 0.0
      rounding 5.0
      type "oval"
    ]
    label "trehalose"
    labelgraphics [
      alignment "left"
      anchor "c"
      color "#000000"
      fontName "Tahoma"
      fontSize 11
      fontStyle "plain"
      type "text"
    ]
    sbgn [
      role "SIMPLECHEMICAL"
    ]
    sbml [
      modelID "model_31"
      reversible "true"
      sbmlID "spec430loc91"
    ]
    src [
      fileName "Carbohydrate Metabolism.Sugar metabolism.gml"
    ]
    url "http://pgrc-35.ipk-gatersleben.de/pls/htmldb_pgrc/f?p=112:10:::NO::P10_PATHWAY_OBJECT_ID:spec430loc91"
  ]
  node [
    id 142
    zlevel -1

    cluster [
      cluster "Carbohydrate Metabolism.Sugar metabolism.gml"
    ]
    graphics [
      x 1273.5
      y 422.66666666666606
      w 30.0
      h 30.0
      fill "#DEA4E0"
      outline "#000000"
      frameThickness 1.5
      gradient 0.0
      rounding 5.0
      type "oval"
    ]
    label "UDP-rhamnose"
    labelgraphics [
      alignment "left"
      anchor "c"
      color "#000000"
      fontName "Tahoma"
      fontSize 11
      fontStyle "plain"
      type "text"
    ]
    sbgn [
      role "SIMPLECHEMICAL"
    ]
    sbml [
      modelID "model_31"
      reversible "true"
      sbmlID "spec432loc5"
    ]
    src [
      fileName "Carbohydrate Metabolism.Sugar metabolism.gml"
    ]
    url "http://pgrc-35.ipk-gatersleben.de/pls/htmldb_pgrc/f?p=112:10:::NO::P10_PATHWAY_OBJECT_ID:spec432loc5"
  ]
  node [
    id 143
    zlevel -1

    cluster [
      cluster "Carbohydrate Metabolism.Sugar metabolism.gml"
    ]
    graphics [
      x 1175.5
      y 317.0
      w 30.0
      h 30.0
      fill "#DEA4E0"
      outline "#000000"
      frameThickness 1.5
      gradient 0.0
      rounding 5.0
      type "oval"
    ]
    label "UDP-4-dehydro-6-deoxy-glucose"
    labelgraphics [
      alignment "left"
      anchor "c"
      color "#000000"
      fontName "Tahoma"
      fontSize 11
      fontStyle "plain"
      type "text"
    ]
    sbgn [
      role "SIMPLECHEMICAL"
    ]
    sbml [
      modelID "model_31"
      reversible "true"
      sbmlID "spec434loc5"
    ]
    src [
      fileName "Carbohydrate Metabolism.Sugar metabolism.gml"
    ]
    url "http://pgrc-35.ipk-gatersleben.de/pls/htmldb_pgrc/f?p=112:10:::NO::P10_PATHWAY_OBJECT_ID:spec434loc5"
  ]
  node [
    id 144
    zlevel -1

    cluster [
      cluster "Carbohydrate Metabolism.Sugar metabolism.gml"
    ]
    graphics [
      x 865.5
      y 809.0
      w 30.0
      h 30.0
      fill "#DEA4E0"
      outline "#000000"
      frameThickness 1.5
      gradient -0.333
      rounding 5.0
      type "oval"
    ]
    label "alpha-D-galactose"
    labelgraphics [
      alignment "left"
      anchor "c"
      color "#000000"
      fontName "Tahoma"
      fontSize 11
      fontStyle "plain"
      type "text"
    ]
    sbgn [
      role "SIMPLECHEMICAL"
    ]
    sbml [
      modelID "model_31"
      reversible "true"
      sbmlID "spec452loc17"
    ]
    src [
      fileName "Carbohydrate Metabolism.Sugar metabolism.gml"
    ]
    url "http://pgrc-35.ipk-gatersleben.de/pls/htmldb_pgrc/f?p=112:10:::NO::P10_PATHWAY_OBJECT_ID:spec452loc17"
  ]
  node [
    id 145
    zlevel -1

    cluster [
      cluster "Carbohydrate Metabolism.Sugar metabolism.gml"
    ]
    graphics [
      x 955.5
      y 439.0
      w 30.0
      h 30.0
      fill "#DEA4E0"
      outline "#000000"
      frameThickness 1.5
      gradient 0.0
      rounding 5.0
      type "oval"
    ]
    label "galactinol"
    labelgraphics [
      alignment "left"
      anchor "c"
      color "#000000"
      fontName "Tahoma"
      fontSize 11
      fontStyle "plain"
      type "text"
    ]
    sbgn [
      role "SIMPLECHEMICAL"
    ]
    sbml [
      modelID "model_31"
      reversible "true"
      sbmlID "spec581loc5"
    ]
    src [
      fileName "Carbohydrate Metabolism.Sugar metabolism.gml"
    ]
    url "http://pgrc-35.ipk-gatersleben.de/pls/htmldb_pgrc/f?p=112:10:::NO::P10_PATHWAY_OBJECT_ID:spec581loc5"
  ]
  node [
    id 146
    zlevel -1

    cluster [
      cluster "Carbohydrate Metabolism.Sugar metabolism.gml"
    ]
    graphics [
      x 815.5
      y 529.0
      w 30.0
      h 30.0
      fill "#DEA4E0"
      outline "#000000"
      frameThickness 1.5
      gradient -0.3333333333333333
      rounding 5.0
      type "oval"
    ]
    label "raffinose"
    labelgraphics [
      alignment "left"
      anchor "c"
      color "#000000"
      fontName "Tahoma"
      fontSize 11
      fontStyle "plain"
      type "text"
    ]
    sbgn [
      role "SIMPLECHEMICAL"
    ]
    sbml [
      modelID "model_31"
      reversible "true"
      sbmlID "spec583loc5"
    ]
    src [
      fileName "Carbohydrate Metabolism.Sugar metabolism.gml"
    ]
    url "http://pgrc-35.ipk-gatersleben.de/pls/htmldb_pgrc/f?p=112:10:::NO::P10_PATHWAY_OBJECT_ID:spec583loc5"
  ]
  node [
    id 147
    zlevel -1

    cluster [
      cluster "Carbohydrate Metabolism.Sugar metabolism.gml"
    ]
    graphics [
      x 1005.5
      y 559.0
      w 30.0
      h 30.0
      fill "#DEA4E0"
      outline "#000000"
      frameThickness 1.5
      gradient 0.0
      rounding 5.0
      type "oval"
    ]
    label "stachyose"
    labelgraphics [
      alignment "left"
      anchor "c"
      color "#000000"
      fontName "Tahoma"
      fontSize 11
      fontStyle "plain"
      type "text"
    ]
    sbgn [
      role "SIMPLECHEMICAL"
    ]
    sbml [
      modelID "model_31"
      reversible "true"
      sbmlID "spec585loc5"
    ]
    src [
      fileName "Carbohydrate Metabolism.Sugar metabolism.gml"
    ]
    url "http://pgrc-35.ipk-gatersleben.de/pls/htmldb_pgrc/f?p=112:10:::NO::P10_PATHWAY_OBJECT_ID:spec585loc5"
  ]
  node [
    id 148
    zlevel -1

    cluster [
      cluster "Carbohydrate Metabolism.Sugar metabolism.gml"
    ]
    graphics [
      x 865.5
      y 619.0
      w 10.0
      h 10.0
      fill "#DEA4E0"
      outline "#000000"
      frameThickness 1.5
      gradient 0.0
      rounding 0.0
      type "org.graffiti.plugins.views.defaults.RectangularNodeShape"
    ]
    sbgn [
      role "PROCESS"
    ]
    sbml [
      modelID "model_31"
      reversible "true"
      sbmlID "reaction_274_7_92"
    ]
    src [
      fileName "Carbohydrate Metabolism.Sugar metabolism.gml"
    ]
    url "http://pgrc-35.ipk-gatersleben.de/pls/htmldb_pgrc/f?p=112:10:::NO::P10_PATHWAY_OBJECT_ID:reaction_274_7_92"
  ]
  node [
    id 149
    zlevel -1

    cluster [
      cluster "Carbohydrate Metabolism.Sugar metabolism.gml"
    ]
    graphics [
      x 565.5
      y 254.0
      w 10.0
      h 10.0
      fill "#DEA4E0"
      outline "#000000"
      frameThickness 1.5
      gradient 0.0
      rounding 0.0
      type "org.graffiti.plugins.views.defaults.RectangularNodeShape"
    ]
    sbgn [
      role "PROCESS"
    ]
    sbml [
      modelID "model_31"
      reversible "true"
      sbmlID "reaction_265_226_91"
    ]
    src [
      fileName "Carbohydrate Metabolism.Sugar metabolism.gml"
    ]
    url "http://pgrc-35.ipk-gatersleben.de/pls/htmldb_pgrc/f?p=112:10:::NO::P10_PATHWAY_OBJECT_ID:reaction_265_226_91"
  ]
  node [
    id 150
    zlevel -1

    cluster [
      cluster "Carbohydrate Metabolism.Sugar metabolism.gml"
    ]
    graphics [
      x 565.5
      y 379.0
      w 10.0
      h 10.0
      fill "#DEA4E0"
      outline "#000000"
      frameThickness 1.5
      gradient 0.0
      rounding 0.0
      type "org.graffiti.plugins.views.defaults.RectangularNodeShape"
    ]
    sbgn [
      role "PROCESS"
    ]
    sbml [
      modelID "model_31"
      reversible "true"
      sbmlID "reaction_266_228_91"
    ]
    src [
      fileName "Carbohydrate Metabolism.Sugar metabolism.gml"
    ]
    url "http://pgrc-35.ipk-gatersleben.de/pls/htmldb_pgrc/f?p=112:10:::NO::P10_PATHWAY_OBJECT_ID:reaction_266_228_91"
  ]
  node [
    id 151
    zlevel -1

    cluster [
      cluster "Carbohydrate Metabolism.Sugar metabolism.gml"
    ]
    graphics [
      x 1175.5
      y 254.0
      w 10.0
      h 10.0
      fill "#DEA4E0"
      outline "#000000"
      frameThickness 1.5
      gradient 0.0
      rounding 0.0
      type "org.graffiti.plugins.views.defaults.RectangularNodeShape"
    ]
    sbgn [
      role "PROCESS"
    ]
    sbml [
      modelID "model_31"
      reversible "true"
      sbmlID "reaction_268_230_5"
    ]
    src [
      fileName "Carbohydrate Metabolism.Sugar metabolism.gml"
    ]
    url "http://pgrc-35.ipk-gatersleben.de/pls/htmldb_pgrc/f?p=112:10:::NO::P10_PATHWAY_OBJECT_ID:reaction_268_230_5"
  ]
  node [
    id 152
    zlevel -1

    cluster [
      cluster "Carbohydrate Metabolism.Sugar metabolism.gml"
    ]
    graphics [
      x 1175.5
      y 379.0
      w 10.0
      h 10.0
      fill "#DEA4E0"
      outline "#000000"
      frameThickness 1.5
      gradient 0.0
      rounding 0.0
      type "org.graffiti.plugins.views.defaults.RectangularNodeShape"
    ]
    sbgn [
      role "PROCESS"
    ]
    sbml [
      modelID "model_31"
      reversible "true"
      sbmlID "reaction_269_231_5"
    ]
    src [
      fileName "Carbohydrate Metabolism.Sugar metabolism.gml"
    ]
    url "http://pgrc-35.ipk-gatersleben.de/pls/htmldb_pgrc/f?p=112:10:::NO::P10_PATHWAY_OBJECT_ID:reaction_269_231_5"
  ]
  node [
    id 153
    zlevel -1

    cluster [
      cluster "Carbohydrate Metabolism.Sugar metabolism.gml"
    ]
    graphics [
      x 955.5
      y 254.0
      w 10.0
      h 10.0
      fill "#DEA4E0"
      outline "#000000"
      frameThickness 1.5
      gradient 0.0
      rounding 0.0
      type "org.graffiti.plugins.views.defaults.RectangularNodeShape"
    ]
    sbgn [
      role "PROCESS"
    ]
    sbml [
      modelID "model_31"
      reversible "true"
      sbmlID "reaction_270_250_92"
    ]
    src [
      fileName "Carbohydrate Metabolism.Sugar metabolism.gml"
    ]
    url "http://pgrc-35.ipk-gatersleben.de/pls/htmldb_pgrc/f?p=112:10:::NO::P10_PATHWAY_OBJECT_ID:reaction_270_250_92"
  ]
  node [
    id 154
    zlevel -1

    cluster [
      cluster "Carbohydrate Metabolism.Sugar metabolism.gml"
    ]
    graphics [
      x 1365.5
      y 379.0
      w 10.0
      h 10.0
      fill "#DEA4E0"
      outline "#000000"
      frameThickness 1.5
      gradient 0.0
      rounding 0.0
      type "org.graffiti.plugins.views.defaults.RectangularNodeShape"
    ]
    sbgn [
      role "PROCESS"
    ]
    sbml [
      modelID "model_31"
      reversible "true"
      sbmlID "reaction_267_229_5"
    ]
    src [
      fileName "Carbohydrate Metabolism.Sugar metabolism.gml"
    ]
    url "http://pgrc-35.ipk-gatersleben.de/pls/htmldb_pgrc/f?p=112:10:::NO::P10_PATHWAY_OBJECT_ID:reaction_267_229_5"
  ]
  node [
    id 155
    zlevel -1

    cluster [
      cluster "Carbohydrate Metabolism.Sugar metabolism.gml"
    ]
    graphics [
      x 915.5
      y 779.0
      w 30.0
      h 30.0
      fill "#DEA4E0"
      outline "#000000"
      frameThickness 1.5
      gradient -0.333
      rounding 5.0
      type "oval"
    ]
    label "glucose"
    labelgraphics [
      alignment "left"
      anchor "c"
      color "#000000"
      fontName "Tahoma"
      fontSize 11
      fontStyle "plain"
      type "text"
    ]
    sbgn [
      role "SIMPLECHEMICAL"
    ]
    sbml [
      modelID "model_31"
      reversible "true"
      sbmlID "spec16loc17"
    ]
    src [
      fileName "Carbohydrate Metabolism.Sugar metabolism.gml"
    ]
    url "http://pgrc-35.ipk-gatersleben.de/pls/htmldb_pgrc/f?p=112:10:::NO::P10_PATHWAY_OBJECT_ID:spec16loc17"
  ]
  node [
    id 156
    zlevel -1

    cluster [
      cluster "Carbohydrate Metabolism.Sugar metabolism.gml"
    ]
    graphics [
      x 1014.5
      y 349.0
      w 30.0
      h 30.0
      fill "#DEA4E0"
      outline "#000000"
      frameThickness 1.5
      gradient -0.3333333333333333
      rounding 5.0
      type "oval"
    ]
    label "myo-inositol"
    labelgraphics [
      alignment "left"
      anchor "c"
      color "#000000"
      fontName "Tahoma"
      fontSize 11
      fontStyle "plain"
      type "text"
    ]
    sbgn [
      role "SIMPLECHEMICAL"
    ]
    sbml [
      modelID "model_31"
      reversible "true"
      sbmlID "spec397loc5"
    ]
    src [
      fileName "Carbohydrate Metabolism.Sugar metabolism.gml"
    ]
    url "http://pgrc-35.ipk-gatersleben.de/pls/htmldb_pgrc/f?p=112:10:::NO::P10_PATHWAY_OBJECT_ID:spec397loc5"
  ]
  node [
    id 157
    zlevel -1

    cluster [
      cluster "Carbohydrate Metabolism.Sugar metabolism.gml"
    ]
    graphics [
      x 1055.5
      y 469.0
      w 30.0
      h 30.0
      fill "#DEA4E0"
      outline "#000000"
      frameThickness 1.5
      gradient -0.3333333333333333
      rounding 5.0
      type "oval"
    ]
    label "raffinose"
    labelgraphics [
      alignment "left"
      anchor "c"
      color "#000000"
      fontName "Tahoma"
      fontSize 11
      fontStyle "plain"
      type "text"
    ]
    sbgn [
      role "SIMPLECHEMICAL"
    ]
    sbml [
      modelID "model_31"
      reversible "true"
      sbmlID "spec583loc5"
    ]
    src [
      fileName "Carbohydrate Metabolism.Sugar metabolism.gml"
    ]
    url "http://pgrc-35.ipk-gatersleben.de/pls/htmldb_pgrc/f?p=112:10:::NO::P10_PATHWAY_OBJECT_ID:spec583loc5"
  ]
  node [
    id 158
    zlevel -1

    cluster [
      cluster "Carbohydrate Metabolism.Sugar metabolism.gml"
    ]
    graphics [
      x 865.5
      y 499.0
      w 10.0
      h 10.0
      fill "#DEA4E0"
      outline "#000000"
      frameThickness 1.5
      gradient 0.0
      rounding 0.0
      type "org.graffiti.plugins.views.defaults.RectangularNodeShape"
    ]
    sbgn [
      role "PROCESS"
    ]
    sbml [
      modelID "model_31"
      reversible "true"
      sbmlID "reaction_272_306_5"
    ]
    src [
      fileName "Carbohydrate Metabolism.Sugar metabolism.gml"
    ]
    url "http://pgrc-35.ipk-gatersleben.de/pls/htmldb_pgrc/f?p=112:10:::NO::P10_PATHWAY_OBJECT_ID:reaction_272_306_5"
  ]
  node [
    id 159
    zlevel -1

    cluster [
      cluster "Carbohydrate Metabolism.Sugar metabolism.gml"
    ]
    graphics [
      x 955.5
      y 379.0
      w 10.0
      h 10.0
      fill "#DEA4E0"
      outline "#000000"
      frameThickness 1.5
      gradient 0.0
      rounding 0.0
      type "org.graffiti.plugins.views.defaults.RectangularNodeShape"
    ]
    sbgn [
      role "PROCESS"
    ]
    sbml [
      modelID "model_31"
      reversible "true"
      sbmlID "reaction_271_305_5"
    ]
    src [
      fileName "Carbohydrate Metabolism.Sugar metabolism.gml"
    ]
    url "http://pgrc-35.ipk-gatersleben.de/pls/htmldb_pgrc/f?p=112:10:::NO::P10_PATHWAY_OBJECT_ID:reaction_271_305_5"
  ]
  node [
    id 160
    zlevel -1

    cluster [
      cluster "Carbohydrate Metabolism.Sugar metabolism.gml"
    ]
    graphics [
      x 865.5
      y 679.0
      w 30.0
      h 30.0
      fill "#DEA4E0"
      outline "#000000"
      frameThickness 1.5
      gradient 0.0
      rounding 5.0
      type "oval"
    ]
    label "melibiose"
    labelgraphics [
      alignment "left"
      anchor "c"
      color "#000000"
      fontName "Tahoma"
      fontSize 11
      fontStyle "plain"
      type "text"
    ]
    sbgn [
      role "SIMPLECHEMICAL"
    ]
    sbml [
      modelID "model_31"
      reversible "true"
      sbmlID "spec586loc17"
    ]
    src [
      fileName "Carbohydrate Metabolism.Sugar metabolism.gml"
    ]
    url "http://pgrc-35.ipk-gatersleben.de/pls/htmldb_pgrc/f?p=112:10:::NO::P10_PATHWAY_OBJECT_ID:spec586loc17"
  ]
  node [
    id 161
    zlevel -1

    cluster [
      cluster "Carbohydrate Metabolism.Sugar metabolism.gml"
    ]
    graphics [
      x 865.5
      y 739.0
      w 10.0
      h 10.0
      fill "#DEA4E0"
      outline "#000000"
      frameThickness 1.5
      gradient 0.0
      rounding 0.0
      type "org.graffiti.plugins.views.defaults.RectangularNodeShape"
    ]
    sbgn [
      role "PROCESS"
    ]
    sbml [
      modelID "model_31"
      reversible "true"
      sbmlID "reaction_275_309_17"
    ]
    src [
      fileName "Carbohydrate Metabolism.Sugar metabolism.gml"
    ]
    url "http://pgrc-35.ipk-gatersleben.de/pls/htmldb_pgrc/f?p=112:10:::NO::P10_PATHWAY_OBJECT_ID:reaction_275_309_17"
  ]
  node [
    id 162
    zlevel -1

    cluster [
      cluster "Carbohydrate Metabolism.Sugar metabolism.gml"
    ]
    graphics [
      x 1005.5
      y 499.0
      w 10.0
      h 10.0
      fill "#DEA4E0"
      outline "#000000"
      frameThickness 1.5
      gradient 0.0
      rounding 0.0
      type "org.graffiti.plugins.views.defaults.RectangularNodeShape"
    ]
    sbgn [
      role "PROCESS"
    ]
    sbml [
      modelID "model_31"
      reversible "true"
      sbmlID "reaction_273_307_5"
    ]
    src [
      fileName "Carbohydrate Metabolism.Sugar metabolism.gml"
    ]
    url "http://pgrc-35.ipk-gatersleben.de/pls/htmldb_pgrc/f?p=112:10:::NO::P10_PATHWAY_OBJECT_ID:reaction_273_307_5"
  ]
  node [
    id 163
    zlevel -1

    cluster [
      cluster "Carbohydrate Metabolism.Sugar metabolism.gml"
    ]
    graphics [
      x 955.5
      y 317.0
      w 30.0
      h 30.0
      fill "#DEA4E0"
      outline "#000000"
      frameThickness 1.5
      gradient 0.0
      rounding 5.0
      type "oval"
    ]
    label "UDP-galactose"
    labelgraphics [
      alignment "left"
      anchor "c"
      color "#000000"
      fontName "Tahoma"
      fontSize 11
      fontStyle "plain"
      type "text"
    ]
    sbgn [
      role "SIMPLECHEMICAL"
    ]
    sbml [
      modelID "model_31"
      reversible "true"
      sbmlID "spec473loc5"
    ]
    src [
      fileName "Carbohydrate Metabolism.Sugar metabolism.gml"
    ]
    url "http://pgrc-35.ipk-gatersleben.de/pls/htmldb_pgrc/f?p=112:10:::NO::P10_PATHWAY_OBJECT_ID:spec473loc5"
  ]
  node [
    id 164
    zlevel -1

    cluster [
      cluster "Carbohydrate Metabolism.Sugar metabolism.gml"
    ]
    graphics [
      x 865.5
      y 559.0
      w 30.0
      h 30.0
      fill "#DEA4E0"
      outline "#000000"
      frameThickness 1.5
      gradient -0.333
      rounding 5.0
      type "oval"
    ]
    label "sucrose"
    labelgraphics [
      alignment "left"
      anchor "c"
      color "#000000"
      fontName "Tahoma"
      fontSize 11
      fontStyle "plain"
      type "text"
    ]
    sbgn [
      role "SIMPLECHEMICAL"
    ]
    sbml [
      modelID "model_31"
      reversible "true"
      sbmlID "spec12loc5"
    ]
    src [
      fileName "Carbohydrate Metabolism.Sugar metabolism.gml"
    ]
    url "http://pgrc-35.ipk-gatersleben.de/pls/htmldb_pgrc/f?p=112:10:::NO::P10_PATHWAY_OBJECT_ID:spec12loc5"
  ]
  node [
    id 165
    zlevel -1

    cluster [
      cluster "Carbohydrate Metabolism.Sugar metabolism.gml"
    ]
    graphics [
      x 1065.5
      y 184.0
      w 30.0
      h 30.0
      fill "#DEA4E0"
      outline "#000000"
      frameThickness 1.5
      gradient -0.3333333333333333
      rounding 5.0
      type "oval"
    ]
    label "UDP-glucose"
    labelgraphics [
      alignment "left"
      anchor "c"
      color "#000000"
      fontName "Tahoma"
      fontSize 11
      fontStyle "plain"
      type "text"
    ]
    sbgn [
      role "SIMPLECHEMICAL"
    ]
    sbml [
      modelID "model_31"
      reversible "true"
      sbmlID "spec21loc5"
    ]
    src [
      fileName "Carbohydrate Metabolism.Sugar metabolism.gml"
    ]
    url "http://pgrc-35.ipk-gatersleben.de/pls/htmldb_pgrc/f?p=112:10:::NO::P10_PATHWAY_OBJECT_ID:spec21loc5"
  ]
  node [
    id 166
    zlevel -1

    cluster [
      cluster "Carbohydrate Metabolism.Sugar metabolism.gml"
    ]
    graphics [
      x 765.0
      y 317.0
      w 30.0
      h 30.0
      fill "#DEA4E0"
      outline "#000000"
      frameThickness 1.5
      gradient 0.0
      rounding 5.0
      type "oval"
    ]
    label "myo-inositol 1-phosphate"
    labelgraphics [
      alignment "left"
      anchor "c"
      color "#000000"
      fontName "Tahoma"
      fontSize 11
      fontStyle "plain"
      type "text"
    ]
    sbgn [
      role "SIMPLECHEMICAL"
    ]
    sbml [
      modelID "model_36"
      reversible "true"
      sbmlID "spec396loc91"
    ]
    src [
      fileName "Carbohydrate Metabolism.Sugar metabolism.gml"
    ]
    url "http://pgrc-35.ipk-gatersleben.de/pls/htmldb_pgrc/f?p=112:10:::NO::P10_PATHWAY_OBJECT_ID:spec396loc91"
  ]
  node [
    id 167
    zlevel -1

    cluster [
      cluster "Carbohydrate Metabolism.Sugar metabolism.gml"
    ]
    graphics [
      x 765.0
      y 379.0
      w 10.0
      h 10.0
      fill "#DEA4E0"
      outline "#000000"
      frameThickness 1.5
      gradient 0.0
      rounding 0.0
      type "org.graffiti.plugins.views.defaults.RectangularNodeShape"
    ]
    sbgn [
      role "PROCESS"
    ]
    sbml [
      modelID "model_36"
      reversible "true"
      sbmlID "reaction_343_209_91"
    ]
    src [
      fileName "Carbohydrate Metabolism.Sugar metabolism.gml"
    ]
    url "http://pgrc-35.ipk-gatersleben.de/pls/htmldb_pgrc/f?p=112:10:::NO::P10_PATHWAY_OBJECT_ID:reaction_343_209_91"
  ]
  node [
    id 168
    zlevel -1

    cluster [
      cluster "Carbohydrate Metabolism.Sugar metabolism.gml"
    ]
    graphics [
      x 765.0
      y 254.0
      w 10.0
      h 10.0
      fill "#DEA4E0"
      outline "#000000"
      frameThickness 1.5
      gradient 0.0
      rounding 0.0
      type "org.graffiti.plugins.views.defaults.RectangularNodeShape"
    ]
    sbgn [
      role "PROCESS"
    ]
    sbml [
      modelID "model_36"
      reversible "true"
      sbmlID "reaction_342_208_102"
    ]
    src [
      fileName "Carbohydrate Metabolism.Sugar metabolism.gml"
    ]
    url "http://pgrc-35.ipk-gatersleben.de/pls/htmldb_pgrc/f?p=112:10:::NO::P10_PATHWAY_OBJECT_ID:reaction_342_208_102"
  ]
  node [
    id 169
    zlevel -1

    cluster [
      cluster "Carbohydrate Metabolism.Sugar metabolism.gml"
    ]
    graphics [
      x 716.5
      y 422.66699999999946
      w 30.0
      h 30.0
      fill "#DEA4E0"
      outline "#000000"
      frameThickness 1.5
      gradient -0.3333333333333333
      rounding 5.0
      type "oval"
    ]
    label "P"
    labelgraphics [
      alignment "left"
      anchor "c"
      color "#000000"
      fontName "Tahoma"
      fontSize 11
      fontStyle "plain"
      type "text"
    ]
    sbgn [
      role "SIMPLECHEMICAL"
    ]
    sbml [
      modelID "model_36"
      reversible "true"
      sbmlID "spec14loc91"
    ]
    src [
      fileName "Carbohydrate Metabolism.Sugar metabolism.gml"
    ]
    url "http://pgrc-35.ipk-gatersleben.de/pls/htmldb_pgrc/f?p=112:10:::NO::P10_PATHWAY_OBJECT_ID:spec14loc91"
  ]
  node [
    id 170
    zlevel -1

    cluster [
      cluster "Carbohydrate Metabolism.Sugar metabolism.gml"
    ]
    graphics [
      x 765.0
      y 439.0
      w 30.0
      h 30.0
      fill "#DEA4E0"
      outline "#000000"
      frameThickness 1.5
      gradient -0.3333333333333333
      rounding 5.0
      type "oval"
    ]
    label "myo-inositol"
    labelgraphics [
      alignment "left"
      anchor "c"
      color "#000000"
      fontName "Tahoma"
      fontSize 11
      fontStyle "plain"
      type "text"
    ]
    sbgn [
      role "SIMPLECHEMICAL"
    ]
    sbml [
      modelID "model_36"
      reversible "true"
      sbmlID "spec397loc91"
    ]
    src [
      fileName "Carbohydrate Metabolism.Sugar metabolism.gml"
    ]
    url "http://pgrc-35.ipk-gatersleben.de/pls/htmldb_pgrc/f?p=112:10:::NO::P10_PATHWAY_OBJECT_ID:spec397loc91"
  ]
  node [
    id 171
    zlevel -1

    cluster [
      cluster "Carbohydrate Metabolism.Sugar metabolism.gml"
    ]
    graphics [
      x 665.5
      y 184.0
      w 30.0
      h 30.0
      fill "#DEA4E0"
      outline "#000000"
      frameThickness 1.5
      gradient -0.333
      rounding 5.0
      type "oval"
    ]
    label "glucose 6-phosphate"
    labelgraphics [
      alignment "left"
      anchor "c"
      color "#000000"
      fontName "Tahoma"
      fontSize 11
      fontStyle "plain"
      type "text"
    ]
    sbgn [
      role "SIMPLECHEMICAL"
    ]
    sbml [
      modelID "model_36"
      reversible "true"
      sbmlID "spec18loc92"
    ]
    src [
      fileName "Carbohydrate Metabolism.Sugar metabolism.gml"
    ]
    url "http://pgrc-35.ipk-gatersleben.de/pls/htmldb_pgrc/f?p=112:10:::NO::P10_PATHWAY_OBJECT_ID:spec18loc92"
  ]
  node [
    id 172
    zlevel -1

    cluster [
      cluster "Carbohydrate Metabolism.Sugar metabolism.gml"
    ]
    graphics [
      x 803.5
      y 619.0
      w 54.0
      h 30.0
      fill "#DEA4E0"
      outline "#000000"
      frameThickness 1.5
      gradient -0.333
      rounding 10.0
      type "rectangle"
    ]
    label "invertase"
    labelgraphics [
      alignment "left"
      anchor "c"
      color "#000000"
      fontName "Tahoma"
      fontSize 11
      fontStyle "plain"
      type "text"
    ]
    sbgn [
      role "MACROMOLECULE"
    ]
    sbml [
      modelID "model_31"
      reversible "true"
      sbmlID "reaction_274_7_92"
    ]
    src [
      fileName "Carbohydrate Metabolism.Sugar metabolism.gml"
    ]
    url "http://pgrc-35.ipk-gatersleben.de/pls/htmldb_pgrc/f?p=112:10:::NO::P10_PATHWAY_OBJECT_ID:reaction_274_7_92"
  ]
  node [
    id 173
    zlevel -1

    cluster [
      cluster "Carbohydrate Metabolism.Sugar metabolism.gml"
    ]
    graphics [
      x 503.5
      y 254.0
      w 54.0
      h 30.0
      fill "#DEA4E0"
      outline "#000000"
      frameThickness 1.5
      gradient 0.0
      rounding 10.0
      type "rectangle"
    ]
    label "<html><center>alpha,alpha-trehalose-phosphate synthase<br>(UDP-forming)"
    labelgraphics [
      alignment "left"
      anchor "c"
      color "#000000"
      fontName "Tahoma"
      fontSize 11
      fontStyle "plain"
      type "text"
    ]
    sbgn [
      role "MACROMOLECULE"
    ]
    sbml [
      modelID "model_31"
      reversible "true"
      sbmlID "reaction_265_226_91"
    ]
    src [
      fileName "Carbohydrate Metabolism.Sugar metabolism.gml"
    ]
    url "http://pgrc-35.ipk-gatersleben.de/pls/htmldb_pgrc/f?p=112:10:::NO::P10_PATHWAY_OBJECT_ID:reaction_265_226_91"
  ]
  node [
    id 174
    zlevel -1

    cluster [
      cluster "Carbohydrate Metabolism.Sugar metabolism.gml"
    ]
    graphics [
      x 503.5
      y 379.0
      w 54.0
      h 30.0
      fill "#DEA4E0"
      outline "#000000"
      frameThickness 1.5
      gradient 0.0
      rounding 10.0
      type "rectangle"
    ]
    label "trehalose-phosphatase"
    labelgraphics [
      alignment "left"
      anchor "c"
      color "#000000"
      fontName "Tahoma"
      fontSize 11
      fontStyle "plain"
      type "text"
    ]
    sbgn [
      role "MACROMOLECULE"
    ]
    sbml [
      modelID "model_31"
      reversible "true"
      sbmlID "reaction_266_228_91"
    ]
    src [
      fileName "Carbohydrate Metabolism.Sugar metabolism.gml"
    ]
    url "http://pgrc-35.ipk-gatersleben.de/pls/htmldb_pgrc/f?p=112:10:::NO::P10_PATHWAY_OBJECT_ID:reaction_266_228_91"
  ]
  node [
    id 175
    zlevel -1

    cluster [
      cluster "Carbohydrate Metabolism.Sugar metabolism.gml"
    ]
    graphics [
      x 1113.5
      y 254.0
      w 54.0
      h 30.0
      fill "#DEA4E0"
      outline "#000000"
      frameThickness 1.5
      gradient 0.0
      rounding 10.0
      type "rectangle"
    ]
    label "UDP-glucose 4,6-dehydratase"
    labelgraphics [
      alignment "left"
      anchor "c"
      color "#000000"
      fontName "Tahoma"
      fontSize 11
      fontStyle "plain"
      type "text"
    ]
    sbgn [
      role "MACROMOLECULE"
    ]
    sbml [
      modelID "model_31"
      reversible "true"
      sbmlID "reaction_268_230_5"
    ]
    src [
      fileName "Carbohydrate Metabolism.Sugar metabolism.gml"
    ]
    url "http://pgrc-35.ipk-gatersleben.de/pls/htmldb_pgrc/f?p=112:10:::NO::P10_PATHWAY_OBJECT_ID:reaction_268_230_5"
  ]
  node [
    id 176
    zlevel -1

    cluster [
      cluster "Carbohydrate Metabolism.Sugar metabolism.gml"
    ]
    graphics [
      x 1237.5
      y 379.0
      w 54.0
      h 30.0
      fill "#DEA4E0"
      outline "#000000"
      frameThickness 1.5
      gradient 0.0
      rounding 10.0
      type "rectangle"
    ]
    label "<html><center>nucleotide rhamnose<br>synthase"
    labelgraphics [
      alignment "left"
      anchor "c"
      color "#000000"
      fontName "Tahoma"
      fontSize 11
      fontStyle "plain"
      type "text"
    ]
    sbgn [
      role "MACROMOLECULE"
    ]
    sbml [
      modelID "model_31"
      reversible "true"
      sbmlID "reaction_269_231_5"
    ]
    src [
      fileName "Carbohydrate Metabolism.Sugar metabolism.gml"
    ]
    url "http://pgrc-35.ipk-gatersleben.de/pls/htmldb_pgrc/f?p=112:10:::NO::P10_PATHWAY_OBJECT_ID:reaction_269_231_5"
  ]
  node [
    id 177
    zlevel -1

    cluster [
      cluster "Carbohydrate Metabolism.Sugar metabolism.gml"
    ]
    graphics [
      x 893.5
      y 254.0
      w 54.0
      h 30.0
      fill "#DEA4E0"
      outline "#000000"
      frameThickness 1.5
      gradient 0.0
      rounding 10.0
      type "rectangle"
    ]
    label "UDP-glucose 4-epimerase"
    labelgraphics [
      alignment "left"
      anchor "c"
      color "#000000"
      fontName "Tahoma"
      fontSize 11
      fontStyle "plain"
      type "text"
    ]
    sbgn [
      role "MACROMOLECULE"
    ]
    sbml [
      modelID "model_31"
      reversible "true"
      sbmlID "reaction_270_250_92"
    ]
    src [
      fileName "Carbohydrate Metabolism.Sugar metabolism.gml"
    ]
    url "http://pgrc-35.ipk-gatersleben.de/pls/htmldb_pgrc/f?p=112:10:::NO::P10_PATHWAY_OBJECT_ID:reaction_270_250_92"
  ]
  node [
    id 178
    zlevel -1

    cluster [
      cluster "Carbohydrate Metabolism.Sugar metabolism.gml"
    ]
    graphics [
      x 1365.5
      y 329.0
      w 54.0
      h 30.0
      fill "#DEA4E0"
      outline "#000000"
      frameThickness 1.5
      gradient 0.0
      rounding 10.0
      type "rectangle"
    ]
    label "UDP-L-rhamnose synthase"
    labelgraphics [
      alignment "left"
      anchor "c"
      color "#000000"
      fontName "Tahoma"
      fontSize 11
      fontStyle "plain"
      type "text"
    ]
    sbgn [
      role "MACROMOLECULE"
    ]
    sbml [
      modelID "model_31"
      reversible "true"
      sbmlID "reaction_267_229_5"
    ]
    src [
      fileName "Carbohydrate Metabolism.Sugar metabolism.gml"
    ]
    url "http://pgrc-35.ipk-gatersleben.de/pls/htmldb_pgrc/f?p=112:10:::NO::P10_PATHWAY_OBJECT_ID:reaction_267_229_5"
  ]
  node [
    id 179
    zlevel -1

    cluster [
      cluster "Carbohydrate Metabolism.Sugar metabolism.gml"
    ]
    graphics [
      x 865.5
      y 449.0
      w 54.0
      h 30.0
      fill "#DEA4E0"
      outline "#000000"
      frameThickness 1.5
      gradient 0.0
      rounding 10.0
      type "rectangle"
    ]
    label "galactinol-sucrose galactosyltransferase"
    labelgraphics [
      alignment "left"
      anchor "c"
      color "#000000"
      fontName "Tahoma"
      fontSize 11
      fontStyle "plain"
      type "text"
    ]
    sbgn [
      role "MACROMOLECULE"
    ]
    sbml [
      modelID "model_31"
      reversible "true"
      sbmlID "reaction_272_306_5"
    ]
    src [
      fileName "Carbohydrate Metabolism.Sugar metabolism.gml"
    ]
    url "http://pgrc-35.ipk-gatersleben.de/pls/htmldb_pgrc/f?p=112:10:::NO::P10_PATHWAY_OBJECT_ID:reaction_272_306_5"
  ]
  node [
    id 180
    zlevel -1

    cluster [
      cluster "Carbohydrate Metabolism.Sugar metabolism.gml"
    ]
    graphics [
      x 893.5
      y 379.0
      w 54.0
      h 30.0
      fill "#DEA4E0"
      outline "#000000"
      frameThickness 1.5
      gradient 0.0
      rounding 10.0
      type "rectangle"
    ]
    label "inositol 1-alpha-galactosyltransferase"
    labelgraphics [
      alignment "left"
      anchor "c"
      color "#000000"
      fontName "Tahoma"
      fontSize 11
      fontStyle "plain"
      type "text"
    ]
    sbgn [
      role "MACROMOLECULE"
    ]
    sbml [
      modelID "model_31"
      reversible "true"
      sbmlID "reaction_271_305_5"
    ]
    src [
      fileName "Carbohydrate Metabolism.Sugar metabolism.gml"
    ]
    url "http://pgrc-35.ipk-gatersleben.de/pls/htmldb_pgrc/f?p=112:10:::NO::P10_PATHWAY_OBJECT_ID:reaction_271_305_5"
  ]
  node [
    id 181
    zlevel -1

    cluster [
      cluster "Carbohydrate Metabolism.Sugar metabolism.gml"
    ]
    graphics [
      x 803.5
      y 739.0
      w 54.0
      h 30.0
      fill "#DEA4E0"
      outline "#000000"
      frameThickness 1.5
      gradient 0.0
      rounding 10.0
      type "rectangle"
    ]
    label "alpha-galactosidase"
    labelgraphics [
      alignment "left"
      anchor "c"
      color "#000000"
      fontName "Tahoma"
      fontSize 11
      fontStyle "plain"
      type "text"
    ]
    sbgn [
      role "MACROMOLECULE"
    ]
    sbml [
      modelID "model_31"
      reversible "true"
      sbmlID "reaction_275_309_17"
    ]
    src [
      fileName "Carbohydrate Metabolism.Sugar metabolism.gml"
    ]
    url "http://pgrc-35.ipk-gatersleben.de/pls/htmldb_pgrc/f?p=112:10:::NO::P10_PATHWAY_OBJECT_ID:reaction_275_309_17"
  ]
  node [
    id 182
    zlevel -1

    cluster [
      cluster "Carbohydrate Metabolism.Sugar metabolism.gml"
    ]
    graphics [
      x 943.5
      y 499.0
      w 54.0
      h 30.0
      fill "#DEA4E0"
      outline "#000000"
      frameThickness 1.5
      gradient 0.0
      rounding 10.0
      type "rectangle"
    ]
    label "galactinol-raffinose galactosyltransferase"
    labelgraphics [
      alignment "left"
      anchor "c"
      color "#000000"
      fontName "Tahoma"
      fontSize 11
      fontStyle "plain"
      type "text"
    ]
    sbgn [
      role "MACROMOLECULE"
    ]
    sbml [
      modelID "model_31"
      reversible "true"
      sbmlID "reaction_273_307_5"
    ]
    src [
      fileName "Carbohydrate Metabolism.Sugar metabolism.gml"
    ]
    url "http://pgrc-35.ipk-gatersleben.de/pls/htmldb_pgrc/f?p=112:10:::NO::P10_PATHWAY_OBJECT_ID:reaction_273_307_5"
  ]
  node [
    id 183
    zlevel -1

    cluster [
      cluster "Carbohydrate Metabolism.Sugar metabolism.gml"
    ]
    graphics [
      x 703.0
      y 379.0
      w 54.0
      h 30.0
      fill "#DEA4E0"
      outline "#000000"
      frameThickness 1.5
      gradient 0.0
      rounding 10.0
      type "rectangle"
    ]
    label "inositol-1(or 4)-monophosphatase"
    labelgraphics [
      alignment "left"
      anchor "c"
      color "#000000"
      fontName "Tahoma"
      fontSize 11
      fontStyle "plain"
      type "text"
    ]
    sbgn [
      role "MACROMOLECULE"
    ]
    sbml [
      modelID "model_36"
      reversible "true"
      sbmlID "reaction_343_209_91"
    ]
    src [
      fileName "Carbohydrate Metabolism.Sugar metabolism.gml"
    ]
    url "http://pgrc-35.ipk-gatersleben.de/pls/htmldb_pgrc/f?p=112:10:::NO::P10_PATHWAY_OBJECT_ID:reaction_343_209_91"
  ]
  node [
    id 184
    zlevel -1

    cluster [
      cluster "Carbohydrate Metabolism.Sugar metabolism.gml"
    ]
    graphics [
      x 703.0
      y 254.0
      w 54.0
      h 30.0
      fill "#DEA4E0"
      outline "#000000"
      frameThickness 1.5
      gradient 0.0
      rounding 10.0
      type "rectangle"
    ]
    label "myo-inositol-1-phosphate synthase"
    labelgraphics [
      alignment "left"
      anchor "c"
      color "#000000"
      fontName "Tahoma"
      fontSize 11
      fontStyle "plain"
      type "text"
    ]
    sbgn [
      role "MACROMOLECULE"
    ]
    sbml [
      modelID "model_36"
      reversible "true"
      sbmlID "reaction_342_208_102"
    ]
    src [
      fileName "Carbohydrate Metabolism.Sugar metabolism.gml"
    ]
    url "http://pgrc-35.ipk-gatersleben.de/pls/htmldb_pgrc/f?p=112:10:::NO::P10_PATHWAY_OBJECT_ID:reaction_342_208_102"
  ]
  node [
    id 185
    zlevel -1

    cluster [
      cluster "Amino Acid Metabolism.Alanine, Valine, Leucine biosynthesis.gml"
    ]
    graphics [
      x 3493.5
      y 2258.0
      w 30.0
      h 30.0
      fill "#FFCCCC"
      outline "#000000"
      frameThickness 1.5
      gradient -0.333
      rounding 5.0
      type "oval"
    ]
    label "NADP+"
    labelgraphics [
      alignment "left"
      anchor "c"
      color "#000000"
      fontName "Tahoma"
      fontSize 11
      fontStyle "plain"
      type "text"
    ]
    sbgn [
      role "SIMPLECHEMICAL"
    ]
    sbml [
      modelID "model_12"
      reversible "true"
      sbmlID "spec51loc86"
    ]
    src [
      fileName "Amino Acid Metabolism.Alanine, Valine, Leucine biosynthesis.gml"
    ]
    url "http://pgrc-35.ipk-gatersleben.de/pls/htmldb_pgrc/f?p=112:10:::NO::P10_PATHWAY_OBJECT_ID:spec51loc86"
  ]
  node [
    id 186
    zlevel -1

    cluster [
      cluster "Amino Acid Metabolism.Alanine, Valine, Leucine biosynthesis.gml"
    ]
    graphics [
      x 3493.5
      y 2198.0
      w 30.0
      h 30.0
      fill "#FFCCCC"
      outline "#000000"
      frameThickness 1.5
      gradient -0.333
      rounding 5.0
      type "oval"
    ]
    label "NADPH"
    labelgraphics [
      alignment "left"
      anchor "c"
      color "#000000"
      fontName "Tahoma"
      fontSize 11
      fontStyle "plain"
      type "text"
    ]
    sbgn [
      role "SIMPLECHEMICAL"
    ]
    sbml [
      modelID "model_12"
      reversible "true"
      sbmlID "spec52loc86"
    ]
    src [
      fileName "Amino Acid Metabolism.Alanine, Valine, Leucine biosynthesis.gml"
    ]
    url "http://pgrc-35.ipk-gatersleben.de/pls/htmldb_pgrc/f?p=112:10:::NO::P10_PATHWAY_OBJECT_ID:spec52loc86"
  ]
  node [
    id 187
    zlevel -1

    cluster [
      cluster "Amino Acid Metabolism.Alanine, Valine, Leucine biosynthesis.gml"
    ]
    graphics [
      x 3330.0
      y 2510.0
      w 30.0
      h 30.0
      fill "#FFCCCC"
      outline "#000000"
      frameThickness 1.5
      gradient -0.333
      rounding 5.0
      type "oval"
    ]
    label "acetyl-CoA"
    labelgraphics [
      alignment "left"
      anchor "c"
      color "#000000"
      fontName "Tahoma"
      fontSize 11
      fontStyle "plain"
      type "text"
    ]
    sbgn [
      role "SIMPLECHEMICAL"
    ]
    sbml [
      modelID "model_12"
      reversible "true"
      sbmlID "spec93loc86"
    ]
    src [
      fileName "Amino Acid Metabolism.Alanine, Valine, Leucine biosynthesis.gml"
    ]
    url "http://pgrc-35.ipk-gatersleben.de/pls/htmldb_pgrc/f?p=112:10:::NO::P10_PATHWAY_OBJECT_ID:spec93loc86"
  ]
  node [
    id 188
    zlevel -1

    cluster [
      cluster "Amino Acid Metabolism.Alanine, Valine, Leucine biosynthesis.gml"
    ]
    graphics [
      x 3332.7857142857138
      y 2558.0
      w 30.0
      h 30.0
      fill "#FFCCCC"
      outline "#000000"
      frameThickness 1.5
      gradient -0.333
      rounding 5.0
      type "oval"
    ]
    label "CoA"
    labelgraphics [
      alignment "left"
      anchor "c"
      color "#000000"
      fontName "Tahoma"
      fontSize 11
      fontStyle "plain"
      type "text"
    ]
    sbgn [
      role "SIMPLECHEMICAL"
    ]
    sbml [
      modelID "model_12"
      reversible "true"
      sbmlID "spec96loc86"
    ]
    src [
      fileName "Amino Acid Metabolism.Alanine, Valine, Leucine biosynthesis.gml"
    ]
    url "http://pgrc-35.ipk-gatersleben.de/pls/htmldb_pgrc/f?p=112:10:::NO::P10_PATHWAY_OBJECT_ID:spec96loc86"
  ]
  node [
    id 189
    zlevel -1

    cluster [
      cluster "Amino Acid Metabolism.Alanine, Valine, Leucine biosynthesis.gml"
    ]
    graphics [
      x 3770.0
      y 2408.0
      w 30.0
      h 30.0
      fill "#FFCCCC"
      outline "#000000"
      frameThickness 1.5
      gradient -0.333
      rounding 5.0
      type "oval"
    ]
    label "2-oxoglutarate"
    labelgraphics [
      alignment "left"
      anchor "c"
      color "#000000"
      fontName "Tahoma"
      fontSize 11
      fontStyle "plain"
      type "text"
    ]
    sbgn [
      role "SIMPLECHEMICAL"
    ]
    sbml [
      modelID "model_12"
      reversible "true"
      sbmlID "spec98loc86"
    ]
    src [
      fileName "Amino Acid Metabolism.Alanine, Valine, Leucine biosynthesis.gml"
    ]
    url "http://pgrc-35.ipk-gatersleben.de/pls/htmldb_pgrc/f?p=112:10:::NO::P10_PATHWAY_OBJECT_ID:spec98loc86"
  ]
  node [
    id 190
    zlevel -1

    cluster [
      cluster "Amino Acid Metabolism.Alanine, Valine, Leucine biosynthesis.gml"
    ]
    graphics [
      x 3493.5
      y 2128.0
      w 30.0
      h 30.0
      fill "#FFCCCC"
      outline "#000000"
      frameThickness 1.5
      gradient -0.3333333333333333
      rounding 5.0
      type "oval"
    ]
    label "CO2"
    labelgraphics [
      alignment "left"
      anchor "c"
      color "#000000"
      fontName "Tahoma"
      fontSize 11
      fontStyle "plain"
      type "text"
    ]
    sbgn [
      role "SIMPLECHEMICAL"
    ]
    sbml [
      modelID "model_12"
      reversible "true"
      sbmlID "spec106loc86"
    ]
    src [
      fileName "Amino Acid Metabolism.Alanine, Valine, Leucine biosynthesis.gml"
    ]
    url "http://pgrc-35.ipk-gatersleben.de/pls/htmldb_pgrc/f?p=112:10:::NO::P10_PATHWAY_OBJECT_ID:spec106loc86"
  ]
  node [
    id 191
    zlevel -1

    cluster [
      cluster "Amino Acid Metabolism.Alanine, Valine, Leucine biosynthesis.gml"
    ]
    graphics [
      x 3443.357142857143
      y 2168.0
      w 30.0
      h 30.0
      fill "#FFCCCC"
      outline "#000000"
      frameThickness 1.5
      gradient 0.0
      rounding 5.0
      type "oval"
    ]
    label "2-acetolactate"
    labelgraphics [
      alignment "left"
      anchor "c"
      color "#000000"
      fontName "Tahoma"
      fontSize 11
      fontStyle "plain"
      type "text"
    ]
    sbgn [
      role "SIMPLECHEMICAL"
    ]
    sbml [
      modelID "model_12"
      reversible "true"
      sbmlID "spec222loc86"
    ]
    src [
      fileName "Amino Acid Metabolism.Alanine, Valine, Leucine biosynthesis.gml"
    ]
    url "http://pgrc-35.ipk-gatersleben.de/pls/htmldb_pgrc/f?p=112:10:::NO::P10_PATHWAY_OBJECT_ID:spec222loc86"
  ]
  node [
    id 192
    zlevel -1

    cluster [
      cluster "Amino Acid Metabolism.Alanine, Valine, Leucine biosynthesis.gml"
    ]
    graphics [
      x 3443.357142857143
      y 2288.0
      w 30.0
      h 30.0
      fill "#FFCCCC"
      outline "#000000"
      frameThickness 1.5
      gradient 0.0
      rounding 5.0
      type "oval"
    ]
    label "2,3-dihydroxyisovalerate"
    labelgraphics [
      alignment "left"
      anchor "c"
      color "#000000"
      fontName "Tahoma"
      fontSize 11
      fontStyle "plain"
      type "text"
    ]
    sbgn [
      role "SIMPLECHEMICAL"
    ]
    sbml [
      modelID "model_12"
      reversible "true"
      sbmlID "spec223loc86"
    ]
    src [
      fileName "Amino Acid Metabolism.Alanine, Valine, Leucine biosynthesis.gml"
    ]
    url "http://pgrc-35.ipk-gatersleben.de/pls/htmldb_pgrc/f?p=112:10:::NO::P10_PATHWAY_OBJECT_ID:spec223loc86"
  ]
  node [
    id 193
    zlevel -1

    cluster [
      cluster "Amino Acid Metabolism.Alanine, Valine, Leucine biosynthesis.gml"
    ]
    graphics [
      x 3443.357142857143
      y 2408.0
      w 30.0
      h 30.0
      fill "#FFCCCC"
      outline "#000000"
      frameThickness 1.5
      gradient 0.0
      rounding 5.0
      type "oval"
    ]
    label "2-oxoisovalerate"
    labelgraphics [
      alignment "left"
      anchor "c"
      color "#000000"
      fontName "Tahoma"
      fontSize 11
      fontStyle "plain"
      type "text"
    ]
    sbgn [
      role "SIMPLECHEMICAL"
    ]
    sbml [
      modelID "model_12"
      reversible "true"
      sbmlID "spec224loc86"
    ]
    src [
      fileName "Amino Acid Metabolism.Alanine, Valine, Leucine biosynthesis.gml"
    ]
    url "http://pgrc-35.ipk-gatersleben.de/pls/htmldb_pgrc/f?p=112:10:::NO::P10_PATHWAY_OBJECT_ID:spec224loc86"
  ]
  node [
    id 194
    zlevel -1

    cluster [
      cluster "Amino Acid Metabolism.Alanine, Valine, Leucine biosynthesis.gml"
    ]
    graphics [
      x 3740.0
      y 2470.0
      w 30.0
      h 30.0
      fill "#FFCCCC"
      outline "#000000"
      frameThickness 1.5
      gradient 0.0
      rounding 5.0
      type "oval"
    ]
    label "L-valine"
    labelgraphics [
      alignment "left"
      anchor "c"
      color "#000000"
      fontName "Tahoma"
      fontSize 11
      fontStyle "plain"
      type "text"
    ]
    sbgn [
      role "SIMPLECHEMICAL"
    ]
    sbml [
      modelID "model_12"
      reversible "true"
      sbmlID "spec225loc86"
    ]
    src [
      fileName "Amino Acid Metabolism.Alanine, Valine, Leucine biosynthesis.gml"
    ]
    url "http://pgrc-35.ipk-gatersleben.de/pls/htmldb_pgrc/f?p=112:10:::NO::P10_PATHWAY_OBJECT_ID:spec225loc86"
  ]
  node [
    id 195
    zlevel -1

    cluster [
      cluster "Amino Acid Metabolism.Alanine, Valine, Leucine biosynthesis.gml"
    ]
    graphics [
      x 3272.8500000000004
      y 2588.0
      w 30.0
      h 30.0
      fill "#FFCCCC"
      outline "#000000"
      frameThickness 1.5
      gradient 0.0
      rounding 5.0
      type "oval"
    ]
    label "2-isopropylmalate"
    labelgraphics [
      alignment "left"
      anchor "c"
      color "#000000"
      fontName "Tahoma"
      fontSize 11
      fontStyle "plain"
      type "text"
    ]
    sbgn [
      role "SIMPLECHEMICAL"
    ]
    sbml [
      modelID "model_12"
      reversible "true"
      sbmlID "spec229loc86"
    ]
    src [
      fileName "Amino Acid Metabolism.Alanine, Valine, Leucine biosynthesis.gml"
    ]
    url "http://pgrc-35.ipk-gatersleben.de/pls/htmldb_pgrc/f?p=112:10:::NO::P10_PATHWAY_OBJECT_ID:spec229loc86"
  ]
  node [
    id 196
    zlevel -1

    cluster [
      cluster "Amino Acid Metabolism.Alanine, Valine, Leucine biosynthesis.gml"
    ]
    graphics [
      x 3443.357
      y 2098.0
      w 10.0
      h 10.0
      fill "#FFCCCC"
      outline "#000000"
      frameThickness 1.5
      gradient 0.0
      rounding 0.0
      type "org.graffiti.plugins.views.defaults.RectangularNodeShape"
    ]
    sbgn [
      role "PROCESS"
    ]
    sbml [
      modelID "model_12"
      reversible "false"
      sbmlID "reaction_103_121_86"
    ]
    src [
      fileName "Amino Acid Metabolism.Alanine, Valine, Leucine biosynthesis.gml"
    ]
    url "http://pgrc-35.ipk-gatersleben.de/pls/htmldb_pgrc/f?p=112:10:::NO::P10_PATHWAY_OBJECT_ID:reaction_103_121_86"
  ]
  node [
    id 197
    zlevel -1

    cluster [
      cluster "Amino Acid Metabolism.Alanine, Valine, Leucine biosynthesis.gml"
    ]
    graphics [
      x 3443.357
      y 2228.0
      w 10.0
      h 10.0
      fill "#FFCCCC"
      outline "#000000"
      frameThickness 1.5
      gradient 0.0
      rounding 0.0
      type "org.graffiti.plugins.views.defaults.RectangularNodeShape"
    ]
    sbgn [
      role "PROCESS"
    ]
    sbml [
      modelID "model_12"
      reversible "false"
      sbmlID "reaction_104_122_86"
    ]
    src [
      fileName "Amino Acid Metabolism.Alanine, Valine, Leucine biosynthesis.gml"
    ]
    url "http://pgrc-35.ipk-gatersleben.de/pls/htmldb_pgrc/f?p=112:10:::NO::P10_PATHWAY_OBJECT_ID:reaction_104_122_86"
  ]
  node [
    id 198
    zlevel -1

    cluster [
      cluster "Amino Acid Metabolism.Alanine, Valine, Leucine biosynthesis.gml"
    ]
    graphics [
      x 3443.357
      y 2348.0
      w 10.0
      h 10.0
      fill "#FFCCCC"
      outline "#000000"
      frameThickness 1.5
      gradient 0.0
      rounding 0.0
      type "org.graffiti.plugins.views.defaults.RectangularNodeShape"
    ]
    sbgn [
      role "PROCESS"
    ]
    sbml [
      modelID "model_12"
      reversible "false"
      sbmlID "reaction_105_123_86"
    ]
    src [
      fileName "Amino Acid Metabolism.Alanine, Valine, Leucine biosynthesis.gml"
    ]
    url "http://pgrc-35.ipk-gatersleben.de/pls/htmldb_pgrc/f?p=112:10:::NO::P10_PATHWAY_OBJECT_ID:reaction_105_123_86"
  ]
  node [
    id 199
    zlevel -1

    cluster [
      cluster "Amino Acid Metabolism.Alanine, Valine, Leucine biosynthesis.gml"
    ]
    graphics [
      x 3670.0
      y 2408.0
      w 10.0
      h 10.0
      fill "#FFCCCC"
      outline "#000000"
      frameThickness 1.5
      gradient 0.0
      rounding 0.0
      type "rectangle"
    ]
    sbgn [
      role "PROCESS"
    ]
    sbml [
      modelID "model_12"
      reversible "true"
      sbmlID "reaction_106_124_86"
    ]
    src [
      fileName "Amino Acid Metabolism.Alanine, Valine, Leucine biosynthesis.gml"
    ]
    url "http://pgrc-35.ipk-gatersleben.de/pls/htmldb_pgrc/f?p=112:10:::NO::P10_PATHWAY_OBJECT_ID:reaction_106_124_86"
  ]
  node [
    id 200
    zlevel -1

    cluster [
      cluster "Amino Acid Metabolism.Alanine, Valine, Leucine biosynthesis.gml"
    ]
    graphics [
      x 3272.8500000000004
      y 2528.0
      w 10.0
      h 10.0
      fill "#FFCCCC"
      outline "#000000"
      frameThickness 1.5
      gradient 0.0
      rounding 0.0
      type "org.graffiti.plugins.views.defaults.RectangularNodeShape"
    ]
    sbgn [
      role "PROCESS"
    ]
    sbml [
      modelID "model_12"
      reversible "false"
      sbmlID "reaction_107_125_86"
    ]
    src [
      fileName "Amino Acid Metabolism.Alanine, Valine, Leucine biosynthesis.gml"
    ]
    url "http://pgrc-35.ipk-gatersleben.de/pls/htmldb_pgrc/f?p=112:10:::NO::P10_PATHWAY_OBJECT_ID:reaction_107_125_86"
  ]
  node [
    id 201
    zlevel -1

    cluster [
      cluster "Amino Acid Metabolism.Alanine, Valine, Leucine biosynthesis.gml"
    ]
    graphics [
      x 3272.8500000000004
      y 2648.0
      w 10.0
      h 10.0
      fill "#FFCCCC"
      outline "#000000"
      frameThickness 1.5
      gradient 0.0
      rounding 0.0
      type "org.graffiti.plugins.views.defaults.RectangularNodeShape"
    ]
    sbgn [
      role "PROCESS"
    ]
    sbml [
      modelID "model_12"
      reversible "true"
      sbmlID "reaction_108_126_86"
    ]
    src [
      fileName "Amino Acid Metabolism.Alanine, Valine, Leucine biosynthesis.gml"
    ]
    url "http://pgrc-35.ipk-gatersleben.de/pls/htmldb_pgrc/f?p=112:10:::NO::P10_PATHWAY_OBJECT_ID:reaction_108_126_86"
  ]
  node [
    id 202
    zlevel -1

    cluster [
      cluster "Amino Acid Metabolism.Alanine, Valine, Leucine biosynthesis.gml"
    ]
    graphics [
      x 3332.7857142857138
      y 2737.0
      w 30.0
      h 30.0
      fill "#FFCCCC"
      outline "#000000"
      frameThickness 1.5
      gradient -0.333
      rounding 5.0
      type "oval"
    ]
    label "NAD+"
    labelgraphics [
      alignment "left"
      anchor "c"
      color "#000000"
      fontName "Tahoma"
      fontSize 11
      fontStyle "plain"
      type "text"
    ]
    sbgn [
      role "SIMPLECHEMICAL"
    ]
    sbml [
      modelID "model_48"
      reversible "true"
      sbmlID "spec30loc91"
    ]
    src [
      fileName "Amino Acid Metabolism.Alanine, Valine, Leucine biosynthesis.gml"
    ]
    url "http://pgrc-35.ipk-gatersleben.de/pls/htmldb_pgrc/f?p=112:10:::NO::P10_PATHWAY_OBJECT_ID:spec30loc91"
  ]
  node [
    id 203
    zlevel -1

    cluster [
      cluster "Amino Acid Metabolism.Alanine, Valine, Leucine biosynthesis.gml"
    ]
    graphics [
      x 3272.8500000000004
      y 2767.0
      w 10.0
      h 10.0
      fill "#FFCCCC"
      outline "#000000"
      frameThickness 1.5
      gradient 0.0
      rounding 0.0
      type "org.graffiti.plugins.views.defaults.RectangularNodeShape"
    ]
    sbgn [
      role "PROCESS"
    ]
    sbml [
      modelID "model_12"
      reversible "false"
      sbmlID "reaction_109_127_91"
    ]
    src [
      fileName "Amino Acid Metabolism.Alanine, Valine, Leucine biosynthesis.gml"
    ]
    url "http://pgrc-35.ipk-gatersleben.de/pls/htmldb_pgrc/f?p=112:10:::NO::P10_PATHWAY_OBJECT_ID:reaction_109_127_91"
  ]
  node [
    id 204
    zlevel -1

    cluster [
      cluster "Amino Acid Metabolism.Alanine, Valine, Leucine biosynthesis.gml"
    ]
    graphics [
      x 3332.7857142857138
      y 2787.0
      w 30.0
      h 30.0
      fill "#FFCCCC"
      outline "#000000"
      frameThickness 1.5
      gradient -0.333
      rounding 5.0
      type "oval"
    ]
    label "NADH"
    labelgraphics [
      alignment "left"
      anchor "c"
      color "#000000"
      fontName "Tahoma"
      fontSize 11
      fontStyle "plain"
      type "text"
    ]
    sbgn [
      role "SIMPLECHEMICAL"
    ]
    sbml [
      modelID "model_12"
      reversible "true"
      sbmlID "spec31loc91"
    ]
    src [
      fileName "Amino Acid Metabolism.Alanine, Valine, Leucine biosynthesis.gml"
    ]
    url "http://pgrc-35.ipk-gatersleben.de/pls/htmldb_pgrc/f?p=112:10:::NO::P10_PATHWAY_OBJECT_ID:spec31loc91"
  ]
  node [
    id 205
    zlevel -1

    cluster [
      cluster "Amino Acid Metabolism.Alanine, Valine, Leucine biosynthesis.gml"
    ]
    graphics [
      x 3272.8500000000004
      y 2827.0
      w 30.0
      h 30.0
      fill "#FFCCCC"
      outline "#000000"
      frameThickness 1.5
      gradient 0.0
      rounding 5.0
      type "oval"
    ]
    label "(2S)-2-isopropyl-3-oxosuccinate"
    labelgraphics [
      alignment "left"
      anchor "c"
      color "#000000"
      fontName "Tahoma"
      fontSize 11
      fontStyle "plain"
      type "text"
    ]
    sbgn [
      role "SIMPLECHEMICAL"
    ]
    sbml [
      modelID "model_12"
      reversible "true"
      sbmlID "spec231loc105"
    ]
    src [
      fileName "Amino Acid Metabolism.Alanine, Valine, Leucine biosynthesis.gml"
    ]
    url "http://pgrc-35.ipk-gatersleben.de/pls/htmldb_pgrc/f?p=112:10:::NO::P10_PATHWAY_OBJECT_ID:spec231loc105"
  ]
  node [
    id 206
    zlevel -1

    cluster [
      cluster "Amino Acid Metabolism.Alanine, Valine, Leucine biosynthesis.gml"
    ]
    graphics [
      x 3272.8500000000004
      y 2887.0
      w 10.0
      h 10.0
      fill "#FFCCCC"
      outline "#000000"
      frameThickness 1.5
      gradient 0.0
      rounding 0.0
      type "org.graffiti.plugins.views.defaults.RectangularNodeShape"
    ]
    sbgn [
      role "PROCESS"
    ]
    sbml [
      modelID "model_12"
      reversible "false"
      sbmlID "reaction_110_12_10"
    ]
    src [
      fileName "Amino Acid Metabolism.Alanine, Valine, Leucine biosynthesis.gml"
    ]
    url "http://pgrc-35.ipk-gatersleben.de/pls/htmldb_pgrc/f?p=112:10:::NO::P10_PATHWAY_OBJECT_ID:reaction_110_12_10"
  ]
  node [
    id 207
    zlevel -1

    cluster [
      cluster "Amino Acid Metabolism.Alanine, Valine, Leucine biosynthesis.gml"
    ]
    graphics [
      x 3332.7857142857138
      y 2907.0
      w 30.0
      h 30.0
      fill "#FFCCCC"
      outline "#000000"
      frameThickness 1.5
      gradient -0.3333333333333333
      rounding 5.0
      type "oval"
    ]
    label "CO2"
    labelgraphics [
      alignment "left"
      anchor "c"
      color "#000000"
      fontName "Tahoma"
      fontSize 11
      fontStyle "plain"
      type "text"
    ]
    sbgn [
      role "SIMPLECHEMICAL"
    ]
    sbml [
      modelID "model_12"
      reversible "true"
      sbmlID "spec98loc105"
    ]
    src [
      fileName "Amino Acid Metabolism.Alanine, Valine, Leucine biosynthesis.gml"
    ]
    url "http://pgrc-35.ipk-gatersleben.de/pls/htmldb_pgrc/f?p=112:10:::NO::P10_PATHWAY_OBJECT_ID:spec98loc105"
  ]
  node [
    id 208
    zlevel -1

    cluster [
      cluster "Amino Acid Metabolism.Alanine, Valine, Leucine biosynthesis.gml"
    ]
    graphics [
      x 3272.8500000000004
      y 2947.0
      w 30.0
      h 30.0
      fill "#FFCCCC"
      outline "#000000"
      frameThickness 1.5
      gradient 0.0
      rounding 5.0
      type "oval"
    ]
    label "2-oxoisocaproate"
    labelgraphics [
      alignment "left"
      anchor "c"
      color "#000000"
      fontName "Tahoma"
      fontSize 11
      fontStyle "plain"
      type "text"
    ]
    sbgn [
      role "SIMPLECHEMICAL"
    ]
    sbml [
      modelID "model_10"
      reversible "true"
      sbmlID "spec217loc5"
    ]
    src [
      fileName "Amino Acid Metabolism.Alanine, Valine, Leucine biosynthesis.gml"
    ]
    url "http://pgrc-35.ipk-gatersleben.de/pls/htmldb_pgrc/f?p=112:10:::NO::P10_PATHWAY_OBJECT_ID:spec217loc5"
  ]
  node [
    id 209
    zlevel -1

    cluster [
      cluster "Amino Acid Metabolism.Alanine, Valine, Leucine biosynthesis.gml"
    ]
    graphics [
      x 3332.7857142857138
      y 2977.0
      w 30.0
      h 30.0
      fill "#FFCCCC"
      outline "#000000"
      frameThickness 1.5
      gradient -0.3333333333333333
      rounding 5.0
      type "oval"
    ]
    label "L-glutamate"
    labelgraphics [
      alignment "left"
      anchor "c"
      color "#000000"
      fontName "Tahoma"
      fontSize 11
      fontStyle "plain"
      type "text"
    ]
    sbgn [
      role "SIMPLECHEMICAL"
    ]
    sbml [
      modelID "model_12"
      reversible "true"
      sbmlID "spec167loc105"
    ]
    src [
      fileName "Amino Acid Metabolism.Alanine, Valine, Leucine biosynthesis.gml"
    ]
    url "http://pgrc-35.ipk-gatersleben.de/pls/htmldb_pgrc/f?p=112:10:::NO::P10_PATHWAY_OBJECT_ID:spec167loc105"
  ]
  node [
    id 210
    zlevel -1

    cluster [
      cluster "Amino Acid Metabolism.Alanine, Valine, Leucine biosynthesis.gml"
    ]
    graphics [
      x 3272.8500000000004
      y 3007.0
      w 10.0
      h 10.0
      fill "#FFCCCC"
      outline "#000000"
      frameThickness 1.5
      gradient 0.0
      rounding 0.0
      type "org.graffiti.plugins.views.defaults.RectangularNodeShape"
    ]
    sbgn [
      role "PROCESS"
    ]
    sbml [
      modelID "model_12"
      reversible "true"
      sbmlID "reaction_110_128_105"
    ]
    src [
      fileName "Amino Acid Metabolism.Alanine, Valine, Leucine biosynthesis.gml"
    ]
    url "http://pgrc-35.ipk-gatersleben.de/pls/htmldb_pgrc/f?p=112:10:::NO::P10_PATHWAY_OBJECT_ID:reaction_110_128_105"
  ]
  node [
    id 211
    zlevel -1

    cluster [
      cluster "Amino Acid Metabolism.Alanine, Valine, Leucine biosynthesis.gml"
    ]
    graphics [
      x 3332.7857142857138
      y 3027.0
      w 30.0
      h 30.0
      fill "#FFCCCC"
      outline "#000000"
      frameThickness 1.5
      gradient -0.3333333333333333
      rounding 5.0
      type "oval"
    ]
    label "2-oxoglutarate"
    labelgraphics [
      alignment "left"
      anchor "c"
      color "#000000"
      fontName "Tahoma"
      fontSize 11
      fontStyle "plain"
      type "text"
    ]
    sbgn [
      role "SIMPLECHEMICAL"
    ]
    sbml [
      modelID "model_12"
      reversible "true"
      sbmlID "spec98loc105"
    ]
    src [
      fileName "Amino Acid Metabolism.Alanine, Valine, Leucine biosynthesis.gml"
    ]
    url "http://pgrc-35.ipk-gatersleben.de/pls/htmldb_pgrc/f?p=112:10:::NO::P10_PATHWAY_OBJECT_ID:spec98loc105"
  ]
  node [
    id 212
    zlevel -1

    cluster [
      cluster "Amino Acid Metabolism.Alanine, Valine, Leucine biosynthesis.gml"
    ]
    graphics [
      x 3272.8500000000004
      y 3067.0
      w 30.0
      h 30.0
      fill "#FFCCCC"
      outline "#000000"
      frameThickness 1.5
      gradient 0.0
      rounding 5.0
      type "oval"
    ]
    label "L-leucine"
    labelgraphics [
      alignment "left"
      anchor "c"
      color "#000000"
      fontName "Tahoma"
      fontSize 11
      fontStyle "plain"
      type "text"
    ]
    sbgn [
      role "SIMPLECHEMICAL"
    ]
    sbml [
      modelID "model_10"
      reversible "true"
      sbmlID "spec217loc5"
    ]
    src [
      fileName "Amino Acid Metabolism.Alanine, Valine, Leucine biosynthesis.gml"
    ]
    url "http://pgrc-35.ipk-gatersleben.de/pls/htmldb_pgrc/f?p=112:10:::NO::P10_PATHWAY_OBJECT_ID:spec217loc5"
  ]
  node [
    id 213
    zlevel -1

    cluster [
      cluster "Amino Acid Metabolism.Alanine, Valine, Leucine biosynthesis.gml"
    ]
    graphics [
      x 3272.8500000000004
      y 2707.5
      w 30.0
      h 30.0
      fill "#FFCCCC"
      outline "#000000"
      frameThickness 1.5
      gradient 0.0
      rounding 5.0
      type "oval"
    ]
    label "3-isopropylmalate"
    labelgraphics [
      alignment "left"
      anchor "c"
      color "#000000"
      fontName "Tahoma"
      fontSize 11
      fontStyle "plain"
      type "text"
    ]
    sbgn [
      role "SIMPLECHEMICAL"
    ]
    sbml [
      modelID "model_12"
      reversible "true"
      sbmlID "spec230loc86"
    ]
    src [
      fileName "Amino Acid Metabolism.Alanine, Valine, Leucine biosynthesis.gml"
    ]
    url "http://pgrc-35.ipk-gatersleben.de/pls/htmldb_pgrc/f?p=112:10:::NO::P10_PATHWAY_OBJECT_ID:spec230loc86"
  ]
  node [
    id 214
    zlevel -1

    cluster [
      cluster "Amino Acid Metabolism.Alanine, Valine, Leucine biosynthesis.gml"
    ]
    graphics [
      x 3381.357
      y 2098.0
      w 54.0
      h 30.0
      fill "#FFCCCC"
      outline "#000000"
      frameThickness 1.5
      gradient 0.0
      rounding 10.0
      type "rectangle"
    ]
    label "<html><center>acetolactate synthase<br>(valin synthesis)"
    labelgraphics [
      alignment "left"
      anchor "c"
      color "#000000"
      fontName "Tahoma"
      fontSize 11
      fontStyle "plain"
      type "text"
    ]
    sbgn [
      role "MACROMOLECULE"
    ]
    sbml [
      modelID "model_12"
      reversible "false"
      sbmlID "reaction_103_121_86"
    ]
    src [
      fileName "Amino Acid Metabolism.Alanine, Valine, Leucine biosynthesis.gml"
    ]
    url "http://pgrc-35.ipk-gatersleben.de/pls/htmldb_pgrc/f?p=112:10:::NO::P10_PATHWAY_OBJECT_ID:reaction_103_121_86"
  ]
  node [
    id 215
    zlevel -1

    cluster [
      cluster "Amino Acid Metabolism.Alanine, Valine, Leucine biosynthesis.gml"
    ]
    graphics [
      x 3381.357
      y 2228.0
      w 54.0
      h 30.0
      fill "#FFCCCC"
      outline "#000000"
      frameThickness 1.5
      gradient 0.0
      rounding 10.0
      type "rectangle"
    ]
    label "<html><center>ketol-acid reductoisomerase<br>(valin synthesis)"
    labelgraphics [
      alignment "left"
      anchor "c"
      color "#000000"
      fontName "Tahoma"
      fontSize 11
      fontStyle "plain"
      type "text"
    ]
    sbgn [
      role "MACROMOLECULE"
    ]
    sbml [
      modelID "model_12"
      reversible "false"
      sbmlID "reaction_104_122_86"
    ]
    src [
      fileName "Amino Acid Metabolism.Alanine, Valine, Leucine biosynthesis.gml"
    ]
    url "http://pgrc-35.ipk-gatersleben.de/pls/htmldb_pgrc/f?p=112:10:::NO::P10_PATHWAY_OBJECT_ID:reaction_104_122_86"
  ]
  node [
    id 216
    zlevel -1

    cluster [
      cluster "Amino Acid Metabolism.Alanine, Valine, Leucine biosynthesis.gml"
    ]
    graphics [
      x 3381.357
      y 2348.0
      w 54.0
      h 30.0
      fill "#FFCCCC"
      outline "#000000"
      frameThickness 1.5
      gradient 0.0
      rounding 10.0
      type "rectangle"
    ]
    label "<html><center>dihydroxy-acid dehydratase<br>(valin synthesis)"
    labelgraphics [
      alignment "left"
      anchor "c"
      color "#000000"
      fontName "Tahoma"
      fontSize 11
      fontStyle "plain"
      type "text"
    ]
    sbgn [
      role "MACROMOLECULE"
    ]
    sbml [
      modelID "model_12"
      reversible "false"
      sbmlID "reaction_105_123_86"
    ]
    src [
      fileName "Amino Acid Metabolism.Alanine, Valine, Leucine biosynthesis.gml"
    ]
    url "http://pgrc-35.ipk-gatersleben.de/pls/htmldb_pgrc/f?p=112:10:::NO::P10_PATHWAY_OBJECT_ID:reaction_105_123_86"
  ]
  node [
    id 217
    zlevel -1

    cluster [
      cluster "Amino Acid Metabolism.Alanine, Valine, Leucine biosynthesis.gml"
    ]
    graphics [
      x 3670.0
      y 2358.0
      w 54.0
      h 30.0
      fill "#FFCCCC"
      outline "#000000"
      frameThickness 1.5
      gradient 0.0
      rounding 10.0
      type "rectangle"
    ]
    label "<html><center>branched-chain-amino-acid transaminase<br>(valine synthesis)"
    labelgraphics [
      alignment "left"
      anchor "c"
      color "#000000"
      fontName "Tahoma"
      fontSize 11
      fontStyle "plain"
      type "text"
    ]
    sbgn [
      role "MACROMOLECULE"
    ]
    sbml [
      modelID "model_12"
      reversible "true"
      sbmlID "reaction_106_124_86"
    ]
    src [
      fileName "Amino Acid Metabolism.Alanine, Valine, Leucine biosynthesis.gml"
    ]
    url "http://pgrc-35.ipk-gatersleben.de/pls/htmldb_pgrc/f?p=112:10:::NO::P10_PATHWAY_OBJECT_ID:reaction_106_124_86"
  ]
  node [
    id 218
    zlevel -1

    cluster [
      cluster "Amino Acid Metabolism.Alanine, Valine, Leucine biosynthesis.gml"
    ]
    graphics [
      x 3207.5
      y 2528.0
      w 54.0
      h 30.0
      fill "#FFCCCC"
      outline "#000000"
      frameThickness 1.5
      gradient 0.0
      rounding 10.0
      type "rectangle"
    ]
    label "2-isopropylmalate synthase"
    labelgraphics [
      alignment "left"
      anchor "c"
      color "#000000"
      fontName "Tahoma"
      fontSize 11
      fontStyle "plain"
      type "text"
    ]
    sbgn [
      role "MACROMOLECULE"
    ]
    sbml [
      modelID "model_12"
      reversible "true"
      sbmlID "reaction_107_125_86"
    ]
    src [
      fileName "Amino Acid Metabolism.Alanine, Valine, Leucine biosynthesis.gml"
    ]
    url "http://pgrc-35.ipk-gatersleben.de/pls/htmldb_pgrc/f?p=112:10:::NO::P10_PATHWAY_OBJECT_ID:reaction_107_125_86"
  ]
  node [
    id 219
    zlevel -1

    cluster [
      cluster "Amino Acid Metabolism.Alanine, Valine, Leucine biosynthesis.gml"
    ]
    graphics [
      x 3210.8500000000004
      y 2648.0
      w 54.0
      h 30.0
      fill "#FFCCCC"
      outline "#000000"
      frameThickness 1.5
      gradient 0.0
      rounding 10.0
      type "rectangle"
    ]
    label "3-isopropylmalate dehydratase"
    labelgraphics [
      alignment "left"
      anchor "c"
      color "#000000"
      fontName "Tahoma"
      fontSize 11
      fontStyle "plain"
      type "text"
    ]
    sbgn [
      role "MACROMOLECULE"
    ]
    sbml [
      modelID "model_12"
      reversible "true"
      sbmlID "reaction_108_126_86"
    ]
    src [
      fileName "Amino Acid Metabolism.Alanine, Valine, Leucine biosynthesis.gml"
    ]
    url "http://pgrc-35.ipk-gatersleben.de/pls/htmldb_pgrc/f?p=112:10:::NO::P10_PATHWAY_OBJECT_ID:reaction_108_126_86"
  ]
  node [
    id 220
    zlevel -1

    cluster [
      cluster "Amino Acid Metabolism.Alanine, Valine, Leucine biosynthesis.gml"
    ]
    graphics [
      x 3210.8500000000004
      y 2767.0
      w 54.0
      h 30.0
      fill "#FFCCCC"
      outline "#000000"
      frameThickness 1.5
      gradient 0.0
      rounding 10.0
      type "rectangle"
    ]
    label "3-isopropylmalate dehydrogenase"
    labelgraphics [
      alignment "left"
      anchor "c"
      color "#000000"
      fontName "Tahoma"
      fontSize 11
      fontStyle "plain"
      type "text"
    ]
    sbgn [
      role "MACROMOLECULE"
    ]
    sbml [
      modelID "model_12"
      reversible "false"
      sbmlID "reaction_109_127_91"
    ]
    src [
      fileName "Amino Acid Metabolism.Alanine, Valine, Leucine biosynthesis.gml"
    ]
    url "http://pgrc-35.ipk-gatersleben.de/pls/htmldb_pgrc/f?p=112:10:::NO::P10_PATHWAY_OBJECT_ID:reaction_109_127_91"
  ]
  node [
    id 221
    zlevel -1

    cluster [
      cluster "Amino Acid Metabolism.Alanine, Valine, Leucine biosynthesis.gml"
    ]
    graphics [
      x 3210.8500000000004
      y 3007.0
      w 54.0
      h 30.0
      fill "#FFCCCC"
      outline "#000000"
      frameThickness 1.5
      gradient 0.0
      rounding 10.0
      type "rectangle"
    ]
    label "<html><center>branched-chain-amino-acid transaminase<br>(leucine synthesis)"
    labelgraphics [
      alignment "left"
      anchor "c"
      color "#000000"
      fontName "Tahoma"
      fontSize 11
      fontStyle "plain"
      type "text"
    ]
    sbgn [
      role "MACROMOLECULE"
    ]
    sbml [
      modelID "model_12"
      reversible "true"
      sbmlID "reaction_110_128_105"
    ]
    src [
      fileName "Amino Acid Metabolism.Alanine, Valine, Leucine biosynthesis.gml"
    ]
    url "http://pgrc-35.ipk-gatersleben.de/pls/htmldb_pgrc/f?p=112:10:::NO::P10_PATHWAY_OBJECT_ID:reaction_110_128_105"
  ]
  node [
    id 222
    zlevel -1

    cluster [
      cluster "Amino Acid Metabolism.Lysine biosynthesis.gml"
    ]
    graphics [
      x 3093.5
      y 2668.0
      w 30.0
      h 30.0
      fill "#FFFECC"
      outline "#000000"
      frameThickness 1.5
      gradient -0.333
      rounding 5.0
      type "oval"
    ]
    label "NADP+"
    labelgraphics [
      alignment "left"
      anchor "c"
      color "#000000"
      fontName "Tahoma"
      fontSize 11
      fontStyle "plain"
      type "text"
    ]
    sbgn [
      role "SIMPLECHEMICAL"
    ]
    sbml [
      modelID "model_18"
      reversible "true"
      sbmlID "spec51loc5"
    ]
    src [
      fileName "Amino Acid Metabolism.Lysine biosynthesis.gml"
    ]
    url "http://pgrc-35.ipk-gatersleben.de/pls/htmldb_pgrc/f?p=112:10:::NO::P10_PATHWAY_OBJECT_ID:spec51loc5"
  ]
  node [
    id 223
    zlevel -1

    cluster [
      cluster "Amino Acid Metabolism.Lysine biosynthesis.gml"
    ]
    graphics [
      x 3093.5
      y 2608.0
      w 30.0
      h 30.0
      fill "#FFFECC"
      outline "#000000"
      frameThickness 1.5
      gradient -0.333
      rounding 5.0
      type "oval"
    ]
    label "NADPH"
    labelgraphics [
      alignment "left"
      anchor "c"
      color "#000000"
      fontName "Tahoma"
      fontSize 11
      fontStyle "plain"
      type "text"
    ]
    sbgn [
      role "SIMPLECHEMICAL"
    ]
    sbml [
      modelID "model_18"
      reversible "true"
      sbmlID "spec52loc5"
    ]
    src [
      fileName "Amino Acid Metabolism.Lysine biosynthesis.gml"
    ]
    url "http://pgrc-35.ipk-gatersleben.de/pls/htmldb_pgrc/f?p=112:10:::NO::P10_PATHWAY_OBJECT_ID:spec52loc5"
  ]
  node [
    id 224
    zlevel -1

    cluster [
      cluster "Amino Acid Metabolism.Lysine biosynthesis.gml"
    ]
    graphics [
      x 3093.5
      y 2788.0
      w 30.0
      h 30.0
      fill "#FFFECC"
      outline "#000000"
      frameThickness 1.5
      gradient -0.333
      rounding 5.0
      type "oval"
    ]
    label "CoA"
    labelgraphics [
      alignment "left"
      anchor "c"
      color "#000000"
      fontName "Tahoma"
      fontSize 11
      fontStyle "plain"
      type "text"
    ]
    sbgn [
      role "SIMPLECHEMICAL"
    ]
    sbml [
      modelID "model_18"
      reversible "true"
      sbmlID "spec96loc5"
    ]
    src [
      fileName "Amino Acid Metabolism.Lysine biosynthesis.gml"
    ]
    url "http://pgrc-35.ipk-gatersleben.de/pls/htmldb_pgrc/f?p=112:10:::NO::P10_PATHWAY_OBJECT_ID:spec96loc5"
  ]
  node [
    id 225
    zlevel -1

    cluster [
      cluster "Amino Acid Metabolism.Lysine biosynthesis.gml"
    ]
    graphics [
      x 3093.5
      y 2908.0
      w 30.0
      h 30.0
      fill "#FFFECC"
      outline "#000000"
      frameThickness 1.5
      gradient -0.333
      rounding 5.0
      type "oval"
    ]
    label "2-oxoglutarate"
    labelgraphics [
      alignment "left"
      anchor "c"
      color "#000000"
      fontName "Tahoma"
      fontSize 11
      fontStyle "plain"
      type "text"
    ]
    sbgn [
      role "SIMPLECHEMICAL"
    ]
    sbml [
      modelID "model_18"
      reversible "true"
      sbmlID "spec98loc102"
    ]
    src [
      fileName "Amino Acid Metabolism.Lysine biosynthesis.gml"
    ]
    url "http://pgrc-35.ipk-gatersleben.de/pls/htmldb_pgrc/f?p=112:10:::NO::P10_PATHWAY_OBJECT_ID:spec98loc102"
  ]
  node [
    id 226
    zlevel -1

    cluster [
      cluster "Amino Acid Metabolism.Lysine biosynthesis.gml"
    ]
    graphics [
      x 3093.5
      y 2728.0
      w 30.0
      h 30.0
      fill "#FFFECC"
      outline "#000000"
      frameThickness 1.5
      gradient 0.0
      rounding 5.0
      type "oval"
    ]
    label "succinyl-CoA"
    labelgraphics [
      alignment "left"
      anchor "c"
      color "#000000"
      fontName "Tahoma"
      fontSize 11
      fontStyle "plain"
      type "text"
    ]
    sbgn [
      role "SIMPLECHEMICAL"
    ]
    sbml [
      modelID "model_18"
      reversible "true"
      sbmlID "spec99loc5"
    ]
    src [
      fileName "Amino Acid Metabolism.Lysine biosynthesis.gml"
    ]
    url "http://pgrc-35.ipk-gatersleben.de/pls/htmldb_pgrc/f?p=112:10:::NO::P10_PATHWAY_OBJECT_ID:spec99loc5"
  ]
  node [
    id 227
    zlevel -1

    cluster [
      cluster "Amino Acid Metabolism.Lysine biosynthesis.gml"
    ]
    graphics [
      x 3093.5
      y 3028.0
      w 30.0
      h 30.0
      fill "#FFFECC"
      outline "#000000"
      frameThickness 1.5
      gradient 0.0
      rounding 5.0
      type "oval"
    ]
    label "succinate"
    labelgraphics [
      alignment "left"
      anchor "c"
      color "#000000"
      fontName "Tahoma"
      fontSize 11
      fontStyle "plain"
      type "text"
    ]
    sbgn [
      role "SIMPLECHEMICAL"
    ]
    sbml [
      modelID "model_18"
      reversible "true"
      sbmlID "spec100loc5"
    ]
    src [
      fileName "Amino Acid Metabolism.Lysine biosynthesis.gml"
    ]
    url "http://pgrc-35.ipk-gatersleben.de/pls/htmldb_pgrc/f?p=112:10:::NO::P10_PATHWAY_OBJECT_ID:spec100loc5"
  ]
  node [
    id 228
    zlevel -1

    cluster [
      cluster "Amino Acid Metabolism.Lysine biosynthesis.gml"
    ]
    graphics [
      x 3103.5
      y 3278.0
      w 30.0
      h 30.0
      fill "#FFFECC"
      outline "#000000"
      frameThickness 1.5
      gradient -0.333
      rounding 5.0
      type "oval"
    ]
    label "CO2"
    labelgraphics [
      alignment "left"
      anchor "c"
      color "#000000"
      fontName "Tahoma"
      fontSize 11
      fontStyle "plain"
      type "text"
    ]
    sbgn [
      role "SIMPLECHEMICAL"
    ]
    sbml [
      modelID "model_18"
      reversible "true"
      sbmlID "spec106loc80"
    ]
    src [
      fileName "Amino Acid Metabolism.Lysine biosynthesis.gml"
    ]
    url "http://pgrc-35.ipk-gatersleben.de/pls/htmldb_pgrc/f?p=112:10:::NO::P10_PATHWAY_OBJECT_ID:spec106loc80"
  ]
  node [
    id 229
    zlevel -1

    cluster [
      cluster "Amino Acid Metabolism.Lysine biosynthesis.gml"
    ]
    graphics [
      x 3093.5
      y 2848.0
      w 30.0
      h 30.0
      fill "#FFFECC"
      outline "#000000"
      frameThickness 1.5
      gradient -0.333
      rounding 5.0
      type "oval"
    ]
    label "L-glutamate"
    labelgraphics [
      alignment "left"
      anchor "c"
      color "#000000"
      fontName "Tahoma"
      fontSize 11
      fontStyle "plain"
      type "text"
    ]
    sbgn [
      role "SIMPLECHEMICAL"
    ]
    sbml [
      modelID "model_18"
      reversible "true"
      sbmlID "spec167loc102"
    ]
    src [
      fileName "Amino Acid Metabolism.Lysine biosynthesis.gml"
    ]
    url "http://pgrc-35.ipk-gatersleben.de/pls/htmldb_pgrc/f?p=112:10:::NO::P10_PATHWAY_OBJECT_ID:spec167loc102"
  ]
  node [
    id 230
    zlevel -1

    cluster [
      cluster "Amino Acid Metabolism.Lysine biosynthesis.gml"
    ]
    graphics [
      x 3040.5
      y 2698.0
      w 30.0
      h 30.0
      fill "#FFFECC"
      outline "#000000"
      frameThickness 1.5
      gradient 0.0
      rounding 5.0
      type "oval"
    ]
    label "2,3,4,5-tetrahydrodipicolinate"
    labelgraphics [
      alignment "left"
      anchor "c"
      color "#000000"
      fontName "Tahoma"
      fontSize 11
      fontStyle "plain"
      type "text"
    ]
    sbgn [
      role "SIMPLECHEMICAL"
    ]
    sbml [
      modelID "model_18"
      reversible "true"
      sbmlID "spec278loc5"
    ]
    src [
      fileName "Amino Acid Metabolism.Lysine biosynthesis.gml"
    ]
    url "http://pgrc-35.ipk-gatersleben.de/pls/htmldb_pgrc/f?p=112:10:::NO::P10_PATHWAY_OBJECT_ID:spec278loc5"
  ]
  node [
    id 231
    zlevel -1

    cluster [
      cluster "Amino Acid Metabolism.Lysine biosynthesis.gml"
    ]
    graphics [
      x 3040.5
      y 3308.0
      w 30.0
      h 30.0
      fill "#FFFECC"
      outline "#000000"
      frameThickness 1.5
      gradient 0.0
      rounding 5.0
      type "oval"
    ]
    label "L-lysine"
    labelgraphics [
      alignment "left"
      anchor "c"
      color "#000000"
      fontName "Tahoma"
      fontSize 11
      fontStyle "plain"
      type "text"
    ]
    sbgn [
      role "SIMPLECHEMICAL"
    ]
    sbml [
      modelID "model_18"
      reversible "true"
      sbmlID "spec285loc80"
    ]
    src [
      fileName "Amino Acid Metabolism.Lysine biosynthesis.gml"
    ]
    url "http://pgrc-35.ipk-gatersleben.de/pls/htmldb_pgrc/f?p=112:10:::NO::P10_PATHWAY_OBJECT_ID:spec285loc80"
  ]
  node [
    id 232
    zlevel -1

    cluster [
      cluster "Amino Acid Metabolism.Lysine biosynthesis.gml"
    ]
    graphics [
      x 3040.5
      y 2518.0
      w 10.0
      h 10.0
      fill "#FFFECC"
      outline "#000000"
      frameThickness 1.5
      gradient 0.0
      rounding 0.0
      type "org.graffiti.plugins.views.defaults.RectangularNodeShape"
    ]
    sbgn [
      role "PROCESS"
    ]
    sbml [
      modelID "model_18"
      reversible "false"
      sbmlID "reaction_138_143_17"
    ]
    src [
      fileName "Amino Acid Metabolism.Lysine biosynthesis.gml"
    ]
    url "http://pgrc-35.ipk-gatersleben.de/pls/htmldb_pgrc/f?p=112:10:::NO::P10_PATHWAY_OBJECT_ID:reaction_138_143_17"
  ]
  node [
    id 233
    zlevel -1

    cluster [
      cluster "Amino Acid Metabolism.Lysine biosynthesis.gml"
    ]
    graphics [
      x 3040.5
      y 2638.0
      w 10.0
      h 10.0
      fill "#FFFECC"
      outline "#000000"
      frameThickness 1.5
      gradient 0.0
      rounding 0.0
      type "org.graffiti.plugins.views.defaults.RectangularNodeShape"
    ]
    sbgn [
      role "PROCESS"
    ]
    sbml [
      modelID "model_18"
      reversible "true"
      sbmlID "reaction_139_144_5"
    ]
    src [
      fileName "Amino Acid Metabolism.Lysine biosynthesis.gml"
    ]
    url "http://pgrc-35.ipk-gatersleben.de/pls/htmldb_pgrc/f?p=112:10:::NO::P10_PATHWAY_OBJECT_ID:reaction_139_144_5"
  ]
  node [
    id 234
    zlevel -1

    cluster [
      cluster "Amino Acid Metabolism.Lysine biosynthesis.gml"
    ]
    graphics [
      x 3040.5
      y 2758.0
      w 10.0
      h 10.0
      fill "#FFFECC"
      outline "#000000"
      frameThickness 1.5
      gradient 0.0
      rounding 0.0
      type "org.graffiti.plugins.views.defaults.RectangularNodeShape"
    ]
    sbgn [
      role "PROCESS"
    ]
    sbml [
      modelID "model_18"
      reversible "false"
      sbmlID "reaction_140_145_5"
    ]
    src [
      fileName "Amino Acid Metabolism.Lysine biosynthesis.gml"
    ]
    url "http://pgrc-35.ipk-gatersleben.de/pls/htmldb_pgrc/f?p=112:10:::NO::P10_PATHWAY_OBJECT_ID:reaction_140_145_5"
  ]
  node [
    id 235
    zlevel -1

    cluster [
      cluster "Amino Acid Metabolism.Lysine biosynthesis.gml"
    ]
    graphics [
      x 3040.5
      y 2878.0
      w 10.0
      h 10.0
      fill "#FFFECC"
      outline "#000000"
      frameThickness 1.5
      gradient 0.0
      rounding 0.0
      type "org.graffiti.plugins.views.defaults.RectangularNodeShape"
    ]
    sbgn [
      role "PROCESS"
    ]
    sbml [
      modelID "model_18"
      reversible "true"
      sbmlID "reaction_141_146_102"
    ]
    src [
      fileName "Amino Acid Metabolism.Lysine biosynthesis.gml"
    ]
    url "http://pgrc-35.ipk-gatersleben.de/pls/htmldb_pgrc/f?p=112:10:::NO::P10_PATHWAY_OBJECT_ID:reaction_141_146_102"
  ]
  node [
    id 236
    zlevel -1

    cluster [
      cluster "Amino Acid Metabolism.Lysine biosynthesis.gml"
    ]
    graphics [
      x 3040.5
      y 2998.0
      w 10.0
      h 10.0
      fill "#FFFECC"
      outline "#000000"
      frameThickness 1.5
      gradient 0.0
      rounding 0.0
      type "org.graffiti.plugins.views.defaults.RectangularNodeShape"
    ]
    sbgn [
      role "PROCESS"
    ]
    sbml [
      modelID "model_18"
      reversible "false"
      sbmlID "reaction_142_147_5"
    ]
    src [
      fileName "Amino Acid Metabolism.Lysine biosynthesis.gml"
    ]
    url "http://pgrc-35.ipk-gatersleben.de/pls/htmldb_pgrc/f?p=112:10:::NO::P10_PATHWAY_OBJECT_ID:reaction_142_147_5"
  ]
  node [
    id 237
    zlevel -1

    cluster [
      cluster "Amino Acid Metabolism.Lysine biosynthesis.gml"
    ]
    graphics [
      x 3040.5
      y 3128.0
      w 10.0
      h 10.0
      fill "#FFFECC"
      outline "#000000"
      frameThickness 1.5
      gradient 0.0
      rounding 0.0
      type "org.graffiti.plugins.views.defaults.RectangularNodeShape"
    ]
    sbgn [
      role "PROCESS"
    ]
    sbml [
      modelID "model_18"
      reversible "true"
      sbmlID "reaction_143_148_102"
    ]
    src [
      fileName "Amino Acid Metabolism.Lysine biosynthesis.gml"
    ]
    url "http://pgrc-35.ipk-gatersleben.de/pls/htmldb_pgrc/f?p=112:10:::NO::P10_PATHWAY_OBJECT_ID:reaction_143_148_102"
  ]
  node [
    id 238
    zlevel -1

    cluster [
      cluster "Amino Acid Metabolism.Lysine biosynthesis.gml"
    ]
    graphics [
      x 3040.5
      y 3248.0
      w 10.0
      h 10.0
      fill "#FFFECC"
      outline "#000000"
      frameThickness 1.5
      gradient 0.0
      rounding 0.0
      type "org.graffiti.plugins.views.defaults.RectangularNodeShape"
    ]
    sbgn [
      role "PROCESS"
    ]
    sbml [
      modelID "model_18"
      reversible "false"
      sbmlID "reaction_144_149_80"
    ]
    src [
      fileName "Amino Acid Metabolism.Lysine biosynthesis.gml"
    ]
    url "http://pgrc-35.ipk-gatersleben.de/pls/htmldb_pgrc/f?p=112:10:::NO::P10_PATHWAY_OBJECT_ID:reaction_144_149_80"
  ]
  node [
    id 239
    zlevel -1

    cluster [
      cluster "Amino Acid Metabolism.Lysine biosynthesis.gml"
    ]
    graphics [
      x 3040.5
      y 2578.0
      w 30.0
      h 30.0
      fill "#FFFECC"
      outline "#000000"
      frameThickness 1.5
      gradient 0.0
      rounding 5.0
      type "oval"
    ]
    label "2,3-dihydrodipicolinate"
    labelgraphics [
      alignment "left"
      anchor "c"
      color "#000000"
      fontName "Tahoma"
      fontSize 11
      fontStyle "plain"
      type "text"
    ]
    sbgn [
      role "SIMPLECHEMICAL"
    ]
    sbml [
      modelID "model_18"
      reversible "true"
      sbmlID "spec277loc17"
    ]
    src [
      fileName "Amino Acid Metabolism.Lysine biosynthesis.gml"
    ]
    url "http://pgrc-35.ipk-gatersleben.de/pls/htmldb_pgrc/f?p=112:10:::NO::P10_PATHWAY_OBJECT_ID:spec277loc17"
  ]
  node [
    id 240
    zlevel -1

    cluster [
      cluster "Amino Acid Metabolism.Lysine biosynthesis.gml"
    ]
    graphics [
      x 3040.5
      y 2818.0
      w 30.0
      h 30.0
      fill "#FFFECC"
      outline "#000000"
      frameThickness 1.5
      gradient 0.0
      rounding 5.0
      type "oval"
    ]
    label "N-succinyl-2-amino-6-oxoheptanedioate"
    labelgraphics [
      alignment "left"
      anchor "c"
      color "#000000"
      fontName "Tahoma"
      fontSize 11
      fontStyle "plain"
      type "text"
    ]
    sbgn [
      role "SIMPLECHEMICAL"
    ]
    sbml [
      modelID "model_18"
      reversible "true"
      sbmlID "spec280loc5"
    ]
    src [
      fileName "Amino Acid Metabolism.Lysine biosynthesis.gml"
    ]
    url "http://pgrc-35.ipk-gatersleben.de/pls/htmldb_pgrc/f?p=112:10:::NO::P10_PATHWAY_OBJECT_ID:spec280loc5"
  ]
  node [
    id 241
    zlevel -1

    cluster [
      cluster "Amino Acid Metabolism.Lysine biosynthesis.gml"
    ]
    graphics [
      x 3040.5
      y 2938.0
      w 30.0
      h 30.0
      fill "#FFFECC"
      outline "#000000"
      frameThickness 1.5
      gradient 0.0
      rounding 5.0
      type "oval"
    ]
    label "N-succinyl-2,6-diaminoheptanedioate"
    labelgraphics [
      alignment "left"
      anchor "c"
      color "#000000"
      fontName "Tahoma"
      fontSize 11
      fontStyle "plain"
      type "text"
    ]
    sbgn [
      role "SIMPLECHEMICAL"
    ]
    sbml [
      modelID "model_18"
      reversible "true"
      sbmlID "spec281loc5"
    ]
    src [
      fileName "Amino Acid Metabolism.Lysine biosynthesis.gml"
    ]
    url "http://pgrc-35.ipk-gatersleben.de/pls/htmldb_pgrc/f?p=112:10:::NO::P10_PATHWAY_OBJECT_ID:spec281loc5"
  ]
  node [
    id 242
    zlevel -1

    cluster [
      cluster "Amino Acid Metabolism.Lysine biosynthesis.gml"
    ]
    graphics [
      x 3040.5
      y 3063.0
      w 30.0
      h 30.0
      fill "#FFFECC"
      outline "#000000"
      frameThickness 1.5
      gradient 0.0
      rounding 5.0
      type "oval"
    ]
    label "2,6-diaminoheptanedioate"
    labelgraphics [
      alignment "left"
      anchor "c"
      color "#000000"
      fontName "Tahoma"
      fontSize 11
      fontStyle "plain"
      type "text"
    ]
    sbgn [
      role "SIMPLECHEMICAL"
    ]
    sbml [
      modelID "model_18"
      reversible "true"
      sbmlID "spec283loc102"
    ]
    src [
      fileName "Amino Acid Metabolism.Lysine biosynthesis.gml"
    ]
    url "http://pgrc-35.ipk-gatersleben.de/pls/htmldb_pgrc/f?p=112:10:::NO::P10_PATHWAY_OBJECT_ID:spec283loc102"
  ]
  node [
    id 243
    zlevel -1

    cluster [
      cluster "Amino Acid Metabolism.Lysine biosynthesis.gml"
    ]
    graphics [
      x 3040.5
      y 3188.0
      w 30.0
      h 30.0
      fill "#FFFECC"
      outline "#000000"
      frameThickness 1.5
      gradient 0.0
      rounding 5.0
      type "oval"
    ]
    label "meso-diaminoheptanedioate"
    labelgraphics [
      alignment "left"
      anchor "c"
      color "#000000"
      fontName "Tahoma"
      fontSize 11
      fontStyle "plain"
      type "text"
    ]
    sbgn [
      role "SIMPLECHEMICAL"
    ]
    sbml [
      modelID "model_18"
      reversible "true"
      sbmlID "spec284loc102"
    ]
    src [
      fileName "Amino Acid Metabolism.Lysine biosynthesis.gml"
    ]
    url "http://pgrc-35.ipk-gatersleben.de/pls/htmldb_pgrc/f?p=112:10:::NO::P10_PATHWAY_OBJECT_ID:spec284loc102"
  ]
  node [
    id 244
    zlevel -1

    cluster [
      cluster "Amino Acid Metabolism.Lysine biosynthesis.gml"
    ]
    graphics [
      x 2978.5
      y 2518.0
      w 54.0
      h 30.0
      fill "#FFFECC"
      outline "#000000"
      frameThickness 1.5
      gradient 0.0
      rounding 10.0
      type "rectangle"
    ]
    label "dihydrodipicolinate synthase"
    labelgraphics [
      alignment "left"
      anchor "c"
      color "#000000"
      fontName "Tahoma"
      fontSize 11
      fontStyle "plain"
      type "text"
    ]
    sbgn [
      role "MACROMOLECULE"
    ]
    sbml [
      modelID "model_18"
      reversible "false"
      sbmlID "reaction_138_143_17"
    ]
    src [
      fileName "Amino Acid Metabolism.Lysine biosynthesis.gml"
    ]
    url "http://pgrc-35.ipk-gatersleben.de/pls/htmldb_pgrc/f?p=112:10:::NO::P10_PATHWAY_OBJECT_ID:reaction_138_143_17"
  ]
  node [
    id 245
    zlevel -1

    cluster [
      cluster "Amino Acid Metabolism.Lysine biosynthesis.gml"
    ]
    graphics [
      x 2978.5
      y 2638.0
      w 54.0
      h 30.0
      fill "#FFFECC"
      outline "#000000"
      frameThickness 1.5
      gradient 0.0
      rounding 10.0
      type "rectangle"
    ]
    label "dihydrodipicolinate reductase"
    labelgraphics [
      alignment "left"
      anchor "c"
      color "#000000"
      fontName "Tahoma"
      fontSize 11
      fontStyle "plain"
      type "text"
    ]
    sbgn [
      role "MACROMOLECULE"
    ]
    sbml [
      modelID "model_18"
      reversible "true"
      sbmlID "reaction_139_144_5"
    ]
    src [
      fileName "Amino Acid Metabolism.Lysine biosynthesis.gml"
    ]
    url "http://pgrc-35.ipk-gatersleben.de/pls/htmldb_pgrc/f?p=112:10:::NO::P10_PATHWAY_OBJECT_ID:reaction_139_144_5"
  ]
  node [
    id 246
    zlevel -1

    cluster [
      cluster "Amino Acid Metabolism.Lysine biosynthesis.gml"
    ]
    graphics [
      x 2978.5
      y 2758.0
      w 54.0
      h 30.0
      fill "#FFFECC"
      outline "#000000"
      frameThickness 1.5
      gradient 0.0
      rounding 10.0
      type "rectangle"
    ]
    label "<html><center>2,3,4,5-tetrahydropyridine-<br>2,6-dicarboxylate N-succinyltransferase"
    labelgraphics [
      alignment "left"
      anchor "c"
      color "#000000"
      fontName "Tahoma"
      fontSize 11
      fontStyle "plain"
      type "text"
    ]
    sbgn [
      role "MACROMOLECULE"
    ]
    sbml [
      modelID "model_18"
      reversible "false"
      sbmlID "reaction_140_145_5"
    ]
    src [
      fileName "Amino Acid Metabolism.Lysine biosynthesis.gml"
    ]
    url "http://pgrc-35.ipk-gatersleben.de/pls/htmldb_pgrc/f?p=112:10:::NO::P10_PATHWAY_OBJECT_ID:reaction_140_145_5"
  ]
  node [
    id 247
    zlevel -1

    cluster [
      cluster "Amino Acid Metabolism.Lysine biosynthesis.gml"
    ]
    graphics [
      x 2978.5
      y 2878.0
      w 54.0
      h 30.0
      fill "#FFFECC"
      outline "#000000"
      frameThickness 1.5
      gradient 0.0
      rounding 10.0
      type "rectangle"
    ]
    label "succinyldiaminopimelate transaminase"
    labelgraphics [
      alignment "left"
      anchor "c"
      color "#000000"
      fontName "Tahoma"
      fontSize 11
      fontStyle "plain"
      type "text"
    ]
    sbgn [
      role "MACROMOLECULE"
    ]
    sbml [
      modelID "model_18"
      reversible "true"
      sbmlID "reaction_141_146_102"
    ]
    src [
      fileName "Amino Acid Metabolism.Lysine biosynthesis.gml"
    ]
    url "http://pgrc-35.ipk-gatersleben.de/pls/htmldb_pgrc/f?p=112:10:::NO::P10_PATHWAY_OBJECT_ID:reaction_141_146_102"
  ]
  node [
    id 248
    zlevel -1

    cluster [
      cluster "Amino Acid Metabolism.Lysine biosynthesis.gml"
    ]
    graphics [
      x 2978.5
      y 2998.0
      w 54.0
      h 30.0
      fill "#FFFECC"
      outline "#000000"
      frameThickness 1.5
      gradient 0.0
      rounding 10.0
      type "rectangle"
    ]
    label "succinyl-diaminopimelate desuccinylase"
    labelgraphics [
      alignment "left"
      anchor "c"
      color "#000000"
      fontName "Tahoma"
      fontSize 11
      fontStyle "plain"
      type "text"
    ]
    sbgn [
      role "MACROMOLECULE"
    ]
    sbml [
      modelID "model_18"
      reversible "false"
      sbmlID "reaction_142_147_5"
    ]
    src [
      fileName "Amino Acid Metabolism.Lysine biosynthesis.gml"
    ]
    url "http://pgrc-35.ipk-gatersleben.de/pls/htmldb_pgrc/f?p=112:10:::NO::P10_PATHWAY_OBJECT_ID:reaction_142_147_5"
  ]
  node [
    id 249
    zlevel -1

    cluster [
      cluster "Amino Acid Metabolism.Lysine biosynthesis.gml"
    ]
    graphics [
      x 2978.5
      y 3128.0
      w 54.0
      h 30.0
      fill "#FFFECC"
      outline "#000000"
      frameThickness 1.5
      gradient 0.0
      rounding 10.0
      type "rectangle"
    ]
    label "Diaminopimelate epimerase"
    labelgraphics [
      alignment "left"
      anchor "c"
      color "#000000"
      fontName "Tahoma"
      fontSize 11
      fontStyle "plain"
      type "text"
    ]
    sbgn [
      role "MACROMOLECULE"
    ]
    sbml [
      modelID "model_18"
      reversible "true"
      sbmlID "reaction_143_148_102"
    ]
    src [
      fileName "Amino Acid Metabolism.Lysine biosynthesis.gml"
    ]
    url "http://pgrc-35.ipk-gatersleben.de/pls/htmldb_pgrc/f?p=112:10:::NO::P10_PATHWAY_OBJECT_ID:reaction_143_148_102"
  ]
  node [
    id 250
    zlevel -1

    cluster [
      cluster "Amino Acid Metabolism.Lysine biosynthesis.gml"
    ]
    graphics [
      x 2978.5
      y 3248.0
      w 54.0
      h 30.0
      fill "#FFFECC"
      outline "#000000"
      frameThickness 1.5
      gradient 0.0
      rounding 10.0
      type "rectangle"
    ]
    label "Diaminopimelate decarboxylase"
    labelgraphics [
      alignment "left"
      anchor "c"
      color "#000000"
      fontName "Tahoma"
      fontSize 11
      fontStyle "plain"
      type "text"
    ]
    sbgn [
      role "MACROMOLECULE"
    ]
    sbml [
      modelID "model_18"
      reversible "false"
      sbmlID "reaction_144_149_80"
    ]
    src [
      fileName "Amino Acid Metabolism.Lysine biosynthesis.gml"
    ]
    url "http://pgrc-35.ipk-gatersleben.de/pls/htmldb_pgrc/f?p=112:10:::NO::P10_PATHWAY_OBJECT_ID:reaction_144_149_80"
  ]
  node [
    id 251
    zlevel -1

    cluster [
      cluster "Carbohydrate Metabolism.Ascorbate biosynthesis.gml"
    ]
    graphics [
      x 1026.7222222222226
      y 1470.0
      w 30.0
      h 30.0
      fill "#CCFFE2"
      outline "#000000"
      frameThickness 1.5
      gradient -0.3333333333333333
      rounding 5.0
      type "oval"
    ]
    label "P"
    labelgraphics [
      alignment "left"
      anchor "c"
      color "#000000"
      fontName "Tahoma"
      fontSize 11
      fontStyle "plain"
      type "text"
    ]
    sbgn [
      role "SIMPLECHEMICAL"
    ]
    sbml [
      modelID "model_24"
      reversible "true"
      sbmlID "spec14loc5"
    ]
    src [
      fileName "Carbohydrate Metabolism.Ascorbate biosynthesis.gml"
    ]
    url "http://pgrc-35.ipk-gatersleben.de/pls/htmldb_pgrc/f?p=112:10:::NO::P10_PATHWAY_OBJECT_ID:spec14loc5"
  ]
  node [
    id 252
    zlevel -1

    cluster [
      cluster "Carbohydrate Metabolism.Ascorbate biosynthesis.gml"
    ]
    graphics [
      x 1026.7222222222226
      y 1295.0
      w 30.0
      h 30.0
      fill "#CCFFE2"
      outline "#000000"
      frameThickness 1.5
      gradient -0.333
      rounding 5.0
      type "oval"
    ]
    label "PP"
    labelgraphics [
      alignment "left"
      anchor "c"
      color "#000000"
      fontName "Tahoma"
      fontSize 11
      fontStyle "plain"
      type "text"
    ]
    sbgn [
      role "SIMPLECHEMICAL"
    ]
    sbml [
      modelID "model_24"
      reversible "true"
      sbmlID "spec20loc91"
    ]
    src [
      fileName "Carbohydrate Metabolism.Ascorbate biosynthesis.gml"
    ]
    url "http://pgrc-35.ipk-gatersleben.de/pls/htmldb_pgrc/f?p=112:10:::NO::P10_PATHWAY_OBJECT_ID:spec20loc91"
  ]
  node [
    id 253
    zlevel -1

    cluster [
      cluster "Carbohydrate Metabolism.Ascorbate biosynthesis.gml"
    ]
    graphics [
      x 1026.7222222222226
      y 1715.0
      w 30.0
      h 30.0
      fill "#CCFFE2"
      outline "#000000"
      frameThickness 1.5
      gradient -0.333
      rounding 5.0
      type "oval"
    ]
    label "NAD+"
    labelgraphics [
      alignment "left"
      anchor "c"
      color "#000000"
      fontName "Tahoma"
      fontSize 11
      fontStyle "plain"
      type "text"
    ]
    sbgn [
      role "SIMPLECHEMICAL"
    ]
    sbml [
      modelID "model_24"
      reversible "true"
      sbmlID "spec30loc5"
    ]
    src [
      fileName "Carbohydrate Metabolism.Ascorbate biosynthesis.gml"
    ]
    url "http://pgrc-35.ipk-gatersleben.de/pls/htmldb_pgrc/f?p=112:10:::NO::P10_PATHWAY_OBJECT_ID:spec30loc5"
  ]
  node [
    id 254
    zlevel -1

    cluster [
      cluster "Carbohydrate Metabolism.Ascorbate biosynthesis.gml"
    ]
    graphics [
      x 1026.7222222222226
      y 1775.0
      w 30.0
      h 30.0
      fill "#CCFFE2"
      outline "#000000"
      frameThickness 1.5
      gradient -0.333
      rounding 5.0
      type "oval"
    ]
    label "NADH"
    labelgraphics [
      alignment "left"
      anchor "c"
      color "#000000"
      fontName "Tahoma"
      fontSize 11
      fontStyle "plain"
      type "text"
    ]
    sbgn [
      role "SIMPLECHEMICAL"
    ]
    sbml [
      modelID "model_24"
      reversible "true"
      sbmlID "spec31loc5"
    ]
    src [
      fileName "Carbohydrate Metabolism.Ascorbate biosynthesis.gml"
    ]
    url "http://pgrc-35.ipk-gatersleben.de/pls/htmldb_pgrc/f?p=112:10:::NO::P10_PATHWAY_OBJECT_ID:spec31loc5"
  ]
  node [
    id 255
    zlevel -1

    cluster [
      cluster "Carbohydrate Metabolism.Ascorbate biosynthesis.gml"
    ]
    graphics [
      x 1026.7222222222226
      y 1235.0
      w 30.0
      h 30.0
      fill "#CCFFE2"
      outline "#000000"
      frameThickness 1.5
      gradient 0.0
      rounding 5.0
      type "oval"
    ]
    label "GTP"
    labelgraphics [
      alignment "left"
      anchor "c"
      color "#000000"
      fontName "Tahoma"
      fontSize 11
      fontStyle "plain"
      type "text"
    ]
    sbgn [
      role "SIMPLECHEMICAL"
    ]
    sbml [
      modelID "model_24"
      reversible "true"
      sbmlID "spec424loc91"
    ]
    src [
      fileName "Carbohydrate Metabolism.Ascorbate biosynthesis.gml"
    ]
    url "http://pgrc-35.ipk-gatersleben.de/pls/htmldb_pgrc/f?p=112:10:::NO::P10_PATHWAY_OBJECT_ID:spec424loc91"
  ]
  node [
    id 256
    zlevel -1

    cluster [
      cluster "Carbohydrate Metabolism.Ascorbate biosynthesis.gml"
    ]
    graphics [
      x 1026.7222222222226
      y 1535.0
      w 30.0
      h 30.0
      fill "#CCFFE2"
      outline "#000000"
      frameThickness 1.5
      gradient -0.333
      rounding 5.0
      type "oval"
    ]
    label "GDP"
    labelgraphics [
      alignment "left"
      anchor "c"
      color "#000000"
      fontName "Tahoma"
      fontSize 11
      fontStyle "plain"
      type "text"
    ]
    sbgn [
      role "SIMPLECHEMICAL"
    ]
    sbml [
      modelID "model_24"
      reversible "true"
      sbmlID "spec425loc5"
    ]
    src [
      fileName "Carbohydrate Metabolism.Ascorbate biosynthesis.gml"
    ]
    url "http://pgrc-35.ipk-gatersleben.de/pls/htmldb_pgrc/f?p=112:10:::NO::P10_PATHWAY_OBJECT_ID:spec425loc5"
  ]
  node [
    id 257
    zlevel -1

    cluster [
      cluster "Carbohydrate Metabolism.Ascorbate biosynthesis.gml"
    ]
    graphics [
      x 966.5
      y 1205.0
      w 30.0
      h 30.0
      fill "#CCFFE2"
      outline "#000000"
      frameThickness 1.5
      gradient 0.0
      rounding 5.0
      type "oval"
    ]
    label "alpha-D-Mannose 1-phosphate "
    labelgraphics [
      alignment "left"
      anchor "c"
      color "#000000"
      fontName "Tahoma"
      fontSize 11
      fontStyle "plain"
      type "text"
    ]
    sbgn [
      role "SIMPLECHEMICAL"
    ]
    sbml [
      modelID "model_24"
      reversible "true"
      sbmlID "spec444loc91"
    ]
    src [
      fileName "Carbohydrate Metabolism.Ascorbate biosynthesis.gml"
    ]
    url "http://pgrc-35.ipk-gatersleben.de/pls/htmldb_pgrc/f?p=112:10:::NO::P10_PATHWAY_OBJECT_ID:spec444loc91"
  ]
  node [
    id 258
    zlevel -1

    cluster [
      cluster "Carbohydrate Metabolism.Ascorbate biosynthesis.gml"
    ]
    graphics [
      x 966.5
      y 1325.0
      w 30.0
      h 30.0
      fill "#CCFFE2"
      outline "#000000"
      frameThickness 1.5
      gradient 0.0
      rounding 5.0
      type "oval"
    ]
    label "GDP-mannose"
    labelgraphics [
      alignment "left"
      anchor "c"
      color "#000000"
      fontName "Tahoma"
      fontSize 11
      fontStyle "plain"
      type "text"
    ]
    sbgn [
      role "SIMPLECHEMICAL"
    ]
    sbml [
      modelID "model_24"
      reversible "true"
      sbmlID "spec446loc91"
    ]
    src [
      fileName "Carbohydrate Metabolism.Ascorbate biosynthesis.gml"
    ]
    url "http://pgrc-35.ipk-gatersleben.de/pls/htmldb_pgrc/f?p=112:10:::NO::P10_PATHWAY_OBJECT_ID:spec446loc91"
  ]
  node [
    id 259
    zlevel -1

    cluster [
      cluster "Carbohydrate Metabolism.Ascorbate biosynthesis.gml"
    ]
    graphics [
      x 966.5
      y 1565.0
      w 30.0
      h 30.0
      fill "#CCFFE2"
      outline "#000000"
      frameThickness 1.5
      gradient 0.0
      rounding 5.0
      type "oval"
    ]
    label " alpha-D-Galactose 1-phosphate"
    labelgraphics [
      alignment "left"
      anchor "c"
      color "#000000"
      fontName "Tahoma"
      fontSize 11
      fontStyle "plain"
      type "text"
    ]
    sbgn [
      role "SIMPLECHEMICAL"
    ]
    sbml [
      modelID "model_24"
      reversible "true"
      sbmlID "spec450loc5"
    ]
    src [
      fileName "Carbohydrate Metabolism.Ascorbate biosynthesis.gml"
    ]
    url "http://pgrc-35.ipk-gatersleben.de/pls/htmldb_pgrc/f?p=112:10:::NO::P10_PATHWAY_OBJECT_ID:spec450loc5"
  ]
  node [
    id 260
    zlevel -1

    cluster [
      cluster "Carbohydrate Metabolism.Ascorbate biosynthesis.gml"
    ]
    graphics [
      x 966.5
      y 1685.0
      w 30.0
      h 30.0
      fill "#CCFFE2"
      outline "#000000"
      frameThickness 1.5
      gradient -0.333
      rounding 5.0
      type "oval"
    ]
    label "alpha-D-galactose"
    labelgraphics [
      alignment "left"
      anchor "c"
      color "#000000"
      fontName "Tahoma"
      fontSize 11
      fontStyle "plain"
      type "text"
    ]
    sbgn [
      role "SIMPLECHEMICAL"
    ]
    sbml [
      modelID "model_24"
      reversible "true"
      sbmlID "spec452loc5"
    ]
    src [
      fileName "Carbohydrate Metabolism.Ascorbate biosynthesis.gml"
    ]
    url "http://pgrc-35.ipk-gatersleben.de/pls/htmldb_pgrc/f?p=112:10:::NO::P10_PATHWAY_OBJECT_ID:spec452loc5"
  ]
  node [
    id 261
    zlevel -1

    cluster [
      cluster "Carbohydrate Metabolism.Ascorbate biosynthesis.gml"
    ]
    graphics [
      x 966.5
      y 1805.0
      w 30.0
      h 30.0
      fill "#CCFFE2"
      outline "#000000"
      frameThickness 1.5
      gradient 0.0
      rounding 5.0
      type "oval"
    ]
    label "L-galactono-1,4-lactone"
    labelgraphics [
      alignment "left"
      anchor "c"
      color "#000000"
      fontName "Tahoma"
      fontSize 11
      fontStyle "plain"
      type "text"
    ]
    sbgn [
      role "SIMPLECHEMICAL"
    ]
    sbml [
      modelID "model_24"
      reversible "true"
      sbmlID "spec454loc5"
    ]
    src [
      fileName "Carbohydrate Metabolism.Ascorbate biosynthesis.gml"
    ]
    url "http://pgrc-35.ipk-gatersleben.de/pls/htmldb_pgrc/f?p=112:10:::NO::P10_PATHWAY_OBJECT_ID:spec454loc5"
  ]
  node [
    id 262
    zlevel -1

    cluster [
      cluster "Carbohydrate Metabolism.Ascorbate biosynthesis.gml"
    ]
    graphics [
      x 1026.7222222222226
      y 1839.0
      w 30.0
      h 30.0
      fill "#CCFFE2"
      outline "#000000"
      frameThickness 1.5
      gradient 0.0
      rounding 5.0
      type "oval"
    ]
    label "ferricytochrome c"
    labelgraphics [
      alignment "left"
      anchor "c"
      color "#000000"
      fontName "Tahoma"
      fontSize 11
      fontStyle "plain"
      type "text"
    ]
    sbgn [
      role "SIMPLECHEMICAL"
    ]
    sbml [
      modelID "model_24"
      reversible "true"
      sbmlID "spec456loc5"
    ]
    src [
      fileName "Carbohydrate Metabolism.Ascorbate biosynthesis.gml"
    ]
    url "http://pgrc-35.ipk-gatersleben.de/pls/htmldb_pgrc/f?p=112:10:::NO::P10_PATHWAY_OBJECT_ID:spec456loc5"
  ]
  node [
    id 263
    zlevel -1

    cluster [
      cluster "Carbohydrate Metabolism.Ascorbate biosynthesis.gml"
    ]
    graphics [
      x 1026.7222222222226
      y 1895.0
      w 30.0
      h 30.0
      fill "#CCFFE2"
      outline "#000000"
      frameThickness 1.5
      gradient 0.0
      rounding 5.0
      type "oval"
    ]
    label "ferrocytochrome c"
    labelgraphics [
      alignment "left"
      anchor "c"
      color "#000000"
      fontName "Tahoma"
      fontSize 11
      fontStyle "plain"
      type "text"
    ]
    sbgn [
      role "SIMPLECHEMICAL"
    ]
    sbml [
      modelID "model_24"
      reversible "true"
      sbmlID "spec457loc5"
    ]
    src [
      fileName "Carbohydrate Metabolism.Ascorbate biosynthesis.gml"
    ]
    url "http://pgrc-35.ipk-gatersleben.de/pls/htmldb_pgrc/f?p=112:10:::NO::P10_PATHWAY_OBJECT_ID:spec457loc5"
  ]
  node [
    id 264
    zlevel -1

    cluster [
      cluster "Carbohydrate Metabolism.Ascorbate biosynthesis.gml"
    ]
    graphics [
      x 966.5
      y 1925.0
      w 30.0
      h 30.0
      fill "#CCFFE2"
      outline "#000000"
      frameThickness 1.5
      gradient -0.3333333333333333
      rounding 5.0
      type "oval"
    ]
    label "L-ascorbate"
    labelgraphics [
      alignment "left"
      anchor "c"
      color "#000000"
      fontName "Tahoma"
      fontSize 11
      fontStyle "plain"
      type "text"
    ]
    sbgn [
      role "SIMPLECHEMICAL"
    ]
    sbml [
      modelID "model_24"
      reversible "true"
      sbmlID "spec458loc5"
    ]
    src [
      fileName "Carbohydrate Metabolism.Ascorbate biosynthesis.gml"
    ]
    url "http://pgrc-35.ipk-gatersleben.de/pls/htmldb_pgrc/f?p=112:10:::NO::P10_PATHWAY_OBJECT_ID:spec458loc5"
  ]
  node [
    id 265
    zlevel -1

    cluster [
      cluster "Carbohydrate Metabolism.Ascorbate biosynthesis.gml"
    ]
    graphics [
      x 966.5
      y 1025.0
      w 10.0
      h 10.0
      fill "#CCFFE2"
      outline "#000000"
      frameThickness 1.5
      gradient 0.0
      rounding 0.0
      type "org.graffiti.plugins.views.defaults.RectangularNodeShape"
    ]
    sbgn [
      role "PROCESS"
    ]
    sbml [
      modelID "model_24"
      reversible "true"
      sbmlID "reaction_226_235_104"
    ]
    src [
      fileName "Carbohydrate Metabolism.Ascorbate biosynthesis.gml"
    ]
    url "http://pgrc-35.ipk-gatersleben.de/pls/htmldb_pgrc/f?p=112:10:::NO::P10_PATHWAY_OBJECT_ID:reaction_226_235_104"
  ]
  node [
    id 266
    zlevel -1

    cluster [
      cluster "Carbohydrate Metabolism.Ascorbate biosynthesis.gml"
    ]
    graphics [
      x 966.5
      y 1145.0
      w 10.0
      h 10.0
      fill "#CCFFE2"
      outline "#000000"
      frameThickness 1.5
      gradient 0.0
      rounding 0.0
      type "org.graffiti.plugins.views.defaults.RectangularNodeShape"
    ]
    sbgn [
      role "PROCESS"
    ]
    sbml [
      modelID "model_24"
      reversible "true"
      sbmlID "reaction_227_236_91"
    ]
    src [
      fileName "Carbohydrate Metabolism.Ascorbate biosynthesis.gml"
    ]
    url "http://pgrc-35.ipk-gatersleben.de/pls/htmldb_pgrc/f?p=112:10:::NO::P10_PATHWAY_OBJECT_ID:reaction_227_236_91"
  ]
  node [
    id 267
    zlevel -1

    cluster [
      cluster "Carbohydrate Metabolism.Ascorbate biosynthesis.gml"
    ]
    graphics [
      x 966.5
      y 1265.0
      w 10.0
      h 10.0
      fill "#CCFFE2"
      outline "#000000"
      frameThickness 1.5
      gradient 0.0
      rounding 0.0
      type "org.graffiti.plugins.views.defaults.RectangularNodeShape"
    ]
    sbgn [
      role "PROCESS"
    ]
    sbml [
      modelID "model_24"
      reversible "true"
      sbmlID "reaction_228_237_91"
    ]
    src [
      fileName "Carbohydrate Metabolism.Ascorbate biosynthesis.gml"
    ]
    url "http://pgrc-35.ipk-gatersleben.de/pls/htmldb_pgrc/f?p=112:10:::NO::P10_PATHWAY_OBJECT_ID:reaction_228_237_91"
  ]
  node [
    id 268
    zlevel -1

    cluster [
      cluster "Carbohydrate Metabolism.Ascorbate biosynthesis.gml"
    ]
    graphics [
      x 966.5
      y 1385.0
      w 10.0
      h 10.0
      fill "#CCFFE2"
      outline "#000000"
      frameThickness 1.5
      gradient 0.0
      rounding 0.0
      type "org.graffiti.plugins.views.defaults.RectangularNodeShape"
    ]
    sbgn [
      role "PROCESS"
    ]
    sbml [
      modelID "model_24"
      reversible "true"
      sbmlID "reaction_229_238_91"
    ]
    src [
      fileName "Carbohydrate Metabolism.Ascorbate biosynthesis.gml"
    ]
    url "http://pgrc-35.ipk-gatersleben.de/pls/htmldb_pgrc/f?p=112:10:::NO::P10_PATHWAY_OBJECT_ID:reaction_229_238_91"
  ]
  node [
    id 269
    zlevel -1

    cluster [
      cluster "Carbohydrate Metabolism.Ascorbate biosynthesis.gml"
    ]
    graphics [
      x 966.5
      y 1505.0
      w 10.0
      h 10.0
      fill "#CCFFE2"
      outline "#000000"
      frameThickness 1.5
      gradient 0.0
      rounding 0.0
      type "org.graffiti.plugins.views.defaults.RectangularNodeShape"
    ]
    sbgn [
      role "PROCESS"
    ]
    sbml [
      modelID "model_24"
      reversible "true"
      sbmlID "reaction_230_239_5"
    ]
    src [
      fileName "Carbohydrate Metabolism.Ascorbate biosynthesis.gml"
    ]
    url "http://pgrc-35.ipk-gatersleben.de/pls/htmldb_pgrc/f?p=112:10:::NO::P10_PATHWAY_OBJECT_ID:reaction_230_239_5"
  ]
  node [
    id 270
    zlevel -1

    cluster [
      cluster "Carbohydrate Metabolism.Ascorbate biosynthesis.gml"
    ]
    graphics [
      x 966.5
      y 1745.0
      w 10.0
      h 10.0
      fill "#CCFFE2"
      outline "#000000"
      frameThickness 1.5
      gradient 0.0
      rounding 0.0
      type "org.graffiti.plugins.views.defaults.RectangularNodeShape"
    ]
    sbgn [
      role "PROCESS"
    ]
    sbml [
      modelID "model_24"
      reversible "true"
      sbmlID "reaction_232_241_5"
    ]
    src [
      fileName "Carbohydrate Metabolism.Ascorbate biosynthesis.gml"
    ]
    url "http://pgrc-35.ipk-gatersleben.de/pls/htmldb_pgrc/f?p=112:10:::NO::P10_PATHWAY_OBJECT_ID:reaction_232_241_5"
  ]
  node [
    id 271
    zlevel -1

    cluster [
      cluster "Carbohydrate Metabolism.Ascorbate biosynthesis.gml"
    ]
    graphics [
      x 966.5
      y 1865.0
      w 10.0
      h 10.0
      fill "#CCFFE2"
      outline "#000000"
      frameThickness 1.5
      gradient 0.0
      rounding 0.0
      type "org.graffiti.plugins.views.defaults.RectangularNodeShape"
    ]
    sbgn [
      role "PROCESS"
    ]
    sbml [
      modelID "model_24"
      reversible "false"
      sbmlID "reaction_534_242_5"
    ]
    src [
      fileName "Carbohydrate Metabolism.Ascorbate biosynthesis.gml"
    ]
    url "http://pgrc-35.ipk-gatersleben.de/pls/htmldb_pgrc/f?p=112:10:::NO::P10_PATHWAY_OBJECT_ID:reaction_534_242_5"
  ]
  node [
    id 272
    zlevel -1

    cluster [
      cluster "Carbohydrate Metabolism.Ascorbate biosynthesis.gml"
    ]
    graphics [
      x 1026.7222222222226
      y 1665.0
      w 30.0
      h 30.0
      fill "#CCFFE2"
      outline "#000000"
      frameThickness 1.5
      gradient -0.3333333333333333
      rounding 5.0
      type "oval"
    ]
    label "P"
    labelgraphics [
      alignment "left"
      anchor "c"
      color "#000000"
      fontName "Tahoma"
      fontSize 11
      fontStyle "plain"
      type "text"
    ]
    sbgn [
      role "SIMPLECHEMICAL"
    ]
    sbml [
      modelID "model_24"
      reversible "true"
      sbmlID "spec14loc5"
    ]
    src [
      fileName "Carbohydrate Metabolism.Ascorbate biosynthesis.gml"
    ]
    url "http://pgrc-35.ipk-gatersleben.de/pls/htmldb_pgrc/f?p=112:10:::NO::P10_PATHWAY_OBJECT_ID:spec14loc5"
  ]
  node [
    id 273
    zlevel -1

    cluster [
      cluster "Carbohydrate Metabolism.Ascorbate biosynthesis.gml"
    ]
    graphics [
      x 966.5
      y 1625.0
      w 10.0
      h 10.0
      fill "#CCFFE2"
      outline "#000000"
      frameThickness 1.5
      gradient 0.0
      rounding 0.0
      type "org.graffiti.plugins.views.defaults.RectangularNodeShape"
    ]
    sbgn [
      role "PROCESS"
    ]
    sbml [
      modelID "model_24"
      reversible "true"
      sbmlID "reaction_231_240_5"
    ]
    src [
      fileName "Carbohydrate Metabolism.Ascorbate biosynthesis.gml"
    ]
    url "http://pgrc-35.ipk-gatersleben.de/pls/htmldb_pgrc/f?p=112:10:::NO::P10_PATHWAY_OBJECT_ID:reaction_231_240_5"
  ]
  node [
    id 274
    zlevel -1

    cluster [
      cluster "Carbohydrate Metabolism.Ascorbate biosynthesis.gml"
    ]
    graphics [
      x 966.5
      y 1445.0
      w 30.0
      h 30.0
      fill "#CCFFE2"
      outline "#000000"
      frameThickness 1.5
      gradient 0.0
      rounding 5.0
      type "oval"
    ]
    label "GDP-galactose"
    labelgraphics [
      alignment "left"
      anchor "c"
      color "#000000"
      fontName "Tahoma"
      fontSize 11
      fontStyle "plain"
      type "text"
    ]
    sbgn [
      role "SIMPLECHEMICAL"
    ]
    sbml [
      modelID "model_24"
      reversible "true"
      sbmlID "spec448loc5"
    ]
    src [
      fileName "Carbohydrate Metabolism.Ascorbate biosynthesis.gml"
    ]
    url "http://pgrc-35.ipk-gatersleben.de/pls/htmldb_pgrc/f?p=112:10:::NO::P10_PATHWAY_OBJECT_ID:spec448loc5"
  ]
  node [
    id 275
    zlevel -1

    cluster [
      cluster "Carbohydrate Metabolism.Ascorbate biosynthesis.gml"
    ]
    graphics [
      x 966.5
      y 1085.0
      w 30.0
      h 30.0
      fill "#CCFFE2"
      outline "#000000"
      frameThickness 1.5
      gradient 0.0
      rounding 5.0
      type "oval"
    ]
    label "D-Mannose 6-phosphate "
    labelgraphics [
      alignment "left"
      anchor "c"
      color "#000000"
      fontName "Tahoma"
      fontSize 11
      fontStyle "plain"
      type "text"
    ]
    sbgn [
      role "SIMPLECHEMICAL"
    ]
    sbml [
      modelID "model_24"
      reversible "true"
      sbmlID "spec442loc104"
    ]
    src [
      fileName "Carbohydrate Metabolism.Ascorbate biosynthesis.gml"
    ]
    url "http://pgrc-35.ipk-gatersleben.de/pls/htmldb_pgrc/f?p=112:10:::NO::P10_PATHWAY_OBJECT_ID:spec442loc104"
  ]
  node [
    id 276
    zlevel -1

    cluster [
      cluster "Carbohydrate Metabolism.Ascorbate biosynthesis.gml"
    ]
    graphics [
      x 904.5
      y 1025.0
      w 54.0
      h 30.0
      fill "#CCFFE2"
      outline "#000000"
      frameThickness 1.5
      gradient 0.0
      rounding 10.0
      type "rectangle"
    ]
    label "mannose-6-phosphate isomerase"
    labelgraphics [
      alignment "left"
      anchor "c"
      color "#000000"
      fontName "Tahoma"
      fontSize 11
      fontStyle "plain"
      type "text"
    ]
    sbgn [
      role "MACROMOLECULE"
    ]
    sbml [
      modelID "model_24"
      reversible "true"
      sbmlID "reaction_226_235_104"
    ]
    src [
      fileName "Carbohydrate Metabolism.Ascorbate biosynthesis.gml"
    ]
    url "http://pgrc-35.ipk-gatersleben.de/pls/htmldb_pgrc/f?p=112:10:::NO::P10_PATHWAY_OBJECT_ID:reaction_226_235_104"
  ]
  node [
    id 277
    zlevel -1

    cluster [
      cluster "Carbohydrate Metabolism.Ascorbate biosynthesis.gml"
    ]
    graphics [
      x 904.5
      y 1145.0
      w 54.0
      h 30.0
      fill "#CCFFE2"
      outline "#000000"
      frameThickness 1.5
      gradient 0.0
      rounding 10.0
      type "rectangle"
    ]
    label "phosphomannomutase"
    labelgraphics [
      alignment "left"
      anchor "c"
      color "#000000"
      fontName "Tahoma"
      fontSize 11
      fontStyle "plain"
      type "text"
    ]
    sbgn [
      role "MACROMOLECULE"
    ]
    sbml [
      modelID "model_24"
      reversible "true"
      sbmlID "reaction_227_236_91"
    ]
    src [
      fileName "Carbohydrate Metabolism.Ascorbate biosynthesis.gml"
    ]
    url "http://pgrc-35.ipk-gatersleben.de/pls/htmldb_pgrc/f?p=112:10:::NO::P10_PATHWAY_OBJECT_ID:reaction_227_236_91"
  ]
  node [
    id 278
    zlevel -1

    cluster [
      cluster "Carbohydrate Metabolism.Ascorbate biosynthesis.gml"
    ]
    graphics [
      x 904.5
      y 1265.0
      w 54.0
      h 30.0
      fill "#CCFFE2"
      outline "#000000"
      frameThickness 1.5
      gradient 0.0
      rounding 10.0
      type "rectangle"
    ]
    label "mannose-1-phosphate guanylyltransferase"
    labelgraphics [
      alignment "left"
      anchor "c"
      color "#000000"
      fontName "Tahoma"
      fontSize 11
      fontStyle "plain"
      type "text"
    ]
    sbgn [
      role "MACROMOLECULE"
    ]
    sbml [
      modelID "model_24"
      reversible "true"
      sbmlID "reaction_228_237_91"
    ]
    src [
      fileName "Carbohydrate Metabolism.Ascorbate biosynthesis.gml"
    ]
    url "http://pgrc-35.ipk-gatersleben.de/pls/htmldb_pgrc/f?p=112:10:::NO::P10_PATHWAY_OBJECT_ID:reaction_228_237_91"
  ]
  node [
    id 279
    zlevel -1

    cluster [
      cluster "Carbohydrate Metabolism.Ascorbate biosynthesis.gml"
    ]
    graphics [
      x 904.5
      y 1385.0
      w 54.0
      h 30.0
      fill "#CCFFE2"
      outline "#000000"
      frameThickness 1.5
      gradient 0.0
      rounding 10.0
      type "rectangle"
    ]
    label "GDP-mannose 3,5-epimerase"
    labelgraphics [
      alignment "left"
      anchor "c"
      color "#000000"
      fontName "Tahoma"
      fontSize 11
      fontStyle "plain"
      type "text"
    ]
    sbgn [
      role "MACROMOLECULE"
    ]
    sbml [
      modelID "model_24"
      reversible "true"
      sbmlID "reaction_229_238_91"
    ]
    src [
      fileName "Carbohydrate Metabolism.Ascorbate biosynthesis.gml"
    ]
    url "http://pgrc-35.ipk-gatersleben.de/pls/htmldb_pgrc/f?p=112:10:::NO::P10_PATHWAY_OBJECT_ID:reaction_229_238_91"
  ]
  node [
    id 280
    zlevel -1

    cluster [
      cluster "Carbohydrate Metabolism.Ascorbate biosynthesis.gml"
    ]
    graphics [
      x 904.5
      y 1505.0
      w 54.0
      h 30.0
      fill "#CCFFE2"
      outline "#000000"
      frameThickness 1.5
      gradient 0.0
      rounding 10.0
      type "rectangle"
    ]
    label "GDP-L-Gal:orthophosphate guanylyltransferase"
    labelgraphics [
      alignment "left"
      anchor "c"
      color "#000000"
      fontName "Tahoma"
      fontSize 11
      fontStyle "plain"
      type "text"
    ]
    sbgn [
      role "MACROMOLECULE"
    ]
    sbml [
      modelID "model_24"
      reversible "true"
      sbmlID "reaction_230_239_5"
    ]
    src [
      fileName "Carbohydrate Metabolism.Ascorbate biosynthesis.gml"
    ]
    url "http://pgrc-35.ipk-gatersleben.de/pls/htmldb_pgrc/f?p=112:10:::NO::P10_PATHWAY_OBJECT_ID:reaction_230_239_5"
  ]
  node [
    id 281
    zlevel -1

    cluster [
      cluster "Carbohydrate Metabolism.Ascorbate biosynthesis.gml"
    ]
    graphics [
      x 904.5
      y 1745.0
      w 54.0
      h 30.0
      fill "#CCFFE2"
      outline "#000000"
      frameThickness 1.5
      gradient 0.0
      rounding 10.0
      type "rectangle"
    ]
    label "L-galactose dehydrogenase"
    labelgraphics [
      alignment "left"
      anchor "c"
      color "#000000"
      fontName "Tahoma"
      fontSize 11
      fontStyle "plain"
      type "text"
    ]
    sbgn [
      role "MACROMOLECULE"
    ]
    sbml [
      modelID "model_24"
      reversible "true"
      sbmlID "reaction_232_241_5"
    ]
    src [
      fileName "Carbohydrate Metabolism.Ascorbate biosynthesis.gml"
    ]
    url "http://pgrc-35.ipk-gatersleben.de/pls/htmldb_pgrc/f?p=112:10:::NO::P10_PATHWAY_OBJECT_ID:reaction_232_241_5"
  ]
  node [
    id 282
    zlevel -1

    cluster [
      cluster "Carbohydrate Metabolism.Ascorbate biosynthesis.gml"
    ]
    graphics [
      x 904.5
      y 1865.0
      w 54.0
      h 30.0
      fill "#CCFFE2"
      outline "#000000"
      frameThickness 1.5
      gradient 0.0
      rounding 10.0
      type "rectangle"
    ]
    label "galactonolactone dehydrogenase"
    labelgraphics [
      alignment "left"
      anchor "c"
      color "#000000"
      fontName "Tahoma"
      fontSize 11
      fontStyle "plain"
      type "text"
    ]
    sbgn [
      role "MACROMOLECULE"
    ]
    sbml [
      modelID "model_24"
      reversible "false"
      sbmlID "reaction_534_242_5"
    ]
    src [
      fileName "Carbohydrate Metabolism.Ascorbate biosynthesis.gml"
    ]
    url "http://pgrc-35.ipk-gatersleben.de/pls/htmldb_pgrc/f?p=112:10:::NO::P10_PATHWAY_OBJECT_ID:reaction_534_242_5"
  ]
  node [
    id 283
    zlevel -1

    cluster [
      cluster "Carbohydrate Metabolism.Ascorbate biosynthesis.gml"
    ]
    graphics [
      x 904.5
      y 1625.0
      w 54.0
      h 30.0
      fill "#CCFFE2"
      outline "#000000"
      frameThickness 1.5
      gradient 0.0
      rounding 10.0
      type "rectangle"
    ]
    label "L-Gal 1-phosphate phosphatase"
    labelgraphics [
      alignment "left"
      anchor "c"
      color "#000000"
      fontName "Tahoma"
      fontSize 11
      fontStyle "plain"
      type "text"
    ]
    sbgn [
      role "MACROMOLECULE"
    ]
    sbml [
      modelID "model_24"
      reversible "true"
      sbmlID "reaction_231_240_5"
    ]
    src [
      fileName "Carbohydrate Metabolism.Ascorbate biosynthesis.gml"
    ]
    url "http://pgrc-35.ipk-gatersleben.de/pls/htmldb_pgrc/f?p=112:10:::NO::P10_PATHWAY_OBJECT_ID:reaction_231_240_5"
  ]
  node [
    id 284
    zlevel -1

    cluster [
      cluster "Lipid Metabolism.Fatty acid and TAG biosynthesis.gml"
    ]
    graphics [
      x 4563.088235294117
      y 2010.916666666666
      w 30.0
      h 30.0
      fill "#FFCCE5"
      outline "#000000"
      frameThickness 1.5
      gradient -0.3333333333333333
      rounding 5.0
      type "oval"
    ]
    label "ATP"
    labelgraphics [
      alignment "left"
      anchor "c"
      color "#000000"
      fontName "Tahoma"
      fontSize 11
      fontStyle "plain"
      type "text"
    ]
    sbgn [
      role "SIMPLECHEMICAL"
    ]
    sbml [
      modelID "model_35"
      reversible "true"
      sbmlID "spec11loc91"
    ]
    src [
      fileName "Lipid Metabolism.Fatty acid and TAG biosynthesis.gml"
    ]
    url "http://pgrc-35.ipk-gatersleben.de/pls/htmldb_pgrc/f?p=112:10:::NO::P10_PATHWAY_OBJECT_ID:spec11loc91"
  ]
  node [
    id 285
    zlevel -1

    cluster [
      cluster "Lipid Metabolism.Fatty acid and TAG biosynthesis.gml"
    ]
    graphics [
      x 4633.088235294117
      y 2070.916666666666
      w 30.0
      h 30.0
      fill "#FFCCE5"
      outline "#000000"
      frameThickness 1.5
      gradient -0.3333333333333333
      rounding 5.0
      type "oval"
    ]
    label "ATP"
    labelgraphics [
      alignment "left"
      anchor "c"
      color "#000000"
      fontName "Tahoma"
      fontSize 11
      fontStyle "plain"
      type "text"
    ]
    sbgn [
      role "SIMPLECHEMICAL"
    ]
    sbml [
      modelID "model_35"
      reversible "true"
      sbmlID "spec11loc107"
    ]
    src [
      fileName "Lipid Metabolism.Fatty acid and TAG biosynthesis.gml"
    ]
    url "http://pgrc-35.ipk-gatersleben.de/pls/htmldb_pgrc/f?p=112:10:::NO::P10_PATHWAY_OBJECT_ID:spec11loc107"
  ]
  node [
    id 286
    zlevel -1

    cluster [
      cluster "Lipid Metabolism.Fatty acid and TAG biosynthesis.gml"
    ]
    graphics [
      x 4629.088235294117
      y 2162.916666666666
      w 30.0
      h 30.0
      fill "#FFCCE5"
      outline "#000000"
      frameThickness 1.5
      gradient -0.333
      rounding 5.0
      type "oval"
    ]
    label "ADP"
    labelgraphics [
      alignment "left"
      anchor "c"
      color "#000000"
      fontName "Tahoma"
      fontSize 11
      fontStyle "plain"
      type "text"
    ]
    sbgn [
      role "SIMPLECHEMICAL"
    ]
    sbml [
      modelID "model_35"
      reversible "true"
      sbmlID "spec13loc107"
    ]
    src [
      fileName "Lipid Metabolism.Fatty acid and TAG biosynthesis.gml"
    ]
    url "http://pgrc-35.ipk-gatersleben.de/pls/htmldb_pgrc/f?p=112:10:::NO::P10_PATHWAY_OBJECT_ID:spec13loc107"
  ]
  node [
    id 287
    zlevel -1

    cluster [
      cluster "Lipid Metabolism.Fatty acid and TAG biosynthesis.gml"
    ]
    graphics [
      x 4523.088235294117
      y 2160.916666666666
      w 30.0
      h 30.0
      fill "#FFCCE5"
      outline "#000000"
      frameThickness 1.5
      gradient -0.333
      rounding 5.0
      type "oval"
    ]
    label "P"
    labelgraphics [
      alignment "left"
      anchor "c"
      color "#000000"
      fontName "Tahoma"
      fontSize 11
      fontStyle "plain"
      type "text"
    ]
    sbgn [
      role "SIMPLECHEMICAL"
    ]
    sbml [
      modelID "model_35"
      reversible "true"
      sbmlID "spec14loc107"
    ]
    src [
      fileName "Lipid Metabolism.Fatty acid and TAG biosynthesis.gml"
    ]
    url "http://pgrc-35.ipk-gatersleben.de/pls/htmldb_pgrc/f?p=112:10:::NO::P10_PATHWAY_OBJECT_ID:spec14loc107"
  ]
  node [
    id 288
    zlevel -1

    cluster [
      cluster "Lipid Metabolism.Fatty acid and TAG biosynthesis.gml"
    ]
    graphics [
      x 4413.088235294117
      y 1980.916666666666
      w 30.0
      h 30.0
      fill "#FFCCE5"
      outline "#000000"
      frameThickness 1.5
      gradient -0.333
      rounding 5.0
      type "oval"
    ]
    label "PP"
    labelgraphics [
      alignment "left"
      anchor "c"
      color "#000000"
      fontName "Tahoma"
      fontSize 11
      fontStyle "plain"
      type "text"
    ]
    sbgn [
      role "SIMPLECHEMICAL"
    ]
    sbml [
      modelID "model_35"
      reversible "true"
      sbmlID "spec20loc91"
    ]
    src [
      fileName "Lipid Metabolism.Fatty acid and TAG biosynthesis.gml"
    ]
    url "http://pgrc-35.ipk-gatersleben.de/pls/htmldb_pgrc/f?p=112:10:::NO::P10_PATHWAY_OBJECT_ID:spec20loc91"
  ]
  node [
    id 289
    zlevel -1

    cluster [
      cluster "Lipid Metabolism.Fatty acid and TAG biosynthesis.gml"
    ]
    graphics [
      x 4613.088235294117
      y 1920.916666666666
      w 30.0
      h 30.0
      fill "#FFCCE5"
      outline "#000000"
      frameThickness 1.5
      gradient -0.3333333333333333
      rounding 5.0
      type "oval"
    ]
    label "NAD+"
    labelgraphics [
      alignment "left"
      anchor "c"
      color "#000000"
      fontName "Tahoma"
      fontSize 11
      fontStyle "plain"
      type "text"
    ]
    sbgn [
      role "SIMPLECHEMICAL"
    ]
    sbml [
      modelID "model_35"
      reversible "true"
      sbmlID "spec30loc80"
    ]
    src [
      fileName "Lipid Metabolism.Fatty acid and TAG biosynthesis.gml"
    ]
    url "http://pgrc-35.ipk-gatersleben.de/pls/htmldb_pgrc/f?p=112:10:::NO::P10_PATHWAY_OBJECT_ID:spec30loc80"
  ]
  node [
    id 290
    zlevel -1

    cluster [
      cluster "Lipid Metabolism.Fatty acid and TAG biosynthesis.gml"
    ]
    graphics [
      x 4313.088235294117
      y 2360.916666666666
      w 30.0
      h 30.0
      fill "#FFCCE5"
      outline "#000000"
      frameThickness 1.5
      gradient -0.3333333333333333
      rounding 5.0
      type "oval"
    ]
    label "NAD+"
    labelgraphics [
      alignment "left"
      anchor "c"
      color "#000000"
      fontName "Tahoma"
      fontSize 11
      fontStyle "plain"
      type "text"
    ]
    sbgn [
      role "SIMPLECHEMICAL"
    ]
    sbml [
      modelID "model_35"
      reversible "true"
      sbmlID "spec30loc96"
    ]
    src [
      fileName "Lipid Metabolism.Fatty acid and TAG biosynthesis.gml"
    ]
    url "http://pgrc-35.ipk-gatersleben.de/pls/htmldb_pgrc/f?p=112:10:::NO::P10_PATHWAY_OBJECT_ID:spec30loc96"
  ]
  node [
    id 291
    zlevel -1

    cluster [
      cluster "Lipid Metabolism.Fatty acid and TAG biosynthesis.gml"
    ]
    graphics [
      x 4723.088235294117
      y 2040.916666666666
      w 30.0
      h 30.0
      fill "#FFCCE5"
      outline "#000000"
      frameThickness 1.5
      gradient -0.3333333333333333
      rounding 5.0
      type "oval"
    ]
    label "NADH"
    labelgraphics [
      alignment "left"
      anchor "c"
      color "#000000"
      fontName "Tahoma"
      fontSize 11
      fontStyle "plain"
      type "text"
    ]
    sbgn [
      role "SIMPLECHEMICAL"
    ]
    sbml [
      modelID "model_35"
      reversible "true"
      sbmlID "spec31loc80"
    ]
    src [
      fileName "Lipid Metabolism.Fatty acid and TAG biosynthesis.gml"
    ]
    url "http://pgrc-35.ipk-gatersleben.de/pls/htmldb_pgrc/f?p=112:10:::NO::P10_PATHWAY_OBJECT_ID:spec31loc80"
  ]
  node [
    id 292
    zlevel -1

    cluster [
      cluster "Lipid Metabolism.Fatty acid and TAG biosynthesis.gml"
    ]
    graphics [
      x 4313.088235294117
      y 2440.916666666666
      w 30.0
      h 30.0
      fill "#FFCCE5"
      outline "#000000"
      frameThickness 1.5
      gradient -0.3333333333333333
      rounding 5.0
      type "oval"
    ]
    label "NADH"
    labelgraphics [
      alignment "left"
      anchor "c"
      color "#000000"
      fontName "Tahoma"
      fontSize 11
      fontStyle "plain"
      type "text"
    ]
    sbgn [
      role "SIMPLECHEMICAL"
    ]
    sbml [
      modelID "model_35"
      reversible "true"
      sbmlID "spec31loc96"
    ]
    src [
      fileName "Lipid Metabolism.Fatty acid and TAG biosynthesis.gml"
    ]
    url "http://pgrc-35.ipk-gatersleben.de/pls/htmldb_pgrc/f?p=112:10:::NO::P10_PATHWAY_OBJECT_ID:spec31loc96"
  ]
  node [
    id 293
    zlevel -1

    cluster [
      cluster "Lipid Metabolism.Fatty acid and TAG biosynthesis.gml"
    ]
    graphics [
      x 4483.088235294117
      y 2510.916666666666
      w 30.0
      h 30.0
      fill "#FFCCE5"
      outline "#000000"
      frameThickness 1.5
      gradient -0.333
      rounding 5.0
      type "oval"
    ]
    label "NADP+"
    labelgraphics [
      alignment "left"
      anchor "c"
      color "#000000"
      fontName "Tahoma"
      fontSize 11
      fontStyle "plain"
      type "text"
    ]
    sbgn [
      role "SIMPLECHEMICAL"
    ]
    sbml [
      modelID "model_35"
      reversible "true"
      sbmlID "spec51loc91"
    ]
    src [
      fileName "Lipid Metabolism.Fatty acid and TAG biosynthesis.gml"
    ]
    url "http://pgrc-35.ipk-gatersleben.de/pls/htmldb_pgrc/f?p=112:10:::NO::P10_PATHWAY_OBJECT_ID:spec51loc91"
  ]
  node [
    id 294
    zlevel -1

    cluster [
      cluster "Lipid Metabolism.Fatty acid and TAG biosynthesis.gml"
    ]
    graphics [
      x 4623.088235294117
      y 2570.916666666666
      w 30.0
      h 30.0
      fill "#FFCCE5"
      outline "#000000"
      frameThickness 1.5
      gradient -0.333
      rounding 5.0
      type "oval"
    ]
    label "NADPH"
    labelgraphics [
      alignment "left"
      anchor "c"
      color "#000000"
      fontName "Tahoma"
      fontSize 11
      fontStyle "plain"
      type "text"
    ]
    sbgn [
      role "SIMPLECHEMICAL"
    ]
    sbml [
      modelID "model_35"
      reversible "true"
      sbmlID "spec52loc91"
    ]
    src [
      fileName "Lipid Metabolism.Fatty acid and TAG biosynthesis.gml"
    ]
    url "http://pgrc-35.ipk-gatersleben.de/pls/htmldb_pgrc/f?p=112:10:::NO::P10_PATHWAY_OBJECT_ID:spec52loc91"
  ]
  node [
    id 295
    zlevel -1

    cluster [
      cluster "Lipid Metabolism.Fatty acid and TAG biosynthesis.gml"
    ]
    graphics [
      x 4693.088235294117
      y 1920.916666666666
      w 30.0
      h 30.0
      fill "#FFCCE5"
      outline "#000000"
      frameThickness 1.5
      gradient -0.3333333333333333
      rounding 5.0
      type "oval"
    ]
    label "CoA"
    labelgraphics [
      alignment "left"
      anchor "c"
      color "#000000"
      fontName "Tahoma"
      fontSize 11
      fontStyle "plain"
      type "text"
    ]
    sbgn [
      role "SIMPLECHEMICAL"
    ]
    sbml [
      modelID "model_35"
      reversible "true"
      sbmlID "spec96loc80"
    ]
    src [
      fileName "Lipid Metabolism.Fatty acid and TAG biosynthesis.gml"
    ]
    url "http://pgrc-35.ipk-gatersleben.de/pls/htmldb_pgrc/f?p=112:10:::NO::P10_PATHWAY_OBJECT_ID:spec96loc80"
  ]
  node [
    id 296
    zlevel -1

    cluster [
      cluster "Lipid Metabolism.Fatty acid and TAG biosynthesis.gml"
    ]
    graphics [
      x 4583.088235294117
      y 1980.916666666666
      w 30.0
      h 30.0
      fill "#FFCCE5"
      outline "#000000"
      frameThickness 1.5
      gradient -0.3333333333333333
      rounding 5.0
      type "oval"
    ]
    label "CoA"
    labelgraphics [
      alignment "left"
      anchor "c"
      color "#000000"
      fontName "Tahoma"
      fontSize 11
      fontStyle "plain"
      type "text"
    ]
    sbgn [
      role "SIMPLECHEMICAL"
    ]
    sbml [
      modelID "model_35"
      reversible "true"
      sbmlID "spec96loc91"
    ]
    src [
      fileName "Lipid Metabolism.Fatty acid and TAG biosynthesis.gml"
    ]
    url "http://pgrc-35.ipk-gatersleben.de/pls/htmldb_pgrc/f?p=112:10:::NO::P10_PATHWAY_OBJECT_ID:spec96loc91"
  ]
  node [
    id 297
    zlevel -1

    cluster [
      cluster "Lipid Metabolism.Fatty acid and TAG biosynthesis.gml"
    ]
    graphics [
      x 4588.088235294117
      y 2738.916666666666
      w 30.0
      h 30.0
      fill "#FFCCE5"
      outline "#000000"
      frameThickness 1.5
      gradient -0.3333333333333333
      rounding 5.0
      type "oval"
    ]
    label "CoA"
    labelgraphics [
      alignment "left"
      anchor "c"
      color "#000000"
      fontName "Tahoma"
      fontSize 11
      fontStyle "plain"
      type "text"
    ]
    sbgn [
      role "SIMPLECHEMICAL"
    ]
    sbml [
      modelID "model_35"
      reversible "true"
      sbmlID "spec96loc96"
    ]
    src [
      fileName "Lipid Metabolism.Fatty acid and TAG biosynthesis.gml"
    ]
    url "http://pgrc-35.ipk-gatersleben.de/pls/htmldb_pgrc/f?p=112:10:::NO::P10_PATHWAY_OBJECT_ID:spec96loc96"
  ]
  node [
    id 298
    zlevel -1

    cluster [
      cluster "Lipid Metabolism.Fatty acid and TAG biosynthesis.gml"
    ]
    graphics [
      x 4649.088235294117
      y 2030.916666666666
      w 30.0
      h 30.0
      fill "#FFCCE5"
      outline "#000000"
      frameThickness 1.5
      gradient -0.3333333333333333
      rounding 5.0
      type "oval"
    ]
    label "CO2"
    labelgraphics [
      alignment "left"
      anchor "c"
      color "#000000"
      fontName "Tahoma"
      fontSize 11
      fontStyle "plain"
      type "text"
    ]
    sbgn [
      role "SIMPLECHEMICAL"
    ]
    sbml [
      modelID "model_35"
      reversible "true"
      sbmlID "spec106loc80"
    ]
    src [
      fileName "Lipid Metabolism.Fatty acid and TAG biosynthesis.gml"
    ]
    url "http://pgrc-35.ipk-gatersleben.de/pls/htmldb_pgrc/f?p=112:10:::NO::P10_PATHWAY_OBJECT_ID:spec106loc80"
  ]
  node [
    id 299
    zlevel -1

    cluster [
      cluster "Lipid Metabolism.Fatty acid and TAG biosynthesis.gml"
    ]
    graphics [
      x 4583.088235294117
      y 2440.916666666666
      w 30.0
      h 30.0
      fill "#FFCCE5"
      outline "#000000"
      frameThickness 1.5
      gradient -0.3333333333333333
      rounding 5.0
      type "oval"
    ]
    label "CO2"
    labelgraphics [
      alignment "left"
      anchor "c"
      color "#000000"
      fontName "Tahoma"
      fontSize 11
      fontStyle "plain"
      type "text"
    ]
    sbgn [
      role "SIMPLECHEMICAL"
    ]
    sbml [
      modelID "model_35"
      reversible "true"
      sbmlID "spec106loc91"
    ]
    src [
      fileName "Lipid Metabolism.Fatty acid and TAG biosynthesis.gml"
    ]
    url "http://pgrc-35.ipk-gatersleben.de/pls/htmldb_pgrc/f?p=112:10:::NO::P10_PATHWAY_OBJECT_ID:spec106loc91"
  ]
  node [
    id 300
    zlevel -1

    cluster [
      cluster "Lipid Metabolism.Fatty acid and TAG biosynthesis.gml"
    ]
    graphics [
      x 4553.088235294117
      y 1950.916666666666
      w 30.0
      h 30.0
      fill "#FFCCE5"
      outline "#000000"
      frameThickness 1.5
      gradient -0.333
      rounding 5.0
      type "oval"
    ]
    label "acetate"
    labelgraphics [
      alignment "left"
      anchor "c"
      color "#000000"
      fontName "Tahoma"
      fontSize 11
      fontStyle "plain"
      type "text"
    ]
    sbgn [
      role "SIMPLECHEMICAL"
    ]
    sbml [
      modelID "model_35"
      reversible "true"
      sbmlID "spec180loc91"
    ]
    src [
      fileName "Lipid Metabolism.Fatty acid and TAG biosynthesis.gml"
    ]
    url "http://pgrc-35.ipk-gatersleben.de/pls/htmldb_pgrc/f?p=112:10:::NO::P10_PATHWAY_OBJECT_ID:spec180loc91"
  ]
  node [
    id 301
    zlevel -1

    cluster [
      cluster "Lipid Metabolism.Fatty acid and TAG biosynthesis.gml"
    ]
    graphics [
      x 4439.088235294117
      y 1952.916666666666
      w 30.0
      h 30.0
      fill "#FFCCE5"
      outline "#000000"
      frameThickness 1.5
      gradient -0.333
      rounding 5.0
      type "oval"
    ]
    label "AMP"
    labelgraphics [
      alignment "left"
      anchor "c"
      color "#000000"
      fontName "Tahoma"
      fontSize 11
      fontStyle "plain"
      type "text"
    ]
    sbgn [
      role "SIMPLECHEMICAL"
    ]
    sbml [
      modelID "model_35"
      reversible "true"
      sbmlID "spec241loc91"
    ]
    src [
      fileName "Lipid Metabolism.Fatty acid and TAG biosynthesis.gml"
    ]
    url "http://pgrc-35.ipk-gatersleben.de/pls/htmldb_pgrc/f?p=112:10:::NO::P10_PATHWAY_OBJECT_ID:spec241loc91"
  ]
  node [
    id 302
    zlevel -1

    cluster [
      cluster "Lipid Metabolism.Fatty acid and TAG biosynthesis.gml"
    ]
    graphics [
      x 4523.088235294117
      y 2070.916666666666
      w 30.0
      h 30.0
      fill "#FFCCE5"
      outline "#000000"
      frameThickness 1.5
      gradient 0.0
      rounding 5.0
      type "oval"
    ]
    label "HCO3-"
    labelgraphics [
      alignment "left"
      anchor "c"
      color "#000000"
      fontName "Tahoma"
      fontSize 11
      fontStyle "plain"
      type "text"
    ]
    sbgn [
      role "SIMPLECHEMICAL"
    ]
    sbml [
      modelID "model_35"
      reversible "true"
      sbmlID "spec349loc107"
    ]
    src [
      fileName "Lipid Metabolism.Fatty acid and TAG biosynthesis.gml"
    ]
    url "http://pgrc-35.ipk-gatersleben.de/pls/htmldb_pgrc/f?p=112:10:::NO::P10_PATHWAY_OBJECT_ID:spec349loc107"
  ]
  node [
    id 303
    zlevel -1

    cluster [
      cluster "Lipid Metabolism.Fatty acid and TAG biosynthesis.gml"
    ]
    graphics [
      x 4653.088235294117
      y 2440.916666666666
      w 30.0
      h 30.0
      fill "#FFCCE5"
      outline "#000000"
      frameThickness 1.5
      gradient -0.3333333333333333
      rounding 5.0
      type "oval"
    ]
    label "ACP"
    labelgraphics [
      alignment "left"
      anchor "c"
      color "#000000"
      fontName "Tahoma"
      fontSize 11
      fontStyle "plain"
      type "text"
    ]
    sbgn [
      role "SIMPLECHEMICAL"
    ]
    sbml [
      modelID "model_35"
      reversible "true"
      sbmlID "spec361loc91"
    ]
    src [
      fileName "Lipid Metabolism.Fatty acid and TAG biosynthesis.gml"
    ]
    url "http://pgrc-35.ipk-gatersleben.de/pls/htmldb_pgrc/f?p=112:10:::NO::P10_PATHWAY_OBJECT_ID:spec361loc91"
  ]
  node [
    id 304
    zlevel -1

    cluster [
      cluster "Lipid Metabolism.Fatty acid and TAG biosynthesis.gml"
    ]
    graphics [
      x 4439.088235294117
      y 2742.916666666666
      w 30.0
      h 30.0
      fill "#FFCCE5"
      outline "#000000"
      frameThickness 1.5
      gradient -0.3333333333333333
      rounding 5.0
      type "oval"
    ]
    label "ACP"
    labelgraphics [
      alignment "left"
      anchor "c"
      color "#000000"
      fontName "Tahoma"
      fontSize 11
      fontStyle "plain"
      type "text"
    ]
    sbgn [
      role "SIMPLECHEMICAL"
    ]
    sbml [
      modelID "model_35"
      reversible "true"
      sbmlID "spec361loc96"
    ]
    src [
      fileName "Lipid Metabolism.Fatty acid and TAG biosynthesis.gml"
    ]
    url "http://pgrc-35.ipk-gatersleben.de/pls/htmldb_pgrc/f?p=112:10:::NO::P10_PATHWAY_OBJECT_ID:spec361loc96"
  ]
  node [
    id 305
    zlevel -1

    cluster [
      cluster "Lipid Metabolism.Fatty acid and TAG biosynthesis.gml"
    ]
    graphics [
      x 4623.088235294117
      y 2510.916666666666
      w 30.0
      h 30.0
      fill "#FFCCE5"
      outline "#000000"
      frameThickness 1.5
      gradient 0.0
      rounding 5.0
      type "oval"
    ]
    label "3-oxoacyl-ACP"
    labelgraphics [
      alignment "left"
      anchor "c"
      color "#000000"
      fontName "Tahoma"
      fontSize 11
      fontStyle "plain"
      type "text"
    ]
    sbgn [
      role "SIMPLECHEMICAL"
    ]
    sbml [
      modelID "model_35"
      reversible "true"
      sbmlID "spec363loc91"
    ]
    src [
      fileName "Lipid Metabolism.Fatty acid and TAG biosynthesis.gml"
    ]
    url "http://pgrc-35.ipk-gatersleben.de/pls/htmldb_pgrc/f?p=112:10:::NO::P10_PATHWAY_OBJECT_ID:spec363loc91"
  ]
  node [
    id 306
    zlevel -1

    cluster [
      cluster "Lipid Metabolism.Fatty acid and TAG biosynthesis.gml"
    ]
    graphics [
      x 4363.088235294117
      y 2440.916666666666
      w 30.0
      h 30.0
      fill "#FFCCE5"
      outline "#000000"
      frameThickness 1.5
      gradient 0.0
      rounding 5.0
      type "oval"
    ]
    label "enoyl-ACP"
    labelgraphics [
      alignment "left"
      anchor "c"
      color "#000000"
      fontName "Tahoma"
      fontSize 11
      fontStyle "plain"
      type "text"
    ]
    sbgn [
      role "SIMPLECHEMICAL"
    ]
    sbml [
      modelID "model_35"
      reversible "true"
      sbmlID "spec365loc96"
    ]
    src [
      fileName "Lipid Metabolism.Fatty acid and TAG biosynthesis.gml"
    ]
    url "http://pgrc-35.ipk-gatersleben.de/pls/htmldb_pgrc/f?p=112:10:::NO::P10_PATHWAY_OBJECT_ID:spec365loc96"
  ]
  node [
    id 307
    zlevel -1

    cluster [
      cluster "Lipid Metabolism.Fatty acid and TAG biosynthesis.gml"
    ]
    graphics [
      x 4409.088235294117
      y 2632.916666666666
      w 30.0
      h 30.0
      fill "#FFCCE5"
      outline "#000000"
      frameThickness 1.5
      gradient 0.0
      rounding 5.0
      type "oval"
    ]
    label "oleoyl-ACP"
    labelgraphics [
      alignment "left"
      anchor "c"
      color "#000000"
      fontName "Tahoma"
      fontSize 11
      fontStyle "plain"
      type "text"
    ]
    sbgn [
      role "SIMPLECHEMICAL"
    ]
    sbml [
      modelID "model_35"
      reversible "true"
      sbmlID "spec366loc96"
    ]
    src [
      fileName "Lipid Metabolism.Fatty acid and TAG biosynthesis.gml"
    ]
    url "http://pgrc-35.ipk-gatersleben.de/pls/htmldb_pgrc/f?p=112:10:::NO::P10_PATHWAY_OBJECT_ID:spec366loc96"
  ]
  node [
    id 308
    zlevel -1

    cluster [
      cluster "Lipid Metabolism.Fatty acid and TAG biosynthesis.gml"
    ]
    graphics [
      x 4373.088235294117
      y 2740.916666666666
      w 30.0
      h 30.0
      fill "#FFCCE5"
      outline "#000000"
      frameThickness 1.5
      gradient 0.0
      rounding 5.0
      type "oval"
    ]
    label "oleate"
    labelgraphics [
      alignment "left"
      anchor "c"
      color "#000000"
      fontName "Tahoma"
      fontSize 11
      fontStyle "plain"
      type "text"
    ]
    sbgn [
      role "SIMPLECHEMICAL"
    ]
    sbml [
      modelID "model_35"
      reversible "true"
      sbmlID "spec367loc96"
    ]
    src [
      fileName "Lipid Metabolism.Fatty acid and TAG biosynthesis.gml"
    ]
    url "http://pgrc-35.ipk-gatersleben.de/pls/htmldb_pgrc/f?p=112:10:::NO::P10_PATHWAY_OBJECT_ID:spec367loc96"
  ]
  node [
    id 309
    zlevel -1

    cluster [
      cluster "Lipid Metabolism.Fatty acid and TAG biosynthesis.gml"
    ]
    graphics [
      x 4548.088235294117
      y 2632.916666666666
      w 30.0
      h 30.0
      fill "#FFCCE5"
      outline "#000000"
      frameThickness 1.5
      gradient 0.0
      rounding 5.0
      type "oval"
    ]
    label "palmitoyl-CoA"
    labelgraphics [
      alignment "left"
      anchor "c"
      color "#000000"
      fontName "Tahoma"
      fontSize 11
      fontStyle "plain"
      type "text"
    ]
    sbgn [
      role "SIMPLECHEMICAL"
    ]
    sbml [
      modelID "model_35"
      reversible "true"
      sbmlID "spec368loc96"
    ]
    src [
      fileName "Lipid Metabolism.Fatty acid and TAG biosynthesis.gml"
    ]
    url "http://pgrc-35.ipk-gatersleben.de/pls/htmldb_pgrc/f?p=112:10:::NO::P10_PATHWAY_OBJECT_ID:spec368loc96"
  ]
  node [
    id 310
    zlevel -1

    cluster [
      cluster "Lipid Metabolism.Fatty acid and TAG biosynthesis.gml"
    ]
    graphics [
      x 4513.088235294117
      y 2740.916666666666
      w 30.0
      h 30.0
      fill "#FFCCE5"
      outline "#000000"
      frameThickness 1.5
      gradient 0.0
      rounding 5.0
      type "oval"
    ]
    label "palmitate"
    labelgraphics [
      alignment "left"
      anchor "c"
      color "#000000"
      fontName "Tahoma"
      fontSize 11
      fontStyle "plain"
      type "text"
    ]
    sbgn [
      role "SIMPLECHEMICAL"
    ]
    sbml [
      modelID "model_35"
      reversible "true"
      sbmlID "spec369loc96"
    ]
    src [
      fileName "Lipid Metabolism.Fatty acid and TAG biosynthesis.gml"
    ]
    url "http://pgrc-35.ipk-gatersleben.de/pls/htmldb_pgrc/f?p=112:10:::NO::P10_PATHWAY_OBJECT_ID:spec369loc96"
  ]
  node [
    id 311
    zlevel -1

    cluster [
      cluster "Lipid Metabolism.Fatty acid and TAG biosynthesis.gml"
    ]
    graphics [
      x 4650.088235294117
      y 1977.916666666666
      w 10.0
      h 10.0
      fill "#FFCCE5"
      outline "#000000"
      frameThickness 1.5
      gradient 0.0
      rounding 0.0
      type "org.graffiti.plugins.views.defaults.RectangularNodeShape"
    ]
    sbgn [
      role "PROCESS"
    ]
    sbml [
      modelID "model_35"
      reversible "false"
      sbmlID "reaction_325_42_80"
    ]
    src [
      fileName "Lipid Metabolism.Fatty acid and TAG biosynthesis.gml"
    ]
    url "http://pgrc-35.ipk-gatersleben.de/pls/htmldb_pgrc/f?p=112:10:::NO::P10_PATHWAY_OBJECT_ID:reaction_325_42_80"
  ]
  node [
    id 312
    zlevel -1

    cluster [
      cluster "Lipid Metabolism.Fatty acid and TAG biosynthesis.gml"
    ]
    graphics [
      x 4502.088
      y 1980.916666666666
      w 10.0
      h 10.0
      fill "#FFCCE5"
      outline "#000000"
      frameThickness 1.5
      gradient 0.0
      rounding 0.0
      type "rectangle"
    ]
    sbgn [
      role "PROCESS"
    ]
    sbml [
      modelID "model_35"
      reversible "true"
      sbmlID "reaction_326_179_91"
    ]
    src [
      fileName "Lipid Metabolism.Fatty acid and TAG biosynthesis.gml"
    ]
    url "http://pgrc-35.ipk-gatersleben.de/pls/htmldb_pgrc/f?p=112:10:::NO::P10_PATHWAY_OBJECT_ID:reaction_326_179_91"
  ]
  node [
    id 313
    zlevel -1

    cluster [
      cluster "Lipid Metabolism.Fatty acid and TAG biosynthesis.gml"
    ]
    graphics [
      x 4577.449346405228
      y 2112.916666666666
      w 10.0
      h 10.0
      fill "#FFCCE5"
      outline "#000000"
      frameThickness 1.5
      gradient 0.0
      rounding 0.0
      type "org.graffiti.plugins.views.defaults.RectangularNodeShape"
    ]
    sbgn [
      role "PROCESS"
    ]
    sbml [
      modelID "model_35"
      reversible "true"
      sbmlID "reaction_327_180_107"
    ]
    src [
      fileName "Lipid Metabolism.Fatty acid and TAG biosynthesis.gml"
    ]
    url "http://pgrc-35.ipk-gatersleben.de/pls/htmldb_pgrc/f?p=112:10:::NO::P10_PATHWAY_OBJECT_ID:reaction_327_180_107"
  ]
  node [
    id 314
    zlevel -1

    cluster [
      cluster "Lipid Metabolism.Fatty acid and TAG biosynthesis.gml"
    ]
    graphics [
      x 4623.088235294117
      y 2400.916666666666
      w 10.0
      h 10.0
      fill "#FFCCE5"
      outline "#000000"
      frameThickness 1.5
      gradient 0.0
      rounding 0.0
      type "org.graffiti.plugins.views.defaults.RectangularNodeShape"
    ]
    sbgn [
      role "PROCESS"
    ]
    sbml [
      modelID "model_35"
      reversible "false"
      sbmlID "reaction_329_182_91"
    ]
    src [
      fileName "Lipid Metabolism.Fatty acid and TAG biosynthesis.gml"
    ]
    url "http://pgrc-35.ipk-gatersleben.de/pls/htmldb_pgrc/f?p=112:10:::NO::P10_PATHWAY_OBJECT_ID:reaction_329_182_91"
  ]
  node [
    id 315
    zlevel -1

    cluster [
      cluster "Lipid Metabolism.Fatty acid and TAG biosynthesis.gml"
    ]
    graphics [
      x 4559.088235294117
      y 2542.916666666666
      w 10.0
      h 10.0
      fill "#FFCCE5"
      outline "#000000"
      frameThickness 1.5
      gradient 0.0
      rounding 0.0
      type "org.graffiti.plugins.views.defaults.RectangularNodeShape"
    ]
    sbgn [
      role "PROCESS"
    ]
    sbml [
      modelID "model_35"
      reversible "true"
      sbmlID "reaction_330_183_91"
    ]
    src [
      fileName "Lipid Metabolism.Fatty acid and TAG biosynthesis.gml"
    ]
    url "http://pgrc-35.ipk-gatersleben.de/pls/htmldb_pgrc/f?p=112:10:::NO::P10_PATHWAY_OBJECT_ID:reaction_330_183_91"
  ]
  node [
    id 316
    zlevel -1

    cluster [
      cluster "Lipid Metabolism.Fatty acid and TAG biosynthesis.gml"
    ]
    graphics [
      x 4363.088235294117
      y 2510.916666666666
      w 10.0
      h 10.0
      fill "#FFCCE5"
      outline "#000000"
      frameThickness 1.5
      gradient 0.0
      rounding 0.0
      type "org.graffiti.plugins.views.defaults.RectangularNodeShape"
    ]
    sbgn [
      role "PROCESS"
    ]
    sbml [
      modelID "model_35"
      reversible "true"
      sbmlID "reaction_331_184_96"
    ]
    src [
      fileName "Lipid Metabolism.Fatty acid and TAG biosynthesis.gml"
    ]
    url "http://pgrc-35.ipk-gatersleben.de/pls/htmldb_pgrc/f?p=112:10:::NO::P10_PATHWAY_OBJECT_ID:reaction_331_184_96"
  ]
  node [
    id 317
    zlevel -1

    cluster [
      cluster "Lipid Metabolism.Fatty acid and TAG biosynthesis.gml"
    ]
    graphics [
      x 4363.088235294117
      y 2400.916666666666
      w 10.0
      h 10.0
      fill "#FFCCE5"
      outline "#000000"
      frameThickness 1.5
      gradient 0.0
      rounding 0.0
      type "org.graffiti.plugins.views.defaults.RectangularNodeShape"
    ]
    sbgn [
      role "PROCESS"
    ]
    sbml [
      modelID "model_35"
      reversible "true"
      sbmlID "reaction_332_185_96"
    ]
    src [
      fileName "Lipid Metabolism.Fatty acid and TAG biosynthesis.gml"
    ]
    url "http://pgrc-35.ipk-gatersleben.de/pls/htmldb_pgrc/f?p=112:10:::NO::P10_PATHWAY_OBJECT_ID:reaction_332_185_96"
  ]
  node [
    id 318
    zlevel -1

    cluster [
      cluster "Lipid Metabolism.Fatty acid and TAG biosynthesis.gml"
    ]
    graphics [
      x 4409.088235294117
      y 2699.916666666666
      w 10.0
      h 10.0
      fill "#FFCCE5"
      outline "#000000"
      frameThickness 1.5
      gradient 0.0
      rounding 0.0
      type "org.graffiti.plugins.views.defaults.RectangularNodeShape"
    ]
    sbgn [
      role "PROCESS"
    ]
    sbml [
      modelID "model_35"
      reversible "false"
      sbmlID "reaction_333_186_96"
    ]
    src [
      fileName "Lipid Metabolism.Fatty acid and TAG biosynthesis.gml"
    ]
    url "http://pgrc-35.ipk-gatersleben.de/pls/htmldb_pgrc/f?p=112:10:::NO::P10_PATHWAY_OBJECT_ID:reaction_333_186_96"
  ]
  node [
    id 319
    zlevel -1

    cluster [
      cluster "Lipid Metabolism.Fatty acid and TAG biosynthesis.gml"
    ]
    graphics [
      x 4548.088235294117
      y 2699.916666666666
      w 10.0
      h 10.0
      fill "#FFCCE5"
      outline "#000000"
      frameThickness 1.5
      gradient 0.0
      rounding 0.0
      type "org.graffiti.plugins.views.defaults.RectangularNodeShape"
    ]
    sbgn [
      role "PROCESS"
    ]
    sbml [
      modelID "model_35"
      reversible "false"
      sbmlID "reaction_334_187_96"
    ]
    src [
      fileName "Lipid Metabolism.Fatty acid and TAG biosynthesis.gml"
    ]
    url "http://pgrc-35.ipk-gatersleben.de/pls/htmldb_pgrc/f?p=112:10:::NO::P10_PATHWAY_OBJECT_ID:reaction_334_187_96"
  ]
  node [
    id 320
    zlevel -1

    cluster [
      cluster "Lipid Metabolism.Fatty acid and TAG biosynthesis.gml"
    ]
    graphics [
      x 4577.449346405228
      y 2252.916666666666
      w 10.0
      h 10.0
      fill "#FFCCE5"
      outline "#000000"
      frameThickness 1.5
      gradient 0.0
      rounding 0.0
      type "org.graffiti.plugins.views.defaults.RectangularNodeShape"
    ]
    sbgn [
      role "PROCESS"
    ]
    sbml [
      modelID "model_35"
      reversible "true"
      sbmlID "reaction_328_181_91"
    ]
    src [
      fileName "Lipid Metabolism.Fatty acid and TAG biosynthesis.gml"
    ]
    url "http://pgrc-35.ipk-gatersleben.de/pls/htmldb_pgrc/f?p=112:10:::NO::P10_PATHWAY_OBJECT_ID:reaction_328_181_91"
  ]
  node [
    id 321
    zlevel -1

    cluster [
      cluster "Lipid Metabolism.Fatty acid and TAG biosynthesis.gml"
    ]
    graphics [
      x 4629.088235294117
      y 2282.916666666666
      w 30.0
      h 30.0
      fill "#FFCCE5"
      outline "#000000"
      frameThickness 1.5
      gradient -0.3333333333333333
      rounding 5.0
      type "oval"
    ]
    label "CoA"
    labelgraphics [
      alignment "left"
      anchor "c"
      color "#000000"
      fontName "Tahoma"
      fontSize 11
      fontStyle "plain"
      type "text"
    ]
    sbgn [
      role "SIMPLECHEMICAL"
    ]
    sbml [
      modelID "model_35"
      reversible "true"
      sbmlID "spec96loc91"
    ]
    src [
      fileName "Lipid Metabolism.Fatty acid and TAG biosynthesis.gml"
    ]
    url "http://pgrc-35.ipk-gatersleben.de/pls/htmldb_pgrc/f?p=112:10:::NO::P10_PATHWAY_OBJECT_ID:spec96loc91"
  ]
  node [
    id 322
    zlevel -1

    cluster [
      cluster "Lipid Metabolism.Fatty acid and TAG biosynthesis.gml"
    ]
    graphics [
      x 4629.088235294117
      y 2222.916666666666
      w 30.0
      h 30.0
      fill "#FFCCE5"
      outline "#000000"
      frameThickness 1.5
      gradient -0.3333333333333333
      rounding 5.0
      type "oval"
    ]
    label "ACP"
    labelgraphics [
      alignment "left"
      anchor "c"
      color "#000000"
      fontName "Tahoma"
      fontSize 11
      fontStyle "plain"
      type "text"
    ]
    sbgn [
      role "SIMPLECHEMICAL"
    ]
    sbml [
      modelID "model_35"
      reversible "true"
      sbmlID "spec361loc91"
    ]
    src [
      fileName "Lipid Metabolism.Fatty acid and TAG biosynthesis.gml"
    ]
    url "http://pgrc-35.ipk-gatersleben.de/pls/htmldb_pgrc/f?p=112:10:::NO::P10_PATHWAY_OBJECT_ID:spec361loc91"
  ]
  node [
    id 323
    zlevel -1

    cluster [
      cluster "Lipid Metabolism.Fatty acid and TAG biosynthesis.gml"
    ]
    graphics [
      x 4577.088235294117
      y 2320.916666666666
      w 30.0
      h 30.0
      fill "#FFCCE5"
      outline "#000000"
      frameThickness 1.5
      gradient 0.0
      rounding 5.0
      type "oval"
    ]
    label "malonyl-ACP"
    labelgraphics [
      alignment "left"
      anchor "c"
      color "#000000"
      fontName "Tahoma"
      fontSize 11
      fontStyle "plain"
      type "text"
    ]
    sbgn [
      role "SIMPLECHEMICAL"
    ]
    sbml [
      modelID "model_35"
      reversible "true"
      sbmlID "spec378loc91"
    ]
    src [
      fileName "Lipid Metabolism.Fatty acid and TAG biosynthesis.gml"
    ]
    url "http://pgrc-35.ipk-gatersleben.de/pls/htmldb_pgrc/f?p=112:10:::NO::P10_PATHWAY_OBJECT_ID:spec378loc91"
  ]
  node [
    id 324
    zlevel -1

    cluster [
      cluster "Lipid Metabolism.Fatty acid and TAG biosynthesis.gml"
    ]
    graphics [
      x 4577.449346405228
      y 2049.916666666666
      w 30.0
      h 30.0
      fill "#FFCCE5"
      outline "#000000"
      frameThickness 1.5
      gradient -0.333
      rounding 5.0
      type "oval"
    ]
    label "acetyl-CoA"
    labelgraphics [
      alignment "left"
      anchor "c"
      color "#000000"
      fontName "Tahoma"
      fontSize 11
      fontStyle "plain"
      type "text"
    ]
    sbgn [
      role "SIMPLECHEMICAL"
    ]
    sbml [
      modelID "model_35"
      reversible "true"
      sbmlID "spec93loc107"
    ]
    src [
      fileName "Lipid Metabolism.Fatty acid and TAG biosynthesis.gml"
    ]
    url "http://pgrc-35.ipk-gatersleben.de/pls/htmldb_pgrc/f?p=112:10:::NO::P10_PATHWAY_OBJECT_ID:spec93loc107"
  ]
  node [
    id 325
    zlevel -1

    cluster [
      cluster "Lipid Metabolism.Fatty acid and TAG biosynthesis.gml"
    ]
    graphics [
      x 4577.449346405228
      y 2182.916666666666
      w 30.0
      h 30.0
      fill "#FFCCE5"
      outline "#000000"
      frameThickness 1.5
      gradient 0.0
      rounding 5.0
      type "oval"
    ]
    label "malonyl-CoA"
    labelgraphics [
      alignment "left"
      anchor "c"
      color "#000000"
      fontName "Tahoma"
      fontSize 11
      fontStyle "plain"
      type "text"
    ]
    sbgn [
      role "SIMPLECHEMICAL"
    ]
    sbml [
      modelID "model_35"
      reversible "true"
      sbmlID "spec360loc107"
    ]
    src [
      fileName "Lipid Metabolism.Fatty acid and TAG biosynthesis.gml"
    ]
    url "http://pgrc-35.ipk-gatersleben.de/pls/htmldb_pgrc/f?p=112:10:::NO::P10_PATHWAY_OBJECT_ID:spec360loc107"
  ]
  node [
    id 326
    zlevel -1

    cluster [
      cluster "Lipid Metabolism.Fatty acid and TAG biosynthesis.gml"
    ]
    graphics [
      x 4483.088235294117
      y 2570.916666666666
      w 30.0
      h 30.0
      fill "#FFCCE5"
      outline "#000000"
      frameThickness 1.5
      gradient 0.0
      rounding 5.0
      type "oval"
    ]
    label "3-hydroxyacyl-ACP"
    labelgraphics [
      alignment "left"
      anchor "c"
      color "#000000"
      fontName "Tahoma"
      fontSize 11
      fontStyle "plain"
      type "text"
    ]
    sbgn [
      role "SIMPLECHEMICAL"
    ]
    sbml [
      modelID "model_35"
      reversible "true"
      sbmlID "spec364loc91"
    ]
    src [
      fileName "Lipid Metabolism.Fatty acid and TAG biosynthesis.gml"
    ]
    url "http://pgrc-35.ipk-gatersleben.de/pls/htmldb_pgrc/f?p=112:10:::NO::P10_PATHWAY_OBJECT_ID:spec364loc91"
  ]
  node [
    id 327
    zlevel -1

    cluster [
      cluster "Lipid Metabolism.Fatty acid and TAG biosynthesis.gml"
    ]
    graphics [
      x 4483.088235294117
      y 2320.916666666666
      w 30.0
      h 30.0
      fill "#FFCCE5"
      outline "#000000"
      frameThickness 1.5
      gradient 0.0
      rounding 5.0
      type "oval"
    ]
    label "acyl-ACP"
    labelgraphics [
      alignment "left"
      anchor "c"
      color "#000000"
      fontName "Tahoma"
      fontSize 11
      fontStyle "plain"
      type "text"
    ]
    sbgn [
      role "SIMPLECHEMICAL"
    ]
    sbml [
      modelID "model_35"
      reversible "true"
      sbmlID "spec362loc91"
    ]
    src [
      fileName "Lipid Metabolism.Fatty acid and TAG biosynthesis.gml"
    ]
    url "http://pgrc-35.ipk-gatersleben.de/pls/htmldb_pgrc/f?p=112:10:::NO::P10_PATHWAY_OBJECT_ID:spec362loc91"
  ]
  node [
    id 328
    zlevel -1

    cluster [
      cluster "Lipid Metabolism.Fatty acid and TAG biosynthesis.gml"
    ]
    graphics [
      x 4733.088235294117
      y 1976.916666666666
      w 54.0
      h 30.0
      fill "#FFCCE5"
      outline "#000000"
      frameThickness 1.5
      gradient 0.0
      rounding 10.0
      type "rectangle"
    ]
    label "pyruvate dehydrogenase complex"
    labelgraphics [
      alignment "left"
      anchor "c"
      color "#000000"
      fontName "Tahoma"
      fontSize 11
      fontStyle "plain"
      type "text"
    ]
    sbgn [
      role "MACROMOLECULE"
    ]
    sbml [
      modelID "model_35"
      reversible "false"
      sbmlID "reaction_325_42_80"
    ]
    src [
      fileName "Lipid Metabolism.Fatty acid and TAG biosynthesis.gml"
    ]
    url "http://pgrc-35.ipk-gatersleben.de/pls/htmldb_pgrc/f?p=112:10:::NO::P10_PATHWAY_OBJECT_ID:reaction_325_42_80"
  ]
  node [
    id 329
    zlevel -1

    cluster [
      cluster "Lipid Metabolism.Fatty acid and TAG biosynthesis.gml"
    ]
    graphics [
      x 4502.088235294117
      y 1910.916666666666
      w 54.0
      h 30.0
      fill "#FFCCE5"
      outline "#000000"
      frameThickness 1.5
      gradient 0.0
      rounding 10.0
      type "rectangle"
    ]
    label "Acetate-CoA ligase"
    labelgraphics [
      alignment "left"
      anchor "c"
      color "#000000"
      fontName "Tahoma"
      fontSize 11
      fontStyle "plain"
      type "text"
    ]
    sbgn [
      role "MACROMOLECULE"
    ]
    sbml [
      modelID "model_35"
      reversible "true"
      sbmlID "reaction_326_179_91"
    ]
    src [
      fileName "Lipid Metabolism.Fatty acid and TAG biosynthesis.gml"
    ]
    url "http://pgrc-35.ipk-gatersleben.de/pls/htmldb_pgrc/f?p=112:10:::NO::P10_PATHWAY_OBJECT_ID:reaction_326_179_91"
  ]
  node [
    id 330
    zlevel -1

    cluster [
      cluster "Lipid Metabolism.Fatty acid and TAG biosynthesis.gml"
    ]
    graphics [
      x 4515.449346405228
      y 2112.916666666666
      w 54.0
      h 30.0
      fill "#FFCCE5"
      outline "#000000"
      frameThickness 1.5
      gradient 0.0
      rounding 10.0
      type "rectangle"
    ]
    label "acetyl-CoA carboxylase"
    labelgraphics [
      alignment "left"
      anchor "c"
      color "#000000"
      fontName "Tahoma"
      fontSize 11
      fontStyle "plain"
      type "text"
    ]
    sbgn [
      role "MACROMOLECULE"
    ]
    sbml [
      modelID "model_35"
      reversible "true"
      sbmlID "reaction_327_180_107"
    ]
    src [
      fileName "Lipid Metabolism.Fatty acid and TAG biosynthesis.gml"
    ]
    url "http://pgrc-35.ipk-gatersleben.de/pls/htmldb_pgrc/f?p=112:10:::NO::P10_PATHWAY_OBJECT_ID:reaction_327_180_107"
  ]
  node [
    id 331
    zlevel -1

    cluster [
      cluster "Lipid Metabolism.Fatty acid and TAG biosynthesis.gml"
    ]
    graphics [
      x 4553.088235294117
      y 2401.916666666666
      w 54.0
      h 30.0
      fill "#FFCCE5"
      outline "#000000"
      frameThickness 1.5
      gradient 0.0
      rounding 10.0
      type "rectangle"
    ]
    label "3-oxoacyl-ACP synthase"
    labelgraphics [
      alignment "left"
      anchor "c"
      color "#000000"
      fontName "Tahoma"
      fontSize 11
      fontStyle "plain"
      type "text"
    ]
    sbgn [
      role "MACROMOLECULE"
    ]
    sbml [
      modelID "model_35"
      reversible "false"
      sbmlID "reaction_329_182_91"
    ]
    src [
      fileName "Lipid Metabolism.Fatty acid and TAG biosynthesis.gml"
    ]
    url "http://pgrc-35.ipk-gatersleben.de/pls/htmldb_pgrc/f?p=112:10:::NO::P10_PATHWAY_OBJECT_ID:reaction_329_182_91"
  ]
  node [
    id 332
    zlevel -1

    cluster [
      cluster "Lipid Metabolism.Fatty acid and TAG biosynthesis.gml"
    ]
    graphics [
      x 4559.088235294117
      y 2492.916666666666
      w 54.0
      h 30.0
      fill "#FFCCE5"
      outline "#000000"
      frameThickness 1.5
      gradient 0.0
      rounding 10.0
      type "rectangle"
    ]
    label "3-oxoacyl-ACP reductase"
    labelgraphics [
      alignment "left"
      anchor "c"
      color "#000000"
      fontName "Tahoma"
      fontSize 11
      fontStyle "plain"
      type "text"
    ]
    sbgn [
      role "MACROMOLECULE"
    ]
    sbml [
      modelID "model_35"
      reversible "true"
      sbmlID "reaction_330_183_91"
    ]
    src [
      fileName "Lipid Metabolism.Fatty acid and TAG biosynthesis.gml"
    ]
    url "http://pgrc-35.ipk-gatersleben.de/pls/htmldb_pgrc/f?p=112:10:::NO::P10_PATHWAY_OBJECT_ID:reaction_330_183_91"
  ]
  node [
    id 333
    zlevel -1

    cluster [
      cluster "Lipid Metabolism.Fatty acid and TAG biosynthesis.gml"
    ]
    graphics [
      x 4323.088235294117
      y 2510.916666666666
      w 54.0
      h 30.0
      fill "#FFCCE5"
      outline "#000000"
      frameThickness 1.5
      gradient 0.0
      rounding 10.0
      type "rectangle"
    ]
    label "3-Hydroxyacyl-ACP dehydratase"
    labelgraphics [
      alignment "left"
      anchor "c"
      color "#000000"
      fontName "Tahoma"
      fontSize 11
      fontStyle "plain"
      type "text"
    ]
    sbgn [
      role "MACROMOLECULE"
    ]
    sbml [
      modelID "model_35"
      reversible "true"
      sbmlID "reaction_331_184_96"
    ]
    src [
      fileName "Lipid Metabolism.Fatty acid and TAG biosynthesis.gml"
    ]
    url "http://pgrc-35.ipk-gatersleben.de/pls/htmldb_pgrc/f?p=112:10:::NO::P10_PATHWAY_OBJECT_ID:reaction_331_184_96"
  ]
  node [
    id 334
    zlevel -1

    cluster [
      cluster "Lipid Metabolism.Fatty acid and TAG biosynthesis.gml"
    ]
    graphics [
      x 4433.088235294117
      y 2401.916666666666
      w 54.0
      h 30.0
      fill "#FFCCE5"
      outline "#000000"
      frameThickness 1.5
      gradient 0.0
      rounding 10.0
      type "rectangle"
    ]
    label "<html><center>enoyl-ACP reductase<br>(NADH)"
    labelgraphics [
      alignment "left"
      anchor "c"
      color "#000000"
      fontName "Tahoma"
      fontSize 11
      fontStyle "plain"
      type "text"
    ]
    sbgn [
      role "MACROMOLECULE"
    ]
    sbml [
      modelID "model_35"
      reversible "true"
      sbmlID "reaction_332_185_96"
    ]
    src [
      fileName "Lipid Metabolism.Fatty acid and TAG biosynthesis.gml"
    ]
    url "http://pgrc-35.ipk-gatersleben.de/pls/htmldb_pgrc/f?p=112:10:::NO::P10_PATHWAY_OBJECT_ID:reaction_332_185_96"
  ]
  node [
    id 335
    zlevel -1

    cluster [
      cluster "Lipid Metabolism.Fatty acid and TAG biosynthesis.gml"
    ]
    graphics [
      x 4347.088235294117
      y 2699.916666666666
      w 54.0
      h 30.0
      fill "#FFCCE5"
      outline "#000000"
      frameThickness 1.5
      gradient 0.0
      rounding 10.0
      type "rectangle"
    ]
    label "oleoyl-ACP hydrolase"
    labelgraphics [
      alignment "left"
      anchor "c"
      color "#000000"
      fontName "Tahoma"
      fontSize 11
      fontStyle "plain"
      type "text"
    ]
    sbgn [
      role "MACROMOLECULE"
    ]
    sbml [
      modelID "model_35"
      reversible "false"
      sbmlID "reaction_333_186_96"
    ]
    src [
      fileName "Lipid Metabolism.Fatty acid and TAG biosynthesis.gml"
    ]
    url "http://pgrc-35.ipk-gatersleben.de/pls/htmldb_pgrc/f?p=112:10:::NO::P10_PATHWAY_OBJECT_ID:reaction_333_186_96"
  ]
  node [
    id 336
    zlevel -1

    cluster [
      cluster "Lipid Metabolism.Fatty acid and TAG biosynthesis.gml"
    ]
    graphics [
      x 4486.088235294117
      y 2699.916666666666
      w 54.0
      h 30.0
      fill "#FFCCE5"
      outline "#000000"
      frameThickness 1.5
      gradient 0.0
      rounding 10.0
      type "rectangle"
    ]
    label "palmitoyl-CoA hydrolase"
    labelgraphics [
      alignment "left"
      anchor "c"
      color "#000000"
      fontName "Tahoma"
      fontSize 11
      fontStyle "plain"
      type "text"
    ]
    sbgn [
      role "MACROMOLECULE"
    ]
    sbml [
      modelID "model_35"
      reversible "false"
      sbmlID "reaction_334_187_96"
    ]
    src [
      fileName "Lipid Metabolism.Fatty acid and TAG biosynthesis.gml"
    ]
    url "http://pgrc-35.ipk-gatersleben.de/pls/htmldb_pgrc/f?p=112:10:::NO::P10_PATHWAY_OBJECT_ID:reaction_334_187_96"
  ]
  node [
    id 337
    zlevel -1

    cluster [
      cluster "Lipid Metabolism.Fatty acid and TAG biosynthesis.gml"
    ]
    graphics [
      x 4515.449346405228
      y 2252.916666666666
      w 54.0
      h 30.0
      fill "#FFCCE5"
      outline "#000000"
      frameThickness 1.5
      gradient 0.0
      rounding 10.0
      type "rectangle"
    ]
    label "ACP-S-malonyltransferase"
    labelgraphics [
      alignment "left"
      anchor "c"
      color "#000000"
      fontName "Tahoma"
      fontSize 11
      fontStyle "plain"
      type "text"
    ]
    sbgn [
      role "MACROMOLECULE"
    ]
    sbml [
      modelID "model_35"
      reversible "true"
      sbmlID "reaction_328_181_91"
    ]
    src [
      fileName "Lipid Metabolism.Fatty acid and TAG biosynthesis.gml"
    ]
    url "http://pgrc-35.ipk-gatersleben.de/pls/htmldb_pgrc/f?p=112:10:::NO::P10_PATHWAY_OBJECT_ID:reaction_328_181_91"
  ]
  node [
    id 338
    zlevel -1

    cluster [
      cluster "Lipid Metabolism.Fatty acid and TAG biosynthesis.gml"
    ]
    graphics [
      x 4163.0830000000005
      y 2391.397666666666
      w 10.0
      h 10.0
      fill "#FFCCE5"
      outline "#000000"
      frameThickness 1.5
      gradient 0.0
      rounding 0.0
      type "rectangle"
    ]
    sbgn [
      role "PROCESS"
    ]
    sbml [
      modelID "model_35"
      reversible "false"
      sbmlID "reaction_329_182_91"
    ]
    src [
      fileName "Lipid Metabolism.Fatty acid and TAG biosynthesis.gml"
    ]
    url "http://pgrc-35.ipk-gatersleben.de/pls/htmldb_pgrc/f?p=112:10:::NO::P10_PATHWAY_OBJECT_ID:reaction_329_182_91"
  ]
  node [
    id 339
    zlevel -1

    cluster [
      cluster "Lipid Metabolism.Fatty acid and TAG biosynthesis.gml"
    ]
    graphics [
      x 4163.083235294118
      y 2675.916666666666
      w 10.0
      h 10.0
      fill "#FFCCE5"
      outline "#000000"
      frameThickness 1.5
      gradient 0.0
      rounding 0.0
      type "org.graffiti.plugins.views.defaults.RectangularNodeShape"
    ]
    sbgn [
      role "PROCESS"
    ]
    sbml [
      modelID "model_35 "
      reversible "false"
      sbmlID "reaction_32_20_91"
    ]
    src [
      fileName "Lipid Metabolism.Fatty acid and TAG biosynthesis.gml"
    ]
    url "http://pgrc-35.ipk-gatersleben.de/pls/htmldb_pgrc/f?p=112:10:::NO::P10_PATHWAY_OBJECT_ID:reaction_32_20_91"
  ]
  node [
    id 340
    zlevel -1

    cluster [
      cluster "Lipid Metabolism.Fatty acid and TAG biosynthesis.gml"
    ]
    graphics [
      x 4163.083235294118
      y 2535.916666666666
      w 10.0
      h 10.0
      fill "#FFCCE5"
      outline "#000000"
      frameThickness 1.5
      gradient 0.0
      rounding 0.0
      type "org.graffiti.plugins.views.defaults.RectangularNodeShape"
    ]
    sbgn [
      role "PROCESS"
    ]
    sbml [
      modelID "model_35"
      reversible "false"
      sbmlID "reaction_32_18_91"
    ]
    src [
      fileName "Lipid Metabolism.Fatty acid and TAG biosynthesis.gml"
    ]
    url "http://pgrc-35.ipk-gatersleben.de/pls/htmldb_pgrc/f?p=112:10:::NO::P10_PATHWAY_OBJECT_ID:reaction_32_18_91"
  ]
  node [
    id 341
    zlevel -1

    cluster [
      cluster "Lipid Metabolism.Fatty acid and TAG biosynthesis.gml"
    ]
    graphics [
      x 4233.088235294117
      y 2730.916666666666
      w 30.0
      h 30.0
      fill "#FFCCE5"
      outline "#000000"
      frameThickness 1.5
      gradient -0.3333333333333333
      rounding 5.0
      type "oval"
    ]
    label "CoA"
    labelgraphics [
      alignment "left"
      anchor "c"
      color "#000000"
      fontName "Tahoma"
      fontSize 11
      fontStyle "plain"
      type "text"
    ]
    sbgn [
      role "SIMPLECHEMICAL"
    ]
    sbml [
      modelID "model_7"
      reversible "true"
      sbmlID "spec30loc92"
    ]
    src [
      fileName "Lipid Metabolism.Fatty acid and TAG biosynthesis.gml"
    ]
    url "http://pgrc-35.ipk-gatersleben.de/pls/htmldb_pgrc/f?p=112:10:::NO::P10_PATHWAY_OBJECT_ID:spec30loc92"
  ]
  node [
    id 342
    zlevel -1

    cluster [
      cluster "Lipid Metabolism.Fatty acid and TAG biosynthesis.gml"
    ]
    graphics [
      x 4208.444806722688
      y 2431.647543028743
      w 30.0
      h 30.0
      fill "#FFCCE5"
      outline "#000000"
      frameThickness 1.5
      gradient -0.3333333333333333
      rounding 5.0
      type "oval"
    ]
    label "ACP"
    labelgraphics [
      alignment "left"
      anchor "c"
      color "#000000"
      fontName "Tahoma"
      fontSize 11
      fontStyle "plain"
      type "text"
    ]
    sbgn [
      role "SIMPLECHEMICAL"
    ]
    sbml [
      modelID "model_35"
      reversible "true"
      sbmlID "spec361loc91"
    ]
    src [
      fileName "Lipid Metabolism.Fatty acid and TAG biosynthesis.gml"
    ]
    url "http://pgrc-35.ipk-gatersleben.de/pls/htmldb_pgrc/f?p=112:10:::NO::P10_PATHWAY_OBJECT_ID:spec361loc91"
  ]
  node [
    id 343
    zlevel -1

    cluster [
      cluster "Lipid Metabolism.Fatty acid and TAG biosynthesis.gml"
    ]
    graphics [
      x 4123.088235294117
      y 2500.916666666666
      w 30.0
      h 30.0
      fill "#FFCCE5"
      outline "#000000"
      frameThickness 1.5
      gradient -0.3333333333333333
      rounding 5.0
      type "oval"
    ]
    label "CoA"
    labelgraphics [
      alignment "left"
      anchor "c"
      color "#000000"
      fontName "Tahoma"
      fontSize 11
      fontStyle "plain"
      type "text"
    ]
    sbgn [
      role "SIMPLECHEMICAL"
    ]
    sbml [
      modelID "model_45"
      reversible "true"
      sbmlID "spec11loc150"
    ]
    src [
      fileName "Lipid Metabolism.Fatty acid and TAG biosynthesis.gml"
    ]
    url "http://pgrc-35.ipk-gatersleben.de/pls/htmldb_pgrc/f?p=112:10:::NO::P10_PATHWAY_OBJECT_ID:spec11loc150"
  ]
  node [
    id 344
    zlevel -1

    cluster [
      cluster "Lipid Metabolism.Fatty acid and TAG biosynthesis.gml"
    ]
    graphics [
      x 4208.445235294117
      y 2645.916666666666
      w 30.0
      h 30.0
      fill "#FFCCE5"
      outline "#000000"
      frameThickness 1.5
      gradient 0.0
      rounding 5.0
      type "oval"
    ]
    label "glycerol-3-phosphate"
    labelgraphics [
      alignment "left"
      anchor "c"
      color "#000000"
      fontName "Tahoma"
      fontSize 11
      fontStyle "plain"
      type "text"
    ]
    sbgn [
      role "SIMPLECHEMICAL"
    ]
    sbml [
      modelID "model_7"
      reversible "true"
      sbmlID "spec30loc92"
    ]
    src [
      fileName "Lipid Metabolism.Fatty acid and TAG biosynthesis.gml"
    ]
    url "http://pgrc-35.ipk-gatersleben.de/pls/htmldb_pgrc/f?p=112:10:::NO::P10_PATHWAY_OBJECT_ID:spec30loc92"
  ]
  node [
    id 345
    zlevel -1

    cluster [
      cluster "Lipid Metabolism.Fatty acid and TAG biosynthesis.gml"
    ]
    graphics [
      x 4113.088235294117
      y 2590.916666666666
      w 30.0
      h 30.0
      fill "#FFCCE5"
      outline "#000000"
      frameThickness 1.5
      gradient -0.3333333333333333
      rounding 5.0
      type "oval"
    ]
    label "AMP"
    labelgraphics [
      alignment "left"
      anchor "c"
      color "#000000"
      fontName "Tahoma"
      fontSize 11
      fontStyle "plain"
      type "text"
    ]
    sbgn [
      role "SIMPLECHEMICAL"
    ]
    sbml [
      modelID "model_45"
      reversible "true"
      sbmlID "spec11loc150"
    ]
    src [
      fileName "Lipid Metabolism.Fatty acid and TAG biosynthesis.gml"
    ]
    url "http://pgrc-35.ipk-gatersleben.de/pls/htmldb_pgrc/f?p=112:10:::NO::P10_PATHWAY_OBJECT_ID:spec11loc150"
  ]
  node [
    id 346
    zlevel -1

    cluster [
      cluster "Lipid Metabolism.Fatty acid and TAG biosynthesis.gml"
    ]
    graphics [
      x 4163.0833522457615
      y 2465.916666666666
      w 30.0
      h 30.0
      fill "#FFCCE5"
      outline "#000000"
      frameThickness 1.5
      gradient 0.0
      rounding 5.0
      type "oval"
    ]
    label "fatty acid"
    labelgraphics [
      alignment "left"
      anchor "c"
      color "#000000"
      fontName "Tahoma"
      fontSize 11
      fontStyle "plain"
      type "text"
    ]
    sbgn [
      role "SIMPLECHEMICAL"
    ]
    sbml [
      modelID "model_35"
      reversible "true"
      sbmlID "spec96loc91"
    ]
    src [
      fileName "Lipid Metabolism.Fatty acid and TAG biosynthesis.gml"
    ]
    url "http://pgrc-35.ipk-gatersleben.de/pls/htmldb_pgrc/f?p=112:10:::NO::P10_PATHWAY_OBJECT_ID:spec96loc91"
  ]
  node [
    id 347
    zlevel -1

    cluster [
      cluster "Lipid Metabolism.Fatty acid and TAG biosynthesis.gml"
    ]
    graphics [
      x 4203.088235294117
      y 2500.916666666666
      w 30.0
      h 30.0
      fill "#FFCCE5"
      outline "#000000"
      frameThickness 1.5
      gradient -0.3333333333333333
      rounding 5.0
      type "oval"
    ]
    label "ATP"
    labelgraphics [
      alignment "left"
      anchor "c"
      color "#000000"
      fontName "Tahoma"
      fontSize 11
      fontStyle "plain"
      type "text"
    ]
    sbgn [
      role "SIMPLECHEMICAL"
    ]
    sbml [
      modelID "model_45"
      reversible "true"
      sbmlID "spec11loc150"
    ]
    src [
      fileName "Lipid Metabolism.Fatty acid and TAG biosynthesis.gml"
    ]
    url "http://pgrc-35.ipk-gatersleben.de/pls/htmldb_pgrc/f?p=112:10:::NO::P10_PATHWAY_OBJECT_ID:spec11loc150"
  ]
  node [
    id 348
    zlevel -1

    cluster [
      cluster "Lipid Metabolism.Fatty acid and TAG biosynthesis.gml"
    ]
    graphics [
      x 4213.088235294117
      y 2590.916666666666
      w 30.0
      h 30.0
      fill "#FFCCE5"
      outline "#000000"
      frameThickness 1.5
      gradient -0.3333333333333333
      rounding 5.0
      type "oval"
    ]
    label "PP"
    labelgraphics [
      alignment "left"
      anchor "c"
      color "#000000"
      fontName "Tahoma"
      fontSize 11
      fontStyle "plain"
      type "text"
    ]
    sbgn [
      role "SIMPLECHEMICAL"
    ]
    sbml [
      modelID "model_45"
      reversible "true"
      sbmlID "spec11loc150"
    ]
    src [
      fileName "Lipid Metabolism.Fatty acid and TAG biosynthesis.gml"
    ]
    url "http://pgrc-35.ipk-gatersleben.de/pls/htmldb_pgrc/f?p=112:10:::NO::P10_PATHWAY_OBJECT_ID:spec11loc150"
  ]
  node [
    id 349
    zlevel -1

    cluster [
      cluster "Lipid Metabolism.Fatty acid and TAG biosynthesis.gml"
    ]
    graphics [
      x 4093.088235294117
      y 2730.916666666666
      w 30.0
      h 30.0
      fill "#FFCCE5"
      outline "#000000"
      frameThickness 1.5
      gradient 0.0
      rounding 5.0
      type "oval"
    ]
    label "triacylglycerol"
    labelgraphics [
      alignment "left"
      anchor "c"
      color "#000000"
      fontName "Tahoma"
      fontSize 11
      fontStyle "plain"
      type "text"
    ]
    sbgn [
      role "SIMPLECHEMICAL"
    ]
    sbml [
      modelID "model_7"
      reversible "true"
      sbmlID "spec30loc92"
    ]
    src [
      fileName "Lipid Metabolism.Fatty acid and TAG biosynthesis.gml"
    ]
    url "http://pgrc-35.ipk-gatersleben.de/pls/htmldb_pgrc/f?p=112:10:::NO::P10_PATHWAY_OBJECT_ID:spec30loc92"
  ]
  node [
    id 350
    zlevel -1

    cluster [
      cluster "Lipid Metabolism.Fatty acid and TAG biosynthesis.gml"
    ]
    graphics [
      x 4163.0833522457615
      y 2615.916666666666
      w 30.0
      h 30.0
      fill "#FFCCE5"
      outline "#000000"
      frameThickness 1.5
      gradient 0.0
      rounding 5.0
      type "oval"
    ]
    label "acyl-CoA"
    labelgraphics [
      alignment "left"
      anchor "c"
      color "#000000"
      fontName "Tahoma"
      fontSize 11
      fontStyle "plain"
      type "text"
    ]
    sbgn [
      role "SIMPLECHEMICAL"
    ]
    sbml [
      modelID "model_7"
      reversible "true"
      sbmlID "spec30loc92"
    ]
    src [
      fileName "Lipid Metabolism.Fatty acid and TAG biosynthesis.gml"
    ]
    url "http://pgrc-35.ipk-gatersleben.de/pls/htmldb_pgrc/f?p=112:10:::NO::P10_PATHWAY_OBJECT_ID:spec30loc92"
  ]
  node [
    id 351
    zlevel -1

    cluster [
      cluster "Lipid Metabolism.Fatty acid and TAG biosynthesis.gml"
    ]
    graphics [
      x 4101.083235294118
      y 2675.916666666666
      w 54.0
      h 30.0
      fill "#FFCCE5"
      outline "#000000"
      frameThickness 1.5
      gradient 0.0
      rounding 10.0
      type "rectangle"
    ]
    label "triacylglycerol synthesis"
    labelgraphics [
      alignment "left"
      anchor "c"
      color "#000000"
      fontName "Tahoma"
      fontSize 11
      fontStyle "plain"
      type "text"
    ]
    sbgn [
      role "MACROMOLECULE"
    ]
    sbml [
      modelID "model_35 "
      reversible "false"
      sbmlID "reaction_32_20_91"
    ]
    src [
      fileName "Lipid Metabolism.Fatty acid and TAG biosynthesis.gml"
    ]
    url "http://pgrc-35.ipk-gatersleben.de/pls/htmldb_pgrc/f?p=112:10:::NO::P10_PATHWAY_OBJECT_ID:reaction_32_20_91"
  ]
  node [
    id 352
    zlevel -1

    cluster [
      cluster "Lipid Metabolism.Fatty acid and TAG biosynthesis.gml"
    ]
    graphics [
      x 4101.0833522457615
      y 2391.3972547404537
      w 54.0
      h 30.0
      fill "#FFCCE5"
      outline "#000000"
      frameThickness 1.5
      gradient 0.0
      rounding 10.0
      type "rectangle"
    ]
    label "acyl-ACP-hydrolase "
    labelgraphics [
      alignment "left"
      anchor "c"
      color "#000000"
      fontName "Tahoma"
      fontSize 11
      fontStyle "plain"
      type "text"
    ]
    sbgn [
      role "MACROMOLECULE"
    ]
    sbml [
      modelID "model_35"
      reversible "false"
      sbmlID "reaction_329_182_91"
    ]
    src [
      fileName "Lipid Metabolism.Fatty acid and TAG biosynthesis.gml"
    ]
    url "http://pgrc-35.ipk-gatersleben.de/pls/htmldb_pgrc/f?p=112:10:::NO::P10_PATHWAY_OBJECT_ID:reaction_329_182_91"
  ]
  node [
    id 353
    zlevel -1

    cluster [
      cluster "Lipid Metabolism.Fatty acid and TAG biosynthesis.gml"
    ]
    graphics [
      x 4101.083235294118
      y 2535.916666666666
      w 54.0
      h 30.0
      fill "#FFCCE5"
      outline "#000000"
      frameThickness 1.5
      gradient 0.0
      rounding 10.0
      type "rectangle"
    ]
    label "long-chain-fatty-acid-CoA ligase "
    labelgraphics [
      alignment "left"
      anchor "c"
      color "#000000"
      fontName "Tahoma"
      fontSize 11
      fontStyle "plain"
      type "text"
    ]
    sbgn [
      role "MACROMOLECULE"
    ]
    sbml [
      modelID "model_35"
      reversible "false"
      sbmlID "reaction_32_18_91"
    ]
    src [
      fileName "Lipid Metabolism.Fatty acid and TAG biosynthesis.gml"
    ]
    url "http://pgrc-35.ipk-gatersleben.de/pls/htmldb_pgrc/f?p=112:10:::NO::P10_PATHWAY_OBJECT_ID:reaction_32_18_91"
  ]
  node [
    id 354
    zlevel -1

    cluster [
      cluster "Carbohydrate Metabolism.Glutathione biosynthesis.gml"
    ]
    graphics [
      x 2966.0
      y 1667.5
      w 30.0
      h 30.0
      fill "#CCF3FF"
      outline "#000000"
      frameThickness 1.5
      gradient -0.3333333333333333
      rounding 5.0
      type "oval"
    ]
    label "ATP"
    labelgraphics [
      alignment "left"
      anchor "c"
      color "#000000"
      fontName "Tahoma"
      fontSize 11
      fontStyle "plain"
      type "text"
    ]
    sbgn [
      role "SIMPLECHEMICAL"
    ]
    sbml [
      modelID "model_26"
      reversible "true"
      sbmlID "spec11loc91"
    ]
    src [
      fileName "Carbohydrate Metabolism.Glutathione biosynthesis.gml"
    ]
    url "http://pgrc-35.ipk-gatersleben.de/pls/htmldb_pgrc/f?p=112:10:::NO::P10_PATHWAY_OBJECT_ID:spec11loc91"
  ]
  node [
    id 355
    zlevel -1

    cluster [
      cluster "Carbohydrate Metabolism.Glutathione biosynthesis.gml"
    ]
    graphics [
      x 2966.0
      y 1820.5
      w 30.0
      h 30.0
      fill "#CCF3FF"
      outline "#000000"
      frameThickness 1.5
      gradient -0.3333333333333333
      rounding 5.0
      type "oval"
    ]
    label "ATP"
    labelgraphics [
      alignment "left"
      anchor "c"
      color "#000000"
      fontName "Tahoma"
      fontSize 11
      fontStyle "plain"
      type "text"
    ]
    sbgn [
      role "SIMPLECHEMICAL"
    ]
    sbml [
      modelID "model_26"
      reversible "true"
      sbmlID "spec11loc121"
    ]
    src [
      fileName "Carbohydrate Metabolism.Glutathione biosynthesis.gml"
    ]
    url "http://pgrc-35.ipk-gatersleben.de/pls/htmldb_pgrc/f?p=112:10:::NO::P10_PATHWAY_OBJECT_ID:spec11loc121"
  ]
  node [
    id 356
    zlevel -1

    cluster [
      cluster "Carbohydrate Metabolism.Glutathione biosynthesis.gml"
    ]
    graphics [
      x 2966.0
      y 1735.5
      w 30.0
      h 30.0
      fill "#CCF3FF"
      outline "#000000"
      frameThickness 1.5
      gradient -0.333
      rounding 5.0
      type "oval"
    ]
    label "ADP"
    labelgraphics [
      alignment "left"
      anchor "c"
      color "#000000"
      fontName "Tahoma"
      fontSize 11
      fontStyle "plain"
      type "text"
    ]
    sbgn [
      role "SIMPLECHEMICAL"
    ]
    sbml [
      modelID "model_26"
      reversible "true"
      sbmlID "spec13loc91"
    ]
    src [
      fileName "Carbohydrate Metabolism.Glutathione biosynthesis.gml"
    ]
    url "http://pgrc-35.ipk-gatersleben.de/pls/htmldb_pgrc/f?p=112:10:::NO::P10_PATHWAY_OBJECT_ID:spec13loc91"
  ]
  node [
    id 357
    zlevel -1

    cluster [
      cluster "Carbohydrate Metabolism.Glutathione biosynthesis.gml"
    ]
    graphics [
      x 2966.0
      y 1880.5
      w 30.0
      h 30.0
      fill "#CCF3FF"
      outline "#000000"
      frameThickness 1.5
      gradient -0.333
      rounding 5.0
      type "oval"
    ]
    label "ADP"
    labelgraphics [
      alignment "left"
      anchor "c"
      color "#000000"
      fontName "Tahoma"
      fontSize 11
      fontStyle "plain"
      type "text"
    ]
    sbgn [
      role "SIMPLECHEMICAL"
    ]
    sbml [
      modelID "model_26"
      reversible "true"
      sbmlID "spec13loc121"
    ]
    src [
      fileName "Carbohydrate Metabolism.Glutathione biosynthesis.gml"
    ]
    url "http://pgrc-35.ipk-gatersleben.de/pls/htmldb_pgrc/f?p=112:10:::NO::P10_PATHWAY_OBJECT_ID:spec13loc121"
  ]
  node [
    id 358
    zlevel -1

    cluster [
      cluster "Carbohydrate Metabolism.Glutathione biosynthesis.gml"
    ]
    graphics [
      x 2966.0
      y 1770.5
      w 30.0
      h 30.0
      fill "#CCF3FF"
      outline "#000000"
      frameThickness 1.5
      gradient -0.333
      rounding 5.0
      type "oval"
    ]
    label "P"
    labelgraphics [
      alignment "left"
      anchor "c"
      color "#000000"
      fontName "Tahoma"
      fontSize 11
      fontStyle "plain"
      type "text"
    ]
    sbgn [
      role "SIMPLECHEMICAL"
    ]
    sbml [
      modelID "model_26"
      reversible "true"
      sbmlID "spec14loc91"
    ]
    src [
      fileName "Carbohydrate Metabolism.Glutathione biosynthesis.gml"
    ]
    url "http://pgrc-35.ipk-gatersleben.de/pls/htmldb_pgrc/f?p=112:10:::NO::P10_PATHWAY_OBJECT_ID:spec14loc91"
  ]
  node [
    id 359
    zlevel -1

    cluster [
      cluster "Carbohydrate Metabolism.Glutathione biosynthesis.gml"
    ]
    graphics [
      x 2966.0
      y 1915.5
      w 30.0
      h 30.0
      fill "#CCF3FF"
      outline "#000000"
      frameThickness 1.5
      gradient -0.333
      rounding 5.0
      type "oval"
    ]
    label "P"
    labelgraphics [
      alignment "left"
      anchor "c"
      color "#000000"
      fontName "Tahoma"
      fontSize 11
      fontStyle "plain"
      type "text"
    ]
    sbgn [
      role "SIMPLECHEMICAL"
    ]
    sbml [
      modelID "model_26"
      reversible "true"
      sbmlID "spec14loc121"
    ]
    src [
      fileName "Carbohydrate Metabolism.Glutathione biosynthesis.gml"
    ]
    url "http://pgrc-35.ipk-gatersleben.de/pls/htmldb_pgrc/f?p=112:10:::NO::P10_PATHWAY_OBJECT_ID:spec14loc121"
  ]
  node [
    id 360
    zlevel -1

    cluster [
      cluster "Carbohydrate Metabolism.Glutathione biosynthesis.gml"
    ]
    graphics [
      x 2876.0
      y 1667.5
      w 30.0
      h 30.0
      fill "#CCF3FF"
      outline "#000000"
      frameThickness 1.5
      gradient -0.333
      rounding 5.0
      type "oval"
    ]
    label "L-glutamate"
    labelgraphics [
      alignment "left"
      anchor "c"
      color "#000000"
      fontName "Tahoma"
      fontSize 11
      fontStyle "plain"
      type "text"
    ]
    sbgn [
      role "SIMPLECHEMICAL"
    ]
    sbml [
      modelID "model_26"
      reversible "true"
      sbmlID "spec167loc91"
    ]
    src [
      fileName "Carbohydrate Metabolism.Glutathione biosynthesis.gml"
    ]
    url "http://pgrc-35.ipk-gatersleben.de/pls/htmldb_pgrc/f?p=112:10:::NO::P10_PATHWAY_OBJECT_ID:spec167loc91"
  ]
  node [
    id 361
    zlevel -1

    cluster [
      cluster "Carbohydrate Metabolism.Glutathione biosynthesis.gml"
    ]
    graphics [
      x 2876.0
      y 1820.5
      w 30.0
      h 30.0
      fill "#CCF3FF"
      outline "#000000"
      frameThickness 1.5
      gradient -0.333
      rounding 5.0
      type "oval"
    ]
    label "L-glycine"
    labelgraphics [
      alignment "left"
      anchor "c"
      color "#000000"
      fontName "Tahoma"
      fontSize 11
      fontStyle "plain"
      type "text"
    ]
    sbgn [
      role "SIMPLECHEMICAL"
    ]
    sbml [
      modelID "model_26"
      reversible "true"
      sbmlID "spec175loc121"
    ]
    src [
      fileName "Carbohydrate Metabolism.Glutathione biosynthesis.gml"
    ]
    url "http://pgrc-35.ipk-gatersleben.de/pls/htmldb_pgrc/f?p=112:10:::NO::P10_PATHWAY_OBJECT_ID:spec175loc121"
  ]
  node [
    id 362
    zlevel -1

    cluster [
      cluster "Carbohydrate Metabolism.Glutathione biosynthesis.gml"
    ]
    graphics [
      x 2921.0
      y 1702.5
      w 10.0
      h 10.0
      fill "#CCF3FF"
      outline "#000000"
      frameThickness 1.5
      gradient 0.0
      rounding 0.0
      type "org.graffiti.plugins.views.defaults.RectangularNodeShape"
    ]
    sbgn [
      role "PROCESS"
    ]
    sbml [
      modelID "model_26"
      reversible "true"
      sbmlID "reaction_243_243_91"
    ]
    src [
      fileName "Carbohydrate Metabolism.Glutathione biosynthesis.gml"
    ]
    url "http://pgrc-35.ipk-gatersleben.de/pls/htmldb_pgrc/f?p=112:10:::NO::P10_PATHWAY_OBJECT_ID:reaction_243_243_91"
  ]
  node [
    id 363
    zlevel -1

    cluster [
      cluster "Carbohydrate Metabolism.Glutathione biosynthesis.gml"
    ]
    graphics [
      x 2921.0
      y 1855.5
      w 10.0
      h 10.0
      fill "#CCF3FF"
      outline "#000000"
      frameThickness 1.5
      gradient 0.0
      rounding 0.0
      type "org.graffiti.plugins.views.defaults.RectangularNodeShape"
    ]
    sbgn [
      role "PROCESS"
    ]
    sbml [
      modelID "model_26"
      reversible "true"
      sbmlID "reaction_244_244_121"
    ]
    src [
      fileName "Carbohydrate Metabolism.Glutathione biosynthesis.gml"
    ]
    url "http://pgrc-35.ipk-gatersleben.de/pls/htmldb_pgrc/f?p=112:10:::NO::P10_PATHWAY_OBJECT_ID:reaction_244_244_121"
  ]
  node [
    id 364
    zlevel -1

    cluster [
      cluster "Carbohydrate Metabolism.Glutathione biosynthesis.gml"
    ]
    graphics [
      x 2921.0
      y 1795.5
      w 30.0
      h 30.0
      fill "#CCF3FF"
      outline "#000000"
      frameThickness 1.5
      gradient 0.0
      rounding 5.0
      type "oval"
    ]
    label "gamma-L-glutamyl-L-cysteine"
    labelgraphics [
      alignment "left"
      anchor "c"
      color "#000000"
      fontName "Tahoma"
      fontSize 11
      fontStyle "plain"
      type "text"
    ]
    sbgn [
      role "SIMPLECHEMICAL"
    ]
    sbml [
      modelID "model_26"
      reversible "true"
      sbmlID "spec460loc121"
    ]
    src [
      fileName "Carbohydrate Metabolism.Glutathione biosynthesis.gml"
    ]
    url "http://pgrc-35.ipk-gatersleben.de/pls/htmldb_pgrc/f?p=112:10:::NO::P10_PATHWAY_OBJECT_ID:spec460loc121"
  ]
  node [
    id 365
    zlevel -1

    cluster [
      cluster "Carbohydrate Metabolism.Glutathione biosynthesis.gml"
    ]
    graphics [
      x 2859.0
      y 1702.5
      w 54.0
      h 30.0
      fill "#CCF3FF"
      outline "#000000"
      frameThickness 1.5
      gradient 0.0
      rounding 10.0
      type "rectangle"
    ]
    label "glutamate-cysteine ligase"
    labelgraphics [
      alignment "left"
      anchor "c"
      color "#000000"
      fontName "Tahoma"
      fontSize 11
      fontStyle "plain"
      type "text"
    ]
    sbgn [
      role "MACROMOLECULE"
    ]
    sbml [
      modelID "model_26"
      reversible "false"
      sbmlID "reaction_243_243_91"
    ]
    src [
      fileName "Carbohydrate Metabolism.Glutathione biosynthesis.gml"
    ]
    url "http://pgrc-35.ipk-gatersleben.de/pls/htmldb_pgrc/f?p=112:10:::NO::P10_PATHWAY_OBJECT_ID:reaction_243_243_91"
  ]
  node [
    id 366
    zlevel -1

    cluster [
      cluster "Carbohydrate Metabolism.Glutathione biosynthesis.gml"
    ]
    graphics [
      x 2859.0
      y 1855.5
      w 54.0
      h 30.0
      fill "#CCF3FF"
      outline "#000000"
      frameThickness 1.5
      gradient 0.0
      rounding 10.0
      type "rectangle"
    ]
    label "<html><center>glutathione<br>synthase"
    labelgraphics [
      alignment "left"
      anchor "c"
      color "#000000"
      fontName "Tahoma"
      fontSize 11
      fontStyle "plain"
      type "text"
    ]
    sbgn [
      role "MACROMOLECULE"
    ]
    sbml [
      modelID "model_26"
      reversible "false"
      sbmlID "reaction_244_244_121"
    ]
    src [
      fileName "Carbohydrate Metabolism.Glutathione biosynthesis.gml"
    ]
    url "http://pgrc-35.ipk-gatersleben.de/pls/htmldb_pgrc/f?p=112:10:::NO::P10_PATHWAY_OBJECT_ID:reaction_244_244_121"
  ]
  node [
    id 367
    zlevel -1

    cluster [
      cluster "Carbohydrate Metabolism.Pentose phosphate pathway.gml"
    ]
    graphics [
      x 5162.5
      y 1353.0
      w 30.0
      h 30.0
      fill "#CCDAFF"
      outline "#000000"
      frameThickness 1.5
      gradient -0.333
      rounding 5.0
      type "oval"
    ]
    label "ATP"
    labelgraphics [
      alignment "left"
      anchor "c"
      color "#000000"
      fontName "Tahoma"
      fontSize 11
      fontStyle "plain"
      type "text"
    ]
    sbgn [
      role "SIMPLECHEMICAL"
    ]
    sbml [
      modelID "model_91"
      reversible "true"
      sbmlID "spec11loc86"
    ]
    src [
      fileName "Carbohydrate Metabolism.Pentose phosphate pathway.gml"
    ]
    url "http://pgrc-35.ipk-gatersleben.de/pls/htmldb_pgrc/f?p=112:10:::NO::P10_PATHWAY_OBJECT_ID:spec11loc86"
  ]
  node [
    id 368
    zlevel -1

    cluster [
      cluster "Carbohydrate Metabolism.Pentose phosphate pathway.gml"
    ]
    graphics [
      x 5091.5
      y 950.0
      w 30.0
      h 30.0
      fill "#CCDAFF"
      outline "#000000"
      frameThickness 1.5
      gradient -0.3333333333333333
      rounding 5.0
      type "oval"
    ]
    label "NADP+"
    labelgraphics [
      alignment "left"
      anchor "c"
      color "#000000"
      fontName "Tahoma"
      fontSize 11
      fontStyle "plain"
      type "text"
    ]
    sbgn [
      role "SIMPLECHEMICAL"
    ]
    sbml [
      modelID "model_91"
      reversible "true"
      sbmlID "spec51loc86"
    ]
    src [
      fileName "Carbohydrate Metabolism.Pentose phosphate pathway.gml"
    ]
    url "http://pgrc-35.ipk-gatersleben.de/pls/htmldb_pgrc/f?p=112:10:::NO::P10_PATHWAY_OBJECT_ID:spec51loc86"
  ]
  node [
    id 369
    zlevel -1

    cluster [
      cluster "Carbohydrate Metabolism.Pentose phosphate pathway.gml"
    ]
    graphics [
      x 5091.5
      y 990.0
      w 30.0
      h 30.0
      fill "#CCDAFF"
      outline "#000000"
      frameThickness 1.5
      gradient -0.3333333333333333
      rounding 5.0
      type "oval"
    ]
    label "NADPH"
    labelgraphics [
      alignment "left"
      anchor "c"
      color "#000000"
      fontName "Tahoma"
      fontSize 11
      fontStyle "plain"
      type "text"
    ]
    sbgn [
      role "SIMPLECHEMICAL"
    ]
    sbml [
      modelID "model_91"
      reversible "true"
      sbmlID "spec52loc86"
    ]
    src [
      fileName "Carbohydrate Metabolism.Pentose phosphate pathway.gml"
    ]
    url "http://pgrc-35.ipk-gatersleben.de/pls/htmldb_pgrc/f?p=112:10:::NO::P10_PATHWAY_OBJECT_ID:spec52loc86"
  ]
  node [
    id 370
    zlevel -1

    cluster [
      cluster "Carbohydrate Metabolism.Pentose phosphate pathway.gml"
    ]
    graphics [
      x 5038.5
      y 1031.0
      w 30.0
      h 30.0
      fill "#CCDAFF"
      outline "#000000"
      frameThickness 1.5
      gradient 0.0
      rounding 5.0
      type "oval"
    ]
    label "6-phospho-gluconolactone"
    labelgraphics [
      alignment "left"
      anchor "c"
      color "#000000"
      fontName "Tahoma"
      fontSize 11
      fontStyle "plain"
      type "text"
    ]
    sbgn [
      role "SIMPLECHEMICAL"
    ]
    sbml [
      modelID "model_91"
      reversible "true"
      sbmlID "spec143loc86"
    ]
    src [
      fileName "Carbohydrate Metabolism.Pentose phosphate pathway.gml"
    ]
    url "http://pgrc-35.ipk-gatersleben.de/pls/htmldb_pgrc/f?p=112:10:::NO::P10_PATHWAY_OBJECT_ID:spec143loc86"
  ]
  node [
    id 371
    zlevel -1

    cluster [
      cluster "Carbohydrate Metabolism.Pentose phosphate pathway.gml"
    ]
    graphics [
      x 5038.5
      y 1151.0
      w 30.0
      h 30.0
      fill "#CCDAFF"
      outline "#000000"
      frameThickness 1.5
      gradient 0.0
      rounding 5.0
      type "oval"
    ]
    label "6-phospho-gluconate"
    labelgraphics [
      alignment "left"
      anchor "c"
      color "#000000"
      fontName "Tahoma"
      fontSize 11
      fontStyle "plain"
      type "text"
    ]
    sbgn [
      role "SIMPLECHEMICAL"
    ]
    sbml [
      modelID "model_91"
      reversible "true"
      sbmlID "spec144loc86"
    ]
    src [
      fileName "Carbohydrate Metabolism.Pentose phosphate pathway.gml"
    ]
    url "http://pgrc-35.ipk-gatersleben.de/pls/htmldb_pgrc/f?p=112:10:::NO::P10_PATHWAY_OBJECT_ID:spec144loc86"
  ]
  node [
    id 372
    zlevel -1

    cluster [
      cluster "Carbohydrate Metabolism.Pentose phosphate pathway.gml"
    ]
    graphics [
      x 5091.5
      y 1392.0
      w 30.0
      h 30.0
      fill "#CCDAFF"
      outline "#000000"
      frameThickness 1.5
      gradient -0.333
      rounding 5.0
      type "oval"
    ]
    label "D-ribose 5-phosphate"
    labelgraphics [
      alignment "left"
      anchor "c"
      color "#000000"
      fontName "Tahoma"
      fontSize 11
      fontStyle "plain"
      type "text"
    ]
    sbgn [
      role "SIMPLECHEMICAL"
    ]
    sbml [
      modelID "model_91"
      reversible "true"
      sbmlID "spec147loc86"
    ]
    src [
      fileName "Carbohydrate Metabolism.Pentose phosphate pathway.gml"
    ]
    url "http://pgrc-35.ipk-gatersleben.de/pls/htmldb_pgrc/f?p=112:10:::NO::P10_PATHWAY_OBJECT_ID:spec147loc86"
  ]
  node [
    id 373
    zlevel -1

    cluster [
      cluster "Carbohydrate Metabolism.Pentose phosphate pathway.gml"
    ]
    graphics [
      x 5091.5
      y 1521.0
      w 30.0
      h 30.0
      fill "#CCDAFF"
      outline "#000000"
      frameThickness 1.5
      gradient -0.333
      rounding 5.0
      type "oval"
    ]
    label "sedoheptulose 7-phosphate"
    labelgraphics [
      alignment "left"
      anchor "c"
      color "#000000"
      fontName "Tahoma"
      fontSize 11
      fontStyle "plain"
      type "text"
    ]
    sbgn [
      role "SIMPLECHEMICAL"
    ]
    sbml [
      modelID "model_91"
      reversible "true"
      sbmlID "spec148loc86"
    ]
    src [
      fileName "Carbohydrate Metabolism.Pentose phosphate pathway.gml"
    ]
    url "http://pgrc-35.ipk-gatersleben.de/pls/htmldb_pgrc/f?p=112:10:::NO::P10_PATHWAY_OBJECT_ID:spec148loc86"
  ]
  node [
    id 374
    zlevel -1

    cluster [
      cluster "Carbohydrate Metabolism.Pentose phosphate pathway.gml"
    ]
    graphics [
      x 5222.5
      y 1353.0
      w 30.0
      h 30.0
      fill "#CCDAFF"
      outline "#000000"
      frameThickness 1.5
      gradient -0.333
      rounding 5.0
      type "oval"
    ]
    label "AMP"
    labelgraphics [
      alignment "left"
      anchor "c"
      color "#000000"
      fontName "Tahoma"
      fontSize 11
      fontStyle "plain"
      type "text"
    ]
    sbgn [
      role "SIMPLECHEMICAL"
    ]
    sbml [
      modelID "model_91"
      reversible "true"
      sbmlID "spec241loc86"
    ]
    src [
      fileName "Carbohydrate Metabolism.Pentose phosphate pathway.gml"
    ]
    url "http://pgrc-35.ipk-gatersleben.de/pls/htmldb_pgrc/f?p=112:10:::NO::P10_PATHWAY_OBJECT_ID:spec241loc86"
  ]
  node [
    id 375
    zlevel -1

    cluster [
      cluster "Carbohydrate Metabolism.Pentose phosphate pathway.gml"
    ]
    graphics [
      x 5286.447
      y 1392.0
      w 30.0
      h 30.0
      fill "#CCDAFF"
      outline "#000000"
      frameThickness 1.5
      gradient -0.333
      rounding 5.0
      type "oval"
    ]
    label "PRPP"
    labelgraphics [
      alignment "left"
      anchor "c"
      color "#000000"
      fontName "Tahoma"
      fontSize 11
      fontStyle "plain"
      type "text"
    ]
    sbgn [
      role "SIMPLECHEMICAL"
    ]
    sbml [
      modelID "model_91"
      reversible "true"
      sbmlID "spec326loc86"
    ]
    src [
      fileName "Carbohydrate Metabolism.Pentose phosphate pathway.gml"
    ]
    url "http://pgrc-35.ipk-gatersleben.de/pls/htmldb_pgrc/f?p=112:10:::NO::P10_PATHWAY_OBJECT_ID:spec326loc86"
  ]
  node [
    id 376
    zlevel -1

    cluster [
      cluster "Carbohydrate Metabolism.Pentose phosphate pathway.gml"
    ]
    graphics [
      x 4992.0
      y 1641.0
      w 30.0
      h 30.0
      fill "#CCDAFF"
      outline "#000000"
      frameThickness 1.5
      gradient -0.333
      rounding 5.0
      type "oval"
    ]
    label "D-erythrose 4-phosphate"
    labelgraphics [
      alignment "left"
      anchor "c"
      color "#000000"
      fontName "Tahoma"
      fontSize 11
      fontStyle "plain"
      type "text"
    ]
    sbgn [
      role "SIMPLECHEMICAL"
    ]
    sbml [
      modelID "model_91"
      reversible "true"
      sbmlID "spec643loc86"
    ]
    src [
      fileName "Carbohydrate Metabolism.Pentose phosphate pathway.gml"
    ]
    url "http://pgrc-35.ipk-gatersleben.de/pls/htmldb_pgrc/f?p=112:10:::NO::P10_PATHWAY_OBJECT_ID:spec643loc86"
  ]
  node [
    id 377
    zlevel -1

    cluster [
      cluster "Carbohydrate Metabolism.Pentose phosphate pathway.gml"
    ]
    graphics [
      x 5038.5
      y 1091.0
      w 10.0
      h 10.0
      fill "#CCDAFF"
      outline "#000000"
      frameThickness 1.5
      gradient 0.0
      rounding 0.0
      type "org.graffiti.plugins.views.defaults.RectangularNodeShape"
    ]
    sbgn [
      role "PROCESS"
    ]
    sbml [
      modelID "model_91"
      reversible "false"
      sbmlID "reaction_1547_85_86"
    ]
    src [
      fileName "Carbohydrate Metabolism.Pentose phosphate pathway.gml"
    ]
    url "http://pgrc-35.ipk-gatersleben.de/pls/htmldb_pgrc/f?p=112:10:::NO::P10_PATHWAY_OBJECT_ID:reaction_1547_85_86"
  ]
  node [
    id 378
    zlevel -1

    cluster [
      cluster "Carbohydrate Metabolism.Pentose phosphate pathway.gml"
    ]
    graphics [
      x 5043.5
      y 1453.0
      w 10.0
      h 10.0
      fill "#CCDAFF"
      outline "#000000"
      frameThickness 1.5
      gradient 0.0
      rounding 0.0
      type "org.graffiti.plugins.views.defaults.RectangularNodeShape"
    ]
    sbgn [
      role "PROCESS"
    ]
    sbml [
      modelID "model_91"
      reversible "true"
      sbmlID "reaction_1545_89_86"
    ]
    src [
      fileName "Carbohydrate Metabolism.Pentose phosphate pathway.gml"
    ]
    url "http://pgrc-35.ipk-gatersleben.de/pls/htmldb_pgrc/f?p=112:10:::NO::P10_PATHWAY_OBJECT_ID:reaction_1545_89_86"
  ]
  node [
    id 379
    zlevel -1

    cluster [
      cluster "Carbohydrate Metabolism.Pentose phosphate pathway.gml"
    ]
    graphics [
      x 5192.5
      y 1392.0
      w 10.0
      h 10.0
      fill "#CCDAFF"
      outline "#000000"
      frameThickness 1.5
      gradient 0.0
      rounding 0.0
      type "org.graffiti.plugins.views.defaults.RectangularNodeShape"
    ]
    sbgn [
      role "PROCESS"
    ]
    sbml [
      modelID "model_91"
      reversible "true"
      sbmlID "reaction_1542_395_86"
    ]
    src [
      fileName "Carbohydrate Metabolism.Pentose phosphate pathway.gml"
    ]
    url "http://pgrc-35.ipk-gatersleben.de/pls/htmldb_pgrc/f?p=112:10:::NO::P10_PATHWAY_OBJECT_ID:reaction_1542_395_86"
  ]
  node [
    id 380
    zlevel -1

    cluster [
      cluster "Carbohydrate Metabolism.Pentose phosphate pathway.gml"
    ]
    graphics [
      x 5038.5
      y 971.0
      w 10.0
      h 10.0
      fill "#CCDAFF"
      outline "#000000"
      frameThickness 1.5
      gradient 0.0
      rounding 0.0
      type "org.graffiti.plugins.views.defaults.RectangularNodeShape"
    ]
    sbgn [
      role "PROCESS"
    ]
    sbml [
      modelID "model_91"
      reversible "true"
      sbmlID "reaction_1546_400_86"
    ]
    src [
      fileName "Carbohydrate Metabolism.Pentose phosphate pathway.gml"
    ]
    url "http://pgrc-35.ipk-gatersleben.de/pls/htmldb_pgrc/f?p=112:10:::NO::P10_PATHWAY_OBJECT_ID:reaction_1546_400_86"
  ]
  node [
    id 381
    zlevel -1

    cluster [
      cluster "Carbohydrate Metabolism.Pentose phosphate pathway.gml"
    ]
    graphics [
      x 4990.75
      y 1331.0
      w 10.0
      h 10.0
      fill "#CCDAFF"
      outline "#000000"
      frameThickness 1.5
      gradient 0.0
      rounding 0.0
      type "org.graffiti.plugins.views.defaults.RectangularNodeShape"
    ]
    sbgn [
      role "PROCESS"
    ]
    sbml [
      modelID "model_91"
      reversible "true"
      sbmlID "reaction_1549_404_86"
    ]
    src [
      fileName "Carbohydrate Metabolism.Pentose phosphate pathway.gml"
    ]
    url "http://pgrc-35.ipk-gatersleben.de/pls/htmldb_pgrc/f?p=112:10:::NO::P10_PATHWAY_OBJECT_ID:reaction_1549_404_86"
  ]
  node [
    id 382
    zlevel -1

    cluster [
      cluster "Carbohydrate Metabolism.Pentose phosphate pathway.gml"
    ]
    graphics [
      x 5092.5
      y 1330.0
      w 10.0
      h 10.0
      fill "#CCDAFF"
      outline "#000000"
      frameThickness 1.5
      gradient 0.0
      rounding 0.0
      type "org.graffiti.plugins.views.defaults.RectangularNodeShape"
    ]
    sbgn [
      role "PROCESS"
    ]
    sbml [
      modelID "model_91"
      reversible "true"
      sbmlID "reaction_1544_405_86"
    ]
    src [
      fileName "Carbohydrate Metabolism.Pentose phosphate pathway.gml"
    ]
    url "http://pgrc-35.ipk-gatersleben.de/pls/htmldb_pgrc/f?p=112:10:::NO::P10_PATHWAY_OBJECT_ID:reaction_1544_405_86"
  ]
  node [
    id 383
    zlevel -1

    cluster [
      cluster "Carbohydrate Metabolism.Pentose phosphate pathway.gml"
    ]
    graphics [
      x 5091.5
      y 1641.0
      w 30.0
      h 30.0
      fill "#CCDAFF"
      outline "#000000"
      frameThickness 1.5
      gradient -0.333
      rounding 5.0
      type "oval"
    ]
    label "fructose 6-phosphate"
    labelgraphics [
      alignment "left"
      anchor "c"
      color "#000000"
      fontName "Tahoma"
      fontSize 11
      fontStyle "plain"
      type "text"
    ]
    sbgn [
      role "SIMPLECHEMICAL"
    ]
    sbml [
      modelID "model_91"
      reversible "true"
      sbmlID "spec15loc86"
    ]
    src [
      fileName "Carbohydrate Metabolism.Pentose phosphate pathway.gml"
    ]
    url "http://pgrc-35.ipk-gatersleben.de/pls/htmldb_pgrc/f?p=112:10:::NO::P10_PATHWAY_OBJECT_ID:spec15loc86"
  ]
  node [
    id 384
    zlevel -1

    cluster [
      cluster "Carbohydrate Metabolism.Pentose phosphate pathway.gml"
    ]
    graphics [
      x 5040.0
      y 1581.0
      w 10.0
      h 10.0
      fill "#CCDAFF"
      outline "#000000"
      frameThickness 1.5
      gradient 0.0
      rounding 0.0
      type "org.graffiti.plugins.views.defaults.RectangularNodeShape"
    ]
    sbgn [
      role "PROCESS"
    ]
    sbml [
      modelID "model_91"
      reversible "true"
      sbmlID "reaction_1541_90_86"
    ]
    src [
      fileName "Carbohydrate Metabolism.Pentose phosphate pathway.gml"
    ]
    url "http://pgrc-35.ipk-gatersleben.de/pls/htmldb_pgrc/f?p=112:10:::NO::P10_PATHWAY_OBJECT_ID:reaction_1541_90_86"
  ]
  node [
    id 385
    zlevel -1

    cluster [
      cluster "Carbohydrate Metabolism.Pentose phosphate pathway.gml"
    ]
    graphics [
      x 5088.5
      y 1221.0
      w 30.0
      h 30.0
      fill "#CCDAFF"
      outline "#000000"
      frameThickness 1.5
      gradient -0.3333333333333333
      rounding 5.0
      type "oval"
    ]
    label "NADPH"
    labelgraphics [
      alignment "left"
      anchor "c"
      color "#000000"
      fontName "Tahoma"
      fontSize 11
      fontStyle "plain"
      type "text"
    ]
    sbgn [
      role "SIMPLECHEMICAL"
    ]
    sbml [
      modelID "model_91"
      reversible "true"
      sbmlID "spec52loc86"
    ]
    src [
      fileName "Carbohydrate Metabolism.Pentose phosphate pathway.gml"
    ]
    url "http://pgrc-35.ipk-gatersleben.de/pls/htmldb_pgrc/f?p=112:10:::NO::P10_PATHWAY_OBJECT_ID:spec52loc86"
  ]
  node [
    id 386
    zlevel -1

    cluster [
      cluster "Carbohydrate Metabolism.Pentose phosphate pathway.gml"
    ]
    graphics [
      x 5088.5
      y 1181.0
      w 30.0
      h 30.0
      fill "#CCDAFF"
      outline "#000000"
      frameThickness 1.5
      gradient -0.3333333333333333
      rounding 5.0
      type "oval"
    ]
    label "NADP+"
    labelgraphics [
      alignment "left"
      anchor "c"
      color "#000000"
      fontName "Tahoma"
      fontSize 11
      fontStyle "plain"
      type "text"
    ]
    sbgn [
      role "SIMPLECHEMICAL"
    ]
    sbml [
      modelID "model_91"
      reversible "true"
      sbmlID "spec51loc86"
    ]
    src [
      fileName "Carbohydrate Metabolism.Pentose phosphate pathway.gml"
    ]
    url "http://pgrc-35.ipk-gatersleben.de/pls/htmldb_pgrc/f?p=112:10:::NO::P10_PATHWAY_OBJECT_ID:spec51loc86"
  ]
  node [
    id 387
    zlevel -1

    cluster [
      cluster "Carbohydrate Metabolism.Pentose phosphate pathway.gml"
    ]
    graphics [
      x 5038.5
      y 1211.0
      w 10.0
      h 10.0
      fill "#CCDAFF"
      outline "#000000"
      frameThickness 1.5
      gradient 0.0
      rounding 0.0
      type "org.graffiti.plugins.views.defaults.RectangularNodeShape"
    ]
    sbgn [
      role "PROCESS"
    ]
    sbml [
      modelID "model_91"
      reversible "false"
      sbmlID "reaction_1548_402_86"
    ]
    src [
      fileName "Carbohydrate Metabolism.Pentose phosphate pathway.gml"
    ]
    url "http://pgrc-35.ipk-gatersleben.de/pls/htmldb_pgrc/f?p=112:10:::NO::P10_PATHWAY_OBJECT_ID:reaction_1548_402_86"
  ]
  node [
    id 388
    zlevel -1

    cluster [
      cluster "Carbohydrate Metabolism.Pentose phosphate pathway.gml"
    ]
    graphics [
      x 5090.0
      y 1251.0
      w 30.0
      h 30.0
      fill "#CCDAFF"
      outline "#000000"
      frameThickness 1.5
      gradient -0.333
      rounding 5.0
      type "oval"
    ]
    label "CO2"
    labelgraphics [
      alignment "left"
      anchor "c"
      color "#000000"
      fontName "Tahoma"
      fontSize 11
      fontStyle "plain"
      type "text"
    ]
    sbgn [
      role "SIMPLECHEMICAL"
    ]
    sbml [
      modelID "model_91"
      reversible "true"
      sbmlID "spec106loc86"
    ]
    src [
      fileName "Carbohydrate Metabolism.Pentose phosphate pathway.gml"
    ]
    url "http://pgrc-35.ipk-gatersleben.de/pls/htmldb_pgrc/f?p=112:10:::NO::P10_PATHWAY_OBJECT_ID:spec106loc86"
  ]
  node [
    id 389
    zlevel -1

    cluster [
      cluster "Carbohydrate Metabolism.Pentose phosphate pathway.gml"
    ]
    graphics [
      x 5039.0
      y 1275.5
      w 30.0
      h 30.0
      fill "#CCDAFF"
      outline "#000000"
      frameThickness 1.5
      gradient -0.333
      rounding 5.0
      type "oval"
    ]
    label " D-ribulose 5-phosphate"
    labelgraphics [
      alignment "left"
      anchor "c"
      color "#000000"
      fontName "Tahoma"
      fontSize 11
      fontStyle "plain"
      type "text"
    ]
    sbgn [
      role "SIMPLECHEMICAL"
    ]
    sbml [
      modelID "model_91"
      reversible "true"
      sbmlID "spec145loc86"
    ]
    src [
      fileName "Carbohydrate Metabolism.Pentose phosphate pathway.gml"
    ]
    url "http://pgrc-35.ipk-gatersleben.de/pls/htmldb_pgrc/f?p=112:10:::NO::P10_PATHWAY_OBJECT_ID:spec145loc86"
  ]
  node [
    id 390
    zlevel -1

    cluster [
      cluster "Carbohydrate Metabolism.Pentose phosphate pathway.gml"
    ]
    graphics [
      x 4892.5
      y 1523.0
      w 30.0
      h 30.0
      fill "#CCDAFF"
      outline "#000000"
      frameThickness 1.5
      gradient -0.3333333333333333
      rounding 5.0
      type "oval"
    ]
    label "fructose 6-phosphate"
    labelgraphics [
      alignment "left"
      anchor "c"
      color "#000000"
      fontName "Tahoma"
      fontSize 11
      fontStyle "plain"
      type "text"
    ]
    sbgn [
      role "SIMPLECHEMICAL"
    ]
    sbml [
      modelID "model_116"
      reversible "true"
      sbmlID "spec15loc102"
    ]
    src [
      fileName "Carbohydrate Metabolism.Pentose phosphate pathway.gml"
    ]
    url "http://pgrc-35.ipk-gatersleben.de/pls/htmldb_pgrc/f?p=112:10:::NO::P10_PATHWAY_OBJECT_ID:spec15loc102"
  ]
  node [
    id 391
    zlevel -1

    cluster [
      cluster "Carbohydrate Metabolism.Pentose phosphate pathway.gml"
    ]
    graphics [
      x 4892.5
      y 1393.0
      w 30.0
      h 30.0
      fill "#CCDAFF"
      outline "#000000"
      frameThickness 1.5
      gradient -0.333
      rounding 5.0
      type "oval"
    ]
    label "D-erythrose 4-phosphate"
    labelgraphics [
      alignment "left"
      anchor "c"
      color "#000000"
      fontName "Tahoma"
      fontSize 11
      fontStyle "plain"
      type "text"
    ]
    sbgn [
      role "SIMPLECHEMICAL"
    ]
    sbml [
      modelID "model_116"
      reversible "true"
      sbmlID "spec643loc102"
    ]
    src [
      fileName "Carbohydrate Metabolism.Pentose phosphate pathway.gml"
    ]
    url "http://pgrc-35.ipk-gatersleben.de/pls/htmldb_pgrc/f?p=112:10:::NO::P10_PATHWAY_OBJECT_ID:spec643loc102"
  ]
  node [
    id 392
    zlevel -1

    cluster [
      cluster "Carbohydrate Metabolism.Pentose phosphate pathway.gml"
    ]
    graphics [
      x 4942.5
      y 1456.0
      w 10.0
      h 10.0
      fill "#CCDAFF"
      outline "#000000"
      frameThickness 1.5
      gradient 0.0
      rounding 0.0
      type "org.graffiti.plugins.views.defaults.RectangularNodeShape"
    ]
    sbgn [
      role "PROCESS"
    ]
    sbml [
      modelID "model_116"
      reversible "true"
      sbmlID "reaction_2068_353_102"
    ]
    src [
      fileName "Carbohydrate Metabolism.Pentose phosphate pathway.gml"
    ]
    url "http://pgrc-35.ipk-gatersleben.de/pls/htmldb_pgrc/f?p=112:10:::NO::P10_PATHWAY_OBJECT_ID:reaction_2068_353_102"
  ]
  node [
    id 393
    zlevel -1

    cluster [
      cluster "Carbohydrate Metabolism.Pentose phosphate pathway.gml"
    ]
    graphics [
      x 4990.75
      y 1392.0
      w 30.0
      h 30.0
      fill "#CCDAFF"
      outline "#000000"
      frameThickness 1.5
      gradient -0.333
      rounding 5.0
      type "oval"
    ]
    label "xylulose 5-phosphate"
    labelgraphics [
      alignment "left"
      anchor "c"
      color "#000000"
      fontName "Tahoma"
      fontSize 11
      fontStyle "plain"
      type "text"
    ]
    sbgn [
      role "SIMPLECHEMICAL"
    ]
    sbml [
      modelID "model_91"
      reversible "true"
      sbmlID "spec146loc86"
    ]
    src [
      fileName "Carbohydrate Metabolism.Pentose phosphate pathway.gml"
    ]
    url "http://pgrc-35.ipk-gatersleben.de/pls/htmldb_pgrc/f?p=112:10:::NO::P10_PATHWAY_OBJECT_ID:spec146loc86"
  ]
  node [
    id 394
    zlevel -1

    cluster [
      cluster "Carbohydrate Metabolism.Pentose phosphate pathway.gml"
    ]
    graphics [
      x 4993.0
      y 1521.0
      w 30.0
      h 30.0
      fill "#CCDAFF"
      outline "#000000"
      frameThickness 1.5
      gradient -0.333
      rounding 5.0
      type "oval"
    ]
    label "glyceraldehyde 3-phosphate"
    labelgraphics [
      alignment "left"
      anchor "c"
      color "#000000"
      fontName "Tahoma"
      fontSize 11
      fontStyle "plain"
      type "text"
    ]
    sbgn [
      role "SIMPLECHEMICAL"
    ]
    sbml [
      modelID "model_116"
      reversible "true"
      sbmlID "spec29loc102"
    ]
    src [
      fileName "Carbohydrate Metabolism.Pentose phosphate pathway.gml"
    ]
    url "http://pgrc-35.ipk-gatersleben.de/pls/htmldb_pgrc/f?p=112:10:::NO::P10_PATHWAY_OBJECT_ID:spec29loc102"
  ]
  node [
    id 395
    zlevel -1

    cluster [
      cluster "Carbohydrate Metabolism.Pentose phosphate pathway.gml"
    ]
    graphics [
      x 4976.5
      y 1091.0
      w 54.0
      h 30.0
      fill "#CCDAFF"
      outline "#000000"
      frameThickness 1.5
      gradient 0.0
      rounding 10.0
      type "rectangle"
    ]
    label "6-phosphogluconolactonase"
    labelgraphics [
      alignment "left"
      anchor "c"
      color "#000000"
      fontName "Tahoma"
      fontSize 11
      fontStyle "plain"
      type "text"
    ]
    sbgn [
      role "MACROMOLECULE"
    ]
    sbml [
      modelID "model_91"
      reversible "false"
      sbmlID "reaction_1547_85_86"
    ]
    src [
      fileName "Carbohydrate Metabolism.Pentose phosphate pathway.gml"
    ]
    url "http://pgrc-35.ipk-gatersleben.de/pls/htmldb_pgrc/f?p=112:10:::NO::P10_PATHWAY_OBJECT_ID:reaction_1547_85_86"
  ]
  node [
    id 396
    zlevel -1

    cluster [
      cluster "Carbohydrate Metabolism.Pentose phosphate pathway.gml"
    ]
    graphics [
      x 5105.5
      y 1453.0
      w 54.0
      h 30.0
      fill "#CCDAFF"
      outline "#000000"
      frameThickness 1.5
      gradient 0.0
      rounding 10.0
      type "rectangle"
    ]
    label "<html><center>transketolase<br>(sedoheptulose 7-P - ribose 5-P)"
    labelgraphics [
      alignment "left"
      anchor "c"
      color "#000000"
      fontName "Tahoma"
      fontSize 11
      fontStyle "plain"
      type "text"
    ]
    sbgn [
      role "MACROMOLECULE"
    ]
    sbml [
      modelID "model_91"
      reversible "true"
      sbmlID "reaction_1545_89_86"
    ]
    src [
      fileName "Carbohydrate Metabolism.Pentose phosphate pathway.gml"
    ]
    url "http://pgrc-35.ipk-gatersleben.de/pls/htmldb_pgrc/f?p=112:10:::NO::P10_PATHWAY_OBJECT_ID:reaction_1545_89_86"
  ]
  node [
    id 397
    zlevel -1

    cluster [
      cluster "Carbohydrate Metabolism.Pentose phosphate pathway.gml"
    ]
    graphics [
      x 5192.5
      y 1442.0
      w 54.0
      h 30.0
      fill "#CCDAFF"
      outline "#000000"
      frameThickness 1.5
      gradient 0.0
      rounding 10.0
      type "rectangle"
    ]
    label "<html><center>ribose-phosphate diphosphokinase<br>(pPRPPS)"
    labelgraphics [
      alignment "left"
      anchor "c"
      color "#000000"
      fontName "Tahoma"
      fontSize 11
      fontStyle "plain"
      type "text"
    ]
    sbgn [
      role "MACROMOLECULE"
    ]
    sbml [
      modelID "model_91"
      reversible "true"
      sbmlID "reaction_1542_395_86"
    ]
    src [
      fileName "Carbohydrate Metabolism.Pentose phosphate pathway.gml"
    ]
    url "http://pgrc-35.ipk-gatersleben.de/pls/htmldb_pgrc/f?p=112:10:::NO::P10_PATHWAY_OBJECT_ID:reaction_1542_395_86"
  ]
  node [
    id 398
    zlevel -1

    cluster [
      cluster "Carbohydrate Metabolism.Pentose phosphate pathway.gml"
    ]
    graphics [
      x 4976.5
      y 971.0
      w 54.0
      h 30.0
      fill "#CCDAFF"
      outline "#000000"
      frameThickness 1.5
      gradient 0.0
      rounding 10.0
      type "rectangle"
    ]
    label "<html><center>glucose-6-phosphate dehydrogenase<br>(p2-G6PDH)"
    labelgraphics [
      alignment "left"
      anchor "c"
      color "#000000"
      fontName "Tahoma"
      fontSize 11
      fontStyle "plain"
      type "text"
    ]
    sbgn [
      role "MACROMOLECULE"
    ]
    sbml [
      modelID "model_91"
      reversible "true"
      sbmlID "reaction_1546_400_86"
    ]
    src [
      fileName "Carbohydrate Metabolism.Pentose phosphate pathway.gml"
    ]
    url "http://pgrc-35.ipk-gatersleben.de/pls/htmldb_pgrc/f?p=112:10:::NO::P10_PATHWAY_OBJECT_ID:reaction_1546_400_86"
  ]
  node [
    id 399
    zlevel -1

    cluster [
      cluster "Carbohydrate Metabolism.Pentose phosphate pathway.gml"
    ]
    graphics [
      x 4928.75
      y 1331.0
      w 54.0
      h 30.0
      fill "#CCDAFF"
      outline "#000000"
      frameThickness 1.5
      gradient 0.0
      rounding 10.0
      type "rectangle"
    ]
    label "<html><center>ribulose-phosphate 3-epimerase<br>(pRuPepimerase)"
    labelgraphics [
      alignment "left"
      anchor "c"
      color "#000000"
      fontName "Tahoma"
      fontSize 11
      fontStyle "plain"
      type "text"
    ]
    sbgn [
      role "MACROMOLECULE"
    ]
    sbml [
      modelID "model_91"
      reversible "true"
      sbmlID "reaction_1549_404_86"
    ]
    src [
      fileName "Carbohydrate Metabolism.Pentose phosphate pathway.gml"
    ]
    url "http://pgrc-35.ipk-gatersleben.de/pls/htmldb_pgrc/f?p=112:10:::NO::P10_PATHWAY_OBJECT_ID:reaction_1549_404_86"
  ]
  node [
    id 400
    zlevel -1

    cluster [
      cluster "Carbohydrate Metabolism.Pentose phosphate pathway.gml"
    ]
    graphics [
      x 5030.5
      y 1330.0
      w 54.0
      h 30.0
      fill "#CCDAFF"
      outline "#000000"
      frameThickness 1.5
      gradient 0.0
      rounding 10.0
      type "rectangle"
    ]
    label "<html><center>ribose-5-phosphate isomerase<br>(pR5P isomerase)"
    labelgraphics [
      alignment "left"
      anchor "c"
      color "#000000"
      fontName "Tahoma"
      fontSize 11
      fontStyle "plain"
      type "text"
    ]
    sbgn [
      role "MACROMOLECULE"
    ]
    sbml [
      modelID "model_91"
      reversible "true"
      sbmlID "reaction_1544_405_86"
    ]
    src [
      fileName "Carbohydrate Metabolism.Pentose phosphate pathway.gml"
    ]
    url "http://pgrc-35.ipk-gatersleben.de/pls/htmldb_pgrc/f?p=112:10:::NO::P10_PATHWAY_OBJECT_ID:reaction_1544_405_86"
  ]
  node [
    id 401
    zlevel -1

    cluster [
      cluster "Carbohydrate Metabolism.Pentose phosphate pathway.gml"
    ]
    graphics [
      x 4978.0
      y 1581.0
      w 54.0
      h 30.0
      fill "#CCDAFF"
      outline "#000000"
      frameThickness 1.5
      gradient 0.0
      rounding 10.0
      type "rectangle"
    ]
    label "transaldolase"
    labelgraphics [
      alignment "left"
      anchor "c"
      color "#000000"
      fontName "Tahoma"
      fontSize 11
      fontStyle "plain"
      type "text"
    ]
    sbgn [
      role "MACROMOLECULE"
    ]
    sbml [
      modelID "model_91"
      reversible "true"
      sbmlID "reaction_1541_90_86"
    ]
    src [
      fileName "Carbohydrate Metabolism.Pentose phosphate pathway.gml"
    ]
    url "http://pgrc-35.ipk-gatersleben.de/pls/htmldb_pgrc/f?p=112:10:::NO::P10_PATHWAY_OBJECT_ID:reaction_1541_90_86"
  ]
  node [
    id 402
    zlevel -1

    cluster [
      cluster "Carbohydrate Metabolism.Pentose phosphate pathway.gml"
    ]
    graphics [
      x 4976.5
      y 1211.0
      w 54.0
      h 30.0
      fill "#CCDAFF"
      outline "#000000"
      frameThickness 1.5
      gradient 0.0
      rounding 10.0
      type "rectangle"
    ]
    label "<html><center>phosphogluconate dehydrogenase (decarboxylating)<br>(p6-PGDH)"
    labelgraphics [
      alignment "left"
      anchor "c"
      color "#000000"
      fontName "Tahoma"
      fontSize 11
      fontStyle "plain"
      type "text"
    ]
    sbgn [
      role "MACROMOLECULE"
    ]
    sbml [
      modelID "model_91"
      reversible "false"
      sbmlID "reaction_1548_402_86"
    ]
    src [
      fileName "Carbohydrate Metabolism.Pentose phosphate pathway.gml"
    ]
    url "http://pgrc-35.ipk-gatersleben.de/pls/htmldb_pgrc/f?p=112:10:::NO::P10_PATHWAY_OBJECT_ID:reaction_1548_402_86"
  ]
  node [
    id 403
    zlevel -1

    cluster [
      cluster "Carbohydrate Metabolism.Pentose phosphate pathway.gml"
    ]
    graphics [
      x 4880.5
      y 1456.0
      w 54.0
      h 30.0
      fill "#CCDAFF"
      outline "#000000"
      frameThickness 1.5
      gradient 0.0
      rounding 10.0
      type "rectangle"
    ]
    label "<html><center>transketolase<br>(fructose 6-P - erythrose 4-P)"
    labelgraphics [
      alignment "left"
      anchor "c"
      color "#000000"
      fontName "Tahoma"
      fontSize 11
      fontStyle "plain"
      type "text"
    ]
    sbgn [
      role "MACROMOLECULE"
    ]
    sbml [
      modelID "model_116"
      reversible "true"
      sbmlID "reaction_2068_353_102"
    ]
    src [
      fileName "Carbohydrate Metabolism.Pentose phosphate pathway.gml"
    ]
    url "http://pgrc-35.ipk-gatersleben.de/pls/htmldb_pgrc/f?p=112:10:::NO::P10_PATHWAY_OBJECT_ID:reaction_2068_353_102"
  ]
  node [
    id 404
    zlevel -3

    graphics [
      x 4070.0
      y 1800.0
      w 3560.0
      h 3340.0
      fill "#FFFFFF"
      outline "#000000"
      frameThickness 6.0
      gradient 0.0
      rounding 30.0
      type "rectangle"
    ]
    label "plastid"
    labelgraphics [
      alignment "center"
      anchor "b"
      color "#000000"
      fontName "Arial"
      fontSize 14
      fontStyle "plain"
      type "text"
    ]
    sbgn [
      role "COMPARTMENT"
    ]
  ]
  node [
    id 405
    zlevel -1

    cluster [
      cluster "Amino Acid Metabolism.Serine, Glycine, Cysteine biosynthesis.gml"
    ]
    graphics [
      x 3041.0
      y 1352.0
      w 30.0
      h 30.0
      fill "#D7FFCC"
      outline "#000000"
      frameThickness 1.5
      gradient -0.333
      rounding 5.0
      type "oval"
    ]
    label "P"
    labelgraphics [
      alignment "left"
      anchor "c"
      color "#000000"
      fontName "Tahoma"
      fontSize 11
      fontStyle "plain"
      type "text"
    ]
    sbgn [
      role "SIMPLECHEMICAL"
    ]
    sbml [
      modelID "model_11"
      reversible "true"
      sbmlID "spec14loc118"
    ]
    src [
      fileName "Amino Acid Metabolism.Serine, Glycine, Cysteine biosynthesis.gml"
    ]
    url "http://pgrc-35.ipk-gatersleben.de/pls/htmldb_pgrc/f?p=112:10:::NO::P10_PATHWAY_OBJECT_ID:spec14loc118"
  ]
  node [
    id 406
    zlevel -1

    cluster [
      cluster "Amino Acid Metabolism.Serine, Glycine, Cysteine biosynthesis.gml"
    ]
    graphics [
      x 2990.0
      y 990.0
      w 30.0
      h 30.0
      fill "#D7FFCC"
      outline "#000000"
      frameThickness 1.5
      gradient -0.333
      rounding 5.0
      type "oval"
    ]
    label "NAD+"
    labelgraphics [
      alignment "left"
      anchor "c"
      color "#000000"
      fontName "Tahoma"
      fontSize 11
      fontStyle "plain"
      type "text"
    ]
    sbgn [
      role "SIMPLECHEMICAL"
    ]
    sbml [
      modelID "model_11"
      reversible "true"
      sbmlID "spec30loc91"
    ]
    src [
      fileName "Amino Acid Metabolism.Serine, Glycine, Cysteine biosynthesis.gml"
    ]
    url "http://pgrc-35.ipk-gatersleben.de/pls/htmldb_pgrc/f?p=112:10:::NO::P10_PATHWAY_OBJECT_ID:spec30loc91"
  ]
  node [
    id 407
    zlevel -1

    cluster [
      cluster "Amino Acid Metabolism.Serine, Glycine, Cysteine biosynthesis.gml"
    ]
    graphics [
      x 3041.0
      y 1110.0
      w 30.0
      h 30.0
      fill "#D7FFCC"
      outline "#000000"
      frameThickness 1.5
      gradient -0.333
      rounding 5.0
      type "oval"
    ]
    label "NADH"
    labelgraphics [
      alignment "left"
      anchor "c"
      color "#000000"
      fontName "Tahoma"
      fontSize 11
      fontStyle "plain"
      type "text"
    ]
    sbgn [
      role "SIMPLECHEMICAL"
    ]
    sbml [
      modelID "model_11"
      reversible "true"
      sbmlID "spec31loc91"
    ]
    src [
      fileName "Amino Acid Metabolism.Serine, Glycine, Cysteine biosynthesis.gml"
    ]
    url "http://pgrc-35.ipk-gatersleben.de/pls/htmldb_pgrc/f?p=112:10:::NO::P10_PATHWAY_OBJECT_ID:spec31loc91"
  ]
  node [
    id 408
    zlevel -1

    cluster [
      cluster "Amino Acid Metabolism.Serine, Glycine, Cysteine biosynthesis.gml"
    ]
    graphics [
      x 2864.0
      y 1390.0
      w 30.0
      h 30.0
      fill "#D7FFCC"
      outline "#000000"
      frameThickness 1.5
      gradient -0.333
      rounding 5.0
      type "oval"
    ]
    label "acetyl-CoA"
    labelgraphics [
      alignment "left"
      anchor "c"
      color "#000000"
      fontName "Tahoma"
      fontSize 11
      fontStyle "plain"
      type "text"
    ]
    sbgn [
      role "SIMPLECHEMICAL"
    ]
    sbml [
      modelID "model_11"
      reversible "true"
      sbmlID "spec93loc91"
    ]
    src [
      fileName "Amino Acid Metabolism.Serine, Glycine, Cysteine biosynthesis.gml"
    ]
    url "http://pgrc-35.ipk-gatersleben.de/pls/htmldb_pgrc/f?p=112:10:::NO::P10_PATHWAY_OBJECT_ID:spec93loc91"
  ]
  node [
    id 409
    zlevel -1

    cluster [
      cluster "Amino Acid Metabolism.Serine, Glycine, Cysteine biosynthesis.gml"
    ]
    graphics [
      x 2864.0
      y 1480.0
      w 30.0
      h 30.0
      fill "#D7FFCC"
      outline "#000000"
      frameThickness 1.5
      gradient -0.333
      rounding 5.0
      type "oval"
    ]
    label "CoA"
    labelgraphics [
      alignment "left"
      anchor "c"
      color "#000000"
      fontName "Tahoma"
      fontSize 11
      fontStyle "plain"
      type "text"
    ]
    sbgn [
      role "SIMPLECHEMICAL"
    ]
    sbml [
      modelID "model_11"
      reversible "true"
      sbmlID "spec96loc91"
    ]
    src [
      fileName "Amino Acid Metabolism.Serine, Glycine, Cysteine biosynthesis.gml"
    ]
    url "http://pgrc-35.ipk-gatersleben.de/pls/htmldb_pgrc/f?p=112:10:::NO::P10_PATHWAY_OBJECT_ID:spec96loc91"
  ]
  node [
    id 410
    zlevel -1

    cluster [
      cluster "Amino Acid Metabolism.Serine, Glycine, Cysteine biosynthesis.gml"
    ]
    graphics [
      x 3041.0
      y 1232.0
      w 30.0
      h 30.0
      fill "#D7FFCC"
      outline "#000000"
      frameThickness 1.5
      gradient -0.333
      rounding 5.0
      type "oval"
    ]
    label "2-oxoglutarate"
    labelgraphics [
      alignment "left"
      anchor "c"
      color "#000000"
      fontName "Tahoma"
      fontSize 11
      fontStyle "plain"
      type "text"
    ]
    sbgn [
      role "SIMPLECHEMICAL"
    ]
    sbml [
      modelID "model_11"
      reversible "true"
      sbmlID "spec98loc91"
    ]
    src [
      fileName "Amino Acid Metabolism.Serine, Glycine, Cysteine biosynthesis.gml"
    ]
    url "http://pgrc-35.ipk-gatersleben.de/pls/htmldb_pgrc/f?p=112:10:::NO::P10_PATHWAY_OBJECT_ID:spec98loc91"
  ]
  node [
    id 411
    zlevel -1

    cluster [
      cluster "Amino Acid Metabolism.Serine, Glycine, Cysteine biosynthesis.gml"
    ]
    graphics [
      x 2990.0
      y 1142.0
      w 30.0
      h 30.0
      fill "#D7FFCC"
      outline "#000000"
      frameThickness 1.5
      gradient 0.0
      rounding 5.0
      type "oval"
    ]
    label "3-phospho-hydroxy-pyruvate"
    labelgraphics [
      alignment "left"
      anchor "c"
      color "#000000"
      fontName "Tahoma"
      fontSize 11
      fontStyle "plain"
      type "text"
    ]
    sbgn [
      role "SIMPLECHEMICAL"
    ]
    sbml [
      modelID "model_11"
      reversible "true"
      sbmlID "spec166loc91"
    ]
    src [
      fileName "Amino Acid Metabolism.Serine, Glycine, Cysteine biosynthesis.gml"
    ]
    url "http://pgrc-35.ipk-gatersleben.de/pls/htmldb_pgrc/f?p=112:10:::NO::P10_PATHWAY_OBJECT_ID:spec166loc91"
  ]
  node [
    id 412
    zlevel -1

    cluster [
      cluster "Amino Acid Metabolism.Serine, Glycine, Cysteine biosynthesis.gml"
    ]
    graphics [
      x 3041.0
      y 1172.0
      w 30.0
      h 30.0
      fill "#D7FFCC"
      outline "#000000"
      frameThickness 1.5
      gradient -0.333
      rounding 5.0
      type "oval"
    ]
    label "L-glutamate"
    labelgraphics [
      alignment "left"
      anchor "c"
      color "#000000"
      fontName "Tahoma"
      fontSize 11
      fontStyle "plain"
      type "text"
    ]
    sbgn [
      role "SIMPLECHEMICAL"
    ]
    sbml [
      modelID "model_11"
      reversible "true"
      sbmlID "spec167loc91"
    ]
    src [
      fileName "Amino Acid Metabolism.Serine, Glycine, Cysteine biosynthesis.gml"
    ]
    url "http://pgrc-35.ipk-gatersleben.de/pls/htmldb_pgrc/f?p=112:10:::NO::P10_PATHWAY_OBJECT_ID:spec167loc91"
  ]
  node [
    id 413
    zlevel -1

    cluster [
      cluster "Amino Acid Metabolism.Serine, Glycine, Cysteine biosynthesis.gml"
    ]
    graphics [
      x 3034.0
      y 1520.0
      w 30.0
      h 30.0
      fill "#D7FFCC"
      outline "#000000"
      frameThickness 1.5
      gradient 0.0
      rounding 5.0
      type "oval"
    ]
    label "5,10-methylene-tetrahydrofolate"
    labelgraphics [
      alignment "left"
      anchor "c"
      color "#000000"
      fontName "Tahoma"
      fontSize 11
      fontStyle "plain"
      type "text"
    ]
    sbgn [
      role "SIMPLECHEMICAL"
    ]
    sbml [
      modelID "model_11"
      reversible "true"
      sbmlID "spec174loc102"
    ]
    src [
      fileName "Amino Acid Metabolism.Serine, Glycine, Cysteine biosynthesis.gml"
    ]
    url "http://pgrc-35.ipk-gatersleben.de/pls/htmldb_pgrc/f?p=112:10:::NO::P10_PATHWAY_OBJECT_ID:spec174loc102"
  ]
  node [
    id 414
    zlevel -1

    cluster [
      cluster "Amino Acid Metabolism.Serine, Glycine, Cysteine biosynthesis.gml"
    ]
    graphics [
      x 3134.0
      y 1484.0
      w 30.0
      h 30.0
      fill "#D7FFCC"
      outline "#000000"
      frameThickness 1.5
      gradient -0.333
      rounding 5.0
      type "oval"
    ]
    label "L-glycine"
    labelgraphics [
      alignment "left"
      anchor "c"
      color "#000000"
      fontName "Tahoma"
      fontSize 11
      fontStyle "plain"
      type "text"
    ]
    sbgn [
      role "SIMPLECHEMICAL"
    ]
    sbml [
      modelID "model_11"
      reversible "true"
      sbmlID "spec175loc102"
    ]
    src [
      fileName "Amino Acid Metabolism.Serine, Glycine, Cysteine biosynthesis.gml"
    ]
    url "http://pgrc-35.ipk-gatersleben.de/pls/htmldb_pgrc/f?p=112:10:::NO::P10_PATHWAY_OBJECT_ID:spec175loc102"
  ]
  node [
    id 415
    zlevel -1

    cluster [
      cluster "Amino Acid Metabolism.Serine, Glycine, Cysteine biosynthesis.gml"
    ]
    graphics [
      x 3134.0
      y 1400.0
      w 30.0
      h 30.0
      fill "#D7FFCC"
      outline "#000000"
      frameThickness 1.5
      gradient -0.333
      rounding 5.0
      type "oval"
    ]
    label "tetrahydrofolate"
    labelgraphics [
      alignment "left"
      anchor "c"
      color "#000000"
      fontName "Tahoma"
      fontSize 11
      fontStyle "plain"
      type "text"
    ]
    sbgn [
      role "SIMPLECHEMICAL"
    ]
    sbml [
      modelID "model_11"
      reversible "true"
      sbmlID "spec176loc102"
    ]
    src [
      fileName "Amino Acid Metabolism.Serine, Glycine, Cysteine biosynthesis.gml"
    ]
    url "http://pgrc-35.ipk-gatersleben.de/pls/htmldb_pgrc/f?p=112:10:::NO::P10_PATHWAY_OBJECT_ID:spec176loc102"
  ]
  node [
    id 416
    zlevel -1

    cluster [
      cluster "Amino Acid Metabolism.Serine, Glycine, Cysteine biosynthesis.gml"
    ]
    graphics [
      x 2871.0
      y 1532.0
      w 30.0
      h 30.0
      fill "#D7FFCC"
      outline "#000000"
      frameThickness 1.5
      gradient 0.0
      rounding 5.0
      type "oval"
    ]
    label "hydrogen sulfide"
    labelgraphics [
      alignment "left"
      anchor "c"
      color "#000000"
      fontName "Tahoma"
      fontSize 11
      fontStyle "plain"
      type "text"
    ]
    sbgn [
      role "SIMPLECHEMICAL"
    ]
    sbml [
      modelID "model_11"
      reversible "true"
      sbmlID "spec178loc96"
    ]
    src [
      fileName "Amino Acid Metabolism.Serine, Glycine, Cysteine biosynthesis.gml"
    ]
    url "http://pgrc-35.ipk-gatersleben.de/pls/htmldb_pgrc/f?p=112:10:::NO::P10_PATHWAY_OBJECT_ID:spec178loc96"
  ]
  node [
    id 417
    zlevel -1

    cluster [
      cluster "Amino Acid Metabolism.Serine, Glycine, Cysteine biosynthesis.gml"
    ]
    graphics [
      x 2921.0
      y 1630.0
      w 30.0
      h 30.0
      fill "#D7FFCC"
      outline "#000000"
      frameThickness 1.5
      gradient -0.333
      rounding 5.0
      type "oval"
    ]
    label "L-cysteine"
    labelgraphics [
      alignment "left"
      anchor "c"
      color "#000000"
      fontName "Tahoma"
      fontSize 11
      fontStyle "plain"
      type "text"
    ]
    sbgn [
      role "SIMPLECHEMICAL"
    ]
    sbml [
      modelID "model_11"
      reversible "true"
      sbmlID "spec179loc96"
    ]
    src [
      fileName "Amino Acid Metabolism.Serine, Glycine, Cysteine biosynthesis.gml"
    ]
    url "http://pgrc-35.ipk-gatersleben.de/pls/htmldb_pgrc/f?p=112:10:::NO::P10_PATHWAY_OBJECT_ID:spec179loc96"
  ]
  node [
    id 418
    zlevel -1

    cluster [
      cluster "Amino Acid Metabolism.Serine, Glycine, Cysteine biosynthesis.gml"
    ]
    graphics [
      x 2871.0
      y 1592.0
      w 30.0
      h 30.0
      fill "#D7FFCC"
      outline "#000000"
      frameThickness 1.5
      gradient -0.333
      rounding 5.0
      type "oval"
    ]
    label "acetate"
    labelgraphics [
      alignment "left"
      anchor "c"
      color "#000000"
      fontName "Tahoma"
      fontSize 11
      fontStyle "plain"
      type "text"
    ]
    sbgn [
      role "SIMPLECHEMICAL"
    ]
    sbml [
      modelID "model_11"
      reversible "true"
      sbmlID "spec180loc96"
    ]
    src [
      fileName "Amino Acid Metabolism.Serine, Glycine, Cysteine biosynthesis.gml"
    ]
    url "http://pgrc-35.ipk-gatersleben.de/pls/htmldb_pgrc/f?p=112:10:::NO::P10_PATHWAY_OBJECT_ID:spec180loc96"
  ]
  node [
    id 419
    zlevel -1

    cluster [
      cluster "Amino Acid Metabolism.Serine, Glycine, Cysteine biosynthesis.gml"
    ]
    graphics [
      x 2990.0
      y 1050.0
      w 10.0
      h 10.0
      fill "#D7FFCC"
      outline "#000000"
      frameThickness 1.5
      gradient 0.0
      rounding 0.0
      type "rectangle"
    ]
    sbgn [
      role "PROCESS"
    ]
    sbml [
      modelID "model_11"
      reversible "false"
      sbmlID "reaction_97_97_91"
    ]
    src [
      fileName "Amino Acid Metabolism.Serine, Glycine, Cysteine biosynthesis.gml"
    ]
    url "http://pgrc-35.ipk-gatersleben.de/pls/htmldb_pgrc/f?p=112:10:::NO::P10_PATHWAY_OBJECT_ID:reaction_97_97_91"
  ]
  node [
    id 420
    zlevel -1

    cluster [
      cluster "Amino Acid Metabolism.Serine, Glycine, Cysteine biosynthesis.gml"
    ]
    graphics [
      x 2990.0
      y 1202.0
      w 10.0
      h 10.0
      fill "#D7FFCC"
      outline "#000000"
      frameThickness 1.5
      gradient 0.0
      rounding 0.0
      type "org.graffiti.plugins.views.defaults.RectangularNodeShape"
    ]
    sbgn [
      role "PROCESS"
    ]
    sbml [
      modelID "model_11"
      reversible "false"
      sbmlID "reaction_98_98_91"
    ]
    src [
      fileName "Amino Acid Metabolism.Serine, Glycine, Cysteine biosynthesis.gml"
    ]
    url "http://pgrc-35.ipk-gatersleben.de/pls/htmldb_pgrc/f?p=112:10:::NO::P10_PATHWAY_OBJECT_ID:reaction_98_98_91"
  ]
  node [
    id 421
    zlevel -1

    cluster [
      cluster "Amino Acid Metabolism.Serine, Glycine, Cysteine biosynthesis.gml"
    ]
    graphics [
      x 2990.0
      y 1322.0
      w 10.0
      h 10.0
      fill "#D7FFCC"
      outline "#000000"
      frameThickness 1.5
      gradient 0.0
      rounding 0.0
      type "org.graffiti.plugins.views.defaults.RectangularNodeShape"
    ]
    sbgn [
      role "PROCESS"
    ]
    sbml [
      modelID "model_11"
      reversible "false"
      sbmlID "reaction_99_99_118"
    ]
    src [
      fileName "Amino Acid Metabolism.Serine, Glycine, Cysteine biosynthesis.gml"
    ]
    url "http://pgrc-35.ipk-gatersleben.de/pls/htmldb_pgrc/f?p=112:10:::NO::P10_PATHWAY_OBJECT_ID:reaction_99_99_118"
  ]
  node [
    id 422
    zlevel -1

    cluster [
      cluster "Amino Acid Metabolism.Serine, Glycine, Cysteine biosynthesis.gml"
    ]
    graphics [
      x 3081.0
      y 1442.0
      w 10.0
      h 10.0
      fill "#D7FFCC"
      outline "#000000"
      frameThickness 1.5
      gradient 0.0
      rounding 0.0
      type "org.graffiti.plugins.views.defaults.RectangularNodeShape"
    ]
    sbgn [
      role "PROCESS"
    ]
    sbml [
      modelID "model_11"
      reversible "true"
      sbmlID "reaction_100_100_102"
    ]
    src [
      fileName "Amino Acid Metabolism.Serine, Glycine, Cysteine biosynthesis.gml"
    ]
    url "http://pgrc-35.ipk-gatersleben.de/pls/htmldb_pgrc/f?p=112:10:::NO::P10_PATHWAY_OBJECT_ID:reaction_100_100_102"
  ]
  node [
    id 423
    zlevel -1

    cluster [
      cluster "Amino Acid Metabolism.Serine, Glycine, Cysteine biosynthesis.gml"
    ]
    graphics [
      x 2921.0
      y 1442.0
      w 10.0
      h 10.0
      fill "#D7FFCC"
      outline "#000000"
      frameThickness 1.5
      gradient 0.0
      rounding 0.0
      type "org.graffiti.plugins.views.defaults.RectangularNodeShape"
    ]
    sbgn [
      role "PROCESS"
    ]
    sbml [
      modelID "model_11"
      reversible "false"
      sbmlID "reaction_101_101_91"
    ]
    src [
      fileName "Amino Acid Metabolism.Serine, Glycine, Cysteine biosynthesis.gml"
    ]
    url "http://pgrc-35.ipk-gatersleben.de/pls/htmldb_pgrc/f?p=112:10:::NO::P10_PATHWAY_OBJECT_ID:reaction_101_101_91"
  ]
  node [
    id 424
    zlevel -1

    cluster [
      cluster "Amino Acid Metabolism.Serine, Glycine, Cysteine biosynthesis.gml"
    ]
    graphics [
      x 2921.0
      y 1562.0
      w 10.0
      h 10.0
      fill "#D7FFCC"
      outline "#000000"
      frameThickness 1.5
      gradient 0.0
      rounding 0.0
      type "org.graffiti.plugins.views.defaults.RectangularNodeShape"
    ]
    sbgn [
      role "PROCESS"
    ]
    sbml [
      modelID "model_11"
      reversible "false"
      sbmlID "reaction_102_102_96"
    ]
    src [
      fileName "Amino Acid Metabolism.Serine, Glycine, Cysteine biosynthesis.gml"
    ]
    url "http://pgrc-35.ipk-gatersleben.de/pls/htmldb_pgrc/f?p=112:10:::NO::P10_PATHWAY_OBJECT_ID:reaction_102_102_96"
  ]
  node [
    id 425
    zlevel -1

    cluster [
      cluster "Amino Acid Metabolism.Serine, Glycine, Cysteine biosynthesis.gml"
    ]
    graphics [
      x 2921.0
      y 1502.5
      w 30.0
      h 30.0
      fill "#D7FFCC"
      outline "#000000"
      frameThickness 1.5
      gradient 0.0
      rounding 5.0
      type "oval"
    ]
    label "O-acetyl-L-serine"
    labelgraphics [
      alignment "left"
      anchor "c"
      color "#000000"
      fontName "Tahoma"
      fontSize 11
      fontStyle "plain"
      type "text"
    ]
    sbgn [
      role "SIMPLECHEMICAL"
    ]
    sbml [
      modelID "model_11"
      reversible "true"
      sbmlID "spec177loc96"
    ]
    src [
      fileName "Amino Acid Metabolism.Serine, Glycine, Cysteine biosynthesis.gml"
    ]
    url "http://pgrc-35.ipk-gatersleben.de/pls/htmldb_pgrc/f?p=112:10:::NO::P10_PATHWAY_OBJECT_ID:spec177loc96"
  ]
  node [
    id 426
    zlevel -1

    cluster [
      cluster "Amino Acid Metabolism.Serine, Glycine, Cysteine biosynthesis.gml"
    ]
    graphics [
      x 2990.0
      y 1382.0
      w 30.0
      h 30.0
      fill "#D7FFCC"
      outline "#000000"
      frameThickness 1.5
      gradient -0.333
      rounding 5.0
      type "oval"
    ]
    label "L-serine"
    labelgraphics [
      alignment "left"
      anchor "c"
      color "#000000"
      fontName "Tahoma"
      fontSize 11
      fontStyle "plain"
      type "text"
    ]
    sbgn [
      role "SIMPLECHEMICAL"
    ]
    sbml [
      modelID "model_11"
      reversible "true"
      sbmlID "spec170loc91"
    ]
    src [
      fileName "Amino Acid Metabolism.Serine, Glycine, Cysteine biosynthesis.gml"
    ]
    url "http://pgrc-35.ipk-gatersleben.de/pls/htmldb_pgrc/f?p=112:10:::NO::P10_PATHWAY_OBJECT_ID:spec170loc91"
  ]
  node [
    id 427
    zlevel -1

    cluster [
      cluster "Amino Acid Metabolism.Serine, Glycine, Cysteine biosynthesis.gml"
    ]
    graphics [
      x 2990.0
      y 1262.0
      w 30.0
      h 30.0
      fill "#D7FFCC"
      outline "#000000"
      frameThickness 1.5
      gradient 0.0
      rounding 5.0
      type "oval"
    ]
    label "3-phospho-serine"
    labelgraphics [
      alignment "left"
      anchor "c"
      color "#000000"
      fontName "Tahoma"
      fontSize 11
      fontStyle "plain"
      type "text"
    ]
    sbgn [
      role "SIMPLECHEMICAL"
    ]
    sbml [
      modelID "model_11"
      reversible "true"
      sbmlID "spec168loc91"
    ]
    src [
      fileName "Amino Acid Metabolism.Serine, Glycine, Cysteine biosynthesis.gml"
    ]
    url "http://pgrc-35.ipk-gatersleben.de/pls/htmldb_pgrc/f?p=112:10:::NO::P10_PATHWAY_OBJECT_ID:spec168loc91"
  ]
  node [
    id 428
    zlevel -1

    cluster [
      cluster "Amino Acid Metabolism.Serine, Glycine, Cysteine biosynthesis.gml"
    ]
    graphics [
      x 2928.0
      y 1050.0
      w 54.0
      h 30.0
      fill "#D7FFCC"
      outline "#000000"
      frameThickness 1.5
      gradient 0.0
      rounding 10.0
      type "rectangle"
    ]
    label "phosphoglycerate dehydrogenase"
    labelgraphics [
      alignment "left"
      anchor "c"
      color "#000000"
      fontName "Tahoma"
      fontSize 11
      fontStyle "plain"
      type "text"
    ]
    sbgn [
      role "MACROMOLECULE"
    ]
    sbml [
      modelID "model_11"
      reversible "false"
      sbmlID "reaction_97_97_91"
    ]
    src [
      fileName "Amino Acid Metabolism.Serine, Glycine, Cysteine biosynthesis.gml"
    ]
    url "http://pgrc-35.ipk-gatersleben.de/pls/htmldb_pgrc/f?p=112:10:::NO::P10_PATHWAY_OBJECT_ID:reaction_97_97_91"
  ]
  node [
    id 429
    zlevel -1

    cluster [
      cluster "Amino Acid Metabolism.Serine, Glycine, Cysteine biosynthesis.gml"
    ]
    graphics [
      x 2928.0
      y 1202.0
      w 54.0
      h 30.0
      fill "#D7FFCC"
      outline "#000000"
      frameThickness 1.5
      gradient 0.0
      rounding 10.0
      type "rectangle"
    ]
    label "phosphoserine transaminase"
    labelgraphics [
      alignment "left"
      anchor "c"
      color "#000000"
      fontName "Tahoma"
      fontSize 11
      fontStyle "plain"
      type "text"
    ]
    sbgn [
      role "MACROMOLECULE"
    ]
    sbml [
      modelID "model_11"
      reversible "false"
      sbmlID "reaction_98_98_91"
    ]
    src [
      fileName "Amino Acid Metabolism.Serine, Glycine, Cysteine biosynthesis.gml"
    ]
    url "http://pgrc-35.ipk-gatersleben.de/pls/htmldb_pgrc/f?p=112:10:::NO::P10_PATHWAY_OBJECT_ID:reaction_98_98_91"
  ]
  node [
    id 430
    zlevel -1

    cluster [
      cluster "Amino Acid Metabolism.Serine, Glycine, Cysteine biosynthesis.gml"
    ]
    graphics [
      x 2928.0
      y 1322.0
      w 54.0
      h 30.0
      fill "#D7FFCC"
      outline "#000000"
      frameThickness 1.5
      gradient 0.0
      rounding 10.0
      type "rectangle"
    ]
    label "phosphoserine phosphatase"
    labelgraphics [
      alignment "left"
      anchor "c"
      color "#000000"
      fontName "Tahoma"
      fontSize 11
      fontStyle "plain"
      type "text"
    ]
    sbgn [
      role "MACROMOLECULE"
    ]
    sbml [
      modelID "model_11"
      reversible "false"
      sbmlID "reaction_99_99_118"
    ]
    src [
      fileName "Amino Acid Metabolism.Serine, Glycine, Cysteine biosynthesis.gml"
    ]
    url "http://pgrc-35.ipk-gatersleben.de/pls/htmldb_pgrc/f?p=112:10:::NO::P10_PATHWAY_OBJECT_ID:reaction_99_99_118"
  ]
  node [
    id 431
    zlevel -1

    cluster [
      cluster "Amino Acid Metabolism.Serine, Glycine, Cysteine biosynthesis.gml"
    ]
    graphics [
      x 3019.0
      y 1442.0
      w 54.0
      h 30.0
      fill "#D7FFCC"
      outline "#000000"
      frameThickness 1.5
      gradient 0.0
      rounding 10.0
      type "rectangle"
    ]
    label "glycine hydroxymethyltransferase"
    labelgraphics [
      alignment "left"
      anchor "c"
      color "#000000"
      fontName "Tahoma"
      fontSize 11
      fontStyle "plain"
      type "text"
    ]
    sbgn [
      role "MACROMOLECULE"
    ]
    sbml [
      modelID "model_11"
      reversible "true"
      sbmlID "reaction_100_100_102"
    ]
    src [
      fileName "Amino Acid Metabolism.Serine, Glycine, Cysteine biosynthesis.gml"
    ]
    url "http://pgrc-35.ipk-gatersleben.de/pls/htmldb_pgrc/f?p=112:10:::NO::P10_PATHWAY_OBJECT_ID:reaction_100_100_102"
  ]
  node [
    id 432
    zlevel -1

    cluster [
      cluster "Amino Acid Metabolism.Serine, Glycine, Cysteine biosynthesis.gml"
    ]
    graphics [
      x 2859.0
      y 1442.0
      w 54.0
      h 30.0
      fill "#D7FFCC"
      outline "#000000"
      frameThickness 1.5
      gradient 0.0
      rounding 10.0
      type "rectangle"
    ]
    label "serine O-acetyltransferase"
    labelgraphics [
      alignment "left"
      anchor "c"
      color "#000000"
      fontName "Tahoma"
      fontSize 11
      fontStyle "plain"
      type "text"
    ]
    sbgn [
      role "MACROMOLECULE"
    ]
    sbml [
      modelID "model_11"
      reversible "false"
      sbmlID "reaction_101_101_91"
    ]
    src [
      fileName "Amino Acid Metabolism.Serine, Glycine, Cysteine biosynthesis.gml"
    ]
    url "http://pgrc-35.ipk-gatersleben.de/pls/htmldb_pgrc/f?p=112:10:::NO::P10_PATHWAY_OBJECT_ID:reaction_101_101_91"
  ]
  node [
    id 433
    zlevel -1

    cluster [
      cluster "Amino Acid Metabolism.Serine, Glycine, Cysteine biosynthesis.gml"
    ]
    graphics [
      x 2983.0
      y 1562.0
      w 54.0
      h 30.0
      fill "#D7FFCC"
      outline "#000000"
      frameThickness 1.5
      gradient 0.0
      rounding 10.0
      type "rectangle"
    ]
    label "cysteine synthase"
    labelgraphics [
      alignment "left"
      anchor "c"
      color "#000000"
      fontName "Tahoma"
      fontSize 11
      fontStyle "plain"
      type "text"
    ]
    sbgn [
      role "MACROMOLECULE"
    ]
    sbml [
      modelID "model_11"
      reversible "false"
      sbmlID "reaction_102_102_96"
    ]
    src [
      fileName "Amino Acid Metabolism.Serine, Glycine, Cysteine biosynthesis.gml"
    ]
    url "http://pgrc-35.ipk-gatersleben.de/pls/htmldb_pgrc/f?p=112:10:::NO::P10_PATHWAY_OBJECT_ID:reaction_102_102_96"
  ]
  node [
    id 434
    zlevel -1

    cluster [
      cluster "Amino Acid Metabolism.Proline biosynthesis.gml"
    ]
    graphics [
      x 3770.0
      y 2580.0
      w 30.0
      h 30.0
      fill "#DFFFCC"
      outline "#000000"
      frameThickness 1.5
      gradient -0.333
      rounding 5.0
      type "oval"
    ]
    label "ATP"
    labelgraphics [
      alignment "left"
      anchor "c"
      color "#000000"
      fontName "Tahoma"
      fontSize 11
      fontStyle "plain"
      type "text"
    ]
    sbgn [
      role "SIMPLECHEMICAL"
    ]
    sbml [
      modelID "model_20"
      reversible "true"
      sbmlID "spec11loc5"
    ]
    src [
      fileName "Amino Acid Metabolism.Proline biosynthesis.gml"
    ]
    url "http://pgrc-35.ipk-gatersleben.de/pls/htmldb_pgrc/f?p=112:10:::NO::P10_PATHWAY_OBJECT_ID:spec11loc5"
  ]
  node [
    id 435
    zlevel -1

    cluster [
      cluster "Amino Acid Metabolism.Proline biosynthesis.gml"
    ]
    graphics [
      x 3718.0
      y 2740.0
      w 30.0
      h 30.0
      fill "#DFFFCC"
      outline "#000000"
      frameThickness 1.5
      gradient -0.333
      rounding 5.0
      type "oval"
    ]
    label "ADP"
    labelgraphics [
      alignment "left"
      anchor "c"
      color "#000000"
      fontName "Tahoma"
      fontSize 11
      fontStyle "plain"
      type "text"
    ]
    sbgn [
      role "SIMPLECHEMICAL"
    ]
    sbml [
      modelID "model_20"
      reversible "true"
      sbmlID "spec13loc5"
    ]
    src [
      fileName "Amino Acid Metabolism.Proline biosynthesis.gml"
    ]
    url "http://pgrc-35.ipk-gatersleben.de/pls/htmldb_pgrc/f?p=112:10:::NO::P10_PATHWAY_OBJECT_ID:spec13loc5"
  ]
  node [
    id 436
    zlevel -1

    cluster [
      cluster "Amino Acid Metabolism.Proline biosynthesis.gml"
    ]
    graphics [
      x 3760.0
      y 2740.0
      w 30.0
      h 30.0
      fill "#DFFFCC"
      outline "#000000"
      frameThickness 1.5
      gradient -0.333
      rounding 5.0
      type "oval"
    ]
    label "P"
    labelgraphics [
      alignment "left"
      anchor "c"
      color "#000000"
      fontName "Tahoma"
      fontSize 11
      fontStyle "plain"
      type "text"
    ]
    sbgn [
      role "SIMPLECHEMICAL"
    ]
    sbml [
      modelID "model_20"
      reversible "true"
      sbmlID "spec14loc5"
    ]
    src [
      fileName "Amino Acid Metabolism.Proline biosynthesis.gml"
    ]
    url "http://pgrc-35.ipk-gatersleben.de/pls/htmldb_pgrc/f?p=112:10:::NO::P10_PATHWAY_OBJECT_ID:spec14loc5"
  ]
  node [
    id 437
    zlevel -1

    cluster [
      cluster "Amino Acid Metabolism.Proline biosynthesis.gml"
    ]
    graphics [
      x 3878.0
      y 2974.0
      w 30.0
      h 30.0
      fill "#DFFFCC"
      outline "#000000"
      frameThickness 1.5
      gradient -0.333
      rounding 5.0
      type "oval"
    ]
    label "NAD+"
    labelgraphics [
      alignment "left"
      anchor "c"
      color "#000000"
      fontName "Tahoma"
      fontSize 11
      fontStyle "plain"
      type "text"
    ]
    sbgn [
      role "SIMPLECHEMICAL"
    ]
    sbml [
      modelID "model_20"
      reversible "true"
      sbmlID "spec30loc95"
    ]
    src [
      fileName "Amino Acid Metabolism.Proline biosynthesis.gml"
    ]
    url "http://pgrc-35.ipk-gatersleben.de/pls/htmldb_pgrc/f?p=112:10:::NO::P10_PATHWAY_OBJECT_ID:spec30loc95"
  ]
  node [
    id 438
    zlevel -1

    cluster [
      cluster "Amino Acid Metabolism.Proline biosynthesis.gml"
    ]
    graphics [
      x 3878.0
      y 2914.0
      w 30.0
      h 30.0
      fill "#DFFFCC"
      outline "#000000"
      frameThickness 1.5
      gradient -0.333
      rounding 5.0
      type "oval"
    ]
    label "NADH"
    labelgraphics [
      alignment "left"
      anchor "c"
      color "#000000"
      fontName "Tahoma"
      fontSize 11
      fontStyle "plain"
      type "text"
    ]
    sbgn [
      role "SIMPLECHEMICAL"
    ]
    sbml [
      modelID "model_20"
      reversible "true"
      sbmlID "spec31loc95"
    ]
    src [
      fileName "Amino Acid Metabolism.Proline biosynthesis.gml"
    ]
    url "http://pgrc-35.ipk-gatersleben.de/pls/htmldb_pgrc/f?p=112:10:::NO::P10_PATHWAY_OBJECT_ID:spec31loc95"
  ]
  node [
    id 439
    zlevel -1

    cluster [
      cluster "Amino Acid Metabolism.Proline biosynthesis.gml"
    ]
    graphics [
      x 3690.0
      y 2700.0
      w 30.0
      h 30.0
      fill "#DFFFCC"
      outline "#000000"
      frameThickness 1.5
      gradient -0.333
      rounding 5.0
      type "oval"
    ]
    label "NADP+"
    labelgraphics [
      alignment "left"
      anchor "c"
      color "#000000"
      fontName "Tahoma"
      fontSize 11
      fontStyle "plain"
      type "text"
    ]
    sbgn [
      role "SIMPLECHEMICAL"
    ]
    sbml [
      modelID "model_20"
      reversible "true"
      sbmlID "spec51loc5"
    ]
    src [
      fileName "Amino Acid Metabolism.Proline biosynthesis.gml"
    ]
    url "http://pgrc-35.ipk-gatersleben.de/pls/htmldb_pgrc/f?p=112:10:::NO::P10_PATHWAY_OBJECT_ID:spec51loc5"
  ]
  node [
    id 440
    zlevel -1

    cluster [
      cluster "Amino Acid Metabolism.Proline biosynthesis.gml"
    ]
    graphics [
      x 3690.0
      y 2590.0
      w 30.0
      h 30.0
      fill "#DFFFCC"
      outline "#000000"
      frameThickness 1.5
      gradient -0.333
      rounding 5.0
      type "oval"
    ]
    label "NADPH"
    labelgraphics [
      alignment "left"
      anchor "c"
      color "#000000"
      fontName "Tahoma"
      fontSize 11
      fontStyle "plain"
      type "text"
    ]
    sbgn [
      role "SIMPLECHEMICAL"
    ]
    sbml [
      modelID "model_20"
      reversible "true"
      sbmlID "spec52loc5"
    ]
    src [
      fileName "Amino Acid Metabolism.Proline biosynthesis.gml"
    ]
    url "http://pgrc-35.ipk-gatersleben.de/pls/htmldb_pgrc/f?p=112:10:::NO::P10_PATHWAY_OBJECT_ID:spec52loc5"
  ]
  node [
    id 441
    zlevel -1

    cluster [
      cluster "Amino Acid Metabolism.Proline biosynthesis.gml"
    ]
    graphics [
      x 3880.0
      y 2580.0
      w 30.0
      h 30.0
      fill "#DFFFCC"
      outline "#000000"
      frameThickness 1.5
      gradient -0.333
      rounding 5.0
      type "oval"
    ]
    label "2-oxoglutarate"
    labelgraphics [
      alignment "left"
      anchor "c"
      color "#000000"
      fontName "Tahoma"
      fontSize 11
      fontStyle "plain"
      type "text"
    ]
    sbgn [
      role "SIMPLECHEMICAL"
    ]
    sbml [
      modelID "model_20"
      reversible "true"
      sbmlID "spec98loc91"
    ]
    src [
      fileName "Amino Acid Metabolism.Proline biosynthesis.gml"
    ]
    url "http://pgrc-35.ipk-gatersleben.de/pls/htmldb_pgrc/f?p=112:10:::NO::P10_PATHWAY_OBJECT_ID:spec98loc91"
  ]
  node [
    id 442
    zlevel -1

    cluster [
      cluster "Amino Acid Metabolism.Proline biosynthesis.gml"
    ]
    graphics [
      x 3718.0
      y 2551.0
      w 30.0
      h 30.0
      fill "#DFFFCC"
      outline "#000000"
      frameThickness 1.5
      gradient -0.3333333333333333
      rounding 5.0
      type "oval"
    ]
    label "L-glutamate"
    labelgraphics [
      alignment "left"
      anchor "c"
      color "#000000"
      fontName "Tahoma"
      fontSize 11
      fontStyle "plain"
      type "text"
    ]
    sbgn [
      role "SIMPLECHEMICAL"
    ]
    sbml [
      modelID "model_20"
      reversible "true"
      sbmlID "spec167loc5"
    ]
    src [
      fileName "Amino Acid Metabolism.Proline biosynthesis.gml"
    ]
    url "http://pgrc-35.ipk-gatersleben.de/pls/htmldb_pgrc/f?p=112:10:::NO::P10_PATHWAY_OBJECT_ID:spec167loc5"
  ]
  node [
    id 443
    zlevel -1

    cluster [
      cluster "Amino Acid Metabolism.Proline biosynthesis.gml"
    ]
    graphics [
      x 3940.0
      y 2740.0
      w 30.0
      h 30.0
      fill "#DFFFCC"
      outline "#000000"
      frameThickness 1.5
      gradient -0.333
      rounding 5.0
      type "oval"
    ]
    label "L-glutamate"
    labelgraphics [
      alignment "left"
      anchor "c"
      color "#000000"
      fontName "Tahoma"
      fontSize 11
      fontStyle "plain"
      type "text"
    ]
    sbgn [
      role "SIMPLECHEMICAL"
    ]
    sbml [
      modelID "model_20"
      reversible "true"
      sbmlID "spec167loc91"
    ]
    src [
      fileName "Amino Acid Metabolism.Proline biosynthesis.gml"
    ]
    url "http://pgrc-35.ipk-gatersleben.de/pls/htmldb_pgrc/f?p=112:10:::NO::P10_PATHWAY_OBJECT_ID:spec167loc91"
  ]
  node [
    id 444
    zlevel -1

    cluster [
      cluster "Amino Acid Metabolism.Proline biosynthesis.gml"
    ]
    graphics [
      x 3824.143
      y 3004.0
      w 30.0
      h 30.0
      fill "#DFFFCC"
      outline "#000000"
      frameThickness 1.5
      gradient 0.0
      rounding 5.0
      type "oval"
    ]
    label "L-proline"
    labelgraphics [
      alignment "left"
      anchor "c"
      color "#000000"
      fontName "Tahoma"
      fontSize 11
      fontStyle "plain"
      type "text"
    ]
    sbgn [
      role "SIMPLECHEMICAL"
    ]
    sbml [
      modelID "model_20"
      reversible "true"
      sbmlID "spec303loc95"
    ]
    src [
      fileName "Amino Acid Metabolism.Proline biosynthesis.gml"
    ]
    url "http://pgrc-35.ipk-gatersleben.de/pls/htmldb_pgrc/f?p=112:10:::NO::P10_PATHWAY_OBJECT_ID:spec303loc95"
  ]
  node [
    id 445
    zlevel -1

    cluster [
      cluster "Amino Acid Metabolism.Proline biosynthesis.gml"
    ]
    graphics [
      x 3938.0
      y 2551.0
      w 30.0
      h 30.0
      fill "#DFFFCC"
      outline "#000000"
      frameThickness 1.5
      gradient -0.333
      rounding 5.0
      type "oval"
    ]
    label "ornithine"
    labelgraphics [
      alignment "left"
      anchor "c"
      color "#000000"
      fontName "Tahoma"
      fontSize 11
      fontStyle "plain"
      type "text"
    ]
    sbgn [
      role "SIMPLECHEMICAL"
    ]
    sbml [
      modelID "model_20"
      reversible "true"
      sbmlID "spec316loc91"
    ]
    src [
      fileName "Amino Acid Metabolism.Proline biosynthesis.gml"
    ]
    url "http://pgrc-35.ipk-gatersleben.de/pls/htmldb_pgrc/f?p=112:10:::NO::P10_PATHWAY_OBJECT_ID:spec316loc91"
  ]
  node [
    id 446
    zlevel -1

    cluster [
      cluster "Amino Acid Metabolism.Proline biosynthesis.gml"
    ]
    graphics [
      x 3898.0
      y 2654.0
      w 10.0
      h 10.0
      fill "#DFFFCC"
      outline "#000000"
      frameThickness 1.5
      gradient 0.0
      rounding 0.0
      type "org.graffiti.plugins.views.defaults.RectangularNodeShape"
    ]
    sbgn [
      role "PROCESS"
    ]
    sbml [
      modelID "model_20"
      reversible "false"
      sbmlID "reaction_158_158_91"
    ]
    src [
      fileName "Amino Acid Metabolism.Proline biosynthesis.gml"
    ]
    url "http://pgrc-35.ipk-gatersleben.de/pls/htmldb_pgrc/f?p=112:10:::NO::P10_PATHWAY_OBJECT_ID:reaction_158_158_91"
  ]
  node [
    id 447
    zlevel -1

    cluster [
      cluster "Amino Acid Metabolism.Proline biosynthesis.gml"
    ]
    graphics [
      x 3824.143
      y 2944.0
      w 10.0
      h 10.0
      fill "#DFFFCC"
      outline "#000000"
      frameThickness 1.5
      gradient 0.0
      rounding 0.0
      type "org.graffiti.plugins.views.defaults.RectangularNodeShape"
    ]
    sbgn [
      role "PROCESS"
    ]
    sbml [
      modelID "model_20"
      reversible "true"
      sbmlID "reaction_159_159_95"
    ]
    src [
      fileName "Amino Acid Metabolism.Proline biosynthesis.gml"
    ]
    url "http://pgrc-35.ipk-gatersleben.de/pls/htmldb_pgrc/f?p=112:10:::NO::P10_PATHWAY_OBJECT_ID:reaction_159_159_95"
  ]
  node [
    id 448
    zlevel -1

    cluster [
      cluster "Amino Acid Metabolism.Proline biosynthesis.gml"
    ]
    graphics [
      x 3758.0
      y 2654.0
      w 10.0
      h 10.0
      fill "#DFFFCC"
      outline "#000000"
      frameThickness 1.5
      gradient 0.0
      rounding 0.0
      type "org.graffiti.plugins.views.defaults.RectangularNodeShape"
    ]
    sbgn [
      role "PROCESS"
    ]
    sbml [
      modelID "model_20"
      reversible "false"
      sbmlID "reaction_155_211_5"
    ]
    src [
      fileName "Amino Acid Metabolism.Proline biosynthesis.gml"
    ]
    url "http://pgrc-35.ipk-gatersleben.de/pls/htmldb_pgrc/f?p=112:10:::NO::P10_PATHWAY_OBJECT_ID:reaction_155_211_5"
  ]
  node [
    id 449
    zlevel -1

    cluster [
      cluster "Amino Acid Metabolism.Proline biosynthesis.gml"
    ]
    graphics [
      x 3824.143
      y 2822.0
      w 10.0
      h 10.0
      fill "#DFFFCC"
      outline "#000000"
      frameThickness 1.5
      gradient 0.0
      rounding 0.0
      type "org.graffiti.plugins.views.defaults.RectangularNodeShape"
    ]
    sbgn [
      role "PROCESS"
    ]
    sbml [
      modelID "model_20"
      reversible "false"
      sbmlID "reaction_156_327_5"
    ]
    src [
      fileName "Amino Acid Metabolism.Proline biosynthesis.gml"
    ]
    url "http://pgrc-35.ipk-gatersleben.de/pls/htmldb_pgrc/f?p=112:10:::NO::P10_PATHWAY_OBJECT_ID:reaction_156_327_5"
  ]
  node [
    id 450
    zlevel -1

    cluster [
      cluster "Amino Acid Metabolism.Proline biosynthesis.gml"
    ]
    graphics [
      x 3824.143
      y 2764.0
      w 30.0
      h 30.0
      fill "#DFFFCC"
      outline "#000000"
      frameThickness 1.5
      gradient 0.0
      rounding 5.0
      type "oval"
    ]
    label "L-glutamate 5-semialdehyde"
    labelgraphics [
      alignment "left"
      anchor "c"
      color "#000000"
      fontName "Tahoma"
      fontSize 11
      fontStyle "plain"
      type "text"
    ]
    sbgn [
      role "SIMPLECHEMICAL"
    ]
    sbml [
      modelID "model_20"
      reversible "true"
      sbmlID "spec401loc91"
    ]
    src [
      fileName "Amino Acid Metabolism.Proline biosynthesis.gml"
    ]
    url "http://pgrc-35.ipk-gatersleben.de/pls/htmldb_pgrc/f?p=112:10:::NO::P10_PATHWAY_OBJECT_ID:spec401loc91"
  ]
  node [
    id 451
    zlevel -1

    cluster [
      cluster "Amino Acid Metabolism.Proline biosynthesis.gml"
    ]
    graphics [
      x 3824.142857142857
      y 2884.0
      w 30.0
      h 30.0
      fill "#DFFFCC"
      outline "#000000"
      frameThickness 1.5
      gradient 0.0
      rounding 5.0
      type "oval"
    ]
    label "1-pyrroline-5-carboxylate"
    labelgraphics [
      alignment "left"
      anchor "c"
      color "#000000"
      fontName "Tahoma"
      fontSize 11
      fontStyle "plain"
      type "text"
    ]
    sbgn [
      role "SIMPLECHEMICAL"
    ]
    sbml [
      modelID "model_20"
      reversible "true"
      sbmlID "spec302loc95"
    ]
    src [
      fileName "Amino Acid Metabolism.Proline biosynthesis.gml"
    ]
    url "http://pgrc-35.ipk-gatersleben.de/pls/htmldb_pgrc/f?p=112:10:::NO::P10_PATHWAY_OBJECT_ID:spec302loc95"
  ]
  node [
    id 452
    zlevel -1

    cluster [
      cluster "Amino Acid Metabolism.Proline biosynthesis.gml"
    ]
    graphics [
      x 3960.0
      y 2654.0
      w 54.0
      h 30.0
      fill "#DFFFCC"
      outline "#000000"
      frameThickness 1.5
      gradient 0.0
      rounding 10.0
      type "rectangle"
    ]
    label "ornithine-oxo-acid transaminase"
    labelgraphics [
      alignment "left"
      anchor "c"
      color "#000000"
      fontName "Tahoma"
      fontSize 11
      fontStyle "plain"
      type "text"
    ]
    sbgn [
      role "MACROMOLECULE"
    ]
    sbml [
      modelID "model_20"
      reversible "false"
      sbmlID "reaction_158_158_91"
    ]
    src [
      fileName "Amino Acid Metabolism.Proline biosynthesis.gml"
    ]
    url "http://pgrc-35.ipk-gatersleben.de/pls/htmldb_pgrc/f?p=112:10:::NO::P10_PATHWAY_OBJECT_ID:reaction_158_158_91"
  ]
  node [
    id 453
    zlevel -1

    cluster [
      cluster "Amino Acid Metabolism.Proline biosynthesis.gml"
    ]
    graphics [
      x 3762.143
      y 2944.0
      w 54.0
      h 30.0
      fill "#DFFFCC"
      outline "#000000"
      frameThickness 1.5
      gradient 0.0
      rounding 10.0
      type "rectangle"
    ]
    label "pyrroline-5-carboxylate reductase"
    labelgraphics [
      alignment "left"
      anchor "c"
      color "#000000"
      fontName "Tahoma"
      fontSize 11
      fontStyle "plain"
      type "text"
    ]
    sbgn [
      role "MACROMOLECULE"
    ]
    sbml [
      modelID "model_20"
      reversible "true"
      sbmlID "reaction_159_159_95"
    ]
    src [
      fileName "Amino Acid Metabolism.Proline biosynthesis.gml"
    ]
    url "http://pgrc-35.ipk-gatersleben.de/pls/htmldb_pgrc/f?p=112:10:::NO::P10_PATHWAY_OBJECT_ID:reaction_159_159_95"
  ]
  node [
    id 454
    zlevel -1

    cluster [
      cluster "Amino Acid Metabolism.Proline biosynthesis.gml"
    ]
    graphics [
      x 3820.0
      y 2654.0
      w 54.0
      h 30.0
      fill "#DFFFCC"
      outline "#000000"
      frameThickness 1.5
      gradient 0.0
      rounding 10.0
      type "rectangle"
    ]
    label "<html><center>pyrroline-5-carboxylate<br>synthase"
    labelgraphics [
      alignment "left"
      anchor "c"
      color "#000000"
      fontName "Tahoma"
      fontSize 11
      fontStyle "plain"
      type "text"
    ]
    sbgn [
      role "MACROMOLECULE"
    ]
    sbml [
      modelID "model_20"
      reversible "false"
      sbmlID "reaction_155_211_5"
    ]
    src [
      fileName "Amino Acid Metabolism.Proline biosynthesis.gml"
    ]
    url "http://pgrc-35.ipk-gatersleben.de/pls/htmldb_pgrc/f?p=112:10:::NO::P10_PATHWAY_OBJECT_ID:reaction_155_211_5"
  ]
  node [
    id 455
    zlevel -1

    cluster [
      cluster "Carbohydrate Metabolism.TCA cycle.gml"
    ]
    graphics [
      x 1390.5
      y 3404.0
      w 30.0
      h 30.0
      fill "#E8CCFF"
      outline "#000000"
      frameThickness 1.5
      gradient -0.333
      rounding 5.0
      type "oval"
    ]
    label "ATP"
    labelgraphics [
      alignment "left"
      anchor "c"
      color "#000000"
      fontName "Tahoma"
      fontSize 11
      fontStyle "plain"
      type "text"
    ]
    sbgn [
      role "SIMPLECHEMICAL"
    ]
    sbml [
      modelID "model_68"
      reversible "true"
      sbmlID "spec11loc91"
    ]
    src [
      fileName "Carbohydrate Metabolism.TCA cycle.gml"
    ]
    url "http://pgrc-35.ipk-gatersleben.de/pls/htmldb_pgrc/f?p=112:10:::NO::P10_PATHWAY_OBJECT_ID:spec11loc91"
  ]
  node [
    id 456
    zlevel -1

    cluster [
      cluster "Carbohydrate Metabolism.TCA cycle.gml"
    ]
    graphics [
      x 1510.5
      y 3404.0
      w 30.0
      h 30.0
      fill "#E8CCFF"
      outline "#000000"
      frameThickness 1.5
      gradient -0.333
      rounding 5.0
      type "oval"
    ]
    label "ADP"
    labelgraphics [
      alignment "left"
      anchor "c"
      color "#000000"
      fontName "Tahoma"
      fontSize 11
      fontStyle "plain"
      type "text"
    ]
    sbgn [
      role "SIMPLECHEMICAL"
    ]
    sbml [
      modelID "model_68"
      reversible "true"
      sbmlID "spec13loc91"
    ]
    src [
      fileName "Carbohydrate Metabolism.TCA cycle.gml"
    ]
    url "http://pgrc-35.ipk-gatersleben.de/pls/htmldb_pgrc/f?p=112:10:::NO::P10_PATHWAY_OBJECT_ID:spec13loc91"
  ]
  node [
    id 457
    zlevel -1

    cluster [
      cluster "Carbohydrate Metabolism.TCA cycle.gml"
    ]
    graphics [
      x 1510.5
      y 3359.0
      w 30.0
      h 30.0
      fill "#E8CCFF"
      outline "#000000"
      frameThickness 1.5
      gradient -0.333
      rounding 5.0
      type "oval"
    ]
    label "P"
    labelgraphics [
      alignment "left"
      anchor "c"
      color "#000000"
      fontName "Tahoma"
      fontSize 11
      fontStyle "plain"
      type "text"
    ]
    sbgn [
      role "SIMPLECHEMICAL"
    ]
    sbml [
      modelID "model_68"
      reversible "true"
      sbmlID "spec14loc91"
    ]
    src [
      fileName "Carbohydrate Metabolism.TCA cycle.gml"
    ]
    url "http://pgrc-35.ipk-gatersleben.de/pls/htmldb_pgrc/f?p=112:10:::NO::P10_PATHWAY_OBJECT_ID:spec14loc91"
  ]
  node [
    id 458
    zlevel -1

    cluster [
      cluster "Carbohydrate Metabolism.TCA cycle.gml"
    ]
    graphics [
      x 1710.5
      y 3074.5
      w 30.0
      h 30.0
      fill "#E8CCFF"
      outline "#000000"
      frameThickness 1.5
      gradient -0.3333333333333333
      rounding 5.0
      type "oval"
    ]
    label "NAD+"
    labelgraphics [
      alignment "left"
      anchor "c"
      color "#000000"
      fontName "Tahoma"
      fontSize 11
      fontStyle "plain"
      type "text"
    ]
    sbgn [
      role "SIMPLECHEMICAL"
    ]
    sbml [
      modelID "model_68"
      reversible "true"
      sbmlID "spec30loc91"
    ]
    src [
      fileName "Carbohydrate Metabolism.TCA cycle.gml"
    ]
    url "http://pgrc-35.ipk-gatersleben.de/pls/htmldb_pgrc/f?p=112:10:::NO::P10_PATHWAY_OBJECT_ID:spec30loc91"
  ]
  node [
    id 459
    zlevel -1

    cluster [
      cluster "Carbohydrate Metabolism.TCA cycle.gml"
    ]
    graphics [
      x 1310.0
      y 3050.0
      w 30.0
      h 30.0
      fill "#E8CCFF"
      outline "#000000"
      frameThickness 1.5
      gradient -0.333
      rounding 5.0
      type "oval"
    ]
    label "NAD+"
    labelgraphics [
      alignment "left"
      anchor "c"
      color "#000000"
      fontName "Tahoma"
      fontSize 11
      fontStyle "plain"
      type "text"
    ]
    sbgn [
      role "SIMPLECHEMICAL"
    ]
    sbml [
      modelID "model_68"
      reversible "true"
      sbmlID "spec30loc92"
    ]
    src [
      fileName "Carbohydrate Metabolism.TCA cycle.gml"
    ]
    url "http://pgrc-35.ipk-gatersleben.de/pls/htmldb_pgrc/f?p=112:10:::NO::P10_PATHWAY_OBJECT_ID:spec30loc92"
  ]
  node [
    id 460
    zlevel -1

    cluster [
      cluster "Carbohydrate Metabolism.TCA cycle.gml"
    ]
    graphics [
      x 1462.5
      y 2699.0
      w 30.0
      h 30.0
      fill "#E8CCFF"
      outline "#000000"
      frameThickness 1.5
      gradient -0.3333333333333333
      rounding 5.0
      type "oval"
    ]
    label "NAD+"
    labelgraphics [
      alignment "left"
      anchor "c"
      color "#000000"
      fontName "Tahoma"
      fontSize 11
      fontStyle "plain"
      type "text"
    ]
    sbgn [
      role "SIMPLECHEMICAL"
    ]
    sbml [
      modelID "model_68"
      reversible "true"
      sbmlID "spec30loc104"
    ]
    src [
      fileName "Carbohydrate Metabolism.TCA cycle.gml"
    ]
    url "http://pgrc-35.ipk-gatersleben.de/pls/htmldb_pgrc/f?p=112:10:::NO::P10_PATHWAY_OBJECT_ID:spec30loc104"
  ]
  node [
    id 461
    zlevel -1

    cluster [
      cluster "Carbohydrate Metabolism.TCA cycle.gml"
    ]
    graphics [
      x 1670.5
      y 3229.0
      w 30.0
      h 30.0
      fill "#E8CCFF"
      outline "#000000"
      frameThickness 1.5
      gradient -0.333
      rounding 5.0
      type "oval"
    ]
    label "NAD+"
    labelgraphics [
      alignment "left"
      anchor "c"
      color "#000000"
      fontName "Tahoma"
      fontSize 11
      fontStyle "plain"
      type "text"
    ]
    sbgn [
      role "SIMPLECHEMICAL"
    ]
    sbml [
      modelID "model_68"
      reversible "true"
      sbmlID "spec30loc106"
    ]
    src [
      fileName "Carbohydrate Metabolism.TCA cycle.gml"
    ]
    url "http://pgrc-35.ipk-gatersleben.de/pls/htmldb_pgrc/f?p=112:10:::NO::P10_PATHWAY_OBJECT_ID:spec30loc106"
  ]
  node [
    id 462
    zlevel -1

    cluster [
      cluster "Carbohydrate Metabolism.TCA cycle.gml"
    ]
    graphics [
      x 1737.5
      y 3154.0
      w 30.0
      h 30.0
      fill "#E8CCFF"
      outline "#000000"
      frameThickness 1.5
      gradient -0.333
      rounding 5.0
      type "oval"
    ]
    label "NADH"
    labelgraphics [
      alignment "left"
      anchor "c"
      color "#000000"
      fontName "Tahoma"
      fontSize 11
      fontStyle "plain"
      type "text"
    ]
    sbgn [
      role "SIMPLECHEMICAL"
    ]
    sbml [
      modelID "model_68"
      reversible "true"
      sbmlID "spec31loc91"
    ]
    src [
      fileName "Carbohydrate Metabolism.TCA cycle.gml"
    ]
    url "http://pgrc-35.ipk-gatersleben.de/pls/htmldb_pgrc/f?p=112:10:::NO::P10_PATHWAY_OBJECT_ID:spec31loc91"
  ]
  node [
    id 463
    zlevel -1

    cluster [
      cluster "Carbohydrate Metabolism.TCA cycle.gml"
    ]
    graphics [
      x 1302.5
      y 2919.0
      w 30.0
      h 30.0
      fill "#E8CCFF"
      outline "#000000"
      frameThickness 1.5
      gradient -0.333
      rounding 5.0
      type "oval"
    ]
    label "NADH"
    labelgraphics [
      alignment "left"
      anchor "c"
      color "#000000"
      fontName "Tahoma"
      fontSize 11
      fontStyle "plain"
      type "text"
    ]
    sbgn [
      role "SIMPLECHEMICAL"
    ]
    sbml [
      modelID "model_68"
      reversible "true"
      sbmlID "spec31loc92"
    ]
    src [
      fileName "Carbohydrate Metabolism.TCA cycle.gml"
    ]
    url "http://pgrc-35.ipk-gatersleben.de/pls/htmldb_pgrc/f?p=112:10:::NO::P10_PATHWAY_OBJECT_ID:spec31loc92"
  ]
  node [
    id 464
    zlevel -1

    cluster [
      cluster "Carbohydrate Metabolism.TCA cycle.gml"
    ]
    graphics [
      x 1464.5
      y 2799.0
      w 30.0
      h 30.0
      fill "#E8CCFF"
      outline "#000000"
      frameThickness 1.5
      gradient -0.3333333333333333
      rounding 5.0
      type "oval"
    ]
    label "NADH"
    labelgraphics [
      alignment "left"
      anchor "c"
      color "#000000"
      fontName "Tahoma"
      fontSize 11
      fontStyle "plain"
      type "text"
    ]
    sbgn [
      role "SIMPLECHEMICAL"
    ]
    sbml [
      modelID "model_68"
      reversible "true"
      sbmlID "spec31loc104"
    ]
    src [
      fileName "Carbohydrate Metabolism.TCA cycle.gml"
    ]
    url "http://pgrc-35.ipk-gatersleben.de/pls/htmldb_pgrc/f?p=112:10:::NO::P10_PATHWAY_OBJECT_ID:spec31loc104"
  ]
  node [
    id 465
    zlevel -1

    cluster [
      cluster "Carbohydrate Metabolism.TCA cycle.gml"
    ]
    graphics [
      x 1585.5
      y 3334.0
      w 30.0
      h 30.0
      fill "#E8CCFF"
      outline "#000000"
      frameThickness 1.5
      gradient -0.333
      rounding 5.0
      type "oval"
    ]
    label "NADH"
    labelgraphics [
      alignment "left"
      anchor "c"
      color "#000000"
      fontName "Tahoma"
      fontSize 11
      fontStyle "plain"
      type "text"
    ]
    sbgn [
      role "SIMPLECHEMICAL"
    ]
    sbml [
      modelID "model_68"
      reversible "true"
      sbmlID "spec31loc106"
    ]
    src [
      fileName "Carbohydrate Metabolism.TCA cycle.gml"
    ]
    url "http://pgrc-35.ipk-gatersleben.de/pls/htmldb_pgrc/f?p=112:10:::NO::P10_PATHWAY_OBJECT_ID:spec31loc106"
  ]
  node [
    id 466
    zlevel -1

    cluster [
      cluster "Carbohydrate Metabolism.TCA cycle.gml"
    ]
    graphics [
      x 1432.75
      y 2679.0
      w 30.0
      h 30.0
      fill "#E8CCFF"
      outline "#000000"
      frameThickness 1.5
      gradient 0.0
      rounding 5.0
      type "oval"
    ]
    label "pyruvate"
    labelgraphics [
      alignment "left"
      anchor "c"
      color "#000000"
      fontName "Tahoma"
      fontSize 11
      fontStyle "plain"
      type "text"
    ]
    sbgn [
      role "SIMPLECHEMICAL"
    ]
    sbml [
      modelID "model_68"
      reversible "true"
      sbmlID "spec37loc104"
    ]
    src [
      fileName "Carbohydrate Metabolism.TCA cycle.gml"
    ]
    url "http://pgrc-35.ipk-gatersleben.de/pls/htmldb_pgrc/f?p=112:10:::NO::P10_PATHWAY_OBJECT_ID:spec37loc104"
  ]
  node [
    id 467
    zlevel -1

    cluster [
      cluster "Carbohydrate Metabolism.TCA cycle.gml"
    ]
    graphics [
      x 1580.5
      y 3074.5
      w 30.0
      h 30.0
      fill "#E8CCFF"
      outline "#000000"
      frameThickness 1.5
      gradient 0.0
      rounding 5.0
      type "oval"
    ]
    label "NADP+"
    labelgraphics [
      alignment "left"
      anchor "c"
      color "#000000"
      fontName "Tahoma"
      fontSize 11
      fontStyle "plain"
      type "text"
    ]
    sbgn [
      role "SIMPLECHEMICAL"
    ]
    sbml [
      modelID "model_68"
      reversible "true"
      sbmlID "spec51loc271"
    ]
    src [
      fileName "Carbohydrate Metabolism.TCA cycle.gml"
    ]
    url "http://pgrc-35.ipk-gatersleben.de/pls/htmldb_pgrc/f?p=112:10:::NO::P10_PATHWAY_OBJECT_ID:spec51loc271"
  ]
  node [
    id 468
    zlevel -1

    cluster [
      cluster "Carbohydrate Metabolism.TCA cycle.gml"
    ]
    graphics [
      x 1570.5
      y 3154.0
      w 30.0
      h 30.0
      fill "#E8CCFF"
      outline "#000000"
      frameThickness 1.5
      gradient 0.0
      rounding 5.0
      type "oval"
    ]
    label "NADPH"
    labelgraphics [
      alignment "left"
      anchor "c"
      color "#000000"
      fontName "Tahoma"
      fontSize 11
      fontStyle "plain"
      type "text"
    ]
    sbgn [
      role "SIMPLECHEMICAL"
    ]
    sbml [
      modelID "model_68"
      reversible "true"
      sbmlID "spec52loc271"
    ]
    src [
      fileName "Carbohydrate Metabolism.TCA cycle.gml"
    ]
    url "http://pgrc-35.ipk-gatersleben.de/pls/htmldb_pgrc/f?p=112:10:::NO::P10_PATHWAY_OBJECT_ID:spec52loc271"
  ]
  node [
    id 469
    zlevel -1

    cluster [
      cluster "Carbohydrate Metabolism.TCA cycle.gml"
    ]
    graphics [
      x 1390.5
      y 3359.0
      w 30.0
      h 30.0
      fill "#E8CCFF"
      outline "#000000"
      frameThickness 1.5
      gradient -0.333
      rounding 5.0
      type "oval"
    ]
    label "CoA"
    labelgraphics [
      alignment "left"
      anchor "c"
      color "#000000"
      fontName "Tahoma"
      fontSize 11
      fontStyle "plain"
      type "text"
    ]
    sbgn [
      role "SIMPLECHEMICAL"
    ]
    sbml [
      modelID "model_68"
      reversible "true"
      sbmlID "spec96loc91"
    ]
    src [
      fileName "Carbohydrate Metabolism.TCA cycle.gml"
    ]
    url "http://pgrc-35.ipk-gatersleben.de/pls/htmldb_pgrc/f?p=112:10:::NO::P10_PATHWAY_OBJECT_ID:spec96loc91"
  ]
  node [
    id 470
    zlevel -1

    cluster [
      cluster "Carbohydrate Metabolism.TCA cycle.gml"
    ]
    graphics [
      x 1476.5
      y 2729.0
      w 30.0
      h 30.0
      fill "#E8CCFF"
      outline "#000000"
      frameThickness 1.5
      gradient -0.3333333333333333
      rounding 5.0
      type "oval"
    ]
    label "CoA"
    labelgraphics [
      alignment "left"
      anchor "c"
      color "#000000"
      fontName "Tahoma"
      fontSize 11
      fontStyle "plain"
      type "text"
    ]
    sbgn [
      role "SIMPLECHEMICAL"
    ]
    sbml [
      modelID "model_68"
      reversible "true"
      sbmlID "spec96loc104"
    ]
    src [
      fileName "Carbohydrate Metabolism.TCA cycle.gml"
    ]
    url "http://pgrc-35.ipk-gatersleben.de/pls/htmldb_pgrc/f?p=112:10:::NO::P10_PATHWAY_OBJECT_ID:spec96loc104"
  ]
  node [
    id 471
    zlevel -1

    cluster [
      cluster "Carbohydrate Metabolism.TCA cycle.gml"
    ]
    graphics [
      x 1673.5
      y 3264.0
      w 30.0
      h 30.0
      fill "#E8CCFF"
      outline "#000000"
      frameThickness 1.5
      gradient -0.333
      rounding 5.0
      type "oval"
    ]
    label "CoA"
    labelgraphics [
      alignment "left"
      anchor "c"
      color "#000000"
      fontName "Tahoma"
      fontSize 11
      fontStyle "plain"
      type "text"
    ]
    sbgn [
      role "SIMPLECHEMICAL"
    ]
    sbml [
      modelID "model_68"
      reversible "true"
      sbmlID "spec96loc106"
    ]
    src [
      fileName "Carbohydrate Metabolism.TCA cycle.gml"
    ]
    url "http://pgrc-35.ipk-gatersleben.de/pls/htmldb_pgrc/f?p=112:10:::NO::P10_PATHWAY_OBJECT_ID:spec96loc106"
  ]
  node [
    id 472
    zlevel -1

    cluster [
      cluster "Carbohydrate Metabolism.TCA cycle.gml"
    ]
    graphics [
      x 1471.5
      y 2861.0
      w 30.0
      h 30.0
      fill "#E8CCFF"
      outline "#000000"
      frameThickness 1.5
      gradient -0.3333333333333333
      rounding 5.0
      type "oval"
    ]
    label "CoA"
    labelgraphics [
      alignment "left"
      anchor "c"
      color "#000000"
      fontName "Tahoma"
      fontSize 11
      fontStyle "plain"
      type "text"
    ]
    sbgn [
      role "SIMPLECHEMICAL"
    ]
    sbml [
      modelID "model_68"
      reversible "true"
      sbmlID "spec96loc120"
    ]
    src [
[truncated: 1,672,410 more chars]
