# Supplementary material for: VANTED v2: a framework for systems biology applications
Source: BMC Syst Biol. 2012 Nov 10;6:139. doi: 10.1186/1752-0509-6-139 (PMC3610154; doi:10.1186/1752-0509-6-139)
Supplement: Additional file 4 — Merged SBGN network enriched with experimental data. Enriched metabolic SBGN network after mapping additional file 2 onto additional file 3. Metabolite data of 50 Arabidopsis thaliana ecotypes is mapped to the network and visualized as bar charts inside the nodes. This file can be imported into Vanted as a network. [file 1752-0509-6-139-S4.gml]

# generated with VANTED V2.1.0 at Mon Jul 23 16:07:09 CEST 2012
graph [
  axis_color "#c0c0c0"
  chart_color_line_names "1: A. thaliana/Aa0;2: A. thaliana/An2;3: A. thaliana/Ang0;4: A. thaliana/Be0;5: A. thaliana/Bsch2;6: A. thaliana/Bu2;7: A. thaliana/Bu6;8: A. thaliana/Bur0;9: A. thaliana/Da0;10: A. thaliana/Edi0;11: A. thaliana/Ei2;12: A. thaliana/Ei4;13: A. thaliana/El0;14: A. thaliana/EnkheimD;15: A. thaliana/Ep0;16: A. thaliana/Ga0;17: A. thaliana/Goe2;18: A. thaliana/GOT7;19: A. thaliana/Gue0;20: A. thaliana/Gy0;21: A. thaliana/Hi3;22: A. thaliana/Hs0;23: A. thaliana/Is1;24: A. thaliana/Kl0;25: A. thaliana/Ko2;26: A. thaliana/Lan0;27: A. thaliana/Ler1;28: A. thaliana/Li5:3;29: A. thaliana/Lm;30: A. thaliana/Ma2;31: A. thaliana/Me0;32: A. thaliana/Mz0;33: A. thaliana/NFA8;34: A. thaliana/No0;35: A. thaliana/Nok1;36: A. thaliana/Nok2;37: A. thaliana/nok3;38: A. thaliana/Nw3;39: A. thaliana/Old1;40: A. thaliana/Ove0;41: A. thaliana/Po0;42: A. thaliana/Pr0;43: A. thaliana/Pt0;44: A. thaliana/Pyl1;45: A. thaliana/Ra0;46: A. thaliana/RLD1;47: A. thaliana/Ty0;48: A. thaliana/Wc2;49: A. thaliana/Wei1;50: A. thaliana/Wt5;"
  chart_colors "0,0,0,255:0,0,0,255;4,4,4,255:0,0,0,255;8,8,8,255:0,0,0,255;12,12,12,255:0,0,0,255;16,16,16,255:0,0,0,255;20,20,20,255:0,0,0,255;24,24,24,255:0,0,0,255;27,27,27,255:0,0,0,255;31,31,31,255:0,0,0,255;35,35,35,255:0,0,0,255;39,39,39,255:0,0,0,255;43,43,43,255:0,0,0,255;47,47,47,255:0,0,0,255;51,51,51,255:0,0,0,255;55,55,55,255:0,0,0,255;59,59,59,255:0,0,0,255;63,63,63,255:0,0,0,255;67,67,67,255:0,0,0,255;71,71,71,255:0,0,0,255;74,74,74,255:0,0,0,255;78,78,78,255:0,0,0,255;82,82,82,255:0,0,0,255;86,86,86,255:0,0,0,255;90,90,90,255:0,0,0,255;94,94,94,255:0,0,0,255;98,98,98,255:0,0,0,255;102,102,102,255:0,0,0,255;106,106,106,255:0,0,0,255;110,110,110,255:0,0,0,255;114,114,114,255:0,0,0,255;118,118,118,255:0,0,0,255;121,121,121,255:0,0,0,255;125,125,125,255:0,0,0,255;129,129,129,255:0,0,0,255;133,133,133,255:0,0,0,255;137,137,137,255:0,0,0,255;141,141,141,255:0,0,0,255;145,145,145,255:0,0,0,255;149,149,149,255:0,0,0,255;153,153,153,255:0,0,0,255;157,157,157,255:0,0,0,255;161,161,161,255:0,0,0,255;165,165,165,255:0,0,0,255;168,168,168,255:0,0,0,255;172,172,172,255:0,0,0,255;176,176,176,255:0,0,0,255;180,180,180,255:0,0,0,255;184,184,184,255:0,0,0,255;188,188,188,255:0,0,0,255;192,192,192,255:0,0,0,255"
  connectPriorItems "true"
  grid_color "#c0c0c0"
  node_axisWidth 1.0
  node_categoryBackgroundColorA "#e1ffff"
  node_categoryBackgroundColorB "#000000"
  node_categoryBackgroundColorC "#ffffe1"
  node_categoryBackgroundColorIndexA -1
  node_categoryBackgroundColorIndexC -1
  node_chartShapeSize 6.0
  node_chartStdDevLineWidth 4.0
  node_chartStdDevTopWidth 10.0
  node_gridWidth 0.5
  node_halfErrorBar "false"
  node_lineChartFillTimeGaps "true"
  node_lineChartShowLines "true"
  node_lineChartShowShapes "true"
  node_lineChartShowStdDev "false"
  node_lineChartShowStdDevRangeLine "true"
  node_outlineBorderWidth 4.0
  node_plotAxisFontSize 30
  node_plotAxisRotation 0.0
  node_plotAxisSteps 1.0
  node_plotOrientationHor "true"
  node_removeEmptyConditions "false"
  node_showCategoryAxis "false"
  node_showGridCategory "true"
  node_showGridRange "false"
  node_showRangeAxis "true"
  node_usePieScale "true"
  node_useStdErr "false"
  sbgn [
    role "PROCESSDESCRIPTION"
  ]
  ttestCircleSize 10.0
  directed 1
  node [
    id 1
    zlevel -1

    cluster [
      cluster "Carbohydrate Metabolism.Ascorbate-Glutathione cycle.gml"
    ]
    graphics [
      x 2729.0
      y 1762.0
      w 30.0
      h 30.0
      fill "#CCFFEA"
      outline "#000000"
      frameThickness 1.5
      gradient -0.333
      rounding 5.0
      type "oval"
    ]
    label "NAD+"
    labelgraphics [
      alignment "left"
      anchor "c"
      color "#000000"
      fontName "Tahoma"
      fontSize 11
      fontStyle "plain"
      type "text"
    ]
    sbgn [
      role "SIMPLECHEMICAL"
    ]
    sbml [
      modelID "model_25"
      reversible "true"
      sbmlID "spec30loc17"
    ]
    src [
      fileName "Carbohydrate Metabolism.Ascorbate-Glutathione cycle.gml"
    ]
    url "http://pgrc-35.ipk-gatersleben.de/pls/htmldb_pgrc/f?p=112:10:::NO::P10_PATHWAY_OBJECT_ID:spec30loc17"
  ]
  node [
    id 2
    zlevel -1

    cluster [
      cluster "Carbohydrate Metabolism.Ascorbate-Glutathione cycle.gml"
    ]
    graphics [
      x 2729.0
      y 1842.0
      w 30.0
      h 30.0
      fill "#CCFFEA"
      outline "#000000"
      frameThickness 1.5
      gradient -0.333
      rounding 5.0
      type "oval"
    ]
    label "NADH"
    labelgraphics [
      alignment "left"
      anchor "c"
      color "#000000"
      fontName "Tahoma"
      fontSize 11
      fontStyle "plain"
      type "text"
    ]
    sbgn [
      role "SIMPLECHEMICAL"
    ]
    sbml [
      modelID "model_25"
      reversible "true"
      sbmlID "spec31loc17"
    ]
    src [
      fileName "Carbohydrate Metabolism.Ascorbate-Glutathione cycle.gml"
    ]
    url "http://pgrc-35.ipk-gatersleben.de/pls/htmldb_pgrc/f?p=112:10:::NO::P10_PATHWAY_OBJECT_ID:spec31loc17"
  ]
  node [
    id 3
    zlevel -1

    cluster [
      cluster "Carbohydrate Metabolism.Ascorbate-Glutathione cycle.gml"
    ]
    graphics [
      x 2809.0
      y 2002.0
      w 30.0
      h 30.0
      fill "#CCFFEA"
      outline "#000000"
      frameThickness 1.5
      gradient -0.333
      rounding 5.0
      type "oval"
    ]
    label "NADP+"
    labelgraphics [
      alignment "left"
      anchor "c"
      color "#000000"
      fontName "Tahoma"
      fontSize 11
      fontStyle "plain"
      type "text"
    ]
    sbgn [
      role "SIMPLECHEMICAL"
    ]
    sbml [
      modelID "model_25"
      reversible "true"
      sbmlID "spec51loc17"
    ]
    src [
      fileName "Carbohydrate Metabolism.Ascorbate-Glutathione cycle.gml"
    ]
    url "http://pgrc-35.ipk-gatersleben.de/pls/htmldb_pgrc/f?p=112:10:::NO::P10_PATHWAY_OBJECT_ID:spec51loc17"
  ]
  node [
    id 4
    zlevel -1

    cluster [
      cluster "Carbohydrate Metabolism.Ascorbate-Glutathione cycle.gml"
    ]
    graphics [
      x 2809.0
      y 2082.0
      w 30.0
      h 30.0
      fill "#CCFFEA"
      outline "#000000"
      frameThickness 1.5
      gradient -0.333
      rounding 5.0
      type "oval"
    ]
    label "NADPH"
    labelgraphics [
      alignment "left"
      anchor "c"
      color "#000000"
      fontName "Tahoma"
      fontSize 11
      fontStyle "plain"
      type "text"
    ]
    sbgn [
      role "SIMPLECHEMICAL"
    ]
    sbml [
      modelID "model_25"
      reversible "true"
      sbmlID "spec52loc17"
    ]
    src [
      fileName "Carbohydrate Metabolism.Ascorbate-Glutathione cycle.gml"
    ]
    url "http://pgrc-35.ipk-gatersleben.de/pls/htmldb_pgrc/f?p=112:10:::NO::P10_PATHWAY_OBJECT_ID:spec52loc17"
  ]
  node [
    id 5
    zlevel -1

    cluster [
      cluster "Carbohydrate Metabolism.Ascorbate-Glutathione cycle.gml"
    ]
    graphics [
      x 2519.0
      y 1842.0
      w 30.0
      h 30.0
      fill "#CCFFEA"
      outline "#000000"
      frameThickness 1.5
      gradient 0.0
      rounding 5.0
      type "oval"
    ]
    label "H2O"
    labelgraphics [
      alignment "left"
      anchor "c"
      color "#000000"
      fontName "Tahoma"
      fontSize 11
      fontStyle "plain"
      type "text"
    ]
    sbgn [
      role "SIMPLECHEMICAL"
    ]
    sbml [
      modelID "model_25"
      reversible "true"
      sbmlID "spec54loc116"
    ]
    src [
      fileName "Carbohydrate Metabolism.Ascorbate-Glutathione cycle.gml"
    ]
    url "http://pgrc-35.ipk-gatersleben.de/pls/htmldb_pgrc/f?p=112:10:::NO::P10_PATHWAY_OBJECT_ID:spec54loc116"
  ]
  node [
    id 6
    zlevel -1

    cluster [
      cluster "Carbohydrate Metabolism.Ascorbate-Glutathione cycle.gml"
    ]
    graphics [
      x 2689.0
      y 2002.0
      w 30.0
      h 30.0
      fill "#CCFFEA"
      outline "#000000"
      frameThickness 1.5
      gradient 0.0
      rounding 5.0
      type "oval"
    ]
    label "glutathione"
    labelgraphics [
      alignment "left"
      anchor "c"
      color "#000000"
      fontName "Tahoma"
      fontSize 11
      fontStyle "plain"
      type "text"
    ]
    sbgn [
      role "SIMPLECHEMICAL"
    ]
    sbml [
      modelID "model_25"
      reversible "true"
      sbmlID "spec462loc17"
    ]
    src [
      fileName "Carbohydrate Metabolism.Ascorbate-Glutathione cycle.gml"
    ]
    url "http://pgrc-35.ipk-gatersleben.de/pls/htmldb_pgrc/f?p=112:10:::NO::P10_PATHWAY_OBJECT_ID:spec462loc17"
  ]
  node [
    id 7
    zlevel -1

    cluster [
      cluster "Carbohydrate Metabolism.Ascorbate-Glutathione cycle.gml"
    ]
    graphics [
      x 2519.0
      y 1762.0
      w 30.0
      h 30.0
      fill "#CCFFEA"
      outline "#000000"
      frameThickness 1.5
      gradient 0.0
      rounding 5.0
      type "oval"
    ]
    label "H2O2"
    labelgraphics [
      alignment "left"
      anchor "c"
      color "#000000"
      fontName "Tahoma"
      fontSize 11
      fontStyle "plain"
      type "text"
    ]
    sbgn [
      role "SIMPLECHEMICAL"
    ]
    sbml [
      modelID "model_25"
      reversible "true"
      sbmlID "spec464loc116"
    ]
    src [
      fileName "Carbohydrate Metabolism.Ascorbate-Glutathione cycle.gml"
    ]
    url "http://pgrc-35.ipk-gatersleben.de/pls/htmldb_pgrc/f?p=112:10:::NO::P10_PATHWAY_OBJECT_ID:spec464loc116"
  ]
  node [
    id 8
    zlevel -1

    cluster [
      cluster "Carbohydrate Metabolism.Ascorbate-Glutathione cycle.gml"
    ]
    graphics [
      x 2689.0
      y 2082.0
      w 30.0
      h 30.0
      fill "#CCFFEA"
      outline "#000000"
      frameThickness 1.5
      gradient 0.0
      rounding 5.0
      type "oval"
    ]
    label "glutathione disulfide"
    labelgraphics [
      alignment "left"
      anchor "c"
      color "#000000"
      fontName "Tahoma"
      fontSize 11
      fontStyle "plain"
      type "text"
    ]
    sbgn [
      role "SIMPLECHEMICAL"
    ]
    sbml [
      modelID "model_25"
      reversible "true"
      sbmlID "spec469loc17"
    ]
    src [
      fileName "Carbohydrate Metabolism.Ascorbate-Glutathione cycle.gml"
    ]
    url "http://pgrc-35.ipk-gatersleben.de/pls/htmldb_pgrc/f?p=112:10:::NO::P10_PATHWAY_OBJECT_ID:spec469loc17"
  ]
  node [
    id 9
    zlevel -1

    cluster [
      cluster "Carbohydrate Metabolism.Ascorbate-Glutathione cycle.gml"
    ]
    graphics [
      x 2569.0
      y 1802.0
      w 10.0
      h 10.0
      fill "#CCFFEA"
      outline "#000000"
      frameThickness 1.5
      gradient 0.0
      rounding 0.0
      type "org.graffiti.plugins.views.defaults.RectangularNodeShape"
    ]
    sbgn [
      role "PROCESS"
    ]
    sbml [
      modelID "model_25"
      reversible "false"
      sbmlID "reaction_238_245_116"
    ]
    src [
      fileName "Carbohydrate Metabolism.Ascorbate-Glutathione cycle.gml"
    ]
    url "http://pgrc-35.ipk-gatersleben.de/pls/htmldb_pgrc/f?p=112:10:::NO::P10_PATHWAY_OBJECT_ID:reaction_238_245_116"
  ]
  node [
    id 10
    zlevel -1

    cluster [
      cluster "Carbohydrate Metabolism.Ascorbate-Glutathione cycle.gml"
    ]
    graphics [
      x 2679.0
      y 1802.0
      w 10.0
      h 10.0
      fill "#CCFFEA"
      outline "#000000"
      frameThickness 1.5
      gradient 0.0
      rounding 0.0
      type "org.graffiti.plugins.views.defaults.RectangularNodeShape"
    ]
    sbgn [
      role "PROCESS"
    ]
    sbml [
      modelID "model_25"
      reversible "false"
      sbmlID "reaction_239_246_17"
    ]
    src [
      fileName "Carbohydrate Metabolism.Ascorbate-Glutathione cycle.gml"
    ]
    url "http://pgrc-35.ipk-gatersleben.de/pls/htmldb_pgrc/f?p=112:10:::NO::P10_PATHWAY_OBJECT_ID:reaction_239_246_17"
  ]
  node [
    id 11
    zlevel -1

    cluster [
      cluster "Carbohydrate Metabolism.Ascorbate-Glutathione cycle.gml"
    ]
    graphics [
      x 2619.0
      y 1922.0
      w 10.0
      h 10.0
      fill "#CCFFEA"
      outline "#000000"
      frameThickness 1.5
      gradient 0.0
      rounding 0.0
      type "org.graffiti.plugins.views.defaults.RectangularNodeShape"
    ]
    sbgn [
      role "PROCESS"
    ]
    sbml [
      modelID "model_25"
      reversible "false"
      sbmlID "reaction_240_248_5"
    ]
    src [
      fileName "Carbohydrate Metabolism.Ascorbate-Glutathione cycle.gml"
    ]
    url "http://pgrc-35.ipk-gatersleben.de/pls/htmldb_pgrc/f?p=112:10:::NO::P10_PATHWAY_OBJECT_ID:reaction_240_248_5"
  ]
  node [
    id 12
    zlevel -1

    cluster [
      cluster "Carbohydrate Metabolism.Ascorbate-Glutathione cycle.gml"
    ]
    graphics [
      x 2759.0
      y 2042.0
      w 10.0
      h 10.0
      fill "#CCFFEA"
      outline "#000000"
      frameThickness 1.5
      gradient 0.0
      rounding 0.0
      type "org.graffiti.plugins.views.defaults.RectangularNodeShape"
    ]
    sbgn [
      role "PROCESS"
    ]
    sbml [
      modelID "model_25"
      reversible "true"
      sbmlID "reaction_242_249_17"
    ]
    src [
      fileName "Carbohydrate Metabolism.Ascorbate-Glutathione cycle.gml"
    ]
    url "http://pgrc-35.ipk-gatersleben.de/pls/htmldb_pgrc/f?p=112:10:::NO::P10_PATHWAY_OBJECT_ID:reaction_242_249_17"
  ]
  node [
    id 13
    zlevel -1

    charting [
      background_color "#000000"
      domainAxis "[unit]"
      empty_border_width 2.0
      empty_border_width_vert 2.0
      maxRange 1.0
      max_charts_in_column -1
      minRange 0.0
      rangeAxis "[unit]"
      rangeStepSize 0.0
      show_legend "false"
      useCustomRange "false"
      useCustomRangeSteps "false"
    ]
    cluster [
      cluster "Carbohydrate Metabolism.Ascorbate-Glutathione cycle.gml"
    ]
    graphics [
      x 2619.0
      y 2102.0
      w 70.0
      h 70.0
      fill "#CCFFEA"
      outline "#000000"
      component "chart2d_type3"
      frameThickness 1.5
      gradient -0.3333333333333333
      rounding 5.0
      type "oval"
    ]
    label "L-ascorbate"
    labelgraphics [
      alignment "left"
      anchor "t"
      color "#000000"
      fontName "Tahoma"
      fontSize 11
      fontStyle "plain"
      type "text"
    ]
    labelgraphics1 [
      alignment "center"
      anchor "hidden"
      color "#000000"
      fontName "Arial"
      fontSize 12
      fontStyle "plain"
      position [
        localAlign 0.0
        relHor 0.0
        relVert 0.0
      ]
      text "Ascorbate"
      type "text"
    ]
    labelgraphics2 [
      alignment "center"
      anchor "hidden"
      color "#000000"
      fontName "Arial"
      fontSize 12
      fontStyle "plain"
      position [
        localAlign 0.0
        relHor 0.0
        relVert 0.0
      ]
      text "secondary metabolites"
      type "text"
    ]
    labelgraphics3 [
      alignment "center"
      anchor "hidden"
      color "#000000"
      fontName "Arial"
      fontSize 12
      fontStyle "plain"
      position [
        localAlign 0.0
        relHor 0.0
        relVert 0.0
      ]
      text "secondary metabolites"
      type "text"
    ]
    mapping [
      measurementdata "<substance id='column 16' name='Ascorbate' formula='C6H8O6'><line experimentname='Sulpice dataset A' coordinator='Anja' startdate='29.02.12 00:00' importdate='23.07.12 15:30' genotype='Aa0' growthconditions='Germany' id='1' name='A. thaliana'><sample id='5051' time='1' unit='Hour'><average max='NaN' min='NaN' replicates='1' stddev='NaN' unit='µmol/g FW'>NaN</average><data replicates='1' unit='µmol/g FW'>NaN</data></sample></line><line experimentname='Sulpice dataset A' coordinator='Anja' startdate='29.02.12 00:00' importdate='23.07.12 15:30' genotype='An2' growthconditions='Belgium' id='2' name='A. thaliana'><sample id='5052' time='1' unit='Hour'><average max='NaN' min='NaN' replicates='1' stddev='NaN' unit='µmol/g FW'>NaN</average><data replicates='1' unit='µmol/g FW'>NaN</data></sample></line><line experimentname='Sulpice dataset A' coordinator='Anja' startdate='29.02.12 00:00' importdate='23.07.12 15:30' genotype='Ang0' growthconditions='Belgium' id='3' name='A. thaliana'><sample id='5053' time='1' unit='Hour'><average max='NaN' min='NaN' replicates='1' stddev='NaN' unit='µmol/g FW'>NaN</average><data replicates='1' unit='µmol/g FW'>NaN</data></sample></line><line experimentname='Sulpice dataset A' coordinator='Anja' startdate='29.02.12 00:00' importdate='23.07.12 15:30' genotype='Be0' growthconditions='Germany' id='4' name='A. thaliana'><sample id='5054' time='1' unit='Hour'><average max='0.28736033491709456' min='0.28736033491709456' replicates='1' stddev='NaN' unit='µmol/g FW'>0.28736033491709456</average><data replicates='1' unit='µmol/g FW'>0.28736033491709456</data></sample></line><line experimentname='Sulpice dataset A' coordinator='Anja' startdate='29.02.12 00:00' importdate='23.07.12 15:30' genotype='Bsch2' growthconditions='Germany' id='5' name='A. thaliana'><sample id='5055' time='1' unit='Hour'><average max='NaN' min='NaN' replicates='1' stddev='NaN' unit='µmol/g FW'>NaN</average><data replicates='1' unit='µmol/g FW'>NaN</data></sample></line><line experimentname='Sulpice dataset A' coordinator='Anja' startdate='29.02.12 00:00' importdate='23.07.12 15:30' genotype='Bu2' growthconditions='Germany' id='6' name='A. thaliana'><sample id='5056' time='1' unit='Hour'><average max='0.41069300645261475' min='0.41069300645261475' replicates='1' stddev='NaN' unit='µmol/g FW'>0.41069300645261475</average><data replicates='1' unit='µmol/g FW'>0.41069300645261475</data></sample></line><line experimentname='Sulpice dataset A' coordinator='Anja' startdate='29.02.12 00:00' importdate='23.07.12 15:30' genotype='Bu6' growthconditions='Germany' id='7' name='A. thaliana'><sample id='5057' time='1' unit='Hour'><average max='NaN' min='NaN' replicates='1' stddev='NaN' unit='µmol/g FW'>NaN</average><data replicates='1' unit='µmol/g FW'>NaN</data></sample></line><line experimentname='Sulpice dataset A' coordinator='Anja' startdate='29.02.12 00:00' importdate='23.07.12 15:30' genotype='Bur0' growthconditions='Irela' id='8' name='A. thaliana'><sample id='5058' time='1' unit='Hour'><average max='0.5797170956024298' min='0.5797170956024298' replicates='1' stddev='NaN' unit='µmol/g FW'>0.5797170956024298</average><data replicates='1' unit='µmol/g FW'>0.5797170956024298</data></sample></line><line experimentname='Sulpice dataset A' coordinator='Anja' startdate='29.02.12 00:00' importdate='23.07.12 15:30' genotype='Da0' growthconditions='Germany' id='9' name='A. thaliana'><sample id='5059' time='1' unit='Hour'><average max='0.8607141812046077' min='0.8607141812046077' replicates='1' stddev='NaN' unit='µmol/g FW'>0.8607141812046077</average><data replicates='1' unit='µmol/g FW'>0.8607141812046077</data></sample></line><line experimentname='Sulpice dataset A' coordinator='Anja' startdate='29.02.12 00:00' importdate='23.07.12 15:30' genotype='Edi0' growthconditions='United Kingdom' id='10' name='A. thaliana'><sample id='5060' time='1' unit='Hour'><average max='0.3635020961069476' min='0.3635020961069476' replicates='1' stddev='NaN' unit='µmol/g FW'>0.3635020961069476</average><data replicates='1' unit='µmol/g FW'>0.3635020961069476</data></sample></line><line experimentname='Sulpice dataset A' coordinator='Anja' startdate='29.02.12 00:00' importdate='23.07.12 15:30' genotype='Ei2' growthconditions='Germany' id='11' name='A. thaliana'><sample id='5061' time='1' unit='Hour'><average max='0.5522956611026936' min='0.5522956611026936' replicates='1' stddev='NaN' unit='µmol/g FW'>0.5522956611026936</average><data replicates='1' unit='µmol/g FW'>0.5522956611026936</data></sample></line><line experimentname='Sulpice dataset A' coordinator='Anja' startdate='29.02.12 00:00' importdate='23.07.12 15:30' genotype='Ei4' growthconditions='Germany' id='12' name='A. thaliana'><sample id='5062' time='1' unit='Hour'><average max='NaN' min='NaN' replicates='1' stddev='NaN' unit='µmol/g FW'>NaN</average><data replicates='1' unit='µmol/g FW'>NaN</data></sample></line><line experimentname='Sulpice dataset A' coordinator='Anja' startdate='29.02.12 00:00' importdate='23.07.12 15:30' genotype='El0' growthconditions='Germany' id='13' name='A. thaliana'><sample id='5063' time='1' unit='Hour'><average max='NaN' min='NaN' replicates='1' stddev='NaN' unit='µmol/g FW'>NaN</average><data replicates='1' unit='µmol/g FW'>NaN</data></sample></line><line experimentname='Sulpice dataset A' coordinator='Anja' startdate='29.02.12 00:00' importdate='23.07.12 15:30' genotype='EnkheimD' growthconditions='Germany' id='14' name='A. thaliana'><sample id='5064' time='1' unit='Hour'><average max='0.508196822610367' min='0.508196822610367' replicates='1' stddev='NaN' unit='µmol/g FW'>0.508196822610367</average><data replicates='1' unit='µmol/g FW'>0.508196822610367</data></sample></line><line experimentname='Sulpice dataset A' coordinator='Anja' startdate='29.02.12 00:00' importdate='23.07.12 15:30' genotype='Ep0' growthconditions='Germany' id='15' name='A. thaliana'><sample id='5065' time='1' unit='Hour'><average max='NaN' min='NaN' replicates='1' stddev='NaN' unit='µmol/g FW'>NaN</average><data replicates='1' unit='µmol/g FW'>NaN</data></sample></line><line experimentname='Sulpice dataset A' coordinator='Anja' startdate='29.02.12 00:00' importdate='23.07.12 15:30' genotype='Ga0' growthconditions='Germany' id='16' name='A. thaliana'><sample id='5066' time='1' unit='Hour'><average max='NaN' min='NaN' replicates='1' stddev='NaN' unit='µmol/g FW'>NaN</average><data replicates='1' unit='µmol/g FW'>NaN</data></sample></line><line experimentname='Sulpice dataset A' coordinator='Anja' startdate='29.02.12 00:00' importdate='23.07.12 15:30' genotype='Goe2' growthconditions='Germany' id='17' name='A. thaliana'><sample id='5067' time='1' unit='Hour'><average max='0.9069531342770549' min='0.9069531342770549' replicates='1' stddev='NaN' unit='µmol/g FW'>0.9069531342770549</average><data replicates='1' unit='µmol/g FW'>0.9069531342770549</data></sample></line><line experimentname='Sulpice dataset A' coordinator='Anja' startdate='29.02.12 00:00' importdate='23.07.12 15:30' genotype='GOT7' growthconditions='Germany' id='18' name='A. thaliana'><sample id='5068' time='1' unit='Hour'><average max='NaN' min='NaN' replicates='1' stddev='NaN' unit='µmol/g FW'>NaN</average><data replicates='1' unit='µmol/g FW'>NaN</data></sample></line><line experimentname='Sulpice dataset A' coordinator='Anja' startdate='29.02.12 00:00' importdate='23.07.12 15:30' genotype='Gue0' growthconditions='Germany' id='19' name='A. thaliana'><sample id='5069' time='1' unit='Hour'><average max='NaN' min='NaN' replicates='1' stddev='NaN' unit='µmol/g FW'>NaN</average><data replicates='1' unit='µmol/g FW'>NaN</data></sample></line><line experimentname='Sulpice dataset A' coordinator='Anja' startdate='29.02.12 00:00' importdate='23.07.12 15:30' genotype='Gy0' growthconditions='France' id='20' name='A. thaliana'><sample id='5070' time='1' unit='Hour'><average max='0.16155158497400238' min='0.16155158497400238' replicates='1' stddev='NaN' unit='µmol/g FW'>0.16155158497400238</average><data replicates='1' unit='µmol/g FW'>0.16155158497400238</data></sample></line><line experimentname='Sulpice dataset A' coordinator='Anja' startdate='29.02.12 00:00' importdate='23.07.12 15:30' genotype='Hi3' growthconditions='Germany' id='21' name='A. thaliana'><sample id='5071' time='1' unit='Hour'><average max='0.6564531506991214' min='0.6564531506991214' replicates='1' stddev='NaN' unit='µmol/g FW'>0.6564531506991214</average><data replicates='1' unit='µmol/g FW'>0.6564531506991214</data></sample></line><line experimentname='Sulpice dataset A' coordinator='Anja' startdate='29.02.12 00:00' importdate='23.07.12 15:30' genotype='Hs0' growthconditions='Germany' id='22' name='A. thaliana'><sample id='5072' time='1' unit='Hour'><average max='NaN' min='NaN' replicates='1' stddev='NaN' unit='µmol/g FW'>NaN</average><data replicates='1' unit='µmol/g FW'>NaN</data></sample></line><line experimentname='Sulpice dataset A' coordinator='Anja' startdate='29.02.12 00:00' importdate='23.07.12 15:30' genotype='Is1' growthconditions='Germany' id='23' name='A. thaliana'><sample id='5073' time='1' unit='Hour'><average max='NaN' min='NaN' replicates='1' stddev='NaN' unit='µmol/g FW'>NaN</average><data replicates='1' unit='µmol/g FW'>NaN</data></sample></line><line experimentname='Sulpice dataset A' coordinator='Anja' startdate='29.02.12 00:00' importdate='23.07.12 15:30' genotype='Kl0' growthconditions='Germany' id='24' name='A. thaliana'><sample id='5074' time='1' unit='Hour'><average max='0.31416510390044694' min='0.31416510390044694' replicates='1' stddev='NaN' unit='µmol/g FW'>0.31416510390044694</average><data replicates='1' unit='µmol/g FW'>0.31416510390044694</data></sample></line><line experimentname='Sulpice dataset A' coordinator='Anja' startdate='29.02.12 00:00' importdate='23.07.12 15:30' genotype='Ko2' growthconditions='Denmark' id='25' name='A. thaliana'><sample id='5075' time='1' unit='Hour'><average max='NaN' min='NaN' replicates='1' stddev='NaN' unit='µmol/g FW'>NaN</average><data replicates='1' unit='µmol/g FW'>NaN</data></sample></line><line experimentname='Sulpice dataset A' coordinator='Anja' startdate='29.02.12 00:00' importdate='23.07.12 15:30' genotype='Lan0' growthconditions='United Kingdom' id='26' name='A. thaliana'><sample id='5076' time='1' unit='Hour'><average max='NaN' min='NaN' replicates='1' stddev='NaN' unit='µmol/g FW'>NaN</average><data replicates='1' unit='µmol/g FW'>NaN</data></sample></line><line experimentname='Sulpice dataset A' coordinator='Anja' startdate='29.02.12 00:00' importdate='23.07.12 15:30' genotype='Ler1' growthconditions='Germany' id='27' name='A. thaliana'><sample id='5077' time='1' unit='Hour'><average max='NaN' min='NaN' replicates='1' stddev='NaN' unit='µmol/g FW'>NaN</average><data replicates='1' unit='µmol/g FW'>NaN</data></sample></line><line experimentname='Sulpice dataset A' coordinator='Anja' startdate='29.02.12 00:00' importdate='23.07.12 15:30' genotype='Li5:3' growthconditions='Germany' id='28' name='A. thaliana'><sample id='5078' time='1' unit='Hour'><average max='NaN' min='NaN' replicates='1' stddev='NaN' unit='µmol/g FW'>NaN</average><data replicates='1' unit='µmol/g FW'>NaN</data></sample></line><line experimentname='Sulpice dataset A' coordinator='Anja' startdate='29.02.12 00:00' importdate='23.07.12 15:30' genotype='Lm' growthconditions='France' id='29' name='A. thaliana'><sample id='5079' time='1' unit='Hour'><average max='0.810778953071823' min='0.810778953071823' replicates='1' stddev='NaN' unit='µmol/g FW'>0.810778953071823</average><data replicates='1' unit='µmol/g FW'>0.810778953071823</data></sample></line><line experimentname='Sulpice dataset A' coordinator='Anja' startdate='29.02.12 00:00' importdate='23.07.12 15:30' genotype='Ma2' growthconditions='Germany' id='30' name='A. thaliana'><sample id='5080' time='1' unit='Hour'><average max='NaN' min='NaN' replicates='1' stddev='NaN' unit='µmol/g FW'>NaN</average><data replicates='1' unit='µmol/g FW'>NaN</data></sample></line><line experimentname='Sulpice dataset A' coordinator='Anja' startdate='29.02.12 00:00' importdate='23.07.12 15:30' genotype='Me0' growthconditions='Germany' id='31' name='A. thaliana'><sample id='5081' time='1' unit='Hour'><average max='NaN' min='NaN' replicates='1' stddev='NaN' unit='µmol/g FW'>NaN</average><data replicates='1' unit='µmol/g FW'>NaN</data></sample></line><line experimentname='Sulpice dataset A' coordinator='Anja' startdate='29.02.12 00:00' importdate='23.07.12 15:30' genotype='Mz0' growthconditions='Germany' id='32' name='A. thaliana'><sample id='5082' time='1' unit='Hour'><average max='NaN' min='NaN' replicates='1' stddev='NaN' unit='µmol/g FW'>NaN</average><data replicates='1' unit='µmol/g FW'>NaN</data></sample></line><line experimentname='Sulpice dataset A' coordinator='Anja' startdate='29.02.12 00:00' importdate='23.07.12 15:30' genotype='NFA8' growthconditions='United Kingdom' id='33' name='A. thaliana'><sample id='5083' time='1' unit='Hour'><average max='0.2353155195777613' min='0.2353155195777613' replicates='1' stddev='NaN' unit='µmol/g FW'>0.2353155195777613</average><data replicates='1' unit='µmol/g FW'>0.2353155195777613</data></sample></line><line experimentname='Sulpice dataset A' coordinator='Anja' startdate='29.02.12 00:00' importdate='23.07.12 15:30' genotype='No0' growthconditions='Germany' id='34' name='A. thaliana'><sample id='5084' time='1' unit='Hour'><average max='NaN' min='NaN' replicates='1' stddev='NaN' unit='µmol/g FW'>NaN</average><data replicates='1' unit='µmol/g FW'>NaN</data></sample></line><line experimentname='Sulpice dataset A' coordinator='Anja' startdate='29.02.12 00:00' importdate='23.07.12 15:30' genotype='Nok1' growthconditions='Netherlas' id='35' name='A. thaliana'><sample id='5085' time='1' unit='Hour'><average max='NaN' min='NaN' replicates='1' stddev='NaN' unit='µmol/g FW'>NaN</average><data replicates='1' unit='µmol/g FW'>NaN</data></sample></line><line experimentname='Sulpice dataset A' coordinator='Anja' startdate='29.02.12 00:00' importdate='23.07.12 15:30' genotype='Nok2' growthconditions='Netherlas' id='36' name='A. thaliana'><sample id='5086' time='1' unit='Hour'><average max='1.2309070285401396' min='1.2309070285401396' replicates='1' stddev='NaN' unit='µmol/g FW'>1.2309070285401396</average><data replicates='1' unit='µmol/g FW'>1.2309070285401396</data></sample></line><line experimentname='Sulpice dataset A' coordinator='Anja' startdate='29.02.12 00:00' importdate='23.07.12 15:30' genotype='nok3' growthconditions='Netherlas' id='37' name='A. thaliana'><sample id='5087' time='1' unit='Hour'><average max='NaN' min='NaN' replicates='1' stddev='NaN' unit='µmol/g FW'>NaN</average><data replicates='1' unit='µmol/g FW'>NaN</data></sample></line><line experimentname='Sulpice dataset A' coordinator='Anja' startdate='29.02.12 00:00' importdate='23.07.12 15:30' genotype='Nw3' growthconditions='Germany' id='38' name='A. thaliana'><sample id='5088' time='1' unit='Hour'><average max='0.6500142716243236' min='0.6500142716243236' replicates='1' stddev='NaN' unit='µmol/g FW'>0.6500142716243236</average><data replicates='1' unit='µmol/g FW'>0.6500142716243236</data></sample></line><line experimentname='Sulpice dataset A' coordinator='Anja' startdate='29.02.12 00:00' importdate='23.07.12 15:30' genotype='Old1' growthconditions='Germany' id='39' name='A. thaliana'><sample id='5089' time='1' unit='Hour'><average max='0.5627022994369864' min='0.5627022994369864' replicates='1' stddev='NaN' unit='µmol/g FW'>0.5627022994369864</average><data replicates='1' unit='µmol/g FW'>0.5627022994369864</data></sample></line><line experimentname='Sulpice dataset A' coordinator='Anja' startdate='29.02.12 00:00' importdate='23.07.12 15:30' genotype='Ove0' growthconditions='Germany' id='40' name='A. thaliana'><sample id='5090' time='1' unit='Hour'><average max='NaN' min='NaN' replicates='1' stddev='NaN' unit='µmol/g FW'>NaN</average><data replicates='1' unit='µmol/g FW'>NaN</data></sample></line><line experimentname='Sulpice dataset A' coordinator='Anja' startdate='29.02.12 00:00' importdate='23.07.12 15:30' genotype='Po0' growthconditions='Germany' id='41' name='A. thaliana'><sample id='5091' time='1' unit='Hour'><average max='0.49659366483175027' min='0.49659366483175027' replicates='1' stddev='NaN' unit='µmol/g FW'>0.49659366483175027</average><data replicates='1' unit='µmol/g FW'>0.49659366483175027</data></sample></line><line experimentname='Sulpice dataset A' coordinator='Anja' startdate='29.02.12 00:00' importdate='23.07.12 15:30' genotype='Pr0' growthconditions='Germany' id='42' name='A. thaliana'><sample id='5092' time='1' unit='Hour'><average max='NaN' min='NaN' replicates='1' stddev='NaN' unit='µmol/g FW'>NaN</average><data replicates='1' unit='µmol/g FW'>NaN</data></sample></line><line experimentname='Sulpice dataset A' coordinator='Anja' startdate='29.02.12 00:00' importdate='23.07.12 15:30' genotype='Pt0' growthconditions='Germany' id='43' name='A. thaliana'><sample id='5093' time='1' unit='Hour'><average max='0.7384237837862573' min='0.7384237837862573' replicates='1' stddev='NaN' unit='µmol/g FW'>0.7384237837862573</average><data replicates='1' unit='µmol/g FW'>0.7384237837862573</data></sample></line><line experimentname='Sulpice dataset A' coordinator='Anja' startdate='29.02.12 00:00' importdate='23.07.12 15:30' genotype='Pyl1' growthconditions='France' id='44' name='A. thaliana'><sample id='5094' time='1' unit='Hour'><average max='0.27409452101214044' min='0.27409452101214044' replicates='1' stddev='NaN' unit='µmol/g FW'>0.27409452101214044</average><data replicates='1' unit='µmol/g FW'>0.27409452101214044</data></sample></line><line experimentname='Sulpice dataset A' coordinator='Anja' startdate='29.02.12 00:00' importdate='23.07.12 15:30' genotype='Ra0' growthconditions='France' id='45' name='A. thaliana'><sample id='5095' time='1' unit='Hour'><average max='NaN' min='NaN' replicates='1' stddev='NaN' unit='µmol/g FW'>NaN</average><data replicates='1' unit='µmol/g FW'>NaN</data></sample></line><line experimentname='Sulpice dataset A' coordinator='Anja' startdate='29.02.12 00:00' importdate='23.07.12 15:30' genotype='RLD1' growthconditions='Netherlas' id='46' name='A. thaliana'><sample id='5096' time='1' unit='Hour'><average max='0.3038850604164504' min='0.3038850604164504' replicates='1' stddev='NaN' unit='µmol/g FW'>0.3038850604164504</average><data replicates='1' unit='µmol/g FW'>0.3038850604164504</data></sample></line><line experimentname='Sulpice dataset A' coordinator='Anja' startdate='29.02.12 00:00' importdate='23.07.12 15:30' genotype='Ty0' growthconditions='United Kingdom' id='47' name='A. thaliana'><sample id='5097' time='1' unit='Hour'><average max='1.5815705199978323' min='1.5815705199978323' replicates='1' stddev='NaN' unit='µmol/g FW'>1.5815705199978323</average><data replicates='1' unit='µmol/g FW'>1.5815705199978323</data></sample></line><line experimentname='Sulpice dataset A' coordinator='Anja' startdate='29.02.12 00:00' importdate='23.07.12 15:30' genotype='Wc2' growthconditions='Germany' id='48' name='A. thaliana'><sample id='5098' time='1' unit='Hour'><average max='0.4238586178926811' min='0.4238586178926811' replicates='1' stddev='NaN' unit='µmol/g FW'>0.4238586178926811</average><data replicates='1' unit='µmol/g FW'>0.4238586178926811</data></sample></line><line experimentname='Sulpice dataset A' coordinator='Anja' startdate='29.02.12 00:00' importdate='23.07.12 15:30' genotype='Wei1' growthconditions='Switzerla' id='49' name='A. thaliana'><sample id='5099' time='1' unit='Hour'><average max='0.5026160334987325' min='0.5026160334987325' replicates='1' stddev='NaN' unit='µmol/g FW'>0.5026160334987325</average><data replicates='1' unit='µmol/g FW'>0.5026160334987325</data></sample></line><line experimentname='Sulpice dataset A' coordinator='Anja' startdate='29.02.12 00:00' importdate='23.07.12 15:30' genotype='Wt5' growthconditions='Germany' id='50' name='A. thaliana'><sample id='5100' time='1' unit='Hour'><average max='NaN' min='NaN' replicates='1' stddev='NaN' unit='µmol/g FW'>NaN</average><data replicates='1' unit='µmol/g FW'>NaN</data></sample></line></substance>@"
    ]
    sbgn [
      role "SIMPLECHEMICAL"
    ]
    sbml [
      modelID "model_25"
      reversible "true"
      sbmlID "spec458loc17"
    ]
    src [
      fileName "Carbohydrate Metabolism.Ascorbate-Glutathione cycle.gml"
    ]
    url "http://pgrc-35.ipk-gatersleben.de/pls/htmldb_pgrc/f?p=112:10:::NO::P10_PATHWAY_OBJECT_ID:spec458loc17"
  ]
  node [
    id 14
    zlevel -1

    charting [
      background_color "#000000"
      domainAxis "[unit]"
      empty_border_width 2.0
      empty_border_width_vert 2.0
      maxRange 1.0
      max_charts_in_column -1
      minRange 0.0
      rangeAxis "[unit]"
      rangeStepSize 0.0
      show_legend "false"
      useCustomRange "false"
      useCustomRangeSteps "false"
    ]
    cluster [
      cluster "Carbohydrate Metabolism.Ascorbate-Glutathione cycle.gml"
    ]
    graphics [
      x 2619.0
      y 1745.0
      w 70.0
      h 70.0
      fill "#CCFFEA"
      outline "#000000"
      component "chart2d_type3"
      frameThickness 1.5
      gradient -0.3333333333333333
      rounding 5.0
      type "oval"
    ]
    label "L-ascorbate"
    labelgraphics [
      alignment "left"
      anchor "t"
      color "#000000"
      fontName "Tahoma"
      fontSize 11
      fontStyle "plain"
      type "text"
    ]
    labelgraphics1 [
      alignment "center"
      anchor "hidden"
      color "#000000"
      fontName "Arial"
      fontSize 12
      fontStyle "plain"
      position [
        localAlign 0.0
        relHor 0.0
        relVert 0.0
      ]
      text "Ascorbate"
      type "text"
    ]
    labelgraphics2 [
      alignment "center"
      anchor "hidden"
      color "#000000"
      fontName "Arial"
      fontSize 12
      fontStyle "plain"
      position [
        localAlign 0.0
        relHor 0.0
        relVert 0.0
      ]
      text "secondary metabolites"
      type "text"
    ]
    labelgraphics3 [
      alignment "center"
      anchor "hidden"
      color "#000000"
      fontName "Arial"
      fontSize 12
      fontStyle "plain"
      position [
        localAlign 0.0
        relHor 0.0
        relVert 0.0
      ]
      text "secondary metabolites"
      type "text"
    ]
    mapping [
      measurementdata "<substance id='column 16' name='Ascorbate' formula='C6H8O6'><line experimentname='Sulpice dataset A' coordinator='Anja' startdate='29.02.12 00:00' importdate='23.07.12 15:30' genotype='Aa0' growthconditions='Germany' id='1' name='A. thaliana'><sample id='5051' time='1' unit='Hour'><average max='NaN' min='NaN' replicates='1' stddev='NaN' unit='µmol/g FW'>NaN</average><data replicates='1' unit='µmol/g FW'>NaN</data></sample></line><line experimentname='Sulpice dataset A' coordinator='Anja' startdate='29.02.12 00:00' importdate='23.07.12 15:30' genotype='An2' growthconditions='Belgium' id='2' name='A. thaliana'><sample id='5052' time='1' unit='Hour'><average max='NaN' min='NaN' replicates='1' stddev='NaN' unit='µmol/g FW'>NaN</average><data replicates='1' unit='µmol/g FW'>NaN</data></sample></line><line experimentname='Sulpice dataset A' coordinator='Anja' startdate='29.02.12 00:00' importdate='23.07.12 15:30' genotype='Ang0' growthconditions='Belgium' id='3' name='A. thaliana'><sample id='5053' time='1' unit='Hour'><average max='NaN' min='NaN' replicates='1' stddev='NaN' unit='µmol/g FW'>NaN</average><data replicates='1' unit='µmol/g FW'>NaN</data></sample></line><line experimentname='Sulpice dataset A' coordinator='Anja' startdate='29.02.12 00:00' importdate='23.07.12 15:30' genotype='Be0' growthconditions='Germany' id='4' name='A. thaliana'><sample id='5054' time='1' unit='Hour'><average max='0.28736033491709456' min='0.28736033491709456' replicates='1' stddev='NaN' unit='µmol/g FW'>0.28736033491709456</average><data replicates='1' unit='µmol/g FW'>0.28736033491709456</data></sample></line><line experimentname='Sulpice dataset A' coordinator='Anja' startdate='29.02.12 00:00' importdate='23.07.12 15:30' genotype='Bsch2' growthconditions='Germany' id='5' name='A. thaliana'><sample id='5055' time='1' unit='Hour'><average max='NaN' min='NaN' replicates='1' stddev='NaN' unit='µmol/g FW'>NaN</average><data replicates='1' unit='µmol/g FW'>NaN</data></sample></line><line experimentname='Sulpice dataset A' coordinator='Anja' startdate='29.02.12 00:00' importdate='23.07.12 15:30' genotype='Bu2' growthconditions='Germany' id='6' name='A. thaliana'><sample id='5056' time='1' unit='Hour'><average max='0.41069300645261475' min='0.41069300645261475' replicates='1' stddev='NaN' unit='µmol/g FW'>0.41069300645261475</average><data replicates='1' unit='µmol/g FW'>0.41069300645261475</data></sample></line><line experimentname='Sulpice dataset A' coordinator='Anja' startdate='29.02.12 00:00' importdate='23.07.12 15:30' genotype='Bu6' growthconditions='Germany' id='7' name='A. thaliana'><sample id='5057' time='1' unit='Hour'><average max='NaN' min='NaN' replicates='1' stddev='NaN' unit='µmol/g FW'>NaN</average><data replicates='1' unit='µmol/g FW'>NaN</data></sample></line><line experimentname='Sulpice dataset A' coordinator='Anja' startdate='29.02.12 00:00' importdate='23.07.12 15:30' genotype='Bur0' growthconditions='Irela' id='8' name='A. thaliana'><sample id='5058' time='1' unit='Hour'><average max='0.5797170956024298' min='0.5797170956024298' replicates='1' stddev='NaN' unit='µmol/g FW'>0.5797170956024298</average><data replicates='1' unit='µmol/g FW'>0.5797170956024298</data></sample></line><line experimentname='Sulpice dataset A' coordinator='Anja' startdate='29.02.12 00:00' importdate='23.07.12 15:30' genotype='Da0' growthconditions='Germany' id='9' name='A. thaliana'><sample id='5059' time='1' unit='Hour'><average max='0.8607141812046077' min='0.8607141812046077' replicates='1' stddev='NaN' unit='µmol/g FW'>0.8607141812046077</average><data replicates='1' unit='µmol/g FW'>0.8607141812046077</data></sample></line><line experimentname='Sulpice dataset A' coordinator='Anja' startdate='29.02.12 00:00' importdate='23.07.12 15:30' genotype='Edi0' growthconditions='United Kingdom' id='10' name='A. thaliana'><sample id='5060' time='1' unit='Hour'><average max='0.3635020961069476' min='0.3635020961069476' replicates='1' stddev='NaN' unit='µmol/g FW'>0.3635020961069476</average><data replicates='1' unit='µmol/g FW'>0.3635020961069476</data></sample></line><line experimentname='Sulpice dataset A' coordinator='Anja' startdate='29.02.12 00:00' importdate='23.07.12 15:30' genotype='Ei2' growthconditions='Germany' id='11' name='A. thaliana'><sample id='5061' time='1' unit='Hour'><average max='0.5522956611026936' min='0.5522956611026936' replicates='1' stddev='NaN' unit='µmol/g FW'>0.5522956611026936</average><data replicates='1' unit='µmol/g FW'>0.5522956611026936</data></sample></line><line experimentname='Sulpice dataset A' coordinator='Anja' startdate='29.02.12 00:00' importdate='23.07.12 15:30' genotype='Ei4' growthconditions='Germany' id='12' name='A. thaliana'><sample id='5062' time='1' unit='Hour'><average max='NaN' min='NaN' replicates='1' stddev='NaN' unit='µmol/g FW'>NaN</average><data replicates='1' unit='µmol/g FW'>NaN</data></sample></line><line experimentname='Sulpice dataset A' coordinator='Anja' startdate='29.02.12 00:00' importdate='23.07.12 15:30' genotype='El0' growthconditions='Germany' id='13' name='A. thaliana'><sample id='5063' time='1' unit='Hour'><average max='NaN' min='NaN' replicates='1' stddev='NaN' unit='µmol/g FW'>NaN</average><data replicates='1' unit='µmol/g FW'>NaN</data></sample></line><line experimentname='Sulpice dataset A' coordinator='Anja' startdate='29.02.12 00:00' importdate='23.07.12 15:30' genotype='EnkheimD' growthconditions='Germany' id='14' name='A. thaliana'><sample id='5064' time='1' unit='Hour'><average max='0.508196822610367' min='0.508196822610367' replicates='1' stddev='NaN' unit='µmol/g FW'>0.508196822610367</average><data replicates='1' unit='µmol/g FW'>0.508196822610367</data></sample></line><line experimentname='Sulpice dataset A' coordinator='Anja' startdate='29.02.12 00:00' importdate='23.07.12 15:30' genotype='Ep0' growthconditions='Germany' id='15' name='A. thaliana'><sample id='5065' time='1' unit='Hour'><average max='NaN' min='NaN' replicates='1' stddev='NaN' unit='µmol/g FW'>NaN</average><data replicates='1' unit='µmol/g FW'>NaN</data></sample></line><line experimentname='Sulpice dataset A' coordinator='Anja' startdate='29.02.12 00:00' importdate='23.07.12 15:30' genotype='Ga0' growthconditions='Germany' id='16' name='A. thaliana'><sample id='5066' time='1' unit='Hour'><average max='NaN' min='NaN' replicates='1' stddev='NaN' unit='µmol/g FW'>NaN</average><data replicates='1' unit='µmol/g FW'>NaN</data></sample></line><line experimentname='Sulpice dataset A' coordinator='Anja' startdate='29.02.12 00:00' importdate='23.07.12 15:30' genotype='Goe2' growthconditions='Germany' id='17' name='A. thaliana'><sample id='5067' time='1' unit='Hour'><average max='0.9069531342770549' min='0.9069531342770549' replicates='1' stddev='NaN' unit='µmol/g FW'>0.9069531342770549</average><data replicates='1' unit='µmol/g FW'>0.9069531342770549</data></sample></line><line experimentname='Sulpice dataset A' coordinator='Anja' startdate='29.02.12 00:00' importdate='23.07.12 15:30' genotype='GOT7' growthconditions='Germany' id='18' name='A. thaliana'><sample id='5068' time='1' unit='Hour'><average max='NaN' min='NaN' replicates='1' stddev='NaN' unit='µmol/g FW'>NaN</average><data replicates='1' unit='µmol/g FW'>NaN</data></sample></line><line experimentname='Sulpice dataset A' coordinator='Anja' startdate='29.02.12 00:00' importdate='23.07.12 15:30' genotype='Gue0' growthconditions='Germany' id='19' name='A. thaliana'><sample id='5069' time='1' unit='Hour'><average max='NaN' min='NaN' replicates='1' stddev='NaN' unit='µmol/g FW'>NaN</average><data replicates='1' unit='µmol/g FW'>NaN</data></sample></line><line experimentname='Sulpice dataset A' coordinator='Anja' startdate='29.02.12 00:00' importdate='23.07.12 15:30' genotype='Gy0' growthconditions='France' id='20' name='A. thaliana'><sample id='5070' time='1' unit='Hour'><average max='0.16155158497400238' min='0.16155158497400238' replicates='1' stddev='NaN' unit='µmol/g FW'>0.16155158497400238</average><data replicates='1' unit='µmol/g FW'>0.16155158497400238</data></sample></line><line experimentname='Sulpice dataset A' coordinator='Anja' startdate='29.02.12 00:00' importdate='23.07.12 15:30' genotype='Hi3' growthconditions='Germany' id='21' name='A. thaliana'><sample id='5071' time='1' unit='Hour'><average max='0.6564531506991214' min='0.6564531506991214' replicates='1' stddev='NaN' unit='µmol/g FW'>0.6564531506991214</average><data replicates='1' unit='µmol/g FW'>0.6564531506991214</data></sample></line><line experimentname='Sulpice dataset A' coordinator='Anja' startdate='29.02.12 00:00' importdate='23.07.12 15:30' genotype='Hs0' growthconditions='Germany' id='22' name='A. thaliana'><sample id='5072' time='1' unit='Hour'><average max='NaN' min='NaN' replicates='1' stddev='NaN' unit='µmol/g FW'>NaN</average><data replicates='1' unit='µmol/g FW'>NaN</data></sample></line><line experimentname='Sulpice dataset A' coordinator='Anja' startdate='29.02.12 00:00' importdate='23.07.12 15:30' genotype='Is1' growthconditions='Germany' id='23' name='A. thaliana'><sample id='5073' time='1' unit='Hour'><average max='NaN' min='NaN' replicates='1' stddev='NaN' unit='µmol/g FW'>NaN</average><data replicates='1' unit='µmol/g FW'>NaN</data></sample></line><line experimentname='Sulpice dataset A' coordinator='Anja' startdate='29.02.12 00:00' importdate='23.07.12 15:30' genotype='Kl0' growthconditions='Germany' id='24' name='A. thaliana'><sample id='5074' time='1' unit='Hour'><average max='0.31416510390044694' min='0.31416510390044694' replicates='1' stddev='NaN' unit='µmol/g FW'>0.31416510390044694</average><data replicates='1' unit='µmol/g FW'>0.31416510390044694</data></sample></line><line experimentname='Sulpice dataset A' coordinator='Anja' startdate='29.02.12 00:00' importdate='23.07.12 15:30' genotype='Ko2' growthconditions='Denmark' id='25' name='A. thaliana'><sample id='5075' time='1' unit='Hour'><average max='NaN' min='NaN' replicates='1' stddev='NaN' unit='µmol/g FW'>NaN</average><data replicates='1' unit='µmol/g FW'>NaN</data></sample></line><line experimentname='Sulpice dataset A' coordinator='Anja' startdate='29.02.12 00:00' importdate='23.07.12 15:30' genotype='Lan0' growthconditions='United Kingdom' id='26' name='A. thaliana'><sample id='5076' time='1' unit='Hour'><average max='NaN' min='NaN' replicates='1' stddev='NaN' unit='µmol/g FW'>NaN</average><data replicates='1' unit='µmol/g FW'>NaN</data></sample></line><line experimentname='Sulpice dataset A' coordinator='Anja' startdate='29.02.12 00:00' importdate='23.07.12 15:30' genotype='Ler1' growthconditions='Germany' id='27' name='A. thaliana'><sample id='5077' time='1' unit='Hour'><average max='NaN' min='NaN' replicates='1' stddev='NaN' unit='µmol/g FW'>NaN</average><data replicates='1' unit='µmol/g FW'>NaN</data></sample></line><line experimentname='Sulpice dataset A' coordinator='Anja' startdate='29.02.12 00:00' importdate='23.07.12 15:30' genotype='Li5:3' growthconditions='Germany' id='28' name='A. thaliana'><sample id='5078' time='1' unit='Hour'><average max='NaN' min='NaN' replicates='1' stddev='NaN' unit='µmol/g FW'>NaN</average><data replicates='1' unit='µmol/g FW'>NaN</data></sample></line><line experimentname='Sulpice dataset A' coordinator='Anja' startdate='29.02.12 00:00' importdate='23.07.12 15:30' genotype='Lm' growthconditions='France' id='29' name='A. thaliana'><sample id='5079' time='1' unit='Hour'><average max='0.810778953071823' min='0.810778953071823' replicates='1' stddev='NaN' unit='µmol/g FW'>0.810778953071823</average><data replicates='1' unit='µmol/g FW'>0.810778953071823</data></sample></line><line experimentname='Sulpice dataset A' coordinator='Anja' startdate='29.02.12 00:00' importdate='23.07.12 15:30' genotype='Ma2' growthconditions='Germany' id='30' name='A. thaliana'><sample id='5080' time='1' unit='Hour'><average max='NaN' min='NaN' replicates='1' stddev='NaN' unit='µmol/g FW'>NaN</average><data replicates='1' unit='µmol/g FW'>NaN</data></sample></line><line experimentname='Sulpice dataset A' coordinator='Anja' startdate='29.02.12 00:00' importdate='23.07.12 15:30' genotype='Me0' growthconditions='Germany' id='31' name='A. thaliana'><sample id='5081' time='1' unit='Hour'><average max='NaN' min='NaN' replicates='1' stddev='NaN' unit='µmol/g FW'>NaN</average><data replicates='1' unit='µmol/g FW'>NaN</data></sample></line><line experimentname='Sulpice dataset A' coordinator='Anja' startdate='29.02.12 00:00' importdate='23.07.12 15:30' genotype='Mz0' growthconditions='Germany' id='32' name='A. thaliana'><sample id='5082' time='1' unit='Hour'><average max='NaN' min='NaN' replicates='1' stddev='NaN' unit='µmol/g FW'>NaN</average><data replicates='1' unit='µmol/g FW'>NaN</data></sample></line><line experimentname='Sulpice dataset A' coordinator='Anja' startdate='29.02.12 00:00' importdate='23.07.12 15:30' genotype='NFA8' growthconditions='United Kingdom' id='33' name='A. thaliana'><sample id='5083' time='1' unit='Hour'><average max='0.2353155195777613' min='0.2353155195777613' replicates='1' stddev='NaN' unit='µmol/g FW'>0.2353155195777613</average><data replicates='1' unit='µmol/g FW'>0.2353155195777613</data></sample></line><line experimentname='Sulpice dataset A' coordinator='Anja' startdate='29.02.12 00:00' importdate='23.07.12 15:30' genotype='No0' growthconditions='Germany' id='34' name='A. thaliana'><sample id='5084' time='1' unit='Hour'><average max='NaN' min='NaN' replicates='1' stddev='NaN' unit='µmol/g FW'>NaN</average><data replicates='1' unit='µmol/g FW'>NaN</data></sample></line><line experimentname='Sulpice dataset A' coordinator='Anja' startdate='29.02.12 00:00' importdate='23.07.12 15:30' genotype='Nok1' growthconditions='Netherlas' id='35' name='A. thaliana'><sample id='5085' time='1' unit='Hour'><average max='NaN' min='NaN' replicates='1' stddev='NaN' unit='µmol/g FW'>NaN</average><data replicates='1' unit='µmol/g FW'>NaN</data></sample></line><line experimentname='Sulpice dataset A' coordinator='Anja' startdate='29.02.12 00:00' importdate='23.07.12 15:30' genotype='Nok2' growthconditions='Netherlas' id='36' name='A. thaliana'><sample id='5086' time='1' unit='Hour'><average max='1.2309070285401396' min='1.2309070285401396' replicates='1' stddev='NaN' unit='µmol/g FW'>1.2309070285401396</average><data replicates='1' unit='µmol/g FW'>1.2309070285401396</data></sample></line><line experimentname='Sulpice dataset A' coordinator='Anja' startdate='29.02.12 00:00' importdate='23.07.12 15:30' genotype='nok3' growthconditions='Netherlas' id='37' name='A. thaliana'><sample id='5087' time='1' unit='Hour'><average max='NaN' min='NaN' replicates='1' stddev='NaN' unit='µmol/g FW'>NaN</average><data replicates='1' unit='µmol/g FW'>NaN</data></sample></line><line experimentname='Sulpice dataset A' coordinator='Anja' startdate='29.02.12 00:00' importdate='23.07.12 15:30' genotype='Nw3' growthconditions='Germany' id='38' name='A. thaliana'><sample id='5088' time='1' unit='Hour'><average max='0.6500142716243236' min='0.6500142716243236' replicates='1' stddev='NaN' unit='µmol/g FW'>0.6500142716243236</average><data replicates='1' unit='µmol/g FW'>0.6500142716243236</data></sample></line><line experimentname='Sulpice dataset A' coordinator='Anja' startdate='29.02.12 00:00' importdate='23.07.12 15:30' genotype='Old1' growthconditions='Germany' id='39' name='A. thaliana'><sample id='5089' time='1' unit='Hour'><average max='0.5627022994369864' min='0.5627022994369864' replicates='1' stddev='NaN' unit='µmol/g FW'>0.5627022994369864</average><data replicates='1' unit='µmol/g FW'>0.5627022994369864</data></sample></line><line experimentname='Sulpice dataset A' coordinator='Anja' startdate='29.02.12 00:00' importdate='23.07.12 15:30' genotype='Ove0' growthconditions='Germany' id='40' name='A. thaliana'><sample id='5090' time='1' unit='Hour'><average max='NaN' min='NaN' replicates='1' stddev='NaN' unit='µmol/g FW'>NaN</average><data replicates='1' unit='µmol/g FW'>NaN</data></sample></line><line experimentname='Sulpice dataset A' coordinator='Anja' startdate='29.02.12 00:00' importdate='23.07.12 15:30' genotype='Po0' growthconditions='Germany' id='41' name='A. thaliana'><sample id='5091' time='1' unit='Hour'><average max='0.49659366483175027' min='0.49659366483175027' replicates='1' stddev='NaN' unit='µmol/g FW'>0.49659366483175027</average><data replicates='1' unit='µmol/g FW'>0.49659366483175027</data></sample></line><line experimentname='Sulpice dataset A' coordinator='Anja' startdate='29.02.12 00:00' importdate='23.07.12 15:30' genotype='Pr0' growthconditions='Germany' id='42' name='A. thaliana'><sample id='5092' time='1' unit='Hour'><average max='NaN' min='NaN' replicates='1' stddev='NaN' unit='µmol/g FW'>NaN</average><data replicates='1' unit='µmol/g FW'>NaN</data></sample></line><line experimentname='Sulpice dataset A' coordinator='Anja' startdate='29.02.12 00:00' importdate='23.07.12 15:30' genotype='Pt0' growthconditions='Germany' id='43' name='A. thaliana'><sample id='5093' time='1' unit='Hour'><average max='0.7384237837862573' min='0.7384237837862573' replicates='1' stddev='NaN' unit='µmol/g FW'>0.7384237837862573</average><data replicates='1' unit='µmol/g FW'>0.7384237837862573</data></sample></line><line experimentname='Sulpice dataset A' coordinator='Anja' startdate='29.02.12 00:00' importdate='23.07.12 15:30' genotype='Pyl1' growthconditions='France' id='44' name='A. thaliana'><sample id='5094' time='1' unit='Hour'><average max='0.27409452101214044' min='0.27409452101214044' replicates='1' stddev='NaN' unit='µmol/g FW'>0.27409452101214044</average><data replicates='1' unit='µmol/g FW'>0.27409452101214044</data></sample></line><line experimentname='Sulpice dataset A' coordinator='Anja' startdate='29.02.12 00:00' importdate='23.07.12 15:30' genotype='Ra0' growthconditions='France' id='45' name='A. thaliana'><sample id='5095' time='1' unit='Hour'><average max='NaN' min='NaN' replicates='1' stddev='NaN' unit='µmol/g FW'>NaN</average><data replicates='1' unit='µmol/g FW'>NaN</data></sample></line><line experimentname='Sulpice dataset A' coordinator='Anja' startdate='29.02.12 00:00' importdate='23.07.12 15:30' genotype='RLD1' growthconditions='Netherlas' id='46' name='A. thaliana'><sample id='5096' time='1' unit='Hour'><average max='0.3038850604164504' min='0.3038850604164504' replicates='1' stddev='NaN' unit='µmol/g FW'>0.3038850604164504</average><data replicates='1' unit='µmol/g FW'>0.3038850604164504</data></sample></line><line experimentname='Sulpice dataset A' coordinator='Anja' startdate='29.02.12 00:00' importdate='23.07.12 15:30' genotype='Ty0' growthconditions='United Kingdom' id='47' name='A. thaliana'><sample id='5097' time='1' unit='Hour'><average max='1.5815705199978323' min='1.5815705199978323' replicates='1' stddev='NaN' unit='µmol/g FW'>1.5815705199978323</average><data replicates='1' unit='µmol/g FW'>1.5815705199978323</data></sample></line><line experimentname='Sulpice dataset A' coordinator='Anja' startdate='29.02.12 00:00' importdate='23.07.12 15:30' genotype='Wc2' growthconditions='Germany' id='48' name='A. thaliana'><sample id='5098' time='1' unit='Hour'><average max='0.4238586178926811' min='0.4238586178926811' replicates='1' stddev='NaN' unit='µmol/g FW'>0.4238586178926811</average><data replicates='1' unit='µmol/g FW'>0.4238586178926811</data></sample></line><line experimentname='Sulpice dataset A' coordinator='Anja' startdate='29.02.12 00:00' importdate='23.07.12 15:30' genotype='Wei1' growthconditions='Switzerla' id='49' name='A. thaliana'><sample id='5099' time='1' unit='Hour'><average max='0.5026160334987325' min='0.5026160334987325' replicates='1' stddev='NaN' unit='µmol/g FW'>0.5026160334987325</average><data replicates='1' unit='µmol/g FW'>0.5026160334987325</data></sample></line><line experimentname='Sulpice dataset A' coordinator='Anja' startdate='29.02.12 00:00' importdate='23.07.12 15:30' genotype='Wt5' growthconditions='Germany' id='50' name='A. thaliana'><sample id='5100' time='1' unit='Hour'><average max='NaN' min='NaN' replicates='1' stddev='NaN' unit='µmol/g FW'>NaN</average><data replicates='1' unit='µmol/g FW'>NaN</data></sample></line></substance>@"
    ]
    sbgn [
      role "SIMPLECHEMICAL"
    ]
    sbml [
      modelID "model_25"
      reversible "true"
      sbmlID "spec458loc116"
    ]
    src [
      fileName "Carbohydrate Metabolism.Ascorbate-Glutathione cycle.gml"
    ]
    url "http://pgrc-35.ipk-gatersleben.de/pls/htmldb_pgrc/f?p=112:10:::NO::P10_PATHWAY_OBJECT_ID:spec458loc116"
  ]
  node [
    id 15
    zlevel -1

    cluster [
      cluster "Carbohydrate Metabolism.Ascorbate-Glutathione cycle.gml"
    ]
    graphics [
      x 2619.0
      y 2042.0
      w 10.0
      h 10.0
      fill "#CCFFEA"
      outline "#000000"
      frameThickness 1.5
      gradient 0.0
      rounding 0.0
      type "org.graffiti.plugins.views.defaults.RectangularNodeShape"
    ]
    sbgn [
      role "PROCESS"
    ]
    sbml [
      modelID "model_25"
      reversible "false"
      sbmlID "reaction_241_247_17"
    ]
    src [
      fileName "Carbohydrate Metabolism.Ascorbate-Glutathione cycle.gml"
    ]
    url "http://pgrc-35.ipk-gatersleben.de/pls/htmldb_pgrc/f?p=112:10:::NO::P10_PATHWAY_OBJECT_ID:reaction_241_247_17"
  ]
  node [
    id 16
    zlevel -1

    cluster [
      cluster "Carbohydrate Metabolism.Ascorbate-Glutathione cycle.gml"
    ]
    graphics [
      x 2619.0
      y 1862.0
      w 30.0
      h 30.0
      fill "#CCFFEA"
      outline "#000000"
      frameThickness 1.5
      gradient 0.0
      rounding 5.0
      type "oval"
    ]
    label "monodehydroascorbate"
    labelgraphics [
      alignment "left"
      anchor "c"
      color "#000000"
      fontName "Tahoma"
      fontSize 11
      fontStyle "plain"
      type "text"
    ]
    sbgn [
      role "SIMPLECHEMICAL"
    ]
    sbml [
      modelID "model_25"
      reversible "true"
      sbmlID "spec467loc116"
    ]
    src [
      fileName "Carbohydrate Metabolism.Ascorbate-Glutathione cycle.gml"
    ]
    url "http://pgrc-35.ipk-gatersleben.de/pls/htmldb_pgrc/f?p=112:10:::NO::P10_PATHWAY_OBJECT_ID:spec467loc116"
  ]
  node [
    id 17
    zlevel -1

    charting [
      background_color "#000000"
      domainAxis "[unit]"
      empty_border_width 2.0
      empty_border_width_vert 2.0
      maxRange 1.0
      max_charts_in_column -1
      minRange 0.0
      rangeAxis "[unit]"
      rangeStepSize 0.0
      show_legend "false"
      useCustomRange "false"
      useCustomRangeSteps "false"
    ]
    cluster [
      cluster "Carbohydrate Metabolism.Ascorbate-Glutathione cycle.gml"
    ]
    graphics [
      x 2619.0
      y 1982.0
      w 70.0
      h 70.0
      fill "#CCFFEA"
      outline "#000000"
      component "chart2d_type3"
      frameThickness 1.5
      gradient 0.0
      rounding 5.0
      type "oval"
    ]
    label "dehydroascorbate"
    labelgraphics [
      alignment "left"
      anchor "t"
      color "#000000"
      fontName "Tahoma"
      fontSize 11
      fontStyle "plain"
      type "text"
    ]
    labelgraphics1 [
      alignment "center"
      anchor "hidden"
      color "#000000"
      fontName "Arial"
      fontSize 12
      fontStyle "plain"
      position [
        localAlign 0.0
        relHor 0.0
        relVert 0.0
      ]
      text "DHA"
      type "text"
    ]
    mapping [
      measurementdata "<substance id='column 23' name='DHA' formula='C19H28O2'><line experimentname='Sulpice dataset A' coordinator='Anja' startdate='29.02.12 00:00' importdate='23.07.12 15:30' genotype='Aa0' growthconditions='Germany' id='1' name='A. thaliana'><sample id='4401' time='1' unit='Hour'><average max='NaN' min='NaN' replicates='1' stddev='NaN' unit='µmol/g FW'>NaN</average><data replicates='1' unit='µmol/g FW'>NaN</data></sample></line><line experimentname='Sulpice dataset A' coordinator='Anja' startdate='29.02.12 00:00' importdate='23.07.12 15:30' genotype='An2' growthconditions='Belgium' id='2' name='A. thaliana'><sample id='4402' time='1' unit='Hour'><average max='NaN' min='NaN' replicates='1' stddev='NaN' unit='µmol/g FW'>NaN</average><data replicates='1' unit='µmol/g FW'>NaN</data></sample></line><line experimentname='Sulpice dataset A' coordinator='Anja' startdate='29.02.12 00:00' importdate='23.07.12 15:30' genotype='Ang0' growthconditions='Belgium' id='3' name='A. thaliana'><sample id='4403' time='1' unit='Hour'><average max='1.7607893873299127' min='1.7607893873299127' replicates='1' stddev='NaN' unit='µmol/g FW'>1.7607893873299127</average><data replicates='1' unit='µmol/g FW'>1.7607893873299127</data></sample></line><line experimentname='Sulpice dataset A' coordinator='Anja' startdate='29.02.12 00:00' importdate='23.07.12 15:30' genotype='Be0' growthconditions='Germany' id='4' name='A. thaliana'><sample id='4404' time='1' unit='Hour'><average max='0.28844350744084474' min='0.28844350744084474' replicates='1' stddev='NaN' unit='µmol/g FW'>0.28844350744084474</average><data replicates='1' unit='µmol/g FW'>0.28844350744084474</data></sample></line><line experimentname='Sulpice dataset A' coordinator='Anja' startdate='29.02.12 00:00' importdate='23.07.12 15:30' genotype='Bsch2' growthconditions='Germany' id='5' name='A. thaliana'><sample id='4405' time='1' unit='Hour'><average max='1.6831252431852923' min='1.6831252431852923' replicates='1' stddev='NaN' unit='µmol/g FW'>1.6831252431852923</average><data replicates='1' unit='µmol/g FW'>1.6831252431852923</data></sample></line><line experimentname='Sulpice dataset A' coordinator='Anja' startdate='29.02.12 00:00' importdate='23.07.12 15:30' genotype='Bu2' growthconditions='Germany' id='6' name='A. thaliana'><sample id='4406' time='1' unit='Hour'><average max='1.8900178175370534' min='1.8900178175370534' replicates='1' stddev='NaN' unit='µmol/g FW'>1.8900178175370534</average><data replicates='1' unit='µmol/g FW'>1.8900178175370534</data></sample></line><line experimentname='Sulpice dataset A' coordinator='Anja' startdate='29.02.12 00:00' importdate='23.07.12 15:30' genotype='Bu6' growthconditions='Germany' id='7' name='A. thaliana'><sample id='4407' time='1' unit='Hour'><average max='NaN' min='NaN' replicates='1' stddev='NaN' unit='µmol/g FW'>NaN</average><data replicates='1' unit='µmol/g FW'>NaN</data></sample></line><line experimentname='Sulpice dataset A' coordinator='Anja' startdate='29.02.12 00:00' importdate='23.07.12 15:30' genotype='Bur0' growthconditions='Irela' id='8' name='A. thaliana'><sample id='4408' time='1' unit='Hour'><average max='3.9723867638466954' min='3.9723867638466954' replicates='1' stddev='NaN' unit='µmol/g FW'>3.9723867638466954</average><data replicates='1' unit='µmol/g FW'>3.9723867638466954</data></sample></line><line experimentname='Sulpice dataset A' coordinator='Anja' startdate='29.02.12 00:00' importdate='23.07.12 15:30' genotype='Da0' growthconditions='Germany' id='9' name='A. thaliana'><sample id='4409' time='1' unit='Hour'><average max='4.548000806793818' min='4.548000806793818' replicates='1' stddev='NaN' unit='µmol/g FW'>4.548000806793818</average><data replicates='1' unit='µmol/g FW'>4.548000806793818</data></sample></line><line experimentname='Sulpice dataset A' coordinator='Anja' startdate='29.02.12 00:00' importdate='23.07.12 15:30' genotype='Edi0' growthconditions='United Kingdom' id='10' name='A. thaliana'><sample id='4410' time='1' unit='Hour'><average max='2.534782421538977' min='2.534782421538977' replicates='1' stddev='NaN' unit='µmol/g FW'>2.534782421538977</average><data replicates='1' unit='µmol/g FW'>2.534782421538977</data></sample></line><line experimentname='Sulpice dataset A' coordinator='Anja' startdate='29.02.12 00:00' importdate='23.07.12 15:30' genotype='Ei2' growthconditions='Germany' id='11' name='A. thaliana'><sample id='4411' time='1' unit='Hour'><average max='2.8601611849322603' min='2.8601611849322603' replicates='1' stddev='NaN' unit='µmol/g FW'>2.8601611849322603</average><data replicates='1' unit='µmol/g FW'>2.8601611849322603</data></sample></line><line experimentname='Sulpice dataset A' coordinator='Anja' startdate='29.02.12 00:00' importdate='23.07.12 15:30' genotype='Ei4' growthconditions='Germany' id='12' name='A. thaliana'><sample id='4412' time='1' unit='Hour'><average max='NaN' min='NaN' replicates='1' stddev='NaN' unit='µmol/g FW'>NaN</average><data replicates='1' unit='µmol/g FW'>NaN</data></sample></line><line experimentname='Sulpice dataset A' coordinator='Anja' startdate='29.02.12 00:00' importdate='23.07.12 15:30' genotype='El0' growthconditions='Germany' id='13' name='A. thaliana'><sample id='4413' time='1' unit='Hour'><average max='2.695811814697849' min='2.695811814697849' replicates='1' stddev='NaN' unit='µmol/g FW'>2.695811814697849</average><data replicates='1' unit='µmol/g FW'>2.695811814697849</data></sample></line><line experimentname='Sulpice dataset A' coordinator='Anja' startdate='29.02.12 00:00' importdate='23.07.12 15:30' genotype='EnkheimD' growthconditions='Germany' id='14' name='A. thaliana'><sample id='4414' time='1' unit='Hour'><average max='3.112031265834235' min='3.112031265834235' replicates='1' stddev='NaN' unit='µmol/g FW'>3.112031265834235</average><data replicates='1' unit='µmol/g FW'>3.112031265834235</data></sample></line><line experimentname='Sulpice dataset A' coordinator='Anja' startdate='29.02.12 00:00' importdate='23.07.12 15:30' genotype='Ep0' growthconditions='Germany' id='15' name='A. thaliana'><sample id='4415' time='1' unit='Hour'><average max='2.2442710245237936' min='2.2442710245237936' replicates='1' stddev='NaN' unit='µmol/g FW'>2.2442710245237936</average><data replicates='1' unit='µmol/g FW'>2.2442710245237936</data></sample></line><line experimentname='Sulpice dataset A' coordinator='Anja' startdate='29.02.12 00:00' importdate='23.07.12 15:30' genotype='Ga0' growthconditions='Germany' id='16' name='A. thaliana'><sample id='4416' time='1' unit='Hour'><average max='NaN' min='NaN' replicates='1' stddev='NaN' unit='µmol/g FW'>NaN</average><data replicates='1' unit='µmol/g FW'>NaN</data></sample></line><line experimentname='Sulpice dataset A' coordinator='Anja' startdate='29.02.12 00:00' importdate='23.07.12 15:30' genotype='Goe2' growthconditions='Germany' id='17' name='A. thaliana'><sample id='4417' time='1' unit='Hour'><average max='3.2738623698307046' min='3.2738623698307046' replicates='1' stddev='NaN' unit='µmol/g FW'>3.2738623698307046</average><data replicates='1' unit='µmol/g FW'>3.2738623698307046</data></sample></line><line experimentname='Sulpice dataset A' coordinator='Anja' startdate='29.02.12 00:00' importdate='23.07.12 15:30' genotype='GOT7' growthconditions='Germany' id='18' name='A. thaliana'><sample id='4418' time='1' unit='Hour'><average max='2.1978186874896384' min='2.1978186874896384' replicates='1' stddev='NaN' unit='µmol/g FW'>2.1978186874896384</average><data replicates='1' unit='µmol/g FW'>2.1978186874896384</data></sample></line><line experimentname='Sulpice dataset A' coordinator='Anja' startdate='29.02.12 00:00' importdate='23.07.12 15:30' genotype='Gue0' growthconditions='Germany' id='19' name='A. thaliana'><sample id='4419' time='1' unit='Hour'><average max='NaN' min='NaN' replicates='1' stddev='NaN' unit='µmol/g FW'>NaN</average><data replicates='1' unit='µmol/g FW'>NaN</data></sample></line><line experimentname='Sulpice dataset A' coordinator='Anja' startdate='29.02.12 00:00' importdate='23.07.12 15:30' genotype='Gy0' growthconditions='France' id='20' name='A. thaliana'><sample id='4420' time='1' unit='Hour'><average max='2.2290566697738434' min='2.2290566697738434' replicates='1' stddev='NaN' unit='µmol/g FW'>2.2290566697738434</average><data replicates='1' unit='µmol/g FW'>2.2290566697738434</data></sample></line><line experimentname='Sulpice dataset A' coordinator='Anja' startdate='29.02.12 00:00' importdate='23.07.12 15:30' genotype='Hi3' growthconditions='Germany' id='21' name='A. thaliana'><sample id='4421' time='1' unit='Hour'><average max='2.3697606596010217' min='2.3697606596010217' replicates='1' stddev='NaN' unit='µmol/g FW'>2.3697606596010217</average><data replicates='1' unit='µmol/g FW'>2.3697606596010217</data></sample></line><line experimentname='Sulpice dataset A' coordinator='Anja' startdate='29.02.12 00:00' importdate='23.07.12 15:30' genotype='Hs0' growthconditions='Germany' id='22' name='A. thaliana'><sample id='4422' time='1' unit='Hour'><average max='NaN' min='NaN' replicates='1' stddev='NaN' unit='µmol/g FW'>NaN</average><data replicates='1' unit='µmol/g FW'>NaN</data></sample></line><line experimentname='Sulpice dataset A' coordinator='Anja' startdate='29.02.12 00:00' importdate='23.07.12 15:30' genotype='Is1' growthconditions='Germany' id='23' name='A. thaliana'><sample id='4423' time='1' unit='Hour'><average max='1.5268442162125817' min='1.5268442162125817' replicates='1' stddev='NaN' unit='µmol/g FW'>1.5268442162125817</average><data replicates='1' unit='µmol/g FW'>1.5268442162125817</data></sample></line><line experimentname='Sulpice dataset A' coordinator='Anja' startdate='29.02.12 00:00' importdate='23.07.12 15:30' genotype='Kl0' growthconditions='Germany' id='24' name='A. thaliana'><sample id='4424' time='1' unit='Hour'><average max='0.21280033805098655' min='0.21280033805098655' replicates='1' stddev='NaN' unit='µmol/g FW'>0.21280033805098655</average><data replicates='1' unit='µmol/g FW'>0.21280033805098655</data></sample></line><line experimentname='Sulpice dataset A' coordinator='Anja' startdate='29.02.12 00:00' importdate='23.07.12 15:30' genotype='Ko2' growthconditions='Denmark' id='25' name='A. thaliana'><sample id='4425' time='1' unit='Hour'><average max='NaN' min='NaN' replicates='1' stddev='NaN' unit='µmol/g FW'>NaN</average><data replicates='1' unit='µmol/g FW'>NaN</data></sample></line><line experimentname='Sulpice dataset A' coordinator='Anja' startdate='29.02.12 00:00' importdate='23.07.12 15:30' genotype='Lan0' growthconditions='United Kingdom' id='26' name='A. thaliana'><sample id='4426' time='1' unit='Hour'><average max='3.1275017252663107' min='3.1275017252663107' replicates='1' stddev='NaN' unit='µmol/g FW'>3.1275017252663107</average><data replicates='1' unit='µmol/g FW'>3.1275017252663107</data></sample></line><line experimentname='Sulpice dataset A' coordinator='Anja' startdate='29.02.12 00:00' importdate='23.07.12 15:30' genotype='Ler1' growthconditions='Germany' id='27' name='A. thaliana'><sample id='4427' time='1' unit='Hour'><average max='2.6421758834943097' min='2.6421758834943097' replicates='1' stddev='NaN' unit='µmol/g FW'>2.6421758834943097</average><data replicates='1' unit='µmol/g FW'>2.6421758834943097</data></sample></line><line experimentname='Sulpice dataset A' coordinator='Anja' startdate='29.02.12 00:00' importdate='23.07.12 15:30' genotype='Li5:3' growthconditions='Germany' id='28' name='A. thaliana'><sample id='4428' time='1' unit='Hour'><average max='NaN' min='NaN' replicates='1' stddev='NaN' unit='µmol/g FW'>NaN</average><data replicates='1' unit='µmol/g FW'>NaN</data></sample></line><line experimentname='Sulpice dataset A' coordinator='Anja' startdate='29.02.12 00:00' importdate='23.07.12 15:30' genotype='Lm' growthconditions='France' id='29' name='A. thaliana'><sample id='4429' time='1' unit='Hour'><average max='13.614806179265239' min='13.614806179265239' replicates='1' stddev='NaN' unit='µmol/g FW'>13.614806179265239</average><data replicates='1' unit='µmol/g FW'>13.614806179265239</data></sample></line><line experimentname='Sulpice dataset A' coordinator='Anja' startdate='29.02.12 00:00' importdate='23.07.12 15:30' genotype='Ma2' growthconditions='Germany' id='30' name='A. thaliana'><sample id='4430' time='1' unit='Hour'><average max='NaN' min='NaN' replicates='1' stddev='NaN' unit='µmol/g FW'>NaN</average><data replicates='1' unit='µmol/g FW'>NaN</data></sample></line><line experimentname='Sulpice dataset A' coordinator='Anja' startdate='29.02.12 00:00' importdate='23.07.12 15:30' genotype='Me0' growthconditions='Germany' id='31' name='A. thaliana'><sample id='4431' time='1' unit='Hour'><average max='NaN' min='NaN' replicates='1' stddev='NaN' unit='µmol/g FW'>NaN</average><data replicates='1' unit='µmol/g FW'>NaN</data></sample></line><line experimentname='Sulpice dataset A' coordinator='Anja' startdate='29.02.12 00:00' importdate='23.07.12 15:30' genotype='Mz0' growthconditions='Germany' id='32' name='A. thaliana'><sample id='4432' time='1' unit='Hour'><average max='NaN' min='NaN' replicates='1' stddev='NaN' unit='µmol/g FW'>NaN</average><data replicates='1' unit='µmol/g FW'>NaN</data></sample></line><line experimentname='Sulpice dataset A' coordinator='Anja' startdate='29.02.12 00:00' importdate='23.07.12 15:30' genotype='NFA8' growthconditions='United Kingdom' id='33' name='A. thaliana'><sample id='4433' time='1' unit='Hour'><average max='1.223019420943368' min='1.223019420943368' replicates='1' stddev='NaN' unit='µmol/g FW'>1.223019420943368</average><data replicates='1' unit='µmol/g FW'>1.223019420943368</data></sample></line><line experimentname='Sulpice dataset A' coordinator='Anja' startdate='29.02.12 00:00' importdate='23.07.12 15:30' genotype='No0' growthconditions='Germany' id='34' name='A. thaliana'><sample id='4434' time='1' unit='Hour'><average max='2.72504090334345' min='2.72504090334345' replicates='1' stddev='NaN' unit='µmol/g FW'>2.72504090334345</average><data replicates='1' unit='µmol/g FW'>2.72504090334345</data></sample></line><line experimentname='Sulpice dataset A' coordinator='Anja' startdate='29.02.12 00:00' importdate='23.07.12 15:30' genotype='Nok1' growthconditions='Netherlas' id='35' name='A. thaliana'><sample id='4435' time='1' unit='Hour'><average max='NaN' min='NaN' replicates='1' stddev='NaN' unit='µmol/g FW'>NaN</average><data replicates='1' unit='µmol/g FW'>NaN</data></sample></line><line experimentname='Sulpice dataset A' coordinator='Anja' startdate='29.02.12 00:00' importdate='23.07.12 15:30' genotype='Nok2' growthconditions='Netherlas' id='36' name='A. thaliana'><sample id='4436' time='1' unit='Hour'><average max='2.9414860849317988' min='2.9414860849317988' replicates='1' stddev='NaN' unit='µmol/g FW'>2.9414860849317988</average><data replicates='1' unit='µmol/g FW'>2.9414860849317988</data></sample></line><line experimentname='Sulpice dataset A' coordinator='Anja' startdate='29.02.12 00:00' importdate='23.07.12 15:30' genotype='nok3' growthconditions='Netherlas' id='37' name='A. thaliana'><sample id='4437' time='1' unit='Hour'><average max='NaN' min='NaN' replicates='1' stddev='NaN' unit='µmol/g FW'>NaN</average><data replicates='1' unit='µmol/g FW'>NaN</data></sample></line><line experimentname='Sulpice dataset A' coordinator='Anja' startdate='29.02.12 00:00' importdate='23.07.12 15:30' genotype='Nw3' growthconditions='Germany' id='38' name='A. thaliana'><sample id='4438' time='1' unit='Hour'><average max='2.212761870208794' min='2.212761870208794' replicates='1' stddev='NaN' unit='µmol/g FW'>2.212761870208794</average><data replicates='1' unit='µmol/g FW'>2.212761870208794</data></sample></line><line experimentname='Sulpice dataset A' coordinator='Anja' startdate='29.02.12 00:00' importdate='23.07.12 15:30' genotype='Old1' growthconditions='Germany' id='39' name='A. thaliana'><sample id='4439' time='1' unit='Hour'><average max='2.8792641360625653' min='2.8792641360625653' replicates='1' stddev='NaN' unit='µmol/g FW'>2.8792641360625653</average><data replicates='1' unit='µmol/g FW'>2.8792641360625653</data></sample></line><line experimentname='Sulpice dataset A' coordinator='Anja' startdate='29.02.12 00:00' importdate='23.07.12 15:30' genotype='Ove0' growthconditions='Germany' id='40' name='A. thaliana'><sample id='4440' time='1' unit='Hour'><average max='3.685592609619845' min='3.685592609619845' replicates='1' stddev='NaN' unit='µmol/g FW'>3.685592609619845</average><data replicates='1' unit='µmol/g FW'>3.685592609619845</data></sample></line><line experimentname='Sulpice dataset A' coordinator='Anja' startdate='29.02.12 00:00' importdate='23.07.12 15:30' genotype='Po0' growthconditions='Germany' id='41' name='A. thaliana'><sample id='4441' time='1' unit='Hour'><average max='2.650363504821373' min='2.650363504821373' replicates='1' stddev='NaN' unit='µmol/g FW'>2.650363504821373</average><data replicates='1' unit='µmol/g FW'>2.650363504821373</data></sample></line><line experimentname='Sulpice dataset A' coordinator='Anja' startdate='29.02.12 00:00' importdate='23.07.12 15:30' genotype='Pr0' growthconditions='Germany' id='42' name='A. thaliana'><sample id='4442' time='1' unit='Hour'><average max='NaN' min='NaN' replicates='1' stddev='NaN' unit='µmol/g FW'>NaN</average><data replicates='1' unit='µmol/g FW'>NaN</data></sample></line><line experimentname='Sulpice dataset A' coordinator='Anja' startdate='29.02.12 00:00' importdate='23.07.12 15:30' genotype='Pt0' growthconditions='Germany' id='43' name='A. thaliana'><sample id='4443' time='1' unit='Hour'><average max='2.823072748464323' min='2.823072748464323' replicates='1' stddev='NaN' unit='µmol/g FW'>2.823072748464323</average><data replicates='1' unit='µmol/g FW'>2.823072748464323</data></sample></line><line experimentname='Sulpice dataset A' coordinator='Anja' startdate='29.02.12 00:00' importdate='23.07.12 15:30' genotype='Pyl1' growthconditions='France' id='44' name='A. thaliana'><sample id='4444' time='1' unit='Hour'><average max='3.1637725445112768' min='3.1637725445112768' replicates='1' stddev='NaN' unit='µmol/g FW'>3.1637725445112768</average><data replicates='1' unit='µmol/g FW'>3.1637725445112768</data></sample></line><line experimentname='Sulpice dataset A' coordinator='Anja' startdate='29.02.12 00:00' importdate='23.07.12 15:30' genotype='Ra0' growthconditions='France' id='45' name='A. thaliana'><sample id='4445' time='1' unit='Hour'><average max='NaN' min='NaN' replicates='1' stddev='NaN' unit='µmol/g FW'>NaN</average><data replicates='1' unit='µmol/g FW'>NaN</data></sample></line><line experimentname='Sulpice dataset A' coordinator='Anja' startdate='29.02.12 00:00' importdate='23.07.12 15:30' genotype='RLD1' growthconditions='Netherlas' id='46' name='A. thaliana'><sample id='4446' time='1' unit='Hour'><average max='2.10725373011098' min='2.10725373011098' replicates='1' stddev='NaN' unit='µmol/g FW'>2.10725373011098</average><data replicates='1' unit='µmol/g FW'>2.10725373011098</data></sample></line><line experimentname='Sulpice dataset A' coordinator='Anja' startdate='29.02.12 00:00' importdate='23.07.12 15:30' genotype='Ty0' growthconditions='United Kingdom' id='47' name='A. thaliana'><sample id='4447' time='1' unit='Hour'><average max='1.671011288241664' min='1.671011288241664' replicates='1' stddev='NaN' unit='µmol/g FW'>1.671011288241664</average><data replicates='1' unit='µmol/g FW'>1.671011288241664</data></sample></line><line experimentname='Sulpice dataset A' coordinator='Anja' startdate='29.02.12 00:00' importdate='23.07.12 15:30' genotype='Wc2' growthconditions='Germany' id='48' name='A. thaliana'><sample id='4448' time='1' unit='Hour'><average max='1.4418424675894923' min='1.4418424675894923' replicates='1' stddev='NaN' unit='µmol/g FW'>1.4418424675894923</average><data replicates='1' unit='µmol/g FW'>1.4418424675894923</data></sample></line><line experimentname='Sulpice dataset A' coordinator='Anja' startdate='29.02.12 00:00' importdate='23.07.12 15:30' genotype='Wei1' growthconditions='Switzerla' id='49' name='A. thaliana'><sample id='4449' time='1' unit='Hour'><average max='1.7391147253010744' min='1.7391147253010744' replicates='1' stddev='NaN' unit='µmol/g FW'>1.7391147253010744</average><data replicates='1' unit='µmol/g FW'>1.7391147253010744</data></sample></line><line experimentname='Sulpice dataset A' coordinator='Anja' startdate='29.02.12 00:00' importdate='23.07.12 15:30' genotype='Wt5' growthconditions='Germany' id='50' name='A. thaliana'><sample id='4450' time='1' unit='Hour'><average max='NaN' min='NaN' replicates='1' stddev='NaN' unit='µmol/g FW'>NaN</average><data replicates='1' unit='µmol/g FW'>NaN</data></sample></line></substance>@"
    ]
    sbgn [
      role "SIMPLECHEMICAL"
    ]
    sbml [
      modelID "model_25"
      reversible "true"
      sbmlID "spec465loc5"
    ]
    src [
      fileName "Carbohydrate Metabolism.Ascorbate-Glutathione cycle.gml"
    ]
    url "http://pgrc-35.ipk-gatersleben.de/pls/htmldb_pgrc/f?p=112:10:::NO::P10_PATHWAY_OBJECT_ID:spec465loc5"
  ]
  node [
    id 18
    zlevel -1

    cluster [
      cluster "Carbohydrate Metabolism.Ascorbate-Glutathione cycle.gml"
    ]
    graphics [
      x 2497.0
      y 1802.0
      w 54.0
      h 30.0
      fill "#CCFFEA"
      outline "#000000"
      frameThickness 1.5
      gradient 0.0
      rounding 10.0
      type "rectangle"
    ]
    label "1.11.1.11"
    labelgraphics [
      alignment "left"
      anchor "c"
      color "#000000"
      fontName "Tahoma"
      fontSize 11
      fontStyle "plain"
      type "text"
    ]
    labelgraphics1 [
      alignment "center"
      anchor "hidden"
      color "#000000"
      fontName "Arial"
      fontSize 12
      fontStyle "plain"
      position [
        localAlign 0.0
        relHor 0.0
        relVert 0.0
      ]
      text "1.11.1.11"
      type "text"
    ]
    oldlabel "L-ascorbate peroxidase"
    sbgn [
      role "MACROMOLECULE"
    ]
    sbml [
      modelID "model_25"
      reversible "false"
      sbmlID "reaction_238_245_116"
    ]
    src [
      fileName "Carbohydrate Metabolism.Ascorbate-Glutathione cycle.gml"
    ]
    url "http://pgrc-35.ipk-gatersleben.de/pls/htmldb_pgrc/f?p=112:10:::NO::P10_PATHWAY_OBJECT_ID:reaction_238_245_116"
  ]
  node [
    id 19
    zlevel -2

    cluster [
      cluster "Carbohydrate Metabolism.Ascorbate-Glutathione cycle.gml"
    ]
    graphics [
      x 2751.0
      y 1802.0
      w 54.0
      h 30.0
      fill "#CCFFEA"
      outline "#000000"
      frameThickness 1.5
      gradient 0.0
      rounding 10.0
      type "rectangle"
    ]
    label "<html><center>monodehydroascorbate<br>reductase(NADH)"
    labelgraphics [
      alignment "left"
      anchor "c"
      color "#000000"
      fontName "Tahoma"
      fontSize 11
      fontStyle "plain"
      type "text"
    ]
    sbgn [
      role "MACROMOLECULE"
    ]
    sbml [
      modelID "model_25"
      reversible "false"
      sbmlID "reaction_239_246_17"
    ]
    src [
      fileName "Carbohydrate Metabolism.Ascorbate-Glutathione cycle.gml"
    ]
    url "http://pgrc-35.ipk-gatersleben.de/pls/htmldb_pgrc/f?p=112:10:::NO::P10_PATHWAY_OBJECT_ID:reaction_239_246_17"
  ]
  node [
    id 20
    zlevel -1

    cluster [
      cluster "Carbohydrate Metabolism.Ascorbate-Glutathione cycle.gml"
    ]
    graphics [
      x 2831.0
      y 2042.0
      w 54.0
      h 30.0
      fill "#CCFFEA"
      outline "#000000"
      frameThickness 1.5
      gradient 0.0
      rounding 10.0
      type "rectangle"
    ]
    label "1.8.1.7"
    labelgraphics [
      alignment "left"
      anchor "c"
      color "#000000"
      fontName "Tahoma"
      fontSize 11
      fontStyle "plain"
      type "text"
    ]
    labelgraphics1 [
      alignment "center"
      anchor "hidden"
      color "#000000"
      fontName "Arial"
      fontSize 12
      fontStyle "plain"
      position [
        localAlign 0.0
        relHor 0.0
        relVert 0.0
      ]
      text "1.8.1.7"
      type "text"
    ]
    oldlabel "glutathione reductase"
    sbgn [
      role "MACROMOLECULE"
    ]
    sbml [
      modelID "model_25"
      reversible "true"
      sbmlID "reaction_242_249_17"
    ]
    src [
      fileName "Carbohydrate Metabolism.Ascorbate-Glutathione cycle.gml"
    ]
    url "http://pgrc-35.ipk-gatersleben.de/pls/htmldb_pgrc/f?p=112:10:::NO::P10_PATHWAY_OBJECT_ID:reaction_242_249_17"
  ]
  node [
    id 21
    zlevel -1

    cluster [
      cluster "Carbohydrate Metabolism.Ascorbate-Glutathione cycle.gml"
    ]
    graphics [
      x 2547.0
      y 2042.0
      w 54.0
      h 30.0
      fill "#CCFFEA"
      outline "#000000"
      frameThickness 1.5
      gradient 0.0
      rounding 10.0
      type "rectangle"
    ]
    label "1.8.5.1"
    labelgraphics [
      alignment "left"
      anchor "c"
      color "#000000"
      fontName "Tahoma"
      fontSize 11
      fontStyle "plain"
      type "text"
    ]
    labelgraphics1 [
      alignment "center"
      anchor "hidden"
      color "#000000"
      fontName "Arial"
      fontSize 12
      fontStyle "plain"
      position [
        localAlign 0.0
        relHor 0.0
        relVert 0.0
      ]
      text "1.8.5.1"
      type "text"
    ]
    oldlabel "glutathione dehydrogenase (ascorbate)"
    sbgn [
      role "MACROMOLECULE"
    ]
    sbml [
      modelID "model_25"
      reversible "false"
      sbmlID "reaction_241_247_17"
    ]
    src [
      fileName "Carbohydrate Metabolism.Ascorbate-Glutathione cycle.gml"
    ]
    url "http://pgrc-35.ipk-gatersleben.de/pls/htmldb_pgrc/f?p=112:10:::NO::P10_PATHWAY_OBJECT_ID:reaction_241_247_17"
  ]
  node [
    id 22
    zlevel -1

    cluster [
      cluster "Nucleotide Metabolism.Pyrimidine de novo biosynthesis.gml"
    ]
    graphics [
      x 4256.5
      y 2950.0
      w 30.0
      h 30.0
      fill "#C0F0EF"
      outline "#000000"
      frameThickness 1.5
      gradient -0.3333333333333333
      rounding 5.0
      type "oval"
    ]
    label "CO2"
    labelgraphics [
      alignment "left"
      anchor "c"
      color "#000000"
      fontName "Tahoma"
      fontSize 11
      fontStyle "plain"
      type "text"
    ]
    sbgn [
      role "SIMPLECHEMICAL"
    ]
    sbml [
      modelID "model_23"
      reversible "true"
      sbmlID "spec106loc91"
    ]
    src [
      fileName "Nucleotide Metabolism.Pyrimidine de novo biosynthesis.gml"
    ]
    url "http://pgrc-35.ipk-gatersleben.de/pls/htmldb_pgrc/f?p=112:10:::NO::P10_PATHWAY_OBJECT_ID:spec106loc91"
  ]
  node [
    id 23
    zlevel -1

    charting [
      background_color "#000000"
      domainAxis "[unit]"
      empty_border_width 2.0
      empty_border_width_vert 2.0
      maxRange 1.0
      max_charts_in_column -1
      minRange 0.0
      rangeAxis "[unit]"
      rangeStepSize 0.0
      show_legend "false"
      useCustomRange "false"
      useCustomRangeSteps "false"
    ]
    cluster [
      cluster "Nucleotide Metabolism.Pyrimidine de novo biosynthesis.gml"
    ]
    graphics [
      x 4266.5
      y 3030.0
      w 70.0
      h 70.0
      fill "#C0F0EF"
      outline "#000000"
      component "chart2d_type3"
      frameThickness 1.5
      gradient -0.333
      rounding 5.0
      type "oval"
    ]
    label "L-glutamate"
    labelgraphics [
      alignment "left"
      anchor "t"
      color "#000000"
      fontName "Tahoma"
      fontSize 11
      fontStyle "plain"
      type "text"
    ]
    labelgraphics1 [
      alignment "center"
      anchor "hidden"
      color "#000000"
      fontName "Arial"
      fontSize 12
      fontStyle "plain"
      position [
        localAlign 0.0
        relHor 0.0
        relVert 0.0
      ]
      text "Glu"
      type "text"
    ]
    mapping [
      measurementdata "<substance id='column 32' name='Glu'><line experimentname='Sulpice dataset A' coordinator='Anja' startdate='29.02.12 00:00' importdate='23.07.12 15:30' genotype='Aa0' growthconditions='Germany' id='1' name='A. thaliana'><sample id='3851' time='1' unit='Hour'><average max='NaN' min='NaN' replicates='1' stddev='NaN' unit='µmol/g FW'>NaN</average><data replicates='1' unit='µmol/g FW'>NaN</data></sample></line><line experimentname='Sulpice dataset A' coordinator='Anja' startdate='29.02.12 00:00' importdate='23.07.12 15:30' genotype='An2' growthconditions='Belgium' id='2' name='A. thaliana'><sample id='3852' time='1' unit='Hour'><average max='NaN' min='NaN' replicates='1' stddev='NaN' unit='µmol/g FW'>NaN</average><data replicates='1' unit='µmol/g FW'>NaN</data></sample></line><line experimentname='Sulpice dataset A' coordinator='Anja' startdate='29.02.12 00:00' importdate='23.07.12 15:30' genotype='Ang0' growthconditions='Belgium' id='3' name='A. thaliana'><sample id='3853' time='1' unit='Hour'><average max='2.3127498714743706' min='2.3127498714743706' replicates='1' stddev='NaN' unit='µmol/g FW'>2.3127498714743706</average><data replicates='1' unit='µmol/g FW'>2.3127498714743706</data></sample></line><line experimentname='Sulpice dataset A' coordinator='Anja' startdate='29.02.12 00:00' importdate='23.07.12 15:30' genotype='Be0' growthconditions='Germany' id='4' name='A. thaliana'><sample id='3854' time='1' unit='Hour'><average max='1.0223513224528866' min='1.0223513224528866' replicates='1' stddev='NaN' unit='µmol/g FW'>1.0223513224528866</average><data replicates='1' unit='µmol/g FW'>1.0223513224528866</data></sample></line><line experimentname='Sulpice dataset A' coordinator='Anja' startdate='29.02.12 00:00' importdate='23.07.12 15:30' genotype='Bsch2' growthconditions='Germany' id='5' name='A. thaliana'><sample id='3855' time='1' unit='Hour'><average max='1.8185376144843008' min='1.8185376144843008' replicates='1' stddev='NaN' unit='µmol/g FW'>1.8185376144843008</average><data replicates='1' unit='µmol/g FW'>1.8185376144843008</data></sample></line><line experimentname='Sulpice dataset A' coordinator='Anja' startdate='29.02.12 00:00' importdate='23.07.12 15:30' genotype='Bu2' growthconditions='Germany' id='6' name='A. thaliana'><sample id='3856' time='1' unit='Hour'><average max='2.572086116553176' min='2.572086116553176' replicates='1' stddev='NaN' unit='µmol/g FW'>2.572086116553176</average><data replicates='1' unit='µmol/g FW'>2.572086116553176</data></sample></line><line experimentname='Sulpice dataset A' coordinator='Anja' startdate='29.02.12 00:00' importdate='23.07.12 15:30' genotype='Bu6' growthconditions='Germany' id='7' name='A. thaliana'><sample id='3857' time='1' unit='Hour'><average max='NaN' min='NaN' replicates='1' stddev='NaN' unit='µmol/g FW'>NaN</average><data replicates='1' unit='µmol/g FW'>NaN</data></sample></line><line experimentname='Sulpice dataset A' coordinator='Anja' startdate='29.02.12 00:00' importdate='23.07.12 15:30' genotype='Bur0' growthconditions='Irela' id='8' name='A. thaliana'><sample id='3858' time='1' unit='Hour'><average max='1.8355461762344352' min='1.8355461762344352' replicates='1' stddev='NaN' unit='µmol/g FW'>1.8355461762344352</average><data replicates='1' unit='µmol/g FW'>1.8355461762344352</data></sample></line><line experimentname='Sulpice dataset A' coordinator='Anja' startdate='29.02.12 00:00' importdate='23.07.12 15:30' genotype='Da0' growthconditions='Germany' id='9' name='A. thaliana'><sample id='3859' time='1' unit='Hour'><average max='1.4596182809986993' min='1.4596182809986993' replicates='1' stddev='NaN' unit='µmol/g FW'>1.4596182809986993</average><data replicates='1' unit='µmol/g FW'>1.4596182809986993</data></sample></line><line experimentname='Sulpice dataset A' coordinator='Anja' startdate='29.02.12 00:00' importdate='23.07.12 15:30' genotype='Edi0' growthconditions='United Kingdom' id='10' name='A. thaliana'><sample id='3860' time='1' unit='Hour'><average max='1.4243110418266713' min='1.4243110418266713' replicates='1' stddev='NaN' unit='µmol/g FW'>1.4243110418266713</average><data replicates='1' unit='µmol/g FW'>1.4243110418266713</data></sample></line><line experimentname='Sulpice dataset A' coordinator='Anja' startdate='29.02.12 00:00' importdate='23.07.12 15:30' genotype='Ei2' growthconditions='Germany' id='11' name='A. thaliana'><sample id='3861' time='1' unit='Hour'><average max='2.9115803771258504' min='2.9115803771258504' replicates='1' stddev='NaN' unit='µmol/g FW'>2.9115803771258504</average><data replicates='1' unit='µmol/g FW'>2.9115803771258504</data></sample></line><line experimentname='Sulpice dataset A' coordinator='Anja' startdate='29.02.12 00:00' importdate='23.07.12 15:30' genotype='Ei4' growthconditions='Germany' id='12' name='A. thaliana'><sample id='3862' time='1' unit='Hour'><average max='NaN' min='NaN' replicates='1' stddev='NaN' unit='µmol/g FW'>NaN</average><data replicates='1' unit='µmol/g FW'>NaN</data></sample></line><line experimentname='Sulpice dataset A' coordinator='Anja' startdate='29.02.12 00:00' importdate='23.07.12 15:30' genotype='El0' growthconditions='Germany' id='13' name='A. thaliana'><sample id='3863' time='1' unit='Hour'><average max='2.2249540481281773' min='2.2249540481281773' replicates='1' stddev='NaN' unit='µmol/g FW'>2.2249540481281773</average><data replicates='1' unit='µmol/g FW'>2.2249540481281773</data></sample></line><line experimentname='Sulpice dataset A' coordinator='Anja' startdate='29.02.12 00:00' importdate='23.07.12 15:30' genotype='EnkheimD' growthconditions='Germany' id='14' name='A. thaliana'><sample id='3864' time='1' unit='Hour'><average max='5.239702688616648' min='5.239702688616648' replicates='1' stddev='NaN' unit='µmol/g FW'>5.239702688616648</average><data replicates='1' unit='µmol/g FW'>5.239702688616648</data></sample></line><line experimentname='Sulpice dataset A' coordinator='Anja' startdate='29.02.12 00:00' importdate='23.07.12 15:30' genotype='Ep0' growthconditions='Germany' id='15' name='A. thaliana'><sample id='3865' time='1' unit='Hour'><average max='1.5576272591217222' min='1.5576272591217222' replicates='1' stddev='NaN' unit='µmol/g FW'>1.5576272591217222</average><data replicates='1' unit='µmol/g FW'>1.5576272591217222</data></sample></line><line experimentname='Sulpice dataset A' coordinator='Anja' startdate='29.02.12 00:00' importdate='23.07.12 15:30' genotype='Ga0' growthconditions='Germany' id='16' name='A. thaliana'><sample id='3866' time='1' unit='Hour'><average max='NaN' min='NaN' replicates='1' stddev='NaN' unit='µmol/g FW'>NaN</average><data replicates='1' unit='µmol/g FW'>NaN</data></sample></line><line experimentname='Sulpice dataset A' coordinator='Anja' startdate='29.02.12 00:00' importdate='23.07.12 15:30' genotype='Goe2' growthconditions='Germany' id='17' name='A. thaliana'><sample id='3867' time='1' unit='Hour'><average max='2.6227538068051617' min='2.6227538068051617' replicates='1' stddev='NaN' unit='µmol/g FW'>2.6227538068051617</average><data replicates='1' unit='µmol/g FW'>2.6227538068051617</data></sample></line><line experimentname='Sulpice dataset A' coordinator='Anja' startdate='29.02.12 00:00' importdate='23.07.12 15:30' genotype='GOT7' growthconditions='Germany' id='18' name='A. thaliana'><sample id='3868' time='1' unit='Hour'><average max='1.937173336273164' min='1.937173336273164' replicates='1' stddev='NaN' unit='µmol/g FW'>1.937173336273164</average><data replicates='1' unit='µmol/g FW'>1.937173336273164</data></sample></line><line experimentname='Sulpice dataset A' coordinator='Anja' startdate='29.02.12 00:00' importdate='23.07.12 15:30' genotype='Gue0' growthconditions='Germany' id='19' name='A. thaliana'><sample id='3869' time='1' unit='Hour'><average max='NaN' min='NaN' replicates='1' stddev='NaN' unit='µmol/g FW'>NaN</average><data replicates='1' unit='µmol/g FW'>NaN</data></sample></line><line experimentname='Sulpice dataset A' coordinator='Anja' startdate='29.02.12 00:00' importdate='23.07.12 15:30' genotype='Gy0' growthconditions='France' id='20' name='A. thaliana'><sample id='3870' time='1' unit='Hour'><average max='3.355014935278401' min='3.355014935278401' replicates='1' stddev='NaN' unit='µmol/g FW'>3.355014935278401</average><data replicates='1' unit='µmol/g FW'>3.355014935278401</data></sample></line><line experimentname='Sulpice dataset A' coordinator='Anja' startdate='29.02.12 00:00' importdate='23.07.12 15:30' genotype='Hi3' growthconditions='Germany' id='21' name='A. thaliana'><sample id='3871' time='1' unit='Hour'><average max='3.9909431026763755' min='3.9909431026763755' replicates='1' stddev='NaN' unit='µmol/g FW'>3.9909431026763755</average><data replicates='1' unit='µmol/g FW'>3.9909431026763755</data></sample></line><line experimentname='Sulpice dataset A' coordinator='Anja' startdate='29.02.12 00:00' importdate='23.07.12 15:30' genotype='Hs0' growthconditions='Germany' id='22' name='A. thaliana'><sample id='3872' time='1' unit='Hour'><average max='NaN' min='NaN' replicates='1' stddev='NaN' unit='µmol/g FW'>NaN</average><data replicates='1' unit='µmol/g FW'>NaN</data></sample></line><line experimentname='Sulpice dataset A' coordinator='Anja' startdate='29.02.12 00:00' importdate='23.07.12 15:30' genotype='Is1' growthconditions='Germany' id='23' name='A. thaliana'><sample id='3873' time='1' unit='Hour'><average max='1.506362373713814' min='1.506362373713814' replicates='1' stddev='NaN' unit='µmol/g FW'>1.506362373713814</average><data replicates='1' unit='µmol/g FW'>1.506362373713814</data></sample></line><line experimentname='Sulpice dataset A' coordinator='Anja' startdate='29.02.12 00:00' importdate='23.07.12 15:30' genotype='Kl0' growthconditions='Germany' id='24' name='A. thaliana'><sample id='3874' time='1' unit='Hour'><average max='1.8878979675867096' min='1.8878979675867096' replicates='1' stddev='NaN' unit='µmol/g FW'>1.8878979675867096</average><data replicates='1' unit='µmol/g FW'>1.8878979675867096</data></sample></line><line experimentname='Sulpice dataset A' coordinator='Anja' startdate='29.02.12 00:00' importdate='23.07.12 15:30' genotype='Ko2' growthconditions='Denmark' id='25' name='A. thaliana'><sample id='3875' time='1' unit='Hour'><average max='NaN' min='NaN' replicates='1' stddev='NaN' unit='µmol/g FW'>NaN</average><data replicates='1' unit='µmol/g FW'>NaN</data></sample></line><line experimentname='Sulpice dataset A' coordinator='Anja' startdate='29.02.12 00:00' importdate='23.07.12 15:30' genotype='Lan0' growthconditions='United Kingdom' id='26' name='A. thaliana'><sample id='3876' time='1' unit='Hour'><average max='1.9240714618747157' min='1.9240714618747157' replicates='1' stddev='NaN' unit='µmol/g FW'>1.9240714618747157</average><data replicates='1' unit='µmol/g FW'>1.9240714618747157</data></sample></line><line experimentname='Sulpice dataset A' coordinator='Anja' startdate='29.02.12 00:00' importdate='23.07.12 15:30' genotype='Ler1' growthconditions='Germany' id='27' name='A. thaliana'><sample id='3877' time='1' unit='Hour'><average max='1.7091627815191566' min='1.7091627815191566' replicates='1' stddev='NaN' unit='µmol/g FW'>1.7091627815191566</average><data replicates='1' unit='µmol/g FW'>1.7091627815191566</data></sample></line><line experimentname='Sulpice dataset A' coordinator='Anja' startdate='29.02.12 00:00' importdate='23.07.12 15:30' genotype='Li5:3' growthconditions='Germany' id='28' name='A. thaliana'><sample id='3878' time='1' unit='Hour'><average max='NaN' min='NaN' replicates='1' stddev='NaN' unit='µmol/g FW'>NaN</average><data replicates='1' unit='µmol/g FW'>NaN</data></sample></line><line experimentname='Sulpice dataset A' coordinator='Anja' startdate='29.02.12 00:00' importdate='23.07.12 15:30' genotype='Lm' growthconditions='France' id='29' name='A. thaliana'><sample id='3879' time='1' unit='Hour'><average max='1.5348015814013778' min='1.5348015814013778' replicates='1' stddev='NaN' unit='µmol/g FW'>1.5348015814013778</average><data replicates='1' unit='µmol/g FW'>1.5348015814013778</data></sample></line><line experimentname='Sulpice dataset A' coordinator='Anja' startdate='29.02.12 00:00' importdate='23.07.12 15:30' genotype='Ma2' growthconditions='Germany' id='30' name='A. thaliana'><sample id='3880' time='1' unit='Hour'><average max='NaN' min='NaN' replicates='1' stddev='NaN' unit='µmol/g FW'>NaN</average><data replicates='1' unit='µmol/g FW'>NaN</data></sample></line><line experimentname='Sulpice dataset A' coordinator='Anja' startdate='29.02.12 00:00' importdate='23.07.12 15:30' genotype='Me0' growthconditions='Germany' id='31' name='A. thaliana'><sample id='3881' time='1' unit='Hour'><average max='NaN' min='NaN' replicates='1' stddev='NaN' unit='µmol/g FW'>NaN</average><data replicates='1' unit='µmol/g FW'>NaN</data></sample></line><line experimentname='Sulpice dataset A' coordinator='Anja' startdate='29.02.12 00:00' importdate='23.07.12 15:30' genotype='Mz0' growthconditions='Germany' id='32' name='A. thaliana'><sample id='3882' time='1' unit='Hour'><average max='NaN' min='NaN' replicates='1' stddev='NaN' unit='µmol/g FW'>NaN</average><data replicates='1' unit='µmol/g FW'>NaN</data></sample></line><line experimentname='Sulpice dataset A' coordinator='Anja' startdate='29.02.12 00:00' importdate='23.07.12 15:30' genotype='NFA8' growthconditions='United Kingdom' id='33' name='A. thaliana'><sample id='3883' time='1' unit='Hour'><average max='3.0941961557720714' min='3.0941961557720714' replicates='1' stddev='NaN' unit='µmol/g FW'>3.0941961557720714</average><data replicates='1' unit='µmol/g FW'>3.0941961557720714</data></sample></line><line experimentname='Sulpice dataset A' coordinator='Anja' startdate='29.02.12 00:00' importdate='23.07.12 15:30' genotype='No0' growthconditions='Germany' id='34' name='A. thaliana'><sample id='3884' time='1' unit='Hour'><average max='2.692349332462392' min='2.692349332462392' replicates='1' stddev='NaN' unit='µmol/g FW'>2.692349332462392</average><data replicates='1' unit='µmol/g FW'>2.692349332462392</data></sample></line><line experimentname='Sulpice dataset A' coordinator='Anja' startdate='29.02.12 00:00' importdate='23.07.12 15:30' genotype='Nok1' growthconditions='Netherlas' id='35' name='A. thaliana'><sample id='3885' time='1' unit='Hour'><average max='NaN' min='NaN' replicates='1' stddev='NaN' unit='µmol/g FW'>NaN</average><data replicates='1' unit='µmol/g FW'>NaN</data></sample></line><line experimentname='Sulpice dataset A' coordinator='Anja' startdate='29.02.12 00:00' importdate='23.07.12 15:30' genotype='Nok2' growthconditions='Netherlas' id='36' name='A. thaliana'><sample id='3886' time='1' unit='Hour'><average max='3.709466043482057' min='3.709466043482057' replicates='1' stddev='NaN' unit='µmol/g FW'>3.709466043482057</average><data replicates='1' unit='µmol/g FW'>3.709466043482057</data></sample></line><line experimentname='Sulpice dataset A' coordinator='Anja' startdate='29.02.12 00:00' importdate='23.07.12 15:30' genotype='nok3' growthconditions='Netherlas' id='37' name='A. thaliana'><sample id='3887' time='1' unit='Hour'><average max='NaN' min='NaN' replicates='1' stddev='NaN' unit='µmol/g FW'>NaN</average><data replicates='1' unit='µmol/g FW'>NaN</data></sample></line><line experimentname='Sulpice dataset A' coordinator='Anja' startdate='29.02.12 00:00' importdate='23.07.12 15:30' genotype='Nw3' growthconditions='Germany' id='38' name='A. thaliana'><sample id='3888' time='1' unit='Hour'><average max='2.476701546099336' min='2.476701546099336' replicates='1' stddev='NaN' unit='µmol/g FW'>2.476701546099336</average><data replicates='1' unit='µmol/g FW'>2.476701546099336</data></sample></line><line experimentname='Sulpice dataset A' coordinator='Anja' startdate='29.02.12 00:00' importdate='23.07.12 15:30' genotype='Old1' growthconditions='Germany' id='39' name='A. thaliana'><sample id='3889' time='1' unit='Hour'><average max='2.169456206359553' min='2.169456206359553' replicates='1' stddev='NaN' unit='µmol/g FW'>2.169456206359553</average><data replicates='1' unit='µmol/g FW'>2.169456206359553</data></sample></line><line experimentname='Sulpice dataset A' coordinator='Anja' startdate='29.02.12 00:00' importdate='23.07.12 15:30' genotype='Ove0' growthconditions='Germany' id='40' name='A. thaliana'><sample id='3890' time='1' unit='Hour'><average max='1.6561318748402283' min='1.6561318748402283' replicates='1' stddev='NaN' unit='µmol/g FW'>1.6561318748402283</average><data replicates='1' unit='µmol/g FW'>1.6561318748402283</data></sample></line><line experimentname='Sulpice dataset A' coordinator='Anja' startdate='29.02.12 00:00' importdate='23.07.12 15:30' genotype='Po0' growthconditions='Germany' id='41' name='A. thaliana'><sample id='3891' time='1' unit='Hour'><average max='1.6497629307329924' min='1.6497629307329924' replicates='1' stddev='NaN' unit='µmol/g FW'>1.6497629307329924</average><data replicates='1' unit='µmol/g FW'>1.6497629307329924</data></sample></line><line experimentname='Sulpice dataset A' coordinator='Anja' startdate='29.02.12 00:00' importdate='23.07.12 15:30' genotype='Pr0' growthconditions='Germany' id='42' name='A. thaliana'><sample id='3892' time='1' unit='Hour'><average max='NaN' min='NaN' replicates='1' stddev='NaN' unit='µmol/g FW'>NaN</average><data replicates='1' unit='µmol/g FW'>NaN</data></sample></line><line experimentname='Sulpice dataset A' coordinator='Anja' startdate='29.02.12 00:00' importdate='23.07.12 15:30' genotype='Pt0' growthconditions='Germany' id='43' name='A. thaliana'><sample id='3893' time='1' unit='Hour'><average max='3.604792271995742' min='3.604792271995742' replicates='1' stddev='NaN' unit='µmol/g FW'>3.604792271995742</average><data replicates='1' unit='µmol/g FW'>3.604792271995742</data></sample></line><line experimentname='Sulpice dataset A' coordinator='Anja' startdate='29.02.12 00:00' importdate='23.07.12 15:30' genotype='Pyl1' growthconditions='France' id='44' name='A. thaliana'><sample id='3894' time='1' unit='Hour'><average max='1.8199200938630071' min='1.8199200938630071' replicates='1' stddev='NaN' unit='µmol/g FW'>1.8199200938630071</average><data replicates='1' unit='µmol/g FW'>1.8199200938630071</data></sample></line><line experimentname='Sulpice dataset A' coordinator='Anja' startdate='29.02.12 00:00' importdate='23.07.12 15:30' genotype='Ra0' growthconditions='France' id='45' name='A. thaliana'><sample id='3895' time='1' unit='Hour'><average max='NaN' min='NaN' replicates='1' stddev='NaN' unit='µmol/g FW'>NaN</average><data replicates='1' unit='µmol/g FW'>NaN</data></sample></line><line experimentname='Sulpice dataset A' coordinator='Anja' startdate='29.02.12 00:00' importdate='23.07.12 15:30' genotype='RLD1' growthconditions='Netherlas' id='46' name='A. thaliana'><sample id='3896' time='1' unit='Hour'><average max='2.428238460902221' min='2.428238460902221' replicates='1' stddev='NaN' unit='µmol/g FW'>2.428238460902221</average><data replicates='1' unit='µmol/g FW'>2.428238460902221</data></sample></line><line experimentname='Sulpice dataset A' coordinator='Anja' startdate='29.02.12 00:00' importdate='23.07.12 15:30' genotype='Ty0' growthconditions='United Kingdom' id='47' name='A. thaliana'><sample id='3897' time='1' unit='Hour'><average max='1.1793766346271692' min='1.1793766346271692' replicates='1' stddev='NaN' unit='µmol/g FW'>1.1793766346271692</average><data replicates='1' unit='µmol/g FW'>1.1793766346271692</data></sample></line><line experimentname='Sulpice dataset A' coordinator='Anja' startdate='29.02.12 00:00' importdate='23.07.12 15:30' genotype='Wc2' growthconditions='Germany' id='48' name='A. thaliana'><sample id='3898' time='1' unit='Hour'><average max='2.574224319629569' min='2.574224319629569' replicates='1' stddev='NaN' unit='µmol/g FW'>2.574224319629569</average><data replicates='1' unit='µmol/g FW'>2.574224319629569</data></sample></line><line experimentname='Sulpice dataset A' coordinator='Anja' startdate='29.02.12 00:00' importdate='23.07.12 15:30' genotype='Wei1' growthconditions='Switzerla' id='49' name='A. thaliana'><sample id='3899' time='1' unit='Hour'><average max='1.8793203743253772' min='1.8793203743253772' replicates='1' stddev='NaN' unit='µmol/g FW'>1.8793203743253772</average><data replicates='1' unit='µmol/g FW'>1.8793203743253772</data></sample></line><line experimentname='Sulpice dataset A' coordinator='Anja' startdate='29.02.12 00:00' importdate='23.07.12 15:30' genotype='Wt5' growthconditions='Germany' id='50' name='A. thaliana'><sample id='3900' time='1' unit='Hour'><average max='NaN' min='NaN' replicates='1' stddev='NaN' unit='µmol/g FW'>NaN</average><data replicates='1' unit='µmol/g FW'>NaN</data></sample></line></substance>@"
    ]
    sbgn [
      role "SIMPLECHEMICAL"
    ]
    sbml [
      modelID "model_23"
      reversible "true"
      sbmlID "spec167loc91"
    ]
    src [
      fileName "Nucleotide Metabolism.Pyrimidine de novo biosynthesis.gml"
    ]
    url "http://pgrc-35.ipk-gatersleben.de/pls/htmldb_pgrc/f?p=112:10:::NO::P10_PATHWAY_OBJECT_ID:spec167loc91"
  ]
  node [
    id 24
    zlevel -1

    charting [
      background_color "#000000"
      domainAxis "[unit]"
      empty_border_width 2.0
      empty_border_width_vert 2.0
      maxRange 1.0
      max_charts_in_column -1
      minRange 0.0
      rangeAxis "[unit]"
      rangeStepSize 0.0
      show_legend "false"
      useCustomRange "false"
      useCustomRangeSteps "false"
    ]
    cluster [
      cluster "Nucleotide Metabolism.Pyrimidine de novo biosynthesis.gml"
    ]
    graphics [
      x 4206.5
      y 2900.0
      w 70.0
      h 70.0
      fill "#C0F0EF"
      outline "#000000"
      component "chart2d_type3"
      frameThickness 1.5
      gradient -0.333
      rounding 5.0
      type "oval"
    ]
    label "L-glutamine"
    labelgraphics [
      alignment "left"
      anchor "t"
      color "#000000"
      fontName "Tahoma"
      fontSize 11
      fontStyle "plain"
      type "text"
    ]
    labelgraphics1 [
      alignment "center"
      anchor "hidden"
      color "#000000"
      fontName "Arial"
      fontSize 12
      fontStyle "plain"
      position [
        localAlign 0.0
        relHor 0.0
        relVert 0.0
      ]
      text "Gln"
      type "text"
    ]
    mapping [
      measurementdata "<substance id='column 31' name='Gln'><line experimentname='Sulpice dataset A' coordinator='Anja' startdate='29.02.12 00:00' importdate='23.07.12 15:30' genotype='Aa0' growthconditions='Germany' id='1' name='A. thaliana'><sample id='3801' time='1' unit='Hour'><average max='NaN' min='NaN' replicates='1' stddev='NaN' unit='µmol/g FW'>NaN</average><data replicates='1' unit='µmol/g FW'>NaN</data></sample></line><line experimentname='Sulpice dataset A' coordinator='Anja' startdate='29.02.12 00:00' importdate='23.07.12 15:30' genotype='An2' growthconditions='Belgium' id='2' name='A. thaliana'><sample id='3802' time='1' unit='Hour'><average max='NaN' min='NaN' replicates='1' stddev='NaN' unit='µmol/g FW'>NaN</average><data replicates='1' unit='µmol/g FW'>NaN</data></sample></line><line experimentname='Sulpice dataset A' coordinator='Anja' startdate='29.02.12 00:00' importdate='23.07.12 15:30' genotype='Ang0' growthconditions='Belgium' id='3' name='A. thaliana'><sample id='3803' time='1' unit='Hour'><average max='0.6092292296822701' min='0.6092292296822701' replicates='1' stddev='NaN' unit='µmol/g FW'>0.6092292296822701</average><data replicates='1' unit='µmol/g FW'>0.6092292296822701</data></sample></line><line experimentname='Sulpice dataset A' coordinator='Anja' startdate='29.02.12 00:00' importdate='23.07.12 15:30' genotype='Be0' growthconditions='Germany' id='4' name='A. thaliana'><sample id='3804' time='1' unit='Hour'><average max='0.7322089860034188' min='0.7322089860034188' replicates='1' stddev='NaN' unit='µmol/g FW'>0.7322089860034188</average><data replicates='1' unit='µmol/g FW'>0.7322089860034188</data></sample></line><line experimentname='Sulpice dataset A' coordinator='Anja' startdate='29.02.12 00:00' importdate='23.07.12 15:30' genotype='Bsch2' growthconditions='Germany' id='5' name='A. thaliana'><sample id='3805' time='1' unit='Hour'><average max='1.2986465815639936' min='1.2986465815639936' replicates='1' stddev='NaN' unit='µmol/g FW'>1.2986465815639936</average><data replicates='1' unit='µmol/g FW'>1.2986465815639936</data></sample></line><line experimentname='Sulpice dataset A' coordinator='Anja' startdate='29.02.12 00:00' importdate='23.07.12 15:30' genotype='Bu2' growthconditions='Germany' id='6' name='A. thaliana'><sample id='3806' time='1' unit='Hour'><average max='5.743539209863297' min='5.743539209863297' replicates='1' stddev='NaN' unit='µmol/g FW'>5.743539209863297</average><data replicates='1' unit='µmol/g FW'>5.743539209863297</data></sample></line><line experimentname='Sulpice dataset A' coordinator='Anja' startdate='29.02.12 00:00' importdate='23.07.12 15:30' genotype='Bu6' growthconditions='Germany' id='7' name='A. thaliana'><sample id='3807' time='1' unit='Hour'><average max='NaN' min='NaN' replicates='1' stddev='NaN' unit='µmol/g FW'>NaN</average><data replicates='1' unit='µmol/g FW'>NaN</data></sample></line><line experimentname='Sulpice dataset A' coordinator='Anja' startdate='29.02.12 00:00' importdate='23.07.12 15:30' genotype='Bur0' growthconditions='Irela' id='8' name='A. thaliana'><sample id='3808' time='1' unit='Hour'><average max='2.1125656035922837' min='2.1125656035922837' replicates='1' stddev='NaN' unit='µmol/g FW'>2.1125656035922837</average><data replicates='1' unit='µmol/g FW'>2.1125656035922837</data></sample></line><line experimentname='Sulpice dataset A' coordinator='Anja' startdate='29.02.12 00:00' importdate='23.07.12 15:30' genotype='Da0' growthconditions='Germany' id='9' name='A. thaliana'><sample id='3809' time='1' unit='Hour'><average max='0.899342875033164' min='0.899342875033164' replicates='1' stddev='NaN' unit='µmol/g FW'>0.899342875033164</average><data replicates='1' unit='µmol/g FW'>0.899342875033164</data></sample></line><line experimentname='Sulpice dataset A' coordinator='Anja' startdate='29.02.12 00:00' importdate='23.07.12 15:30' genotype='Edi0' growthconditions='United Kingdom' id='10' name='A. thaliana'><sample id='3810' time='1' unit='Hour'><average max='1.085366817636904' min='1.085366817636904' replicates='1' stddev='NaN' unit='µmol/g FW'>1.085366817636904</average><data replicates='1' unit='µmol/g FW'>1.085366817636904</data></sample></line><line experimentname='Sulpice dataset A' coordinator='Anja' startdate='29.02.12 00:00' importdate='23.07.12 15:30' genotype='Ei2' growthconditions='Germany' id='11' name='A. thaliana'><sample id='3811' time='1' unit='Hour'><average max='1.578439662035772' min='1.578439662035772' replicates='1' stddev='NaN' unit='µmol/g FW'>1.578439662035772</average><data replicates='1' unit='µmol/g FW'>1.578439662035772</data></sample></line><line experimentname='Sulpice dataset A' coordinator='Anja' startdate='29.02.12 00:00' importdate='23.07.12 15:30' genotype='Ei4' growthconditions='Germany' id='12' name='A. thaliana'><sample id='3812' time='1' unit='Hour'><average max='NaN' min='NaN' replicates='1' stddev='NaN' unit='µmol/g FW'>NaN</average><data replicates='1' unit='µmol/g FW'>NaN</data></sample></line><line experimentname='Sulpice dataset A' coordinator='Anja' startdate='29.02.12 00:00' importdate='23.07.12 15:30' genotype='El0' growthconditions='Germany' id='13' name='A. thaliana'><sample id='3813' time='1' unit='Hour'><average max='0.599723595430104' min='0.599723595430104' replicates='1' stddev='NaN' unit='µmol/g FW'>0.599723595430104</average><data replicates='1' unit='µmol/g FW'>0.599723595430104</data></sample></line><line experimentname='Sulpice dataset A' coordinator='Anja' startdate='29.02.12 00:00' importdate='23.07.12 15:30' genotype='EnkheimD' growthconditions='Germany' id='14' name='A. thaliana'><sample id='3814' time='1' unit='Hour'><average max='1.6323775591966356' min='1.6323775591966356' replicates='1' stddev='NaN' unit='µmol/g FW'>1.6323775591966356</average><data replicates='1' unit='µmol/g FW'>1.6323775591966356</data></sample></line><line experimentname='Sulpice dataset A' coordinator='Anja' startdate='29.02.12 00:00' importdate='23.07.12 15:30' genotype='Ep0' growthconditions='Germany' id='15' name='A. thaliana'><sample id='3815' time='1' unit='Hour'><average max='1.1786680172678556' min='1.1786680172678556' replicates='1' stddev='NaN' unit='µmol/g FW'>1.1786680172678556</average><data replicates='1' unit='µmol/g FW'>1.1786680172678556</data></sample></line><line experimentname='Sulpice dataset A' coordinator='Anja' startdate='29.02.12 00:00' importdate='23.07.12 15:30' genotype='Ga0' growthconditions='Germany' id='16' name='A. thaliana'><sample id='3816' time='1' unit='Hour'><average max='NaN' min='NaN' replicates='1' stddev='NaN' unit='µmol/g FW'>NaN</average><data replicates='1' unit='µmol/g FW'>NaN</data></sample></line><line experimentname='Sulpice dataset A' coordinator='Anja' startdate='29.02.12 00:00' importdate='23.07.12 15:30' genotype='Goe2' growthconditions='Germany' id='17' name='A. thaliana'><sample id='3817' time='1' unit='Hour'><average max='NaN' min='NaN' replicates='1' stddev='NaN' unit='µmol/g FW'>NaN</average><data replicates='1' unit='µmol/g FW'>NaN</data></sample></line><line experimentname='Sulpice dataset A' coordinator='Anja' startdate='29.02.12 00:00' importdate='23.07.12 15:30' genotype='GOT7' growthconditions='Germany' id='18' name='A. thaliana'><sample id='3818' time='1' unit='Hour'><average max='0.28043255346788676' min='0.28043255346788676' replicates='1' stddev='NaN' unit='µmol/g FW'>0.28043255346788676</average><data replicates='1' unit='µmol/g FW'>0.28043255346788676</data></sample></line><line experimentname='Sulpice dataset A' coordinator='Anja' startdate='29.02.12 00:00' importdate='23.07.12 15:30' genotype='Gue0' growthconditions='Germany' id='19' name='A. thaliana'><sample id='3819' time='1' unit='Hour'><average max='NaN' min='NaN' replicates='1' stddev='NaN' unit='µmol/g FW'>NaN</average><data replicates='1' unit='µmol/g FW'>NaN</data></sample></line><line experimentname='Sulpice dataset A' coordinator='Anja' startdate='29.02.12 00:00' importdate='23.07.12 15:30' genotype='Gy0' growthconditions='France' id='20' name='A. thaliana'><sample id='3820' time='1' unit='Hour'><average max='0.7007475608693002' min='0.7007475608693002' replicates='1' stddev='NaN' unit='µmol/g FW'>0.7007475608693002</average><data replicates='1' unit='µmol/g FW'>0.7007475608693002</data></sample></line><line experimentname='Sulpice dataset A' coordinator='Anja' startdate='29.02.12 00:00' importdate='23.07.12 15:30' genotype='Hi3' growthconditions='Germany' id='21' name='A. thaliana'><sample id='3821' time='1' unit='Hour'><average max='NaN' min='NaN' replicates='1' stddev='NaN' unit='µmol/g FW'>NaN</average><data replicates='1' unit='µmol/g FW'>NaN</data></sample></line><line experimentname='Sulpice dataset A' coordinator='Anja' startdate='29.02.12 00:00' importdate='23.07.12 15:30' genotype='Hs0' growthconditions='Germany' id='22' name='A. thaliana'><sample id='3822' time='1' unit='Hour'><average max='NaN' min='NaN' replicates='1' stddev='NaN' unit='µmol/g FW'>NaN</average><data replicates='1' unit='µmol/g FW'>NaN</data></sample></line><line experimentname='Sulpice dataset A' coordinator='Anja' startdate='29.02.12 00:00' importdate='23.07.12 15:30' genotype='Is1' growthconditions='Germany' id='23' name='A. thaliana'><sample id='3823' time='1' unit='Hour'><average max='1.0125908181288172' min='1.0125908181288172' replicates='1' stddev='NaN' unit='µmol/g FW'>1.0125908181288172</average><data replicates='1' unit='µmol/g FW'>1.0125908181288172</data></sample></line><line experimentname='Sulpice dataset A' coordinator='Anja' startdate='29.02.12 00:00' importdate='23.07.12 15:30' genotype='Kl0' growthconditions='Germany' id='24' name='A. thaliana'><sample id='3824' time='1' unit='Hour'><average max='0.9304355375140118' min='0.9304355375140118' replicates='1' stddev='NaN' unit='µmol/g FW'>0.9304355375140118</average><data replicates='1' unit='µmol/g FW'>0.9304355375140118</data></sample></line><line experimentname='Sulpice dataset A' coordinator='Anja' startdate='29.02.12 00:00' importdate='23.07.12 15:30' genotype='Ko2' growthconditions='Denmark' id='25' name='A. thaliana'><sample id='3825' time='1' unit='Hour'><average max='NaN' min='NaN' replicates='1' stddev='NaN' unit='µmol/g FW'>NaN</average><data replicates='1' unit='µmol/g FW'>NaN</data></sample></line><line experimentname='Sulpice dataset A' coordinator='Anja' startdate='29.02.12 00:00' importdate='23.07.12 15:30' genotype='Lan0' growthconditions='United Kingdom' id='26' name='A. thaliana'><sample id='3826' time='1' unit='Hour'><average max='1.300630717456769' min='1.300630717456769' replicates='1' stddev='NaN' unit='µmol/g FW'>1.300630717456769</average><data replicates='1' unit='µmol/g FW'>1.300630717456769</data></sample></line><line experimentname='Sulpice dataset A' coordinator='Anja' startdate='29.02.12 00:00' importdate='23.07.12 15:30' genotype='Ler1' growthconditions='Germany' id='27' name='A. thaliana'><sample id='3827' time='1' unit='Hour'><average max='1.0284216421231938' min='1.0284216421231938' replicates='1' stddev='NaN' unit='µmol/g FW'>1.0284216421231938</average><data replicates='1' unit='µmol/g FW'>1.0284216421231938</data></sample></line><line experimentname='Sulpice dataset A' coordinator='Anja' startdate='29.02.12 00:00' importdate='23.07.12 15:30' genotype='Li5:3' growthconditions='Germany' id='28' name='A. thaliana'><sample id='3828' time='1' unit='Hour'><average max='NaN' min='NaN' replicates='1' stddev='NaN' unit='µmol/g FW'>NaN</average><data replicates='1' unit='µmol/g FW'>NaN</data></sample></line><line experimentname='Sulpice dataset A' coordinator='Anja' startdate='29.02.12 00:00' importdate='23.07.12 15:30' genotype='Lm' growthconditions='France' id='29' name='A. thaliana'><sample id='3829' time='1' unit='Hour'><average max='0.9093012001016821' min='0.9093012001016821' replicates='1' stddev='NaN' unit='µmol/g FW'>0.9093012001016821</average><data replicates='1' unit='µmol/g FW'>0.9093012001016821</data></sample></line><line experimentname='Sulpice dataset A' coordinator='Anja' startdate='29.02.12 00:00' importdate='23.07.12 15:30' genotype='Ma2' growthconditions='Germany' id='30' name='A. thaliana'><sample id='3830' time='1' unit='Hour'><average max='NaN' min='NaN' replicates='1' stddev='NaN' unit='µmol/g FW'>NaN</average><data replicates='1' unit='µmol/g FW'>NaN</data></sample></line><line experimentname='Sulpice dataset A' coordinator='Anja' startdate='29.02.12 00:00' importdate='23.07.12 15:30' genotype='Me0' growthconditions='Germany' id='31' name='A. thaliana'><sample id='3831' time='1' unit='Hour'><average max='NaN' min='NaN' replicates='1' stddev='NaN' unit='µmol/g FW'>NaN</average><data replicates='1' unit='µmol/g FW'>NaN</data></sample></line><line experimentname='Sulpice dataset A' coordinator='Anja' startdate='29.02.12 00:00' importdate='23.07.12 15:30' genotype='Mz0' growthconditions='Germany' id='32' name='A. thaliana'><sample id='3832' time='1' unit='Hour'><average max='NaN' min='NaN' replicates='1' stddev='NaN' unit='µmol/g FW'>NaN</average><data replicates='1' unit='µmol/g FW'>NaN</data></sample></line><line experimentname='Sulpice dataset A' coordinator='Anja' startdate='29.02.12 00:00' importdate='23.07.12 15:30' genotype='NFA8' growthconditions='United Kingdom' id='33' name='A. thaliana'><sample id='3833' time='1' unit='Hour'><average max='1.0415759376866012' min='1.0415759376866012' replicates='1' stddev='NaN' unit='µmol/g FW'>1.0415759376866012</average><data replicates='1' unit='µmol/g FW'>1.0415759376866012</data></sample></line><line experimentname='Sulpice dataset A' coordinator='Anja' startdate='29.02.12 00:00' importdate='23.07.12 15:30' genotype='No0' growthconditions='Germany' id='34' name='A. thaliana'><sample id='3834' time='1' unit='Hour'><average max='1.7832368101500382' min='1.7832368101500382' replicates='1' stddev='NaN' unit='µmol/g FW'>1.7832368101500382</average><data replicates='1' unit='µmol/g FW'>1.7832368101500382</data></sample></line><line experimentname='Sulpice dataset A' coordinator='Anja' startdate='29.02.12 00:00' importdate='23.07.12 15:30' genotype='Nok1' growthconditions='Netherlas' id='35' name='A. thaliana'><sample id='3835' time='1' unit='Hour'><average max='NaN' min='NaN' replicates='1' stddev='NaN' unit='µmol/g FW'>NaN</average><data replicates='1' unit='µmol/g FW'>NaN</data></sample></line><line experimentname='Sulpice dataset A' coordinator='Anja' startdate='29.02.12 00:00' importdate='23.07.12 15:30' genotype='Nok2' growthconditions='Netherlas' id='36' name='A. thaliana'><sample id='3836' time='1' unit='Hour'><average max='NaN' min='NaN' replicates='1' stddev='NaN' unit='µmol/g FW'>NaN</average><data replicates='1' unit='µmol/g FW'>NaN</data></sample></line><line experimentname='Sulpice dataset A' coordinator='Anja' startdate='29.02.12 00:00' importdate='23.07.12 15:30' genotype='nok3' growthconditions='Netherlas' id='37' name='A. thaliana'><sample id='3837' time='1' unit='Hour'><average max='NaN' min='NaN' replicates='1' stddev='NaN' unit='µmol/g FW'>NaN</average><data replicates='1' unit='µmol/g FW'>NaN</data></sample></line><line experimentname='Sulpice dataset A' coordinator='Anja' startdate='29.02.12 00:00' importdate='23.07.12 15:30' genotype='Nw3' growthconditions='Germany' id='38' name='A. thaliana'><sample id='3838' time='1' unit='Hour'><average max='NaN' min='NaN' replicates='1' stddev='NaN' unit='µmol/g FW'>NaN</average><data replicates='1' unit='µmol/g FW'>NaN</data></sample></line><line experimentname='Sulpice dataset A' coordinator='Anja' startdate='29.02.12 00:00' importdate='23.07.12 15:30' genotype='Old1' growthconditions='Germany' id='39' name='A. thaliana'><sample id='3839' time='1' unit='Hour'><average max='0.6840108085430218' min='0.6840108085430218' replicates='1' stddev='NaN' unit='µmol/g FW'>0.6840108085430218</average><data replicates='1' unit='µmol/g FW'>0.6840108085430218</data></sample></line><line experimentname='Sulpice dataset A' coordinator='Anja' startdate='29.02.12 00:00' importdate='23.07.12 15:30' genotype='Ove0' growthconditions='Germany' id='40' name='A. thaliana'><sample id='3840' time='1' unit='Hour'><average max='0.9968632776475811' min='0.9968632776475811' replicates='1' stddev='NaN' unit='µmol/g FW'>0.9968632776475811</average><data replicates='1' unit='µmol/g FW'>0.9968632776475811</data></sample></line><line experimentname='Sulpice dataset A' coordinator='Anja' startdate='29.02.12 00:00' importdate='23.07.12 15:30' genotype='Po0' growthconditions='Germany' id='41' name='A. thaliana'><sample id='3841' time='1' unit='Hour'><average max='0.6166584559116238' min='0.6166584559116238' replicates='1' stddev='NaN' unit='µmol/g FW'>0.6166584559116238</average><data replicates='1' unit='µmol/g FW'>0.6166584559116238</data></sample></line><line experimentname='Sulpice dataset A' coordinator='Anja' startdate='29.02.12 00:00' importdate='23.07.12 15:30' genotype='Pr0' growthconditions='Germany' id='42' name='A. thaliana'><sample id='3842' time='1' unit='Hour'><average max='NaN' min='NaN' replicates='1' stddev='NaN' unit='µmol/g FW'>NaN</average><data replicates='1' unit='µmol/g FW'>NaN</data></sample></line><line experimentname='Sulpice dataset A' coordinator='Anja' startdate='29.02.12 00:00' importdate='23.07.12 15:30' genotype='Pt0' growthconditions='Germany' id='43' name='A. thaliana'><sample id='3843' time='1' unit='Hour'><average max='NaN' min='NaN' replicates='1' stddev='NaN' unit='µmol/g FW'>NaN</average><data replicates='1' unit='µmol/g FW'>NaN</data></sample></line><line experimentname='Sulpice dataset A' coordinator='Anja' startdate='29.02.12 00:00' importdate='23.07.12 15:30' genotype='Pyl1' growthconditions='France' id='44' name='A. thaliana'><sample id='3844' time='1' unit='Hour'><average max='1.0348082240827938' min='1.0348082240827938' replicates='1' stddev='NaN' unit='µmol/g FW'>1.0348082240827938</average><data replicates='1' unit='µmol/g FW'>1.0348082240827938</data></sample></line><line experimentname='Sulpice dataset A' coordinator='Anja' startdate='29.02.12 00:00' importdate='23.07.12 15:30' genotype='Ra0' growthconditions='France' id='45' name='A. thaliana'><sample id='3845' time='1' unit='Hour'><average max='NaN' min='NaN' replicates='1' stddev='NaN' unit='µmol/g FW'>NaN</average><data replicates='1' unit='µmol/g FW'>NaN</data></sample></line><line experimentname='Sulpice dataset A' coordinator='Anja' startdate='29.02.12 00:00' importdate='23.07.12 15:30' genotype='RLD1' growthconditions='Netherlas' id='46' name='A. thaliana'><sample id='3846' time='1' unit='Hour'><average max='1.4265910930106134' min='1.4265910930106134' replicates='1' stddev='NaN' unit='µmol/g FW'>1.4265910930106134</average><data replicates='1' unit='µmol/g FW'>1.4265910930106134</data></sample></line><line experimentname='Sulpice dataset A' coordinator='Anja' startdate='29.02.12 00:00' importdate='23.07.12 15:30' genotype='Ty0' growthconditions='United Kingdom' id='47' name='A. thaliana'><sample id='3847' time='1' unit='Hour'><average max='1.2257747141223458' min='1.2257747141223458' replicates='1' stddev='NaN' unit='µmol/g FW'>1.2257747141223458</average><data replicates='1' unit='µmol/g FW'>1.2257747141223458</data></sample></line><line experimentname='Sulpice dataset A' coordinator='Anja' startdate='29.02.12 00:00' importdate='23.07.12 15:30' genotype='Wc2' growthconditions='Germany' id='48' name='A. thaliana'><sample id='3848' time='1' unit='Hour'><average max='3.2312699817685258' min='3.2312699817685258' replicates='1' stddev='NaN' unit='µmol/g FW'>3.2312699817685258</average><data replicates='1' unit='µmol/g FW'>3.2312699817685258</data></sample></line><line experimentname='Sulpice dataset A' coordinator='Anja' startdate='29.02.12 00:00' importdate='23.07.12 15:30' genotype='Wei1' growthconditions='Switzerla' id='49' name='A. thaliana'><sample id='3849' time='1' unit='Hour'><average max='NaN' min='NaN' replicates='1' stddev='NaN' unit='µmol/g FW'>NaN</average><data replicates='1' unit='µmol/g FW'>NaN</data></sample></line><line experimentname='Sulpice dataset A' coordinator='Anja' startdate='29.02.12 00:00' importdate='23.07.12 15:30' genotype='Wt5' growthconditions='Germany' id='50' name='A. thaliana'><sample id='3850' time='1' unit='Hour'><average max='NaN' min='NaN' replicates='1' stddev='NaN' unit='µmol/g FW'>NaN</average><data replicates='1' unit='µmol/g FW'>NaN</data></sample></line></substance>@"
    ]
    sbgn [
      role "SIMPLECHEMICAL"
    ]
    sbml [
      modelID "model_23"
      reversible "true"
      sbmlID "spec202loc91"
    ]
    src [
      fileName "Nucleotide Metabolism.Pyrimidine de novo biosynthesis.gml"
    ]
    url "http://pgrc-35.ipk-gatersleben.de/pls/htmldb_pgrc/f?p=112:10:::NO::P10_PATHWAY_OBJECT_ID:spec202loc91"
  ]
  node [
    id 25
    zlevel -1

    charting [
      background_color "#000000"
      domainAxis "[unit]"
      empty_border_width 2.0
      empty_border_width_vert 2.0
      maxRange 1.0
      max_charts_in_column -1
      minRange 0.0
      rangeAxis "[unit]"
      rangeStepSize 0.0
      show_legend "false"
      useCustomRange "false"
      useCustomRangeSteps "false"
    ]
    cluster [
      cluster "Nucleotide Metabolism.Pyrimidine de novo biosynthesis.gml"
    ]
    graphics [
      x 4256.5
      y 3130.0
      w 70.0
      h 70.0
      fill "#C0F0EF"
      outline "#000000"
      component "chart2d_type3"
      frameThickness 1.5
      gradient -0.333
      rounding 5.0
      type "oval"
    ]
    label "L-aspartate"
    labelgraphics [
      alignment "left"
      anchor "t"
      color "#000000"
      fontName "Tahoma"
      fontSize 11
      fontStyle "plain"
      type "text"
    ]
    labelgraphics1 [
      alignment "center"
      anchor "hidden"
      color "#000000"
      fontName "Arial"
      fontSize 12
      fontStyle "plain"
      position [
        localAlign 0.0
        relHor 0.0
        relVert 0.0
      ]
      text "Asp"
      type "text"
    ]
    mapping [
      measurementdata "<substance id='column 18' name='Asp'><line experimentname='Sulpice dataset A' coordinator='Anja' startdate='29.02.12 00:00' importdate='23.07.12 15:30' genotype='Aa0' growthconditions='Germany' id='1' name='A. thaliana'><sample id='2451' time='1' unit='Hour'><average max='NaN' min='NaN' replicates='1' stddev='NaN' unit='µmol/g FW'>NaN</average><data replicates='1' unit='µmol/g FW'>NaN</data></sample></line><line experimentname='Sulpice dataset A' coordinator='Anja' startdate='29.02.12 00:00' importdate='23.07.12 15:30' genotype='An2' growthconditions='Belgium' id='2' name='A. thaliana'><sample id='2452' time='1' unit='Hour'><average max='NaN' min='NaN' replicates='1' stddev='NaN' unit='µmol/g FW'>NaN</average><data replicates='1' unit='µmol/g FW'>NaN</data></sample></line><line experimentname='Sulpice dataset A' coordinator='Anja' startdate='29.02.12 00:00' importdate='23.07.12 15:30' genotype='Ang0' growthconditions='Belgium' id='3' name='A. thaliana'><sample id='2453' time='1' unit='Hour'><average max='2.1138400017695' min='2.1138400017695' replicates='1' stddev='NaN' unit='µmol/g FW'>2.1138400017695</average><data replicates='1' unit='µmol/g FW'>2.1138400017695</data></sample></line><line experimentname='Sulpice dataset A' coordinator='Anja' startdate='29.02.12 00:00' importdate='23.07.12 15:30' genotype='Be0' growthconditions='Germany' id='4' name='A. thaliana'><sample id='2454' time='1' unit='Hour'><average max='0.8245581075195587' min='0.8245581075195587' replicates='1' stddev='NaN' unit='µmol/g FW'>0.8245581075195587</average><data replicates='1' unit='µmol/g FW'>0.8245581075195587</data></sample></line><line experimentname='Sulpice dataset A' coordinator='Anja' startdate='29.02.12 00:00' importdate='23.07.12 15:30' genotype='Bsch2' growthconditions='Germany' id='5' name='A. thaliana'><sample id='2455' time='1' unit='Hour'><average max='2.2212095186793377' min='2.2212095186793377' replicates='1' stddev='NaN' unit='µmol/g FW'>2.2212095186793377</average><data replicates='1' unit='µmol/g FW'>2.2212095186793377</data></sample></line><line experimentname='Sulpice dataset A' coordinator='Anja' startdate='29.02.12 00:00' importdate='23.07.12 15:30' genotype='Bu2' growthconditions='Germany' id='6' name='A. thaliana'><sample id='2456' time='1' unit='Hour'><average max='3.882616453952754' min='3.882616453952754' replicates='1' stddev='NaN' unit='µmol/g FW'>3.882616453952754</average><data replicates='1' unit='µmol/g FW'>3.882616453952754</data></sample></line><line experimentname='Sulpice dataset A' coordinator='Anja' startdate='29.02.12 00:00' importdate='23.07.12 15:30' genotype='Bu6' growthconditions='Germany' id='7' name='A. thaliana'><sample id='2457' time='1' unit='Hour'><average max='NaN' min='NaN' replicates='1' stddev='NaN' unit='µmol/g FW'>NaN</average><data replicates='1' unit='µmol/g FW'>NaN</data></sample></line><line experimentname='Sulpice dataset A' coordinator='Anja' startdate='29.02.12 00:00' importdate='23.07.12 15:30' genotype='Bur0' growthconditions='Irela' id='8' name='A. thaliana'><sample id='2458' time='1' unit='Hour'><average max='1.8540469512260647' min='1.8540469512260647' replicates='1' stddev='NaN' unit='µmol/g FW'>1.8540469512260647</average><data replicates='1' unit='µmol/g FW'>1.8540469512260647</data></sample></line><line experimentname='Sulpice dataset A' coordinator='Anja' startdate='29.02.12 00:00' importdate='23.07.12 15:30' genotype='Da0' growthconditions='Germany' id='9' name='A. thaliana'><sample id='2459' time='1' unit='Hour'><average max='1.4537377314976716' min='1.4537377314976716' replicates='1' stddev='NaN' unit='µmol/g FW'>1.4537377314976716</average><data replicates='1' unit='µmol/g FW'>1.4537377314976716</data></sample></line><line experimentname='Sulpice dataset A' coordinator='Anja' startdate='29.02.12 00:00' importdate='23.07.12 15:30' genotype='Edi0' growthconditions='United Kingdom' id='10' name='A. thaliana'><sample id='2460' time='1' unit='Hour'><average max='1.7302486148155058' min='1.7302486148155058' replicates='1' stddev='NaN' unit='µmol/g FW'>1.7302486148155058</average><data replicates='1' unit='µmol/g FW'>1.7302486148155058</data></sample></line><line experimentname='Sulpice dataset A' coordinator='Anja' startdate='29.02.12 00:00' importdate='23.07.12 15:30' genotype='Ei2' growthconditions='Germany' id='11' name='A. thaliana'><sample id='2461' time='1' unit='Hour'><average max='1.2770137495155347' min='1.2770137495155347' replicates='1' stddev='NaN' unit='µmol/g FW'>1.2770137495155347</average><data replicates='1' unit='µmol/g FW'>1.2770137495155347</data></sample></line><line experimentname='Sulpice dataset A' coordinator='Anja' startdate='29.02.12 00:00' importdate='23.07.12 15:30' genotype='Ei4' growthconditions='Germany' id='12' name='A. thaliana'><sample id='2462' time='1' unit='Hour'><average max='NaN' min='NaN' replicates='1' stddev='NaN' unit='µmol/g FW'>NaN</average><data replicates='1' unit='µmol/g FW'>NaN</data></sample></line><line experimentname='Sulpice dataset A' coordinator='Anja' startdate='29.02.12 00:00' importdate='23.07.12 15:30' genotype='El0' growthconditions='Germany' id='13' name='A. thaliana'><sample id='2463' time='1' unit='Hour'><average max='2.615815583723962' min='2.615815583723962' replicates='1' stddev='NaN' unit='µmol/g FW'>2.615815583723962</average><data replicates='1' unit='µmol/g FW'>2.615815583723962</data></sample></line><line experimentname='Sulpice dataset A' coordinator='Anja' startdate='29.02.12 00:00' importdate='23.07.12 15:30' genotype='EnkheimD' growthconditions='Germany' id='14' name='A. thaliana'><sample id='2464' time='1' unit='Hour'><average max='2.440615352850503' min='2.440615352850503' replicates='1' stddev='NaN' unit='µmol/g FW'>2.440615352850503</average><data replicates='1' unit='µmol/g FW'>2.440615352850503</data></sample></line><line experimentname='Sulpice dataset A' coordinator='Anja' startdate='29.02.12 00:00' importdate='23.07.12 15:30' genotype='Ep0' growthconditions='Germany' id='15' name='A. thaliana'><sample id='2465' time='1' unit='Hour'><average max='2.594642925061453' min='2.594642925061453' replicates='1' stddev='NaN' unit='µmol/g FW'>2.594642925061453</average><data replicates='1' unit='µmol/g FW'>2.594642925061453</data></sample></line><line experimentname='Sulpice dataset A' coordinator='Anja' startdate='29.02.12 00:00' importdate='23.07.12 15:30' genotype='Ga0' growthconditions='Germany' id='16' name='A. thaliana'><sample id='2466' time='1' unit='Hour'><average max='NaN' min='NaN' replicates='1' stddev='NaN' unit='µmol/g FW'>NaN</average><data replicates='1' unit='µmol/g FW'>NaN</data></sample></line><line experimentname='Sulpice dataset A' coordinator='Anja' startdate='29.02.12 00:00' importdate='23.07.12 15:30' genotype='Goe2' growthconditions='Germany' id='17' name='A. thaliana'><sample id='2467' time='1' unit='Hour'><average max='1.5350474288356644' min='1.5350474288356644' replicates='1' stddev='NaN' unit='µmol/g FW'>1.5350474288356644</average><data replicates='1' unit='µmol/g FW'>1.5350474288356644</data></sample></line><line experimentname='Sulpice dataset A' coordinator='Anja' startdate='29.02.12 00:00' importdate='23.07.12 15:30' genotype='GOT7' growthconditions='Germany' id='18' name='A. thaliana'><sample id='2468' time='1' unit='Hour'><average max='2.0161286102252722' min='2.0161286102252722' replicates='1' stddev='NaN' unit='µmol/g FW'>2.0161286102252722</average><data replicates='1' unit='µmol/g FW'>2.0161286102252722</data></sample></line><line experimentname='Sulpice dataset A' coordinator='Anja' startdate='29.02.12 00:00' importdate='23.07.12 15:30' genotype='Gue0' growthconditions='Germany' id='19' name='A. thaliana'><sample id='2469' time='1' unit='Hour'><average max='NaN' min='NaN' replicates='1' stddev='NaN' unit='µmol/g FW'>NaN</average><data replicates='1' unit='µmol/g FW'>NaN</data></sample></line><line experimentname='Sulpice dataset A' coordinator='Anja' startdate='29.02.12 00:00' importdate='23.07.12 15:30' genotype='Gy0' growthconditions='France' id='20' name='A. thaliana'><sample id='2470' time='1' unit='Hour'><average max='1.489902907925971' min='1.489902907925971' replicates='1' stddev='NaN' unit='µmol/g FW'>1.489902907925971</average><data replicates='1' unit='µmol/g FW'>1.489902907925971</data></sample></line><line experimentname='Sulpice dataset A' coordinator='Anja' startdate='29.02.12 00:00' importdate='23.07.12 15:30' genotype='Hi3' growthconditions='Germany' id='21' name='A. thaliana'><sample id='2471' time='1' unit='Hour'><average max='2.9139236659765544' min='2.9139236659765544' replicates='1' stddev='NaN' unit='µmol/g FW'>2.9139236659765544</average><data replicates='1' unit='µmol/g FW'>2.9139236659765544</data></sample></line><line experimentname='Sulpice dataset A' coordinator='Anja' startdate='29.02.12 00:00' importdate='23.07.12 15:30' genotype='Hs0' growthconditions='Germany' id='22' name='A. thaliana'><sample id='2472' time='1' unit='Hour'><average max='NaN' min='NaN' replicates='1' stddev='NaN' unit='µmol/g FW'>NaN</average><data replicates='1' unit='µmol/g FW'>NaN</data></sample></line><line experimentname='Sulpice dataset A' coordinator='Anja' startdate='29.02.12 00:00' importdate='23.07.12 15:30' genotype='Is1' growthconditions='Germany' id='23' name='A. thaliana'><sample id='2473' time='1' unit='Hour'><average max='2.2918877205415344' min='2.2918877205415344' replicates='1' stddev='NaN' unit='µmol/g FW'>2.2918877205415344</average><data replicates='1' unit='µmol/g FW'>2.2918877205415344</data></sample></line><line experimentname='Sulpice dataset A' coordinator='Anja' startdate='29.02.12 00:00' importdate='23.07.12 15:30' genotype='Kl0' growthconditions='Germany' id='24' name='A. thaliana'><sample id='2474' time='1' unit='Hour'><average max='1.4959070319745738' min='1.4959070319745738' replicates='1' stddev='NaN' unit='µmol/g FW'>1.4959070319745738</average><data replicates='1' unit='µmol/g FW'>1.4959070319745738</data></sample></line><line experimentname='Sulpice dataset A' coordinator='Anja' startdate='29.02.12 00:00' importdate='23.07.12 15:30' genotype='Ko2' growthconditions='Denmark' id='25' name='A. thaliana'><sample id='2475' time='1' unit='Hour'><average max='NaN' min='NaN' replicates='1' stddev='NaN' unit='µmol/g FW'>NaN</average><data replicates='1' unit='µmol/g FW'>NaN</data></sample></line><line experimentname='Sulpice dataset A' coordinator='Anja' startdate='29.02.12 00:00' importdate='23.07.12 15:30' genotype='Lan0' growthconditions='United Kingdom' id='26' name='A. thaliana'><sample id='2476' time='1' unit='Hour'><average max='2.049847036332494' min='2.049847036332494' replicates='1' stddev='NaN' unit='µmol/g FW'>2.049847036332494</average><data replicates='1' unit='µmol/g FW'>2.049847036332494</data></sample></line><line experimentname='Sulpice dataset A' coordinator='Anja' startdate='29.02.12 00:00' importdate='23.07.12 15:30' genotype='Ler1' growthconditions='Germany' id='27' name='A. thaliana'><sample id='2477' time='1' unit='Hour'><average max='1.940604123571522' min='1.940604123571522' replicates='1' stddev='NaN' unit='µmol/g FW'>1.940604123571522</average><data replicates='1' unit='µmol/g FW'>1.940604123571522</data></sample></line><line experimentname='Sulpice dataset A' coordinator='Anja' startdate='29.02.12 00:00' importdate='23.07.12 15:30' genotype='Li5:3' growthconditions='Germany' id='28' name='A. thaliana'><sample id='2478' time='1' unit='Hour'><average max='NaN' min='NaN' replicates='1' stddev='NaN' unit='µmol/g FW'>NaN</average><data replicates='1' unit='µmol/g FW'>NaN</data></sample></line><line experimentname='Sulpice dataset A' coordinator='Anja' startdate='29.02.12 00:00' importdate='23.07.12 15:30' genotype='Lm' growthconditions='France' id='29' name='A. thaliana'><sample id='2479' time='1' unit='Hour'><average max='1.2472140345188407' min='1.2472140345188407' replicates='1' stddev='NaN' unit='µmol/g FW'>1.2472140345188407</average><data replicates='1' unit='µmol/g FW'>1.2472140345188407</data></sample></line><line experimentname='Sulpice dataset A' coordinator='Anja' startdate='29.02.12 00:00' importdate='23.07.12 15:30' genotype='Ma2' growthconditions='Germany' id='30' name='A. thaliana'><sample id='2480' time='1' unit='Hour'><average max='NaN' min='NaN' replicates='1' stddev='NaN' unit='µmol/g FW'>NaN</average><data replicates='1' unit='µmol/g FW'>NaN</data></sample></line><line experimentname='Sulpice dataset A' coordinator='Anja' startdate='29.02.12 00:00' importdate='23.07.12 15:30' genotype='Me0' growthconditions='Germany' id='31' name='A. thaliana'><sample id='2481' time='1' unit='Hour'><average max='NaN' min='NaN' replicates='1' stddev='NaN' unit='µmol/g FW'>NaN</average><data replicates='1' unit='µmol/g FW'>NaN</data></sample></line><line experimentname='Sulpice dataset A' coordinator='Anja' startdate='29.02.12 00:00' importdate='23.07.12 15:30' genotype='Mz0' growthconditions='Germany' id='32' name='A. thaliana'><sample id='2482' time='1' unit='Hour'><average max='NaN' min='NaN' replicates='1' stddev='NaN' unit='µmol/g FW'>NaN</average><data replicates='1' unit='µmol/g FW'>NaN</data></sample></line><line experimentname='Sulpice dataset A' coordinator='Anja' startdate='29.02.12 00:00' importdate='23.07.12 15:30' genotype='NFA8' growthconditions='United Kingdom' id='33' name='A. thaliana'><sample id='2483' time='1' unit='Hour'><average max='3.520322849933342' min='3.520322849933342' replicates='1' stddev='NaN' unit='µmol/g FW'>3.520322849933342</average><data replicates='1' unit='µmol/g FW'>3.520322849933342</data></sample></line><line experimentname='Sulpice dataset A' coordinator='Anja' startdate='29.02.12 00:00' importdate='23.07.12 15:30' genotype='No0' growthconditions='Germany' id='34' name='A. thaliana'><sample id='2484' time='1' unit='Hour'><average max='3.040914551193871' min='3.040914551193871' replicates='1' stddev='NaN' unit='µmol/g FW'>3.040914551193871</average><data replicates='1' unit='µmol/g FW'>3.040914551193871</data></sample></line><line experimentname='Sulpice dataset A' coordinator='Anja' startdate='29.02.12 00:00' importdate='23.07.12 15:30' genotype='Nok1' growthconditions='Netherlas' id='35' name='A. thaliana'><sample id='2485' time='1' unit='Hour'><average max='NaN' min='NaN' replicates='1' stddev='NaN' unit='µmol/g FW'>NaN</average><data replicates='1' unit='µmol/g FW'>NaN</data></sample></line><line experimentname='Sulpice dataset A' coordinator='Anja' startdate='29.02.12 00:00' importdate='23.07.12 15:30' genotype='Nok2' growthconditions='Netherlas' id='36' name='A. thaliana'><sample id='2486' time='1' unit='Hour'><average max='2.9566287125678317' min='2.9566287125678317' replicates='1' stddev='NaN' unit='µmol/g FW'>2.9566287125678317</average><data replicates='1' unit='µmol/g FW'>2.9566287125678317</data></sample></line><line experimentname='Sulpice dataset A' coordinator='Anja' startdate='29.02.12 00:00' importdate='23.07.12 15:30' genotype='nok3' growthconditions='Netherlas' id='37' name='A. thaliana'><sample id='2487' time='1' unit='Hour'><average max='NaN' min='NaN' replicates='1' stddev='NaN' unit='µmol/g FW'>NaN</average><data replicates='1' unit='µmol/g FW'>NaN</data></sample></line><line experimentname='Sulpice dataset A' coordinator='Anja' startdate='29.02.12 00:00' importdate='23.07.12 15:30' genotype='Nw3' growthconditions='Germany' id='38' name='A. thaliana'><sample id='2488' time='1' unit='Hour'><average max='1.6532961745638317' min='1.6532961745638317' replicates='1' stddev='NaN' unit='µmol/g FW'>1.6532961745638317</average><data replicates='1' unit='µmol/g FW'>1.6532961745638317</data></sample></line><line experimentname='Sulpice dataset A' coordinator='Anja' startdate='29.02.12 00:00' importdate='23.07.12 15:30' genotype='Old1' growthconditions='Germany' id='39' name='A. thaliana'><sample id='2489' time='1' unit='Hour'><average max='1.6836758092591462' min='1.6836758092591462' replicates='1' stddev='NaN' unit='µmol/g FW'>1.6836758092591462</average><data replicates='1' unit='µmol/g FW'>1.6836758092591462</data></sample></line><line experimentname='Sulpice dataset A' coordinator='Anja' startdate='29.02.12 00:00' importdate='23.07.12 15:30' genotype='Ove0' growthconditions='Germany' id='40' name='A. thaliana'><sample id='2490' time='1' unit='Hour'><average max='1.6748214757012665' min='1.6748214757012665' replicates='1' stddev='NaN' unit='µmol/g FW'>1.6748214757012665</average><data replicates='1' unit='µmol/g FW'>1.6748214757012665</data></sample></line><line experimentname='Sulpice dataset A' coordinator='Anja' startdate='29.02.12 00:00' importdate='23.07.12 15:30' genotype='Po0' growthconditions='Germany' id='41' name='A. thaliana'><sample id='2491' time='1' unit='Hour'><average max='1.7510948646406894' min='1.7510948646406894' replicates='1' stddev='NaN' unit='µmol/g FW'>1.7510948646406894</average><data replicates='1' unit='µmol/g FW'>1.7510948646406894</data></sample></line><line experimentname='Sulpice dataset A' coordinator='Anja' startdate='29.02.12 00:00' importdate='23.07.12 15:30' genotype='Pr0' growthconditions='Germany' id='42' name='A. thaliana'><sample id='2492' time='1' unit='Hour'><average max='NaN' min='NaN' replicates='1' stddev='NaN' unit='µmol/g FW'>NaN</average><data replicates='1' unit='µmol/g FW'>NaN</data></sample></line><line experimentname='Sulpice dataset A' coordinator='Anja' startdate='29.02.12 00:00' importdate='23.07.12 15:30' genotype='Pt0' growthconditions='Germany' id='43' name='A. thaliana'><sample id='2493' time='1' unit='Hour'><average max='1.9796136236463837' min='1.9796136236463837' replicates='1' stddev='NaN' unit='µmol/g FW'>1.9796136236463837</average><data replicates='1' unit='µmol/g FW'>1.9796136236463837</data></sample></line><line experimentname='Sulpice dataset A' coordinator='Anja' startdate='29.02.12 00:00' importdate='23.07.12 15:30' genotype='Pyl1' growthconditions='France' id='44' name='A. thaliana'><sample id='2494' time='1' unit='Hour'><average max='1.6298316307329703' min='1.6298316307329703' replicates='1' stddev='NaN' unit='µmol/g FW'>1.6298316307329703</average><data replicates='1' unit='µmol/g FW'>1.6298316307329703</data></sample></line><line experimentname='Sulpice dataset A' coordinator='Anja' startdate='29.02.12 00:00' importdate='23.07.12 15:30' genotype='Ra0' growthconditions='France' id='45' name='A. thaliana'><sample id='2495' time='1' unit='Hour'><average max='NaN' min='NaN' replicates='1' stddev='NaN' unit='µmol/g FW'>NaN</average><data replicates='1' unit='µmol/g FW'>NaN</data></sample></line><line experimentname='Sulpice dataset A' coordinator='Anja' startdate='29.02.12 00:00' importdate='23.07.12 15:30' genotype='RLD1' growthconditions='Netherlas' id='46' name='A. thaliana'><sample id='2496' time='1' unit='Hour'><average max='3.666433399058938' min='3.666433399058938' replicates='1' stddev='NaN' unit='µmol/g FW'>3.666433399058938</average><data replicates='1' unit='µmol/g FW'>3.666433399058938</data></sample></line><line experimentname='Sulpice dataset A' coordinator='Anja' startdate='29.02.12 00:00' importdate='23.07.12 15:30' genotype='Ty0' growthconditions='United Kingdom' id='47' name='A. thaliana'><sample id='2497' time='1' unit='Hour'><average max='1.5407389544014087' min='1.5407389544014087' replicates='1' stddev='NaN' unit='µmol/g FW'>1.5407389544014087</average><data replicates='1' unit='µmol/g FW'>1.5407389544014087</data></sample></line><line experimentname='Sulpice dataset A' coordinator='Anja' startdate='29.02.12 00:00' importdate='23.07.12 15:30' genotype='Wc2' growthconditions='Germany' id='48' name='A. thaliana'><sample id='2498' time='1' unit='Hour'><average max='2.6481421092860167' min='2.6481421092860167' replicates='1' stddev='NaN' unit='µmol/g FW'>2.6481421092860167</average><data replicates='1' unit='µmol/g FW'>2.6481421092860167</data></sample></line><line experimentname='Sulpice dataset A' coordinator='Anja' startdate='29.02.12 00:00' importdate='23.07.12 15:30' genotype='Wei1' growthconditions='Switzerla' id='49' name='A. thaliana'><sample id='2499' time='1' unit='Hour'><average max='1.3968749189464489' min='1.3968749189464489' replicates='1' stddev='NaN' unit='µmol/g FW'>1.3968749189464489</average><data replicates='1' unit='µmol/g FW'>1.3968749189464489</data></sample></line><line experimentname='Sulpice dataset A' coordinator='Anja' startdate='29.02.12 00:00' importdate='23.07.12 15:30' genotype='Wt5' growthconditions='Germany' id='50' name='A. thaliana'><sample id='2500' time='1' unit='Hour'><average max='NaN' min='NaN' replicates='1' stddev='NaN' unit='µmol/g FW'>NaN</average><data replicates='1' unit='µmol/g FW'>NaN</data></sample></line></substance>@"
    ]
    sbgn [
      role "SIMPLECHEMICAL"
    ]
    sbml [
      modelID "model_23"
      reversible "true"
      sbmlID "spec237loc91"
    ]
    src [
      fileName "Nucleotide Metabolism.Pyrimidine de novo biosynthesis.gml"
    ]
    url "http://pgrc-35.ipk-gatersleben.de/pls/htmldb_pgrc/f?p=112:10:::NO::P10_PATHWAY_OBJECT_ID:spec237loc91"
  ]
  node [
    id 26
    zlevel -1

    cluster [
      cluster "Nucleotide Metabolism.Pyrimidine de novo biosynthesis.gml"
    ]
    graphics [
      x 4206.5
      y 3100.0
      w 30.0
      h 30.0
      fill "#C0F0EF"
      outline "#000000"
      frameThickness 1.5
      gradient -0.333
      rounding 5.0
      type "oval"
    ]
    label "carbamoyl phosphate"
    labelgraphics [
      alignment "left"
      anchor "c"
      color "#000000"
      fontName "Tahoma"
      fontSize 11
      fontStyle "plain"
      type "text"
    ]
    sbgn [
      role "SIMPLECHEMICAL"
    ]
    sbml [
      modelID "model_23"
      reversible "true"
      sbmlID "spec319loc91"
    ]
    src [
      fileName "Nucleotide Metabolism.Pyrimidine de novo biosynthesis.gml"
    ]
    url "http://pgrc-35.ipk-gatersleben.de/pls/htmldb_pgrc/f?p=112:10:::NO::P10_PATHWAY_OBJECT_ID:spec319loc91"
  ]
  node [
    id 27
    zlevel -1

    cluster [
      cluster "Nucleotide Metabolism.Pyrimidine de novo biosynthesis.gml"
    ]
    graphics [
      x 4206.5
      y 3240.0
      w 30.0
      h 30.0
      fill "#C0F0EF"
      outline "#000000"
      frameThickness 1.5
      gradient 0.0
      rounding 5.0
      type "oval"
    ]
    label "N-carbamoyl-L-aspartate"
    labelgraphics [
      alignment "left"
      anchor "c"
      color "#000000"
      fontName "Tahoma"
      fontSize 11
      fontStyle "plain"
      type "text"
    ]
    sbgn [
      role "SIMPLECHEMICAL"
    ]
    sbml [
      modelID "model_23"
      reversible "true"
      sbmlID "spec475loc91"
    ]
    src [
      fileName "Nucleotide Metabolism.Pyrimidine de novo biosynthesis.gml"
    ]
    url "http://pgrc-35.ipk-gatersleben.de/pls/htmldb_pgrc/f?p=112:10:::NO::P10_PATHWAY_OBJECT_ID:spec475loc91"
  ]
  node [
    id 28
    zlevel -1

    cluster [
      cluster "Nucleotide Metabolism.Pyrimidine de novo biosynthesis.gml"
    ]
    graphics [
      x 4206.766
      y 3290.0
      w 10.0
      h 10.0
      fill "#C0F0EF"
      outline "#000000"
      frameThickness 1.5
      gradient 0.0
      rounding 0.0
      type "org.graffiti.plugins.views.defaults.RectangularNodeShape"
    ]
    sbgn [
      role "PROCESS"
    ]
    sbml [
      modelID "model_23"
      reversible "true"
      sbmlID "reaction_211_253_91"
    ]
    src [
      fileName "Nucleotide Metabolism.Pyrimidine de novo biosynthesis.gml"
    ]
    url "http://pgrc-35.ipk-gatersleben.de/pls/htmldb_pgrc/f?p=112:10:::NO::P10_PATHWAY_OBJECT_ID:reaction_211_253_91"
  ]
  node [
    id 29
    zlevel -1

    cluster [
      cluster "Nucleotide Metabolism.Pyrimidine de novo biosynthesis.gml"
    ]
    graphics [
      x 2200.0
      y 2630.0
      w 10.0
      h 10.0
      fill "#C0F0EF"
      outline "#000000"
      frameThickness 1.5
      gradient 0.0
      rounding 0.0
      type "rectangle"
    ]
    sbgn [
      role "PROCESS"
    ]
    sbml [
      modelID "model_23"
      reversible "true"
      sbmlID "reaction_1997_567_118"
    ]
    src [
      fileName "Nucleotide Metabolism.Pyrimidine de novo biosynthesis.gml"
    ]
    url "http://pgrc-35.ipk-gatersleben.de/pls/htmldb_pgrc/f?p=112:10:::NO::P10_PATHWAY_OBJECT_ID:reaction_1997_567_118"
  ]
  node [
    id 30
    zlevel -1

    cluster [
      cluster "Nucleotide Metabolism.Pyrimidine de novo biosynthesis.gml"
    ]
    graphics [
      x 4256.5
      y 3210.0
      w 30.0
      h 30.0
      fill "#C0F0EF"
      outline "#000000"
      frameThickness 1.5
      gradient -0.3333333333333333
      rounding 5.0
      type "oval"
    ]
    label "P"
    labelgraphics [
      alignment "left"
      anchor "c"
      color "#000000"
      fontName "Tahoma"
      fontSize 11
      fontStyle "plain"
      type "text"
    ]
    sbgn [
      role "SIMPLECHEMICAL"
    ]
    sbml [
      modelID "model_23"
      reversible "true"
      sbmlID "spec14loc91"
    ]
    src [
      fileName "Nucleotide Metabolism.Pyrimidine de novo biosynthesis.gml"
    ]
    url "http://pgrc-35.ipk-gatersleben.de/pls/htmldb_pgrc/f?p=112:10:::NO::P10_PATHWAY_OBJECT_ID:spec14loc91"
  ]
  node [
    id 31
    zlevel -1

    cluster [
      cluster "Nucleotide Metabolism.Pyrimidine de novo biosynthesis.gml"
    ]
    graphics [
      x 4246.5
      y 3070.0
      w 30.0
      h 30.0
      fill "#C0F0EF"
      outline "#000000"
      frameThickness 1.5
      gradient -0.3333333333333333
      rounding 5.0
      type "oval"
    ]
    label "P"
    labelgraphics [
      alignment "left"
      anchor "c"
      color "#000000"
      fontName "Tahoma"
      fontSize 11
      fontStyle "plain"
      type "text"
    ]
    sbgn [
      role "SIMPLECHEMICAL"
    ]
    sbml [
      modelID "model_23"
      reversible "true"
      sbmlID "spec14loc91"
    ]
    src [
      fileName "Nucleotide Metabolism.Pyrimidine de novo biosynthesis.gml"
    ]
    url "http://pgrc-35.ipk-gatersleben.de/pls/htmldb_pgrc/f?p=112:10:::NO::P10_PATHWAY_OBJECT_ID:spec14loc91"
  ]
  node [
    id 32
    zlevel -1

    cluster [
      cluster "Nucleotide Metabolism.Pyrimidine de novo biosynthesis.gml"
    ]
    graphics [
      x 4166.5
      y 2950.0
      w 30.0
      h 30.0
      fill "#C0F0EF"
      outline "#000000"
      frameThickness 1.5
      gradient -0.3333333333333333
      rounding 5.0
      type "oval"
    ]
    label "ATP"
    labelgraphics [
      alignment "left"
      anchor "c"
      color "#000000"
      fontName "Tahoma"
      fontSize 11
      fontStyle "plain"
      type "text"
    ]
    sbgn [
      role "SIMPLECHEMICAL"
    ]
    sbml [
      modelID "model_23"
      reversible "true"
      sbmlID "spec11loc91"
    ]
    src [
      fileName "Nucleotide Metabolism.Pyrimidine de novo biosynthesis.gml"
    ]
    url "http://pgrc-35.ipk-gatersleben.de/pls/htmldb_pgrc/f?p=112:10:::NO::P10_PATHWAY_OBJECT_ID:spec11loc91"
  ]
  node [
    id 33
    zlevel -1

    cluster [
      cluster "Nucleotide Metabolism.Pyrimidine de novo biosynthesis.gml"
    ]
    graphics [
      x 4206.766283524904
      y 3169.5
      w 10.0
      h 10.0
      fill "#C0F0EF"
      outline "#000000"
      frameThickness 1.5
      gradient 0.0
      rounding 0.0
      type "org.graffiti.plugins.views.defaults.RectangularNodeShape"
    ]
    sbgn [
      role "PROCESS"
    ]
    sbml [
      modelID "model_23"
      reversible "true"
      sbmlID "reaction_210_252_91"
    ]
    src [
      fileName "Nucleotide Metabolism.Pyrimidine de novo biosynthesis.gml"
    ]
    url "http://pgrc-35.ipk-gatersleben.de/pls/htmldb_pgrc/f?p=112:10:::NO::P10_PATHWAY_OBJECT_ID:reaction_210_252_91"
  ]
  node [
    id 34
    zlevel -1

    cluster [
      cluster "Nucleotide Metabolism.Pyrimidine de novo biosynthesis.gml"
    ]
    graphics [
      x 4206.766
      y 2999.5
      w 10.0
      h 10.0
      fill "#C0F0EF"
      outline "#000000"
      frameThickness 1.5
      gradient 0.0
      rounding 0.0
      type "org.graffiti.plugins.views.defaults.RectangularNodeShape"
    ]
    sbgn [
      role "PROCESS"
    ]
    sbml [
      modelID "model_23"
      reversible "true"
      sbmlID "reaction_208_251_91"
    ]
    src [
      fileName "Nucleotide Metabolism.Pyrimidine de novo biosynthesis.gml"
    ]
    url "http://pgrc-35.ipk-gatersleben.de/pls/htmldb_pgrc/f?p=112:10:::NO::P10_PATHWAY_OBJECT_ID:reaction_208_251_91"
  ]
  node [
    id 35
    zlevel -1

    cluster [
      cluster "Nucleotide Metabolism.Pyrimidine de novo biosynthesis.gml"
    ]
    graphics [
      x 4176.5
      y 3070.0
      w 30.0
      h 30.0
      fill "#C0F0EF"
      outline "#000000"
      frameThickness 1.5
      gradient -0.3333333333333333
      rounding 5.0
      type "oval"
    ]
    label "ADP"
    labelgraphics [
      alignment "left"
      anchor "c"
      color "#000000"
      fontName "Tahoma"
      fontSize 11
      fontStyle "plain"
      type "text"
    ]
    sbgn [
      role "SIMPLECHEMICAL"
    ]
    sbml [
      modelID "model_23"
      reversible "true"
      sbmlID "spec13loc91"
    ]
    src [
      fileName "Nucleotide Metabolism.Pyrimidine de novo biosynthesis.gml"
    ]
    url "http://pgrc-35.ipk-gatersleben.de/pls/htmldb_pgrc/f?p=112:10:::NO::P10_PATHWAY_OBJECT_ID:spec13loc91"
  ]
  node [
    id 36
    zlevel -1

    cluster [
      cluster "Nucleotide Metabolism.Pyrimidine de novo biosynthesis.gml"
    ]
    graphics [
      x 2200.0
      y 2790.0
      w 10.0
      h 10.0
      fill "#C0F0EF"
      outline "#000000"
      frameThickness 1.5
      gradient 0.0
      rounding 0.0
      type "org.graffiti.plugins.views.defaults.RectangularNodeShape"
    ]
    sbgn [
      role "PROCESS"
    ]
    sbml [
      modelID "model_23"
      reversible "true"
      sbmlID "reaction_1998_568_136"
    ]
    src [
      fileName "Nucleotide Metabolism.Pyrimidine de novo biosynthesis.gml"
    ]
    url "http://pgrc-35.ipk-gatersleben.de/pls/htmldb_pgrc/f?p=112:10:::NO::P10_PATHWAY_OBJECT_ID:reaction_1998_568_136"
  ]
  node [
    id 37
    zlevel -1

    cluster [
      cluster "Nucleotide Metabolism.Pyrimidine de novo biosynthesis.gml"
    ]
    graphics [
      x 4445.217724928011
      y 3160.0
      w 10.0
      h 10.0
      fill "#C0F0EF"
      outline "#000000"
      frameThickness 1.5
      gradient 0.0
      rounding 0.0
      type "org.graffiti.plugins.views.defaults.RectangularNodeShape"
    ]
    sbgn [
      role "PROCESS"
    ]
    sbml [
      modelID "model_23"
      reversible "true"
      sbmlID "reaction_214_256_5"
    ]
    src [
      fileName "Nucleotide Metabolism.Pyrimidine de novo biosynthesis.gml"
    ]
    url "http://pgrc-35.ipk-gatersleben.de/pls/htmldb_pgrc/f?p=112:10:::NO::P10_PATHWAY_OBJECT_ID:reaction_214_256_5"
  ]
  node [
    id 38
    zlevel -1

    cluster [
      cluster "Nucleotide Metabolism.Pyrimidine de novo biosynthesis.gml"
    ]
    graphics [
      x 4445.217724928011
      y 3040.0
      w 10.0
      h 10.0
      fill "#C0F0EF"
      outline "#000000"
      frameThickness 1.5
      gradient 0.0
      rounding 0.0
      type "org.graffiti.plugins.views.defaults.RectangularNodeShape"
    ]
    sbgn [
      role "PROCESS"
    ]
    sbml [
      modelID "model_23"
      reversible "true"
      sbmlID "reaction_219_329_120"
    ]
    src [
      fileName "Nucleotide Metabolism.Pyrimidine de novo biosynthesis.gml"
    ]
    url "http://pgrc-35.ipk-gatersleben.de/pls/htmldb_pgrc/f?p=112:10:::NO::P10_PATHWAY_OBJECT_ID:reaction_219_329_120"
  ]
  node [
    id 39
    zlevel -1

    cluster [
      cluster "Nucleotide Metabolism.Pyrimidine de novo biosynthesis.gml"
    ]
    graphics [
      x 4498.66604597701
      y 2950.0
      w 30.0
      h 30.0
      fill "#C0F0EF"
      outline "#000000"
      frameThickness 1.5
      gradient -0.3333333333333333
      rounding 5.0
      type "oval"
    ]
    label "ATP"
    labelgraphics [
      alignment "left"
      anchor "c"
      color "#000000"
      fontName "Tahoma"
      fontSize 11
      fontStyle "plain"
      type "text"
    ]
    sbgn [
      role "SIMPLECHEMICAL"
    ]
    sbml [
      modelID "model_23"
      reversible "true"
      sbmlID "spec11loc92"
    ]
    src [
      fileName "Nucleotide Metabolism.Pyrimidine de novo biosynthesis.gml"
    ]
    url "http://pgrc-35.ipk-gatersleben.de/pls/htmldb_pgrc/f?p=112:10:::NO::P10_PATHWAY_OBJECT_ID:spec11loc92"
  ]
  node [
    id 40
    zlevel -1

    cluster [
      cluster "Nucleotide Metabolism.Pyrimidine de novo biosynthesis.gml"
    ]
    graphics [
      x 4445.217724928011
      y 3280.0
      w 10.0
      h 10.0
      fill "#C0F0EF"
      outline "#000000"
      frameThickness 1.5
      gradient 0.0
      rounding 0.0
      type "org.graffiti.plugins.views.defaults.RectangularNodeShape"
    ]
    sbgn [
      role "PROCESS"
    ]
    sbml [
      modelID "model_23"
      reversible "true"
      sbmlID "reaction_213_255_5"
    ]
    src [
      fileName "Nucleotide Metabolism.Pyrimidine de novo biosynthesis.gml"
    ]
    url "http://pgrc-35.ipk-gatersleben.de/pls/htmldb_pgrc/f?p=112:10:::NO::P10_PATHWAY_OBJECT_ID:reaction_213_255_5"
  ]
  node [
    id 41
    zlevel -1

    cluster [
      cluster "Nucleotide Metabolism.Pyrimidine de novo biosynthesis.gml"
    ]
    graphics [
      x 4406.5
      y 2850.0
      w 30.0
      h 30.0
      fill "#C0F0EF"
      outline "#000000"
      frameThickness 1.5
      gradient 0.0
      rounding 5.0
      type "oval"
    ]
    label "UTP"
    labelgraphics [
      alignment "left"
      anchor "c"
      color "#000000"
      fontName "Tahoma"
      fontSize 11
      fontStyle "plain"
      type "text"
    ]
    sbgn [
      role "SIMPLECHEMICAL"
    ]
    sbml [
      modelID "model_23"
      reversible "true"
      sbmlID "spec22loc92"
    ]
    src [
      fileName "Nucleotide Metabolism.Pyrimidine de novo biosynthesis.gml"
    ]
    url "http://pgrc-35.ipk-gatersleben.de/pls/htmldb_pgrc/f?p=112:10:::NO::P10_PATHWAY_OBJECT_ID:spec22loc92"
  ]
  node [
    id 42
    zlevel -1

    cluster [
      cluster "Nucleotide Metabolism.Pyrimidine de novo biosynthesis.gml"
    ]
    graphics [
      x 4496.5
      y 2850.0
      w 30.0
      h 30.0
      fill "#C0F0EF"
      outline "#000000"
      frameThickness 1.5
      gradient -0.3333333333333333
      rounding 5.0
      type "oval"
    ]
    label "ADP"
    labelgraphics [
      alignment "left"
      anchor "c"
      color "#000000"
      fontName "Tahoma"
      fontSize 11
      fontStyle "plain"
      type "text"
    ]
    sbgn [
      role "SIMPLECHEMICAL"
    ]
    sbml [
      modelID "model_23"
      reversible "true"
      sbmlID "spec13loc92"
    ]
    src [
      fileName "Nucleotide Metabolism.Pyrimidine de novo biosynthesis.gml"
    ]
    url "http://pgrc-35.ipk-gatersleben.de/pls/htmldb_pgrc/f?p=112:10:::NO::P10_PATHWAY_OBJECT_ID:spec13loc92"
  ]
  node [
    id 43
    zlevel -1

    cluster [
      cluster "Nucleotide Metabolism.Pyrimidine de novo biosynthesis.gml"
    ]
    graphics [
      x 4498.666045977011
      y 3250.0
      w 30.0
      h 30.0
      fill "#C0F0EF"
      outline "#000000"
      frameThickness 1.5
      gradient -0.333
      rounding 5.0
      type "oval"
    ]
    label "PP"
    labelgraphics [
      alignment "left"
      anchor "c"
      color "#000000"
      fontName "Tahoma"
      fontSize 11
      fontStyle "plain"
      type "text"
    ]
    sbgn [
      role "SIMPLECHEMICAL"
    ]
    sbml [
      modelID "model_23"
      reversible "true"
      sbmlID "spec20loc5"
    ]
    src [
      fileName "Nucleotide Metabolism.Pyrimidine de novo biosynthesis.gml"
    ]
    url "http://pgrc-35.ipk-gatersleben.de/pls/htmldb_pgrc/f?p=112:10:::NO::P10_PATHWAY_OBJECT_ID:spec20loc5"
  ]
  node [
    id 44
    zlevel -1

    cluster [
      cluster "Nucleotide Metabolism.Pyrimidine de novo biosynthesis.gml"
    ]
    graphics [
      x 4445.217724928011
      y 3219.999999999998
      w 30.0
      h 30.0
      fill "#C0F0EF"
      outline "#000000"
      frameThickness 1.5
      gradient 0.0
      rounding 5.0
      type "oval"
    ]
    label "orotidine 5'-phosphate"
    labelgraphics [
      alignment "left"
      anchor "c"
      color "#000000"
      fontName "Tahoma"
      fontSize 11
      fontStyle "plain"
      type "text"
    ]
    sbgn [
      role "SIMPLECHEMICAL"
    ]
    sbml [
      modelID "model_23"
      reversible "true"
      sbmlID "spec484loc5"
    ]
    src [
      fileName "Nucleotide Metabolism.Pyrimidine de novo biosynthesis.gml"
    ]
    url "http://pgrc-35.ipk-gatersleben.de/pls/htmldb_pgrc/f?p=112:10:::NO::P10_PATHWAY_OBJECT_ID:spec484loc5"
  ]
  node [
    id 45
    zlevel -1

    cluster [
      cluster "Nucleotide Metabolism.Pyrimidine de novo biosynthesis.gml"
    ]
    graphics [
      x 4445.217724928011
      y 2920.0
      w 10.0
      h 10.0
      fill "#C0F0EF"
      outline "#000000"
      frameThickness 1.5
      gradient 0.0
      rounding 0.0
      type "org.graffiti.plugins.views.defaults.RectangularNodeShape"
    ]
    sbgn [
      role "PROCESS"
    ]
    sbml [
      modelID "model_23"
      reversible "true"
      sbmlID "reaction_220_330_92"
    ]
    src [
      fileName "Nucleotide Metabolism.Pyrimidine de novo biosynthesis.gml"
    ]
    url "http://pgrc-35.ipk-gatersleben.de/pls/htmldb_pgrc/f?p=112:10:::NO::P10_PATHWAY_OBJECT_ID:reaction_220_330_92"
  ]
  node [
    id 46
    zlevel -1

    cluster [
      cluster "Nucleotide Metabolism.Pyrimidine de novo biosynthesis.gml"
    ]
    graphics [
      x 4498.666045977011
      y 3070.0
      w 30.0
      h 30.0
      fill "#C0F0EF"
      outline "#000000"
      frameThickness 1.5
      gradient -0.3333333333333333
      rounding 5.0
      type "oval"
    ]
    label "P"
    labelgraphics [
      alignment "left"
      anchor "c"
      color "#000000"
      fontName "Tahoma"
      fontSize 11
      fontStyle "plain"
      type "text"
    ]
    sbgn [
      role "SIMPLECHEMICAL"
    ]
    sbml [
      modelID "model_23"
      reversible "true"
      sbmlID "spec14loc120"
    ]
    src [
      fileName "Nucleotide Metabolism.Pyrimidine de novo biosynthesis.gml"
    ]
    url "http://pgrc-35.ipk-gatersleben.de/pls/htmldb_pgrc/f?p=112:10:::NO::P10_PATHWAY_OBJECT_ID:spec14loc120"
  ]
  node [
    id 47
    zlevel -1

    cluster [
      cluster "Nucleotide Metabolism.Pyrimidine de novo biosynthesis.gml"
    ]
    graphics [
      x 4496.5
      y 3320.0
      w 30.0
      h 30.0
      fill "#C0F0EF"
      outline "#000000"
      frameThickness 1.5
      gradient -0.333
      rounding 5.0
      type "oval"
    ]
    label "PRPP"
    labelgraphics [
      alignment "left"
      anchor "c"
      color "#000000"
      fontName "Tahoma"
      fontSize 11
      fontStyle "plain"
      type "text"
    ]
    sbgn [
      role "SIMPLECHEMICAL"
    ]
    sbml [
      modelID "model_23"
      reversible "true"
      sbmlID "spec326loc5"
    ]
    src [
      fileName "Nucleotide Metabolism.Pyrimidine de novo biosynthesis.gml"
    ]
    url "http://pgrc-35.ipk-gatersleben.de/pls/htmldb_pgrc/f?p=112:10:::NO::P10_PATHWAY_OBJECT_ID:spec326loc5"
  ]
  node [
    id 48
    zlevel -1

    cluster [
      cluster "Nucleotide Metabolism.Pyrimidine de novo biosynthesis.gml"
    ]
    graphics [
      x 4498.666045977011
      y 3129.999999999998
      w 30.0
      h 30.0
      fill "#C0F0EF"
      outline "#000000"
      frameThickness 1.5
      gradient -0.3333333333333333
      rounding 5.0
      type "oval"
    ]
    label "CO2"
    labelgraphics [
      alignment "left"
      anchor "c"
      color "#000000"
      fontName "Tahoma"
      fontSize 11
      fontStyle "plain"
      type "text"
    ]
    sbgn [
      role "SIMPLECHEMICAL"
    ]
    sbml [
      modelID "model_23"
      reversible "true"
      sbmlID "spec106loc5"
    ]
    src [
      fileName "Nucleotide Metabolism.Pyrimidine de novo biosynthesis.gml"
    ]
    url "http://pgrc-35.ipk-gatersleben.de/pls/htmldb_pgrc/f?p=112:10:::NO::P10_PATHWAY_OBJECT_ID:spec106loc5"
  ]
  node [
    id 49
    zlevel -1

    cluster [
      cluster "Nucleotide Metabolism.Pyrimidine de novo biosynthesis.gml"
    ]
    graphics [
      x 1680.0
      y 2630.0
      w 30.0
      h 30.0
      fill "#C0F0EF"
      outline "#000000"
      frameThickness 1.5
      gradient -0.333
      rounding 5.0
      type "oval"
    ]
    label "O2"
    labelgraphics [
      alignment "left"
      anchor "c"
      color "#000000"
      fontName "Tahoma"
      fontSize 11
      fontStyle "plain"
      type "text"
    ]
    sbgn [
      role "SIMPLECHEMICAL"
    ]
    sbml [
      modelID "model_23"
      reversible "true"
      sbmlID "spec481loc91"
    ]
    src [
      fileName "Nucleotide Metabolism.Pyrimidine de novo biosynthesis.gml"
    ]
    url "http://pgrc-35.ipk-gatersleben.de/pls/htmldb_pgrc/f?p=112:10:::NO::P10_PATHWAY_OBJECT_ID:spec481loc91"
  ]
  node [
    id 50
    zlevel -1

    cluster [
      cluster "Nucleotide Metabolism.Pyrimidine de novo biosynthesis.gml"
    ]
    graphics [
      x 1680.0
      y 2790.0
      w 30.0
      h 30.0
      fill "#C0F0EF"
      outline "#000000"
      frameThickness 1.5
      gradient 0.0
      rounding 5.0
      type "oval"
    ]
    label "H2O2"
    labelgraphics [
      alignment "left"
      anchor "c"
      color "#000000"
      fontName "Tahoma"
      fontSize 11
      fontStyle "plain"
      type "text"
    ]
    sbgn [
      role "SIMPLECHEMICAL"
    ]
    sbml [
      modelID "model_23"
      reversible "true"
      sbmlID "spec464loc91"
    ]
    src [
      fileName "Nucleotide Metabolism.Pyrimidine de novo biosynthesis.gml"
    ]
    url "http://pgrc-35.ipk-gatersleben.de/pls/htmldb_pgrc/f?p=112:10:::NO::P10_PATHWAY_OBJECT_ID:spec464loc91"
  ]
  node [
    id 51
    zlevel -1

    cluster [
      cluster "Nucleotide Metabolism.Pyrimidine de novo biosynthesis.gml"
    ]
    graphics [
      x 1730.0
      y 2710.0
      w 10.0
      h 10.0
      fill "#C0F0EF"
      outline "#000000"
      frameThickness 1.5
      gradient 0.0
      rounding 0.0
      type "rectangle"
    ]
    sbgn [
      role "PROCESS"
    ]
    sbml [
      modelID "model_23"
      reversible "true"
      sbmlID "reaction_212_254_91"
    ]
    src [
      fileName "Nucleotide Metabolism.Pyrimidine de novo biosynthesis.gml"
    ]
    url "http://pgrc-35.ipk-gatersleben.de/pls/htmldb_pgrc/f?p=112:10:::NO::P10_PATHWAY_OBJECT_ID:reaction_212_254_91"
  ]
  node [
    id 52
    zlevel -1

    cluster [
      cluster "Nucleotide Metabolism.Pyrimidine de novo biosynthesis.gml"
    ]
    graphics [
      x 4206.766283524904
      y 3350.0
      w 30.0
      h 30.0
      fill "#C0F0EF"
      outline "#000000"
      frameThickness 1.5
      gradient -0.3333333333333333
      rounding 5.0
      type "oval"
    ]
    label "dihydroorotate"
    labelgraphics [
      alignment "left"
      anchor "c"
      color "#000000"
      fontName "Tahoma"
      fontSize 11
      fontStyle "plain"
      type "text"
    ]
    sbgn [
      role "SIMPLECHEMICAL"
    ]
    sbml [
      modelID "model_23"
      reversible "true"
      sbmlID "spec478loc91"
    ]
    src [
      fileName "Nucleotide Metabolism.Pyrimidine de novo biosynthesis.gml"
    ]
    url "http://pgrc-35.ipk-gatersleben.de/pls/htmldb_pgrc/f?p=112:10:::NO::P10_PATHWAY_OBJECT_ID:spec478loc91"
  ]
  node [
    id 53
    zlevel -1

    cluster [
      cluster "Nucleotide Metabolism.Pyrimidine de novo biosynthesis.gml"
    ]
    graphics [
      x 1780.0
      y 2630.0
      w 30.0
      h 30.0
      fill "#C0F0EF"
      outline "#000000"
      frameThickness 1.5
      gradient 0.0
      rounding 5.0
      type "oval"
    ]
    label "dihydroorotate"
    labelgraphics [
      alignment "left"
      anchor "c"
      color "#000000"
      fontName "Tahoma"
      fontSize 11
      fontStyle "plain"
      type "text"
    ]
    sbgn [
      role "SIMPLECHEMICAL"
    ]
    sbml [
      modelID "model_23"
      reversible "true"
      sbmlID "spec478loc91"
    ]
    src [
      fileName "Nucleotide Metabolism.Pyrimidine de novo biosynthesis.gml"
    ]
    url "http://pgrc-35.ipk-gatersleben.de/pls/htmldb_pgrc/f?p=112:10:::NO::P10_PATHWAY_OBJECT_ID:spec478loc91"
  ]
  node [
    id 54
    zlevel -1

    cluster [
      cluster "Nucleotide Metabolism.Pyrimidine de novo biosynthesis.gml"
    ]
    graphics [
      x 4445.217724928011
      y 3350.0
      w 30.0
      h 30.0
      fill "#C0F0EF"
      outline "#000000"
      frameThickness 1.5
      gradient -0.3333333333333333
      rounding 5.0
      type "oval"
    ]
    label "orotate"
    labelgraphics [
      alignment "left"
      anchor "c"
      color "#000000"
      fontName "Tahoma"
      fontSize 11
      fontStyle "plain"
      type "text"
    ]
    sbgn [
      role "SIMPLECHEMICAL"
    ]
    sbml [
      modelID "model_23"
      reversible "true"
      sbmlID "spec480loc91"
    ]
    src [
      fileName "Nucleotide Metabolism.Pyrimidine de novo biosynthesis.gml"
    ]
    url "http://pgrc-35.ipk-gatersleben.de/pls/htmldb_pgrc/f?p=112:10:::NO::P10_PATHWAY_OBJECT_ID:spec480loc91"
  ]
  node [
    id 55
    zlevel -1

    cluster [
      cluster "Nucleotide Metabolism.Pyrimidine de novo biosynthesis.gml"
    ]
    graphics [
      x 1780.0
      y 2790.0
      w 30.0
      h 30.0
      fill "#C0F0EF"
      outline "#000000"
      frameThickness 1.5
      gradient 0.0
      rounding 5.0
      type "oval"
    ]
    label "orotate"
    labelgraphics [
      alignment "left"
      anchor "c"
      color "#000000"
      fontName "Tahoma"
      fontSize 11
      fontStyle "plain"
      type "text"
    ]
    sbgn [
      role "SIMPLECHEMICAL"
    ]
    sbml [
      modelID "model_23"
      reversible "true"
      sbmlID "spec480loc91"
    ]
    src [
      fileName "Nucleotide Metabolism.Pyrimidine de novo biosynthesis.gml"
    ]
    url "http://pgrc-35.ipk-gatersleben.de/pls/htmldb_pgrc/f?p=112:10:::NO::P10_PATHWAY_OBJECT_ID:spec480loc91"
  ]
  node [
    id 56
    zlevel -1

    cluster [
      cluster "Nucleotide Metabolism.Pyrimidine de novo biosynthesis.gml"
    ]
    graphics [
      x 4445.217724928011
      y 3100.0
      w 30.0
      h 30.0
      fill "#C0F0EF"
      outline "#000000"
      frameThickness 1.5
      gradient 0.0
      rounding 5.0
      type "oval"
    ]
    label "UMP"
    labelgraphics [
      alignment "left"
      anchor "c"
      color "#000000"
      fontName "Tahoma"
      fontSize 11
      fontStyle "plain"
      type "text"
    ]
    sbgn [
      role "SIMPLECHEMICAL"
    ]
    sbml [
      modelID "model_23"
      reversible "true"
      sbmlID "spec486loc5"
    ]
    src [
      fileName "Nucleotide Metabolism.Pyrimidine de novo biosynthesis.gml"
    ]
    url "http://pgrc-35.ipk-gatersleben.de/pls/htmldb_pgrc/f?p=112:10:::NO::P10_PATHWAY_OBJECT_ID:spec486loc5"
  ]
  node [
    id 57
    zlevel -1

    cluster [
      cluster "Nucleotide Metabolism.Pyrimidine de novo biosynthesis.gml"
    ]
    graphics [
      x 4445.217724928011
      y 2980.0
      w 30.0
      h 30.0
      fill "#C0F0EF"
      outline "#000000"
      frameThickness 1.5
      gradient 0.0
      rounding 5.0
      type "oval"
    ]
    label "UDP"
    labelgraphics [
      alignment "left"
      anchor "c"
      color "#000000"
      fontName "Tahoma"
      fontSize 11
      fontStyle "plain"
      type "text"
    ]
    sbgn [
      role "SIMPLECHEMICAL"
    ]
    sbml [
      modelID "model_23"
      reversible "true"
      sbmlID "spec23loc120"
    ]
    src [
      fileName "Nucleotide Metabolism.Pyrimidine de novo biosynthesis.gml"
    ]
    url "http://pgrc-35.ipk-gatersleben.de/pls/htmldb_pgrc/f?p=112:10:::NO::P10_PATHWAY_OBJECT_ID:spec23loc120"
  ]
  node [
    id 58
    zlevel -1

    cluster [
      cluster "Nucleotide Metabolism.Pyrimidine de novo biosynthesis.gml"
    ]
    graphics [
      x 4144.766
      y 3290.0
      w 54.0
      h 30.0
      fill "#C0F0EF"
      outline "#000000"
      frameThickness 1.5
      gradient 0.0
      rounding 10.0
      type "rectangle"
    ]
    label "3.5.2.3"
    labelgraphics [
      alignment "left"
      anchor "c"
      color "#000000"
      fontName "Tahoma"
      fontSize 11
      fontStyle "plain"
      type "text"
    ]
    labelgraphics1 [
      alignment "center"
      anchor "hidden"
      color "#000000"
      fontName "Arial"
      fontSize 12
      fontStyle "plain"
      position [
        localAlign 0.0
        relHor 0.0
        relVert 0.0
      ]
      text "3.5.2.3"
      type "text"
    ]
    oldlabel "dihydroorotase"
    sbgn [
      role "MACROMOLECULE"
    ]
    sbml [
      modelID "model_23"
      reversible "true"
      sbmlID "reaction_211_253_91"
    ]
    src [
      fileName "Nucleotide Metabolism.Pyrimidine de novo biosynthesis.gml"
    ]
    url "http://pgrc-35.ipk-gatersleben.de/pls/htmldb_pgrc/f?p=112:10:::NO::P10_PATHWAY_OBJECT_ID:reaction_211_253_91"
  ]
  node [
    id 59
    zlevel -1

    cluster [
      cluster "Nucleotide Metabolism.Pyrimidine de novo biosynthesis.gml"
    ]
    graphics [
      x 2200.0
      y 2580.0
      w 54.0
      h 30.0
      fill "#C0F0EF"
      outline "#000000"
      frameThickness 1.5
      gradient 0.0
      rounding 10.0
      type "rectangle"
    ]
    label "dihydroorotate transport"
    labelgraphics [
      alignment "left"
      anchor "c"
      color "#000000"
      fontName "Tahoma"
      fontSize 11
      fontStyle "plain"
      type "text"
    ]
    sbgn [
      role "MACROMOLECULE"
    ]
    sbml [
      modelID "model_23"
      reversible "true"
      sbmlID "reaction_1997_567_118"
    ]
    src [
      fileName "Nucleotide Metabolism.Pyrimidine de novo biosynthesis.gml"
    ]
    url "http://pgrc-35.ipk-gatersleben.de/pls/htmldb_pgrc/f?p=112:10:::NO::P10_PATHWAY_OBJECT_ID:reaction_1997_567_118"
  ]
  node [
    id 60
    zlevel -1

    cluster [
      cluster "Nucleotide Metabolism.Pyrimidine de novo biosynthesis.gml"
    ]
    graphics [
      x 4144.766283524904
      y 3169.5
      w 54.0
      h 30.0
      fill "#C0F0EF"
      outline "#000000"
      frameThickness 1.5
      gradient 0.0
      rounding 10.0
      type "rectangle"
    ]
    label "2.1.3.2"
    labelgraphics [
      alignment "left"
      anchor "c"
      color "#000000"
      fontName "Tahoma"
      fontSize 11
      fontStyle "plain"
      type "text"
    ]
    labelgraphics1 [
      alignment "center"
      anchor "hidden"
      color "#000000"
      fontName "Arial"
      fontSize 12
      fontStyle "plain"
      position [
        localAlign 0.0
        relHor 0.0
        relVert 0.0
      ]
      text "2.1.3.2"
      type "text"
    ]
    oldlabel "aspartate carbamoyltransferase"
    sbgn [
      role "MACROMOLECULE"
    ]
    sbml [
      modelID "model_23"
      reversible "true"
      sbmlID "reaction_210_252_91"
    ]
    src [
      fileName "Nucleotide Metabolism.Pyrimidine de novo biosynthesis.gml"
    ]
    url "http://pgrc-35.ipk-gatersleben.de/pls/htmldb_pgrc/f?p=112:10:::NO::P10_PATHWAY_OBJECT_ID:reaction_210_252_91"
  ]
  node [
    id 61
    zlevel -1

    cluster [
      cluster "Nucleotide Metabolism.Pyrimidine de novo biosynthesis.gml"
    ]
    graphics [
      x 4144.766
      y 2999.5
      w 54.0
      h 30.0
      fill "#C0F0EF"
      outline "#000000"
      frameThickness 1.5
      gradient -0.333
      rounding 10.0
      type "rectangle"
    ]
    label "6.3.5.5"
    labelgraphics [
      alignment "left"
      anchor "c"
      color "#000000"
      fontName "Tahoma"
      fontSize 11
      fontStyle "plain"
      type "text"
    ]
    labelgraphics1 [
      alignment "center"
      anchor "hidden"
      color "#000000"
      fontName "Arial"
      fontSize 12
      fontStyle "plain"
      position [
        localAlign 0.0
        relHor 0.0
        relVert 0.0
      ]
      text "6.3.5.5"
      type "text"
    ]
    oldlabel "carbamoyl-phosphate synthase (glutamine-hydrolysing)"
    sbgn [
      role "MACROMOLECULE"
    ]
    sbml [
      modelID "model_23"
      reversible "true"
      sbmlID "reaction_208_251_91"
    ]
    src [
      fileName "Nucleotide Metabolism.Pyrimidine de novo biosynthesis.gml"
    ]
    url "http://pgrc-35.ipk-gatersleben.de/pls/htmldb_pgrc/f?p=112:10:::NO::P10_PATHWAY_OBJECT_ID:reaction_208_251_91"
  ]
  node [
    id 62
    zlevel -1

    cluster [
      cluster "Nucleotide Metabolism.Pyrimidine de novo biosynthesis.gml"
    ]
    graphics [
      x 2200.0
      y 2740.0
      w 54.0
      h 30.0
      fill "#C0F0EF"
      outline "#000000"
      frameThickness 1.5
      gradient 0.0
      rounding 10.0
      type "rectangle"
    ]
    label "orotate transport"
    labelgraphics [
      alignment "left"
      anchor "c"
      color "#000000"
      fontName "Tahoma"
      fontSize 11
      fontStyle "plain"
      type "text"
    ]
    sbgn [
      role "MACROMOLECULE"
    ]
    sbml [
      modelID "model_23"
      reversible "true"
      sbmlID "reaction_1998_568_136"
    ]
    src [
      fileName "Nucleotide Metabolism.Pyrimidine de novo biosynthesis.gml"
    ]
    url "http://pgrc-35.ipk-gatersleben.de/pls/htmldb_pgrc/f?p=112:10:::NO::P10_PATHWAY_OBJECT_ID:reaction_1998_568_136"
  ]
  node [
    id 63
    zlevel -1

    cluster [
      cluster "Nucleotide Metabolism.Pyrimidine de novo biosynthesis.gml"
    ]
    graphics [
      x 4383.217724928011
      y 3160.0
      w 54.0
      h 30.0
      fill "#C0F0EF"
      outline "#000000"
      frameThickness 1.5
      gradient 0.0
      rounding 10.0
      type "rectangle"
    ]
    label "4.1.1.23"
    labelgraphics [
      alignment "left"
      anchor "c"
      color "#000000"
      fontName "Tahoma"
      fontSize 11
      fontStyle "plain"
      type "text"
    ]
    labelgraphics1 [
      alignment "center"
      anchor "hidden"
      color "#000000"
      fontName "Arial"
      fontSize 12
      fontStyle "plain"
      position [
        localAlign 0.0
        relHor 0.0
        relVert 0.0
      ]
      text "4.1.1.23"
      type "text"
    ]
    oldlabel "orotidine-5'-phosphate decarboxylase"
    sbgn [
      role "MACROMOLECULE"
    ]
    sbml [
      modelID "model_23"
      reversible "true"
      sbmlID "reaction_214_256_5"
    ]
    src [
      fileName "Nucleotide Metabolism.Pyrimidine de novo biosynthesis.gml"
    ]
    url "http://pgrc-35.ipk-gatersleben.de/pls/htmldb_pgrc/f?p=112:10:::NO::P10_PATHWAY_OBJECT_ID:reaction_214_256_5"
  ]
  node [
    id 64
    zlevel -1

    cluster [
      cluster "Nucleotide Metabolism.Pyrimidine de novo biosynthesis.gml"
    ]
    graphics [
      x 4383.217724928011
      y 3040.0
      w 54.0
      h 30.0
      fill "#C0F0EF"
      outline "#000000"
      frameThickness 1.5
      gradient 0.0
      rounding 10.0
      type "rectangle"
    ]
    label "3.6.1.6"
    labelgraphics [
      alignment "left"
      anchor "c"
      color "#000000"
      fontName "Tahoma"
      fontSize 11
      fontStyle "plain"
      type "text"
    ]
    labelgraphics1 [
      alignment "center"
      anchor "hidden"
      color "#000000"
      fontName "Arial"
      fontSize 12
      fontStyle "plain"
      position [
        localAlign 0.0
        relHor 0.0
        relVert 0.0
      ]
      text "3.6.1.6"
      type "text"
    ]
    oldlabel "nucleoside-diphosphatase (UDP - UMP)"
    sbgn [
      role "MACROMOLECULE"
    ]
    sbml [
      modelID "model_23"
      reversible "true"
      sbmlID "reaction_219_329_120"
    ]
    src [
      fileName "Nucleotide Metabolism.Pyrimidine de novo biosynthesis.gml"
    ]
    url "http://pgrc-35.ipk-gatersleben.de/pls/htmldb_pgrc/f?p=112:10:::NO::P10_PATHWAY_OBJECT_ID:reaction_219_329_120"
  ]
  node [
    id 65
    zlevel -1

    cluster [
      cluster "Nucleotide Metabolism.Pyrimidine de novo biosynthesis.gml"
    ]
    graphics [
      x 4383.217724928011
      y 3280.0
      w 54.0
      h 30.0
      fill "#C0F0EF"
      outline "#000000"
      frameThickness 1.5
      gradient 0.0
      rounding 10.0
      type "rectangle"
    ]
    label "2.4.2.10"
    labelgraphics [
      alignment "left"
      anchor "c"
      color "#000000"
      fontName "Tahoma"
      fontSize 11
      fontStyle "plain"
      type "text"
    ]
    labelgraphics1 [
      alignment "center"
      anchor "hidden"
      color "#000000"
      fontName "Arial"
      fontSize 12
      fontStyle "plain"
      position [
        localAlign 0.0
        relHor 0.0
        relVert 0.0
      ]
      text "2.4.2.10"
      type "text"
    ]
    oldlabel "orotate phosphoribosyltransferase"
    sbgn [
      role "MACROMOLECULE"
    ]
    sbml [
      modelID "model_23"
      reversible "true"
      sbmlID "reaction_213_255_5"
    ]
    src [
      fileName "Nucleotide Metabolism.Pyrimidine de novo biosynthesis.gml"
    ]
    url "http://pgrc-35.ipk-gatersleben.de/pls/htmldb_pgrc/f?p=112:10:::NO::P10_PATHWAY_OBJECT_ID:reaction_213_255_5"
  ]
  node [
    id 66
    zlevel -1

    cluster [
      cluster "Nucleotide Metabolism.Pyrimidine de novo biosynthesis.gml"
    ]
    graphics [
      x 4383.217724928011
      y 2920.0
      w 54.0
      h 30.0
      fill "#C0F0EF"
      outline "#000000"
      frameThickness 1.5
      gradient 0.0
      rounding 10.0
      type "rectangle"
    ]
    label "2.7.4.6"
    labelgraphics [
      alignment "left"
      anchor "c"
      color "#000000"
      fontName "Tahoma"
      fontSize 11
      fontStyle "plain"
      type "text"
    ]
    labelgraphics1 [
      alignment "center"
      anchor "hidden"
      color "#000000"
      fontName "Arial"
      fontSize 12
      fontStyle "plain"
      position [
        localAlign 0.0
        relHor 0.0
        relVert 0.0
      ]
      text "2.7.4.6"
      type "text"
    ]
    oldlabel "nucleoside-diphosphate kinase (UDP - UTP)"
    sbgn [
      role "MACROMOLECULE"
    ]
    sbml [
      modelID "model_23"
      reversible "true"
      sbmlID "reaction_220_330_92"
    ]
    src [
      fileName "Nucleotide Metabolism.Pyrimidine de novo biosynthesis.gml"
    ]
    url "http://pgrc-35.ipk-gatersleben.de/pls/htmldb_pgrc/f?p=112:10:::NO::P10_PATHWAY_OBJECT_ID:reaction_220_330_92"
  ]
  node [
    id 67
    zlevel -1

    cluster [
      cluster "Nucleotide Metabolism.Pyrimidine de novo biosynthesis.gml"
    ]
    graphics [
      x 1792.0
      y 2710.0
      w 54.0
      h 30.0
      fill "#C0F0EF"
      outline "#000000"
      frameThickness 1.5
      gradient 0.0
      rounding 10.0
      type "rectangle"
    ]
    label "1.3.3.1"
    labelgraphics [
      alignment "left"
      anchor "c"
      color "#000000"
      fontName "Tahoma"
      fontSize 11
      fontStyle "plain"
      type "text"
    ]
    labelgraphics1 [
      alignment "center"
      anchor "hidden"
      color "#000000"
      fontName "Arial"
      fontSize 12
      fontStyle "plain"
      position [
        localAlign 0.0
        relHor 0.0
        relVert 0.0
      ]
      text "1.3.3.1"
      type "text"
    ]
    oldlabel "dihydroorotate oxidase"
    sbgn [
      role "MACROMOLECULE"
    ]
    sbml [
      modelID "model_23"
      reversible "true"
      sbmlID "reaction_212_254_91"
    ]
    src [
      fileName "Nucleotide Metabolism.Pyrimidine de novo biosynthesis.gml"
    ]
    url "http://pgrc-35.ipk-gatersleben.de/pls/htmldb_pgrc/f?p=112:10:::NO::P10_PATHWAY_OBJECT_ID:reaction_212_254_91"
  ]
  node [
    id 68
    zlevel -1

    cluster [
      cluster "Amino Acid Metabolism.Shikimate biosynthesis.gml"
    ]
    graphics [
      x 5047.9
      y 2148.916666666666
      w 30.0
      h 30.0
      fill "#CFFFCC"
      outline "#000000"
      frameThickness 1.5
      gradient -0.333
      rounding 5.0
      type "oval"
    ]
    label "ATP"
    labelgraphics [
      alignment "left"
      anchor "c"
      color "#000000"
      fontName "Tahoma"
      fontSize 11
      fontStyle "plain"
      type "text"
    ]
    sbgn [
      role "SIMPLECHEMICAL"
    ]
    sbml [
      modelID "model_9"
      reversible "true"
      sbmlID "spec11loc86"
    ]
    src [
      fileName "Amino Acid Metabolism.Shikimate biosynthesis.gml"
    ]
    url "http://pgrc-35.ipk-gatersleben.de/pls/htmldb_pgrc/f?p=112:10:::NO::P10_PATHWAY_OBJECT_ID:spec11loc86"
  ]
  node [
    id 69
    zlevel -1

    cluster [
      cluster "Amino Acid Metabolism.Shikimate biosynthesis.gml"
    ]
    graphics [
      x 5047.9
      y 2208.916666666666
      w 30.0
      h 30.0
      fill "#CFFFCC"
      outline "#000000"
      frameThickness 1.5
      gradient -0.333
      rounding 5.0
      type "oval"
    ]
    label "ADP"
    labelgraphics [
      alignment "left"
      anchor "c"
      color "#000000"
      fontName "Tahoma"
      fontSize 11
      fontStyle "plain"
      type "text"
    ]
    sbgn [
      role "SIMPLECHEMICAL"
    ]
    sbml [
      modelID "model_9"
      reversible "true"
      sbmlID "spec13loc86"
    ]
    src [
      fileName "Amino Acid Metabolism.Shikimate biosynthesis.gml"
    ]
    url "http://pgrc-35.ipk-gatersleben.de/pls/htmldb_pgrc/f?p=112:10:::NO::P10_PATHWAY_OBJECT_ID:spec13loc86"
  ]
  node [
    id 70
    zlevel -1

    cluster [
      cluster "Amino Acid Metabolism.Shikimate biosynthesis.gml"
    ]
    graphics [
      x 5047.9
      y 2339.916666666666
      w 30.0
      h 30.0
      fill "#CFFFCC"
      outline "#000000"
      frameThickness 1.5
      gradient -0.3333333333333333
      rounding 5.0
      type "oval"
    ]
    label "P"
    labelgraphics [
      alignment "left"
      anchor "c"
      color "#000000"
      fontName "Tahoma"
      fontSize 11
      fontStyle "plain"
      type "text"
    ]
    sbgn [
      role "SIMPLECHEMICAL"
    ]
    sbml [
      modelID "model_9"
      reversible "true"
      sbmlID "spec14loc86"
    ]
    src [
      fileName "Amino Acid Metabolism.Shikimate biosynthesis.gml"
    ]
    url "http://pgrc-35.ipk-gatersleben.de/pls/htmldb_pgrc/f?p=112:10:::NO::P10_PATHWAY_OBJECT_ID:spec14loc86"
  ]
  node [
    id 71
    zlevel -1

    cluster [
      cluster "Amino Acid Metabolism.Shikimate biosynthesis.gml"
    ]
    graphics [
      x 5047.9
      y 1852.916666666666
      w 30.0
      h 30.0
      fill "#CFFFCC"
      outline "#000000"
      frameThickness 1.5
      gradient -0.3333333333333333
      rounding 5.0
      type "oval"
    ]
    label "P"
    labelgraphics [
      alignment "left"
      anchor "c"
      color "#000000"
      fontName "Tahoma"
      fontSize 11
      fontStyle "plain"
      type "text"
    ]
    sbgn [
      role "SIMPLECHEMICAL"
    ]
    sbml [
      modelID "model_9"
      reversible "true"
      sbmlID "spec14loc86"
    ]
    src [
      fileName "Amino Acid Metabolism.Shikimate biosynthesis.gml"
    ]
    url "http://pgrc-35.ipk-gatersleben.de/pls/htmldb_pgrc/f?p=112:10:::NO::P10_PATHWAY_OBJECT_ID:spec14loc86"
  ]
  node [
    id 72
    zlevel -1

    cluster [
      cluster "Amino Acid Metabolism.Shikimate biosynthesis.gml"
    ]
    graphics [
      x 5047.9
      y 1673.916666666666
      w 30.0
      h 30.0
      fill "#CFFFCC"
      outline "#000000"
      frameThickness 1.5
      gradient -0.3333333333333333
      rounding 5.0
      type "oval"
    ]
    label "phosphoenolpyruvate"
    labelgraphics [
      alignment "left"
      anchor "c"
      color "#000000"
      fontName "Tahoma"
      fontSize 11
      fontStyle "plain"
      type "text"
    ]
    sbgn [
      role "SIMPLECHEMICAL"
    ]
    sbml [
      modelID "model_9"
      reversible "true"
      sbmlID "spec36loc86"
    ]
    src [
      fileName "Amino Acid Metabolism.Shikimate biosynthesis.gml"
    ]
    url "http://pgrc-35.ipk-gatersleben.de/pls/htmldb_pgrc/f?p=112:10:::NO::P10_PATHWAY_OBJECT_ID:spec36loc86"
  ]
  node [
    id 73
    zlevel -1

    cluster [
      cluster "Amino Acid Metabolism.Shikimate biosynthesis.gml"
    ]
    graphics [
      x 5047.9
      y 2088.916666666666
      w 30.0
      h 30.0
      fill "#CFFFCC"
      outline "#000000"
      frameThickness 1.5
      gradient -0.333
      rounding 5.0
      type "oval"
    ]
    label "NADP+"
    labelgraphics [
      alignment "left"
      anchor "c"
      color "#000000"
      fontName "Tahoma"
      fontSize 11
      fontStyle "plain"
      type "text"
    ]
    sbgn [
      role "SIMPLECHEMICAL"
    ]
    sbml [
      modelID "model_9"
      reversible "true"
      sbmlID "spec51loc86"
    ]
    src [
      fileName "Amino Acid Metabolism.Shikimate biosynthesis.gml"
    ]
    url "http://pgrc-35.ipk-gatersleben.de/pls/htmldb_pgrc/f?p=112:10:::NO::P10_PATHWAY_OBJECT_ID:spec51loc86"
  ]
  node [
    id 74
    zlevel -1

    cluster [
      cluster "Amino Acid Metabolism.Shikimate biosynthesis.gml"
    ]
    graphics [
      x 5047.9
      y 2028.916666666666
      w 30.0
      h 30.0
      fill "#CFFFCC"
      outline "#000000"
      frameThickness 1.5
      gradient -0.333
      rounding 5.0
      type "oval"
    ]
    label "NADPH"
    labelgraphics [
      alignment "left"
      anchor "c"
      color "#000000"
      fontName "Tahoma"
      fontSize 11
      fontStyle "plain"
      type "text"
    ]
    sbgn [
      role "SIMPLECHEMICAL"
    ]
    sbml [
      modelID "model_9"
      reversible "true"
      sbmlID "spec52loc86"
    ]
    src [
      fileName "Amino Acid Metabolism.Shikimate biosynthesis.gml"
    ]
    url "http://pgrc-35.ipk-gatersleben.de/pls/htmldb_pgrc/f?p=112:10:::NO::P10_PATHWAY_OBJECT_ID:spec52loc86"
  ]
  node [
    id 75
    zlevel -1

    cluster [
      cluster "Amino Acid Metabolism.Shikimate biosynthesis.gml"
    ]
    graphics [
      x 4992.0
      y 1758.916666666666
      w 30.0
      h 30.0
      fill "#CFFFCC"
      outline "#000000"
      frameThickness 1.5
      gradient 0.0
      rounding 5.0
      type "oval"
    ]
    label "3-deoxy-arabino-heptulosonate 7-phosphate"
    labelgraphics [
      alignment "left"
      anchor "c"
      color "#000000"
      fontName "Tahoma"
      fontSize 11
      fontStyle "plain"
      type "text"
    ]
    sbgn [
      role "SIMPLECHEMICAL"
    ]
    sbml [
      modelID "model_9"
      reversible "true"
      sbmlID "spec189loc86"
    ]
    src [
      fileName "Amino Acid Metabolism.Shikimate biosynthesis.gml"
    ]
    url "http://pgrc-35.ipk-gatersleben.de/pls/htmldb_pgrc/f?p=112:10:::NO::P10_PATHWAY_OBJECT_ID:spec189loc86"
  ]
  node [
    id 76
    zlevel -1

    cluster [
      cluster "Amino Acid Metabolism.Shikimate biosynthesis.gml"
    ]
    graphics [
      x 4992.0
      y 1878.916666666666
      w 30.0
      h 30.0
      fill "#CFFFCC"
      outline "#000000"
      frameThickness 1.5
      gradient 0.0
      rounding 5.0
      type "oval"
    ]
    label "3-dehydroquinate"
    labelgraphics [
      alignment "left"
      anchor "c"
      color "#000000"
      fontName "Tahoma"
      fontSize 11
      fontStyle "plain"
      type "text"
    ]
    sbgn [
      role "SIMPLECHEMICAL"
    ]
    sbml [
      modelID "model_9"
      reversible "true"
      sbmlID "spec190loc86"
    ]
    src [
      fileName "Amino Acid Metabolism.Shikimate biosynthesis.gml"
    ]
    url "http://pgrc-35.ipk-gatersleben.de/pls/htmldb_pgrc/f?p=112:10:::NO::P10_PATHWAY_OBJECT_ID:spec190loc86"
  ]
  node [
    id 77
    zlevel -1

    cluster [
      cluster "Amino Acid Metabolism.Shikimate biosynthesis.gml"
    ]
    graphics [
      x 4992.0
      y 1998.916666666666
      w 30.0
      h 30.0
      fill "#CFFFCC"
      outline "#000000"
      frameThickness 1.5
      gradient 0.0
      rounding 5.0
      type "oval"
    ]
    label "3-dehydroshikimate"
    labelgraphics [
      alignment "left"
      anchor "c"
      color "#000000"
      fontName "Tahoma"
      fontSize 11
      fontStyle "plain"
      type "text"
    ]
    sbgn [
      role "SIMPLECHEMICAL"
    ]
    sbml [
      modelID "model_9"
      reversible "true"
      sbmlID "spec191loc86"
    ]
    src [
      fileName "Amino Acid Metabolism.Shikimate biosynthesis.gml"
    ]
    url "http://pgrc-35.ipk-gatersleben.de/pls/htmldb_pgrc/f?p=112:10:::NO::P10_PATHWAY_OBJECT_ID:spec191loc86"
  ]
  node [
    id 78
    zlevel -1

    charting [
      background_color "#000000"
      domainAxis "[unit]"
      empty_border_width 2.0
      empty_border_width_vert 2.0
      maxRange 1.0
      max_charts_in_column -1
      minRange 0.0
      rangeAxis "[unit]"
      rangeStepSize 0.0
      show_legend "false"
      useCustomRange "false"
      useCustomRangeSteps "false"
    ]
    cluster [
      cluster "Amino Acid Metabolism.Shikimate biosynthesis.gml"
    ]
    graphics [
      x 4992.0
      y 2118.916666666666
      w 70.0
      h 70.0
      fill "#CFFFCC"
      outline "#000000"
      component "chart2d_type3"
      frameThickness 1.5
      gradient 0.0
      rounding 5.0
      type "oval"
    ]
    label "shikimate"
    labelgraphics [
      alignment "left"
      anchor "t"
      color "#000000"
      fontName "Tahoma"
      fontSize 11
      fontStyle "plain"
      type "text"
    ]
    labelgraphics1 [
      alignment "center"
      anchor "hidden"
      color "#000000"
      fontName "Arial"
      fontSize 12
      fontStyle "plain"
      position [
        localAlign 0.0
        relHor 0.0
        relVert 0.0
      ]
      text "Shikimate"
      type "text"
    ]
    labelgraphics2 [
      alignment "center"
      anchor "hidden"
      color "#000000"
      fontName "Arial"
      fontSize 12
      fontStyle "plain"
      position [
        localAlign 0.0
        relHor 0.0
        relVert 0.0
      ]
      text "Amino acids & derivatives"
      type "text"
    ]
    labelgraphics3 [
      alignment "center"
      anchor "hidden"
      color "#000000"
      fontName "Arial"
      fontSize 12
      fontStyle "plain"
      position [
        localAlign 0.0
        relHor 0.0
        relVert 0.0
      ]
      text "Amino acids & derivatives"
      type "text"
    ]
    mapping [
      measurementdata "<substance id='column 61' name='Shikimate' formula='C7H10O5'><line experimentname='Sulpice dataset A' coordinator='Anja' startdate='29.02.12 00:00' importdate='23.07.12 15:30' genotype='Aa0' growthconditions='Germany' id='1' name='A. thaliana'><sample id='2051' time='1' unit='Hour'><average max='NaN' min='NaN' replicates='1' stddev='NaN' unit='µmol/g FW'>NaN</average><data replicates='1' unit='µmol/g FW'>NaN</data></sample></line><line experimentname='Sulpice dataset A' coordinator='Anja' startdate='29.02.12 00:00' importdate='23.07.12 15:30' genotype='An2' growthconditions='Belgium' id='2' name='A. thaliana'><sample id='2052' time='1' unit='Hour'><average max='NaN' min='NaN' replicates='1' stddev='NaN' unit='µmol/g FW'>NaN</average><data replicates='1' unit='µmol/g FW'>NaN</data></sample></line><line experimentname='Sulpice dataset A' coordinator='Anja' startdate='29.02.12 00:00' importdate='23.07.12 15:30' genotype='Ang0' growthconditions='Belgium' id='3' name='A. thaliana'><sample id='2053' time='1' unit='Hour'><average max='0.9469360176670004' min='0.9469360176670004' replicates='1' stddev='NaN' unit='µmol/g FW'>0.9469360176670004</average><data replicates='1' unit='µmol/g FW'>0.9469360176670004</data></sample></line><line experimentname='Sulpice dataset A' coordinator='Anja' startdate='29.02.12 00:00' importdate='23.07.12 15:30' genotype='Be0' growthconditions='Germany' id='4' name='A. thaliana'><sample id='2054' time='1' unit='Hour'><average max='1.3275018966269312' min='1.3275018966269312' replicates='1' stddev='NaN' unit='µmol/g FW'>1.3275018966269312</average><data replicates='1' unit='µmol/g FW'>1.3275018966269312</data></sample></line><line experimentname='Sulpice dataset A' coordinator='Anja' startdate='29.02.12 00:00' importdate='23.07.12 15:30' genotype='Bsch2' growthconditions='Germany' id='5' name='A. thaliana'><sample id='2055' time='1' unit='Hour'><average max='0.950363477339241' min='0.950363477339241' replicates='1' stddev='NaN' unit='µmol/g FW'>0.950363477339241</average><data replicates='1' unit='µmol/g FW'>0.950363477339241</data></sample></line><line experimentname='Sulpice dataset A' coordinator='Anja' startdate='29.02.12 00:00' importdate='23.07.12 15:30' genotype='Bu2' growthconditions='Germany' id='6' name='A. thaliana'><sample id='2056' time='1' unit='Hour'><average max='2.0479117966337705' min='2.0479117966337705' replicates='1' stddev='NaN' unit='µmol/g FW'>2.0479117966337705</average><data replicates='1' unit='µmol/g FW'>2.0479117966337705</data></sample></line><line experimentname='Sulpice dataset A' coordinator='Anja' startdate='29.02.12 00:00' importdate='23.07.12 15:30' genotype='Bu6' growthconditions='Germany' id='7' name='A. thaliana'><sample id='2057' time='1' unit='Hour'><average max='NaN' min='NaN' replicates='1' stddev='NaN' unit='µmol/g FW'>NaN</average><data replicates='1' unit='µmol/g FW'>NaN</data></sample></line><line experimentname='Sulpice dataset A' coordinator='Anja' startdate='29.02.12 00:00' importdate='23.07.12 15:30' genotype='Bur0' growthconditions='Irela' id='8' name='A. thaliana'><sample id='2058' time='1' unit='Hour'><average max='1.1884248155910182' min='1.1884248155910182' replicates='1' stddev='NaN' unit='µmol/g FW'>1.1884248155910182</average><data replicates='1' unit='µmol/g FW'>1.1884248155910182</data></sample></line><line experimentname='Sulpice dataset A' coordinator='Anja' startdate='29.02.12 00:00' importdate='23.07.12 15:30' genotype='Da0' growthconditions='Germany' id='9' name='A. thaliana'><sample id='2059' time='1' unit='Hour'><average max='1.0805878164548433' min='1.0805878164548433' replicates='1' stddev='NaN' unit='µmol/g FW'>1.0805878164548433</average><data replicates='1' unit='µmol/g FW'>1.0805878164548433</data></sample></line><line experimentname='Sulpice dataset A' coordinator='Anja' startdate='29.02.12 00:00' importdate='23.07.12 15:30' genotype='Edi0' growthconditions='United Kingdom' id='10' name='A. thaliana'><sample id='2060' time='1' unit='Hour'><average max='1.3434137966561424' min='1.3434137966561424' replicates='1' stddev='NaN' unit='µmol/g FW'>1.3434137966561424</average><data replicates='1' unit='µmol/g FW'>1.3434137966561424</data></sample></line><line experimentname='Sulpice dataset A' coordinator='Anja' startdate='29.02.12 00:00' importdate='23.07.12 15:30' genotype='Ei2' growthconditions='Germany' id='11' name='A. thaliana'><sample id='2061' time='1' unit='Hour'><average max='0.9244853660183546' min='0.9244853660183546' replicates='1' stddev='NaN' unit='µmol/g FW'>0.9244853660183546</average><data replicates='1' unit='µmol/g FW'>0.9244853660183546</data></sample></line><line experimentname='Sulpice dataset A' coordinator='Anja' startdate='29.02.12 00:00' importdate='23.07.12 15:30' genotype='Ei4' growthconditions='Germany' id='12' name='A. thaliana'><sample id='2062' time='1' unit='Hour'><average max='NaN' min='NaN' replicates='1' stddev='NaN' unit='µmol/g FW'>NaN</average><data replicates='1' unit='µmol/g FW'>NaN</data></sample></line><line experimentname='Sulpice dataset A' coordinator='Anja' startdate='29.02.12 00:00' importdate='23.07.12 15:30' genotype='El0' growthconditions='Germany' id='13' name='A. thaliana'><sample id='2063' time='1' unit='Hour'><average max='1.207515370746888' min='1.207515370746888' replicates='1' stddev='NaN' unit='µmol/g FW'>1.207515370746888</average><data replicates='1' unit='µmol/g FW'>1.207515370746888</data></sample></line><line experimentname='Sulpice dataset A' coordinator='Anja' startdate='29.02.12 00:00' importdate='23.07.12 15:30' genotype='EnkheimD' growthconditions='Germany' id='14' name='A. thaliana'><sample id='2064' time='1' unit='Hour'><average max='1.6636915831560035' min='1.6636915831560035' replicates='1' stddev='NaN' unit='µmol/g FW'>1.6636915831560035</average><data replicates='1' unit='µmol/g FW'>1.6636915831560035</data></sample></line><line experimentname='Sulpice dataset A' coordinator='Anja' startdate='29.02.12 00:00' importdate='23.07.12 15:30' genotype='Ep0' growthconditions='Germany' id='15' name='A. thaliana'><sample id='2065' time='1' unit='Hour'><average max='1.377855447449661' min='1.377855447449661' replicates='1' stddev='NaN' unit='µmol/g FW'>1.377855447449661</average><data replicates='1' unit='µmol/g FW'>1.377855447449661</data></sample></line><line experimentname='Sulpice dataset A' coordinator='Anja' startdate='29.02.12 00:00' importdate='23.07.12 15:30' genotype='Ga0' growthconditions='Germany' id='16' name='A. thaliana'><sample id='2066' time='1' unit='Hour'><average max='NaN' min='NaN' replicates='1' stddev='NaN' unit='µmol/g FW'>NaN</average><data replicates='1' unit='µmol/g FW'>NaN</data></sample></line><line experimentname='Sulpice dataset A' coordinator='Anja' startdate='29.02.12 00:00' importdate='23.07.12 15:30' genotype='Goe2' growthconditions='Germany' id='17' name='A. thaliana'><sample id='2067' time='1' unit='Hour'><average max='NaN' min='NaN' replicates='1' stddev='NaN' unit='µmol/g FW'>NaN</average><data replicates='1' unit='µmol/g FW'>NaN</data></sample></line><line experimentname='Sulpice dataset A' coordinator='Anja' startdate='29.02.12 00:00' importdate='23.07.12 15:30' genotype='GOT7' growthconditions='Germany' id='18' name='A. thaliana'><sample id='2068' time='1' unit='Hour'><average max='1.158678299974416' min='1.158678299974416' replicates='1' stddev='NaN' unit='µmol/g FW'>1.158678299974416</average><data replicates='1' unit='µmol/g FW'>1.158678299974416</data></sample></line><line experimentname='Sulpice dataset A' coordinator='Anja' startdate='29.02.12 00:00' importdate='23.07.12 15:30' genotype='Gue0' growthconditions='Germany' id='19' name='A. thaliana'><sample id='2069' time='1' unit='Hour'><average max='NaN' min='NaN' replicates='1' stddev='NaN' unit='µmol/g FW'>NaN</average><data replicates='1' unit='µmol/g FW'>NaN</data></sample></line><line experimentname='Sulpice dataset A' coordinator='Anja' startdate='29.02.12 00:00' importdate='23.07.12 15:30' genotype='Gy0' growthconditions='France' id='20' name='A. thaliana'><sample id='2070' time='1' unit='Hour'><average max='1.433119651837736' min='1.433119651837736' replicates='1' stddev='NaN' unit='µmol/g FW'>1.433119651837736</average><data replicates='1' unit='µmol/g FW'>1.433119651837736</data></sample></line><line experimentname='Sulpice dataset A' coordinator='Anja' startdate='29.02.12 00:00' importdate='23.07.12 15:30' genotype='Hi3' growthconditions='Germany' id='21' name='A. thaliana'><sample id='2071' time='1' unit='Hour'><average max='NaN' min='NaN' replicates='1' stddev='NaN' unit='µmol/g FW'>NaN</average><data replicates='1' unit='µmol/g FW'>NaN</data></sample></line><line experimentname='Sulpice dataset A' coordinator='Anja' startdate='29.02.12 00:00' importdate='23.07.12 15:30' genotype='Hs0' growthconditions='Germany' id='22' name='A. thaliana'><sample id='2072' time='1' unit='Hour'><average max='NaN' min='NaN' replicates='1' stddev='NaN' unit='µmol/g FW'>NaN</average><data replicates='1' unit='µmol/g FW'>NaN</data></sample></line><line experimentname='Sulpice dataset A' coordinator='Anja' startdate='29.02.12 00:00' importdate='23.07.12 15:30' genotype='Is1' growthconditions='Germany' id='23' name='A. thaliana'><sample id='2073' time='1' unit='Hour'><average max='0.8065396753457715' min='0.8065396753457715' replicates='1' stddev='NaN' unit='µmol/g FW'>0.8065396753457715</average><data replicates='1' unit='µmol/g FW'>0.8065396753457715</data></sample></line><line experimentname='Sulpice dataset A' coordinator='Anja' startdate='29.02.12 00:00' importdate='23.07.12 15:30' genotype='Kl0' growthconditions='Germany' id='24' name='A. thaliana'><sample id='2074' time='1' unit='Hour'><average max='0.9984672899108913' min='0.9984672899108913' replicates='1' stddev='NaN' unit='µmol/g FW'>0.9984672899108913</average><data replicates='1' unit='µmol/g FW'>0.9984672899108913</data></sample></line><line experimentname='Sulpice dataset A' coordinator='Anja' startdate='29.02.12 00:00' importdate='23.07.12 15:30' genotype='Ko2' growthconditions='Denmark' id='25' name='A. thaliana'><sample id='2075' time='1' unit='Hour'><average max='NaN' min='NaN' replicates='1' stddev='NaN' unit='µmol/g FW'>NaN</average><data replicates='1' unit='µmol/g FW'>NaN</data></sample></line><line experimentname='Sulpice dataset A' coordinator='Anja' startdate='29.02.12 00:00' importdate='23.07.12 15:30' genotype='Lan0' growthconditions='United Kingdom' id='26' name='A. thaliana'><sample id='2076' time='1' unit='Hour'><average max='1.1517119077262192' min='1.1517119077262192' replicates='1' stddev='NaN' unit='µmol/g FW'>1.1517119077262192</average><data replicates='1' unit='µmol/g FW'>1.1517119077262192</data></sample></line><line experimentname='Sulpice dataset A' coordinator='Anja' startdate='29.02.12 00:00' importdate='23.07.12 15:30' genotype='Ler1' growthconditions='Germany' id='27' name='A. thaliana'><sample id='2077' time='1' unit='Hour'><average max='1.3366365679237533' min='1.3366365679237533' replicates='1' stddev='NaN' unit='µmol/g FW'>1.3366365679237533</average><data replicates='1' unit='µmol/g FW'>1.3366365679237533</data></sample></line><line experimentname='Sulpice dataset A' coordinator='Anja' startdate='29.02.12 00:00' importdate='23.07.12 15:30' genotype='Li5:3' growthconditions='Germany' id='28' name='A. thaliana'><sample id='2078' time='1' unit='Hour'><average max='NaN' min='NaN' replicates='1' stddev='NaN' unit='µmol/g FW'>NaN</average><data replicates='1' unit='µmol/g FW'>NaN</data></sample></line><line experimentname='Sulpice dataset A' coordinator='Anja' startdate='29.02.12 00:00' importdate='23.07.12 15:30' genotype='Lm' growthconditions='France' id='29' name='A. thaliana'><sample id='2079' time='1' unit='Hour'><average max='1.0198389963221985' min='1.0198389963221985' replicates='1' stddev='NaN' unit='µmol/g FW'>1.0198389963221985</average><data replicates='1' unit='µmol/g FW'>1.0198389963221985</data></sample></line><line experimentname='Sulpice dataset A' coordinator='Anja' startdate='29.02.12 00:00' importdate='23.07.12 15:30' genotype='Ma2' growthconditions='Germany' id='30' name='A. thaliana'><sample id='2080' time='1' unit='Hour'><average max='NaN' min='NaN' replicates='1' stddev='NaN' unit='µmol/g FW'>NaN</average><data replicates='1' unit='µmol/g FW'>NaN</data></sample></line><line experimentname='Sulpice dataset A' coordinator='Anja' startdate='29.02.12 00:00' importdate='23.07.12 15:30' genotype='Me0' growthconditions='Germany' id='31' name='A. thaliana'><sample id='2081' time='1' unit='Hour'><average max='NaN' min='NaN' replicates='1' stddev='NaN' unit='µmol/g FW'>NaN</average><data replicates='1' unit='µmol/g FW'>NaN</data></sample></line><line experimentname='Sulpice dataset A' coordinator='Anja' startdate='29.02.12 00:00' importdate='23.07.12 15:30' genotype='Mz0' growthconditions='Germany' id='32' name='A. thaliana'><sample id='2082' time='1' unit='Hour'><average max='NaN' min='NaN' replicates='1' stddev='NaN' unit='µmol/g FW'>NaN</average><data replicates='1' unit='µmol/g FW'>NaN</data></sample></line><line experimentname='Sulpice dataset A' coordinator='Anja' startdate='29.02.12 00:00' importdate='23.07.12 15:30' genotype='NFA8' growthconditions='United Kingdom' id='33' name='A. thaliana'><sample id='2083' time='1' unit='Hour'><average max='1.365874535492162' min='1.365874535492162' replicates='1' stddev='NaN' unit='µmol/g FW'>1.365874535492162</average><data replicates='1' unit='µmol/g FW'>1.365874535492162</data></sample></line><line experimentname='Sulpice dataset A' coordinator='Anja' startdate='29.02.12 00:00' importdate='23.07.12 15:30' genotype='No0' growthconditions='Germany' id='34' name='A. thaliana'><sample id='2084' time='1' unit='Hour'><average max='1.3416852242608654' min='1.3416852242608654' replicates='1' stddev='NaN' unit='µmol/g FW'>1.3416852242608654</average><data replicates='1' unit='µmol/g FW'>1.3416852242608654</data></sample></line><line experimentname='Sulpice dataset A' coordinator='Anja' startdate='29.02.12 00:00' importdate='23.07.12 15:30' genotype='Nok1' growthconditions='Netherlas' id='35' name='A. thaliana'><sample id='2085' time='1' unit='Hour'><average max='NaN' min='NaN' replicates='1' stddev='NaN' unit='µmol/g FW'>NaN</average><data replicates='1' unit='µmol/g FW'>NaN</data></sample></line><line experimentname='Sulpice dataset A' coordinator='Anja' startdate='29.02.12 00:00' importdate='23.07.12 15:30' genotype='Nok2' growthconditions='Netherlas' id='36' name='A. thaliana'><sample id='2086' time='1' unit='Hour'><average max='NaN' min='NaN' replicates='1' stddev='NaN' unit='µmol/g FW'>NaN</average><data replicates='1' unit='µmol/g FW'>NaN</data></sample></line><line experimentname='Sulpice dataset A' coordinator='Anja' startdate='29.02.12 00:00' importdate='23.07.12 15:30' genotype='nok3' growthconditions='Netherlas' id='37' name='A. thaliana'><sample id='2087' time='1' unit='Hour'><average max='NaN' min='NaN' replicates='1' stddev='NaN' unit='µmol/g FW'>NaN</average><data replicates='1' unit='µmol/g FW'>NaN</data></sample></line><line experimentname='Sulpice dataset A' coordinator='Anja' startdate='29.02.12 00:00' importdate='23.07.12 15:30' genotype='Nw3' growthconditions='Germany' id='38' name='A. thaliana'><sample id='2088' time='1' unit='Hour'><average max='NaN' min='NaN' replicates='1' stddev='NaN' unit='µmol/g FW'>NaN</average><data replicates='1' unit='µmol/g FW'>NaN</data></sample></line><line experimentname='Sulpice dataset A' coordinator='Anja' startdate='29.02.12 00:00' importdate='23.07.12 15:30' genotype='Old1' growthconditions='Germany' id='39' name='A. thaliana'><sample id='2089' time='1' unit='Hour'><average max='1.6127421241181734' min='1.6127421241181734' replicates='1' stddev='NaN' unit='µmol/g FW'>1.6127421241181734</average><data replicates='1' unit='µmol/g FW'>1.6127421241181734</data></sample></line><line experimentname='Sulpice dataset A' coordinator='Anja' startdate='29.02.12 00:00' importdate='23.07.12 15:30' genotype='Ove0' growthconditions='Germany' id='40' name='A. thaliana'><sample id='2090' time='1' unit='Hour'><average max='1.1255664542535908' min='1.1255664542535908' replicates='1' stddev='NaN' unit='µmol/g FW'>1.1255664542535908</average><data replicates='1' unit='µmol/g FW'>1.1255664542535908</data></sample></line><line experimentname='Sulpice dataset A' coordinator='Anja' startdate='29.02.12 00:00' importdate='23.07.12 15:30' genotype='Po0' growthconditions='Germany' id='41' name='A. thaliana'><sample id='2091' time='1' unit='Hour'><average max='1.246451104846825' min='1.246451104846825' replicates='1' stddev='NaN' unit='µmol/g FW'>1.246451104846825</average><data replicates='1' unit='µmol/g FW'>1.246451104846825</data></sample></line><line experimentname='Sulpice dataset A' coordinator='Anja' startdate='29.02.12 00:00' importdate='23.07.12 15:30' genotype='Pr0' growthconditions='Germany' id='42' name='A. thaliana'><sample id='2092' time='1' unit='Hour'><average max='NaN' min='NaN' replicates='1' stddev='NaN' unit='µmol/g FW'>NaN</average><data replicates='1' unit='µmol/g FW'>NaN</data></sample></line><line experimentname='Sulpice dataset A' coordinator='Anja' startdate='29.02.12 00:00' importdate='23.07.12 15:30' genotype='Pt0' growthconditions='Germany' id='43' name='A. thaliana'><sample id='2093' time='1' unit='Hour'><average max='NaN' min='NaN' replicates='1' stddev='NaN' unit='µmol/g FW'>NaN</average><data replicates='1' unit='µmol/g FW'>NaN</data></sample></line><line experimentname='Sulpice dataset A' coordinator='Anja' startdate='29.02.12 00:00' importdate='23.07.12 15:30' genotype='Pyl1' growthconditions='France' id='44' name='A. thaliana'><sample id='2094' time='1' unit='Hour'><average max='1.7026083846722633' min='1.7026083846722633' replicates='1' stddev='NaN' unit='µmol/g FW'>1.7026083846722633</average><data replicates='1' unit='µmol/g FW'>1.7026083846722633</data></sample></line><line experimentname='Sulpice dataset A' coordinator='Anja' startdate='29.02.12 00:00' importdate='23.07.12 15:30' genotype='Ra0' growthconditions='France' id='45' name='A. thaliana'><sample id='2095' time='1' unit='Hour'><average max='NaN' min='NaN' replicates='1' stddev='NaN' unit='µmol/g FW'>NaN</average><data replicates='1' unit='µmol/g FW'>NaN</data></sample></line><line experimentname='Sulpice dataset A' coordinator='Anja' startdate='29.02.12 00:00' importdate='23.07.12 15:30' genotype='RLD1' growthconditions='Netherlas' id='46' name='A. thaliana'><sample id='2096' time='1' unit='Hour'><average max='1.2908316845082033' min='1.2908316845082033' replicates='1' stddev='NaN' unit='µmol/g FW'>1.2908316845082033</average><data replicates='1' unit='µmol/g FW'>1.2908316845082033</data></sample></line><line experimentname='Sulpice dataset A' coordinator='Anja' startdate='29.02.12 00:00' importdate='23.07.12 15:30' genotype='Ty0' growthconditions='United Kingdom' id='47' name='A. thaliana'><sample id='2097' time='1' unit='Hour'><average max='0.7443661573942393' min='0.7443661573942393' replicates='1' stddev='NaN' unit='µmol/g FW'>0.7443661573942393</average><data replicates='1' unit='µmol/g FW'>0.7443661573942393</data></sample></line><line experimentname='Sulpice dataset A' coordinator='Anja' startdate='29.02.12 00:00' importdate='23.07.12 15:30' genotype='Wc2' growthconditions='Germany' id='48' name='A. thaliana'><sample id='2098' time='1' unit='Hour'><average max='1.6333621442478923' min='1.6333621442478923' replicates='1' stddev='NaN' unit='µmol/g FW'>1.6333621442478923</average><data replicates='1' unit='µmol/g FW'>1.6333621442478923</data></sample></line><line experimentname='Sulpice dataset A' coordinator='Anja' startdate='29.02.12 00:00' importdate='23.07.12 15:30' genotype='Wei1' growthconditions='Switzerla' id='49' name='A. thaliana'><sample id='2099' time='1' unit='Hour'><average max='NaN' min='NaN' replicates='1' stddev='NaN' unit='µmol/g FW'>NaN</average><data replicates='1' unit='µmol/g FW'>NaN</data></sample></line><line experimentname='Sulpice dataset A' coordinator='Anja' startdate='29.02.12 00:00' importdate='23.07.12 15:30' genotype='Wt5' growthconditions='Germany' id='50' name='A. thaliana'><sample id='2100' time='1' unit='Hour'><average max='NaN' min='NaN' replicates='1' stddev='NaN' unit='µmol/g FW'>NaN</average><data replicates='1' unit='µmol/g FW'>NaN</data></sample></line></substance>@"
    ]
    sbgn [
      role "SIMPLECHEMICAL"
    ]
    sbml [
      modelID "model_9"
      reversible "true"
      sbmlID "spec192loc86"
    ]
    src [
      fileName "Amino Acid Metabolism.Shikimate biosynthesis.gml"
    ]
    url "http://pgrc-35.ipk-gatersleben.de/pls/htmldb_pgrc/f?p=112:10:::NO::P10_PATHWAY_OBJECT_ID:spec192loc86"
  ]
  node [
    id 79
    zlevel -1

    cluster [
      cluster "Amino Acid Metabolism.Shikimate biosynthesis.gml"
    ]
    graphics [
      x 4992.0
      y 2358.916666666666
      w 30.0
      h 30.0
      fill "#CFFFCC"
      outline "#000000"
      frameThickness 1.5
      gradient 0.0
      rounding 5.0
      type "oval"
    ]
    label "5-O-(1-carboxyvinyl)-3-phosphoshikimate"
    labelgraphics [
      alignment "left"
      anchor "c"
      color "#000000"
      fontName "Tahoma"
      fontSize 11
      fontStyle "plain"
      type "text"
    ]
    sbgn [
      role "SIMPLECHEMICAL"
    ]
    sbml [
      modelID "model_9"
      reversible "true"
      sbmlID "spec194loc86"
    ]
    src [
      fileName "Amino Acid Metabolism.Shikimate biosynthesis.gml"
    ]
    url "http://pgrc-35.ipk-gatersleben.de/pls/htmldb_pgrc/f?p=112:10:::NO::P10_PATHWAY_OBJECT_ID:spec194loc86"
  ]
  node [
    id 80
    zlevel -1

    cluster [
      cluster "Amino Acid Metabolism.Shikimate biosynthesis.gml"
    ]
    graphics [
      x 4992.0
      y 1818.916666666666
      w 10.0
      h 10.0
      fill "#CFFFCC"
      outline "#000000"
      frameThickness 1.5
      gradient 0.0
      rounding 0.0
      type "org.graffiti.plugins.views.defaults.RectangularNodeShape"
    ]
    sbgn [
      role "PROCESS"
    ]
    sbml [
      modelID "model_9"
      reversible "false"
      sbmlID "reaction_82_106_86"
    ]
    src [
      fileName "Amino Acid Metabolism.Shikimate biosynthesis.gml"
    ]
    url "http://pgrc-35.ipk-gatersleben.de/pls/htmldb_pgrc/f?p=112:10:::NO::P10_PATHWAY_OBJECT_ID:reaction_82_106_86"
  ]
  node [
    id 81
    zlevel -1

    cluster [
      cluster "Amino Acid Metabolism.Shikimate biosynthesis.gml"
    ]
    graphics [
      x 4992.0
      y 1938.916666666666
      w 10.0
      h 10.0
      fill "#CFFFCC"
      outline "#000000"
      frameThickness 1.5
      gradient 0.0
      rounding 0.0
      type "org.graffiti.plugins.views.defaults.RectangularNodeShape"
    ]
    sbgn [
      role "PROCESS"
    ]
    sbml [
      modelID "model_9"
      reversible "true"
      sbmlID "reaction_83_107_86"
    ]
    src [
      fileName "Amino Acid Metabolism.Shikimate biosynthesis.gml"
    ]
    url "http://pgrc-35.ipk-gatersleben.de/pls/htmldb_pgrc/f?p=112:10:::NO::P10_PATHWAY_OBJECT_ID:reaction_83_107_86"
  ]
  node [
    id 82
    zlevel -1

    cluster [
      cluster "Amino Acid Metabolism.Shikimate biosynthesis.gml"
    ]
    graphics [
      x 4992.0
      y 2058.916666666666
      w 10.0
      h 10.0
      fill "#CFFFCC"
      outline "#000000"
      frameThickness 1.5
      gradient 0.0
      rounding 0.0
      type "org.graffiti.plugins.views.defaults.RectangularNodeShape"
    ]
    sbgn [
      role "PROCESS"
    ]
    sbml [
      modelID "model_9"
      reversible "true"
      sbmlID "reaction_84_108_86"
    ]
    src [
      fileName "Amino Acid Metabolism.Shikimate biosynthesis.gml"
    ]
    url "http://pgrc-35.ipk-gatersleben.de/pls/htmldb_pgrc/f?p=112:10:::NO::P10_PATHWAY_OBJECT_ID:reaction_84_108_86"
  ]
  node [
    id 83
    zlevel -1

    cluster [
      cluster "Amino Acid Metabolism.Shikimate biosynthesis.gml"
    ]
    graphics [
      x 4992.0
      y 2178.916666666666
      w 10.0
      h 10.0
      fill "#CFFFCC"
      outline "#000000"
      frameThickness 1.5
      gradient 0.0
      rounding 0.0
      type "org.graffiti.plugins.views.defaults.RectangularNodeShape"
    ]
    sbgn [
      role "PROCESS"
    ]
    sbml [
      modelID "model_9"
      reversible "false"
      sbmlID "reaction_85_109_86"
    ]
    src [
      fileName "Amino Acid Metabolism.Shikimate biosynthesis.gml"
    ]
    url "http://pgrc-35.ipk-gatersleben.de/pls/htmldb_pgrc/f?p=112:10:::NO::P10_PATHWAY_OBJECT_ID:reaction_85_109_86"
  ]
  node [
    id 84
    zlevel -1

    cluster [
      cluster "Amino Acid Metabolism.Shikimate biosynthesis.gml"
    ]
    graphics [
      x 5047.9
      y 2273.916666666666
      w 30.0
      h 30.0
      fill "#CFFFCC"
      outline "#000000"
      frameThickness 1.5
      gradient -0.3333333333333333
      rounding 5.0
      type "oval"
    ]
    label "phosphoenolpyruvate"
    labelgraphics [
      alignment "left"
      anchor "c"
      color "#000000"
      fontName "Tahoma"
      fontSize 11
      fontStyle "plain"
      type "text"
    ]
    sbgn [
      role "SIMPLECHEMICAL"
    ]
    sbml [
      modelID "model_9"
      reversible "true"
      sbmlID "spec36loc86"
    ]
    src [
      fileName "Amino Acid Metabolism.Shikimate biosynthesis.gml"
    ]
    url "http://pgrc-35.ipk-gatersleben.de/pls/htmldb_pgrc/f?p=112:10:::NO::P10_PATHWAY_OBJECT_ID:spec36loc86"
  ]
  node [
    id 85
    zlevel -1

    cluster [
      cluster "Amino Acid Metabolism.Shikimate biosynthesis.gml"
    ]
    graphics [
      x 4992.0
      y 2301.916666666666
      w 10.0
      h 10.0
      fill "#CFFFCC"
      outline "#000000"
      frameThickness 1.5
      gradient 0.0
      rounding 0.0
      type "org.graffiti.plugins.views.defaults.RectangularNodeShape"
    ]
    sbgn [
      role "PROCESS"
    ]
    sbml [
      modelID "model_9"
      reversible "true"
      sbmlID "reaction_86_110_86"
    ]
    src [
      fileName "Amino Acid Metabolism.Shikimate biosynthesis.gml"
    ]
    url "http://pgrc-35.ipk-gatersleben.de/pls/htmldb_pgrc/f?p=112:10:::NO::P10_PATHWAY_OBJECT_ID:reaction_86_110_86"
  ]
  node [
    id 86
    zlevel -1

    cluster [
      cluster "Amino Acid Metabolism.Shikimate biosynthesis.gml"
    ]
    graphics [
      x 4992.0
      y 2238.416666666666
      w 30.0
      h 30.0
      fill "#CFFFCC"
      outline "#000000"
      frameThickness 1.5
      gradient 0.0
      rounding 5.0
      type "oval"
    ]
    label " 3-phosphoshikimate"
    labelgraphics [
      alignment "left"
      anchor "c"
      color "#000000"
      fontName "Tahoma"
      fontSize 11
      fontStyle "plain"
      type "text"
    ]
    sbgn [
      role "SIMPLECHEMICAL"
    ]
    sbml [
      modelID "model_9"
      reversible "true"
      sbmlID "spec196loc86"
    ]
    src [
      fileName "Amino Acid Metabolism.Shikimate biosynthesis.gml"
    ]
    url "http://pgrc-35.ipk-gatersleben.de/pls/htmldb_pgrc/f?p=112:10:::NO::P10_PATHWAY_OBJECT_ID:spec196loc86"
  ]
  node [
    id 87
    zlevel -1

    cluster [
      cluster "Amino Acid Metabolism.Shikimate biosynthesis.gml"
    ]
    graphics [
      x 5047.9
      y 1736.916666666666
      w 30.0
      h 30.0
      fill "#CFFFCC"
      outline "#000000"
      frameThickness 1.5
      gradient -0.3333333333333333
      rounding 5.0
      type "oval"
    ]
    label "P"
    labelgraphics [
      alignment "left"
      anchor "c"
      color "#000000"
      fontName "Tahoma"
      fontSize 11
      fontStyle "plain"
      type "text"
    ]
    sbgn [
      role "SIMPLECHEMICAL"
    ]
    sbml [
      modelID "model_9"
      reversible "true"
      sbmlID "spec14loc86"
    ]
    src [
      fileName "Amino Acid Metabolism.Shikimate biosynthesis.gml"
    ]
    url "http://pgrc-35.ipk-gatersleben.de/pls/htmldb_pgrc/f?p=112:10:::NO::P10_PATHWAY_OBJECT_ID:spec14loc86"
  ]
  node [
    id 88
    zlevel -1

    cluster [
      cluster "Amino Acid Metabolism.Shikimate biosynthesis.gml"
    ]
    graphics [
      x 4992.0
      y 1698.416666666666
      w 10.0
      h 10.0
      fill "#CFFFCC"
      outline "#000000"
      frameThickness 1.5
      gradient 0.0
      rounding 0.0
      type "org.graffiti.plugins.views.defaults.RectangularNodeShape"
    ]
    sbgn [
      role "PROCESS"
    ]
    sbml [
      modelID "model_9"
      reversible "false"
      sbmlID "reaction_81_105_86"
    ]
    src [
      fileName "Amino Acid Metabolism.Shikimate biosynthesis.gml"
    ]
    url "http://pgrc-35.ipk-gatersleben.de/pls/htmldb_pgrc/f?p=112:10:::NO::P10_PATHWAY_OBJECT_ID:reaction_81_105_86"
  ]
  node [
    id 89
    zlevel -1

    cluster [
      cluster "Amino Acid Metabolism.Shikimate biosynthesis.gml"
    ]
    graphics [
      x 5047.9
      y 2443.916666666666
      w 30.0
      h 30.0
      fill "#CFFFCC"
      outline "#000000"
      frameThickness 1.5
      gradient -0.3333333333333333
      rounding 5.0
      type "oval"
    ]
    label "P"
    labelgraphics [
      alignment "left"
      anchor "c"
      color "#000000"
      fontName "Tahoma"
      fontSize 11
      fontStyle "plain"
      type "text"
    ]
    sbgn [
      role "SIMPLECHEMICAL"
    ]
    sbml [
      modelID "model_9"
      reversible "true"
      sbmlID "spec14loc86"
    ]
    src [
      fileName "Amino Acid Metabolism.Shikimate biosynthesis.gml"
    ]
    url "http://pgrc-35.ipk-gatersleben.de/pls/htmldb_pgrc/f?p=112:10:::NO::P10_PATHWAY_OBJECT_ID:spec14loc86"
  ]
  node [
    id 90
    zlevel -1

    cluster [
      cluster "Amino Acid Metabolism.Shikimate biosynthesis.gml"
    ]
    graphics [
      x 4992.0
      y 2418.416666666666
      w 10.0
      h 10.0
      fill "#CFFFCC"
      outline "#000000"
      frameThickness 1.5
      gradient 0.0
      rounding 0.0
      type "org.graffiti.plugins.views.defaults.RectangularNodeShape"
    ]
    sbgn [
      role "PROCESS"
    ]
    sbml [
      modelID "model_9"
      reversible "false"
      sbmlID "reaction_87_111_86"
    ]
    src [
      fileName "Amino Acid Metabolism.Shikimate biosynthesis.gml"
    ]
    url "http://pgrc-35.ipk-gatersleben.de/pls/htmldb_pgrc/f?p=112:10:::NO::P10_PATHWAY_OBJECT_ID:reaction_87_111_86"
  ]
  node [
    id 91
    zlevel -1

    cluster [
      cluster "Amino Acid Metabolism.Shikimate biosynthesis.gml"
    ]
    graphics [
      x 4930.0
      y 1818.916666666666
      w 54.0
      h 30.0
      fill "#CFFFCC"
      outline "#000000"
      frameThickness 1.5
      gradient 0.0
      rounding 10.0
      type "rectangle"
    ]
    label "4.2.3.4"
    labelgraphics [
      alignment "left"
      anchor "c"
      color "#000000"
      fontName "Tahoma"
      fontSize 11
      fontStyle "plain"
      type "text"
    ]
    labelgraphics1 [
      alignment "center"
      anchor "hidden"
      color "#000000"
      fontName "Arial"
      fontSize 12
      fontStyle "plain"
      position [
        localAlign 0.0
        relHor 0.0
        relVert 0.0
      ]
      text "4.2.3.4"
      type "text"
    ]
    oldlabel "3-dehydroquinate synthase"
    sbgn [
      role "MACROMOLECULE"
    ]
    sbml [
      modelID "model_9"
      reversible "false"
      sbmlID "reaction_82_106_86"
    ]
    src [
      fileName "Amino Acid Metabolism.Shikimate biosynthesis.gml"
    ]
    url "http://pgrc-35.ipk-gatersleben.de/pls/htmldb_pgrc/f?p=112:10:::NO::P10_PATHWAY_OBJECT_ID:reaction_82_106_86"
  ]
  node [
    id 92
    zlevel -1

    cluster [
      cluster "Amino Acid Metabolism.Shikimate biosynthesis.gml"
    ]
    graphics [
      x 4930.0
      y 1938.916666666666
      w 54.0
      h 30.0
      fill "#CFFFCC"
      outline "#000000"
      frameThickness 1.5
      gradient 0.0
      rounding 10.0
      type "rectangle"
    ]
    label "4.2.1.10"
    labelgraphics [
      alignment "left"
      anchor "c"
      color "#000000"
      fontName "Tahoma"
      fontSize 11
      fontStyle "plain"
      type "text"
    ]
    labelgraphics1 [
      alignment "center"
      anchor "hidden"
      color "#000000"
      fontName "Arial"
      fontSize 12
      fontStyle "plain"
      position [
        localAlign 0.0
        relHor 0.0
        relVert 0.0
      ]
      text "4.2.1.10"
      type "text"
    ]
    oldlabel "3-dehydroquinate dehydratase"
    sbgn [
      role "MACROMOLECULE"
    ]
    sbml [
      modelID "model_9"
      reversible "true"
      sbmlID "reaction_83_107_86"
    ]
    src [
      fileName "Amino Acid Metabolism.Shikimate biosynthesis.gml"
    ]
    url "http://pgrc-35.ipk-gatersleben.de/pls/htmldb_pgrc/f?p=112:10:::NO::P10_PATHWAY_OBJECT_ID:reaction_83_107_86"
  ]
  node [
    id 93
    zlevel -1

    charting [
      background_color "#000000"
      domainAxis "[unit]"
      empty_border_width 2.0
      empty_border_width_vert 2.0
      maxRange 1.0
      max_charts_in_column -1
      minRange 0.0
      rangeAxis "[unit]"
      rangeStepSize 0.0
      show_legend "false"
      useCustomRange "false"
      useCustomRangeSteps "false"
    ]
    cluster [
      cluster "Amino Acid Metabolism.Shikimate biosynthesis.gml"
    ]
    graphics [
      x 4930.0
      y 2058.916666666666
      w 90.0
      h 50.0
      fill "#CFFFCC"
      outline "#000000"
      component "chart2d_type3"
      frameThickness 1.5
      gradient 0.0
      rounding 10.0
      type "rectangle"
    ]
    label "1.1.1.25"
    labelgraphics [
      alignment "left"
      anchor "t"
      color "#000000"
      fontName "Tahoma"
      fontSize 11
      fontStyle "plain"
      type "text"
    ]
    labelgraphics1 [
      alignment "center"
      anchor "hidden"
      color "#000000"
      fontName "Arial"
      fontSize 12
      fontStyle "plain"
      position [
        localAlign 0.0
        relHor 0.0
        relVert 0.0
      ]
      text "1.1.1.25"
      type "text"
    ]
    labelgraphics2 [
      alignment "center"
      anchor "hidden"
      color "#000000"
      fontName "Arial"
      fontSize 12
      fontStyle "plain"
      position [
        localAlign 0.0
        relHor 0.0
        relVert 0.0
      ]
      text "Shikimate DH"
      type "text"
    ]
    mapping [
      measurementdata "<substance id='column 110' name='Shikimate DH'><line experimentname='Sulpice dataset A' coordinator='Anja' startdate='29.02.12 00:00' importdate='23.07.12 15:30' genotype='Aa0' growthconditions='Germany' id='1' name='A. thaliana'><sample id='2401' time='1' unit='Hour'><average max='425.20512830640047' min='425.20512830640047' replicates='1' stddev='NaN' unit='nmol/min/g FW'>425.20512830640047</average><data replicates='1' unit='nmol/min/g FW'>425.20512830640047</data></sample></line><line experimentname='Sulpice dataset A' coordinator='Anja' startdate='29.02.12 00:00' importdate='23.07.12 15:30' genotype='An2' growthconditions='Belgium' id='2' name='A. thaliana'><sample id='2402' time='1' unit='Hour'><average max='611.3662806984457' min='611.3662806984457' replicates='1' stddev='NaN' unit='nmol/min/g FW'>611.3662806984457</average><data replicates='1' unit='nmol/min/g FW'>611.3662806984457</data></sample></line><line experimentname='Sulpice dataset A' coordinator='Anja' startdate='29.02.12 00:00' importdate='23.07.12 15:30' genotype='Ang0' growthconditions='Belgium' id='3' name='A. thaliana'><sample id='2403' time='1' unit='Hour'><average max='560.591806426743' min='560.591806426743' replicates='1' stddev='NaN' unit='nmol/min/g FW'>560.591806426743</average><data replicates='1' unit='nmol/min/g FW'>560.591806426743</data></sample></line><line experimentname='Sulpice dataset A' coordinator='Anja' startdate='29.02.12 00:00' importdate='23.07.12 15:30' genotype='Be0' growthconditions='Germany' id='4' name='A. thaliana'><sample id='2404' time='1' unit='Hour'><average max='421.8795330964449' min='421.8795330964449' replicates='1' stddev='NaN' unit='nmol/min/g FW'>421.8795330964449</average><data replicates='1' unit='nmol/min/g FW'>421.8795330964449</data></sample></line><line experimentname='Sulpice dataset A' coordinator='Anja' startdate='29.02.12 00:00' importdate='23.07.12 15:30' genotype='Bsch2' growthconditions='Germany' id='5' name='A. thaliana'><sample id='2405' time='1' unit='Hour'><average max='837.7071496676235' min='837.7071496676235' replicates='1' stddev='NaN' unit='nmol/min/g FW'>837.7071496676235</average><data replicates='1' unit='nmol/min/g FW'>837.7071496676235</data></sample></line><line experimentname='Sulpice dataset A' coordinator='Anja' startdate='29.02.12 00:00' importdate='23.07.12 15:30' genotype='Bu2' growthconditions='Germany' id='6' name='A. thaliana'><sample id='2406' time='1' unit='Hour'><average max='584.2680712155877' min='584.2680712155877' replicates='1' stddev='NaN' unit='nmol/min/g FW'>584.2680712155877</average><data replicates='1' unit='nmol/min/g FW'>584.2680712155877</data></sample></line><line experimentname='Sulpice dataset A' coordinator='Anja' startdate='29.02.12 00:00' importdate='23.07.12 15:30' genotype='Bu6' growthconditions='Germany' id='7' name='A. thaliana'><sample id='2407' time='1' unit='Hour'><average max='673.5354669549519' min='673.5354669549519' replicates='1' stddev='NaN' unit='nmol/min/g FW'>673.5354669549519</average><data replicates='1' unit='nmol/min/g FW'>673.5354669549519</data></sample></line><line experimentname='Sulpice dataset A' coordinator='Anja' startdate='29.02.12 00:00' importdate='23.07.12 15:30' genotype='Bur0' growthconditions='Irela' id='8' name='A. thaliana'><sample id='2408' time='1' unit='Hour'><average max='582.0973705144262' min='582.0973705144262' replicates='1' stddev='NaN' unit='nmol/min/g FW'>582.0973705144262</average><data replicates='1' unit='nmol/min/g FW'>582.0973705144262</data></sample></line><line experimentname='Sulpice dataset A' coordinator='Anja' startdate='29.02.12 00:00' importdate='23.07.12 15:30' genotype='Da0' growthconditions='Germany' id='9' name='A. thaliana'><sample id='2409' time='1' unit='Hour'><average max='644.2803554960743' min='644.2803554960743' replicates='1' stddev='NaN' unit='nmol/min/g FW'>644.2803554960743</average><data replicates='1' unit='nmol/min/g FW'>644.2803554960743</data></sample></line><line experimentname='Sulpice dataset A' coordinator='Anja' startdate='29.02.12 00:00' importdate='23.07.12 15:30' genotype='Edi0' growthconditions='United Kingdom' id='10' name='A. thaliana'><sample id='2410' time='1' unit='Hour'><average max='344.9683098066104' min='344.9683098066104' replicates='1' stddev='NaN' unit='nmol/min/g FW'>344.9683098066104</average><data replicates='1' unit='nmol/min/g FW'>344.9683098066104</data></sample></line><line experimentname='Sulpice dataset A' coordinator='Anja' startdate='29.02.12 00:00' importdate='23.07.12 15:30' genotype='Ei2' growthconditions='Germany' id='11' name='A. thaliana'><sample id='2411' time='1' unit='Hour'><average max='NaN' min='NaN' replicates='1' stddev='NaN' unit='nmol/min/g FW'>NaN</average><data replicates='1' unit='nmol/min/g FW'>NaN</data></sample></line><line experimentname='Sulpice dataset A' coordinator='Anja' startdate='29.02.12 00:00' importdate='23.07.12 15:30' genotype='Ei4' growthconditions='Germany' id='12' name='A. thaliana'><sample id='2412' time='1' unit='Hour'><average max='747.6542021180115' min='747.6542021180115' replicates='1' stddev='NaN' unit='nmol/min/g FW'>747.6542021180115</average><data replicates='1' unit='nmol/min/g FW'>747.6542021180115</data></sample></line><line experimentname='Sulpice dataset A' coordinator='Anja' startdate='29.02.12 00:00' importdate='23.07.12 15:30' genotype='El0' growthconditions='Germany' id='13' name='A. thaliana'><sample id='2413' time='1' unit='Hour'><average max='660.1640188338946' min='660.1640188338946' replicates='1' stddev='NaN' unit='nmol/min/g FW'>660.1640188338946</average><data replicates='1' unit='nmol/min/g FW'>660.1640188338946</data></sample></line><line experimentname='Sulpice dataset A' coordinator='Anja' startdate='29.02.12 00:00' importdate='23.07.12 15:30' genotype='EnkheimD' growthconditions='Germany' id='14' name='A. thaliana'><sample id='2414' time='1' unit='Hour'><average max='745.8922097567912' min='745.8922097567912' replicates='1' stddev='NaN' unit='nmol/min/g FW'>745.8922097567912</average><data replicates='1' unit='nmol/min/g FW'>745.8922097567912</data></sample></line><line experimentname='Sulpice dataset A' coordinator='Anja' startdate='29.02.12 00:00' importdate='23.07.12 15:30' genotype='Ep0' growthconditions='Germany' id='15' name='A. thaliana'><sample id='2415' time='1' unit='Hour'><average max='730.0562991484275' min='730.0562991484275' replicates='1' stddev='NaN' unit='nmol/min/g FW'>730.0562991484275</average><data replicates='1' unit='nmol/min/g FW'>730.0562991484275</data></sample></line><line experimentname='Sulpice dataset A' coordinator='Anja' startdate='29.02.12 00:00' importdate='23.07.12 15:30' genotype='Ga0' growthconditions='Germany' id='16' name='A. thaliana'><sample id='2416' time='1' unit='Hour'><average max='NaN' min='NaN' replicates='1' stddev='NaN' unit='nmol/min/g FW'>NaN</average><data replicates='1' unit='nmol/min/g FW'>NaN</data></sample></line><line experimentname='Sulpice dataset A' coordinator='Anja' startdate='29.02.12 00:00' importdate='23.07.12 15:30' genotype='Goe2' growthconditions='Germany' id='17' name='A. thaliana'><sample id='2417' time='1' unit='Hour'><average max='659.2933334214066' min='659.2933334214066' replicates='1' stddev='NaN' unit='nmol/min/g FW'>659.2933334214066</average><data replicates='1' unit='nmol/min/g FW'>659.2933334214066</data></sample></line><line experimentname='Sulpice dataset A' coordinator='Anja' startdate='29.02.12 00:00' importdate='23.07.12 15:30' genotype='GOT7' growthconditions='Germany' id='18' name='A. thaliana'><sample id='2418' time='1' unit='Hour'><average max='820.894479441123' min='820.894479441123' replicates='1' stddev='NaN' unit='nmol/min/g FW'>820.894479441123</average><data replicates='1' unit='nmol/min/g FW'>820.894479441123</data></sample></line><line experimentname='Sulpice dataset A' coordinator='Anja' startdate='29.02.12 00:00' importdate='23.07.12 15:30' genotype='Gue0' growthconditions='Germany' id='19' name='A. thaliana'><sample id='2419' time='1' unit='Hour'><average max='634.177646589736' min='634.177646589736' replicates='1' stddev='NaN' unit='nmol/min/g FW'>634.177646589736</average><data replicates='1' unit='nmol/min/g FW'>634.177646589736</data></sample></line><line experimentname='Sulpice dataset A' coordinator='Anja' startdate='29.02.12 00:00' importdate='23.07.12 15:30' genotype='Gy0' growthconditions='France' id='20' name='A. thaliana'><sample id='2420' time='1' unit='Hour'><average max='NaN' min='NaN' replicates='1' stddev='NaN' unit='nmol/min/g FW'>NaN</average><data replicates='1' unit='nmol/min/g FW'>NaN</data></sample></line><line experimentname='Sulpice dataset A' coordinator='Anja' startdate='29.02.12 00:00' importdate='23.07.12 15:30' genotype='Hi3' growthconditions='Germany' id='21' name='A. thaliana'><sample id='2421' time='1' unit='Hour'><average max='571.7716841696408' min='571.7716841696408' replicates='1' stddev='NaN' unit='nmol/min/g FW'>571.7716841696408</average><data replicates='1' unit='nmol/min/g FW'>571.7716841696408</data></sample></line><line experimentname='Sulpice dataset A' coordinator='Anja' startdate='29.02.12 00:00' importdate='23.07.12 15:30' genotype='Hs0' growthconditions='Germany' id='22' name='A. thaliana'><sample id='2422' time='1' unit='Hour'><average max='508.67630578889094' min='508.67630578889094' replicates='1' stddev='NaN' unit='nmol/min/g FW'>508.67630578889094</average><data replicates='1' unit='nmol/min/g FW'>508.67630578889094</data></sample></line><line experimentname='Sulpice dataset A' coordinator='Anja' startdate='29.02.12 00:00' importdate='23.07.12 15:30' genotype='Is1' growthconditions='Germany' id='23' name='A. thaliana'><sample id='2423' time='1' unit='Hour'><average max='552.0965307945196' min='552.0965307945196' replicates='1' stddev='NaN' unit='nmol/min/g FW'>552.0965307945196</average><data replicates='1' unit='nmol/min/g FW'>552.0965307945196</data></sample></line><line experimentname='Sulpice dataset A' coordinator='Anja' startdate='29.02.12 00:00' importdate='23.07.12 15:30' genotype='Kl0' growthconditions='Germany' id='24' name='A. thaliana'><sample id='2424' time='1' unit='Hour'><average max='646.429996097755' min='646.429996097755' replicates='1' stddev='NaN' unit='nmol/min/g FW'>646.429996097755</average><data replicates='1' unit='nmol/min/g FW'>646.429996097755</data></sample></line><line experimentname='Sulpice dataset A' coordinator='Anja' startdate='29.02.12 00:00' importdate='23.07.12 15:30' genotype='Ko2' growthconditions='Denmark' id='25' name='A. thaliana'><sample id='2425' time='1' unit='Hour'><average max='543.5036039357386' min='543.5036039357386' replicates='1' stddev='NaN' unit='nmol/min/g FW'>543.5036039357386</average><data replicates='1' unit='nmol/min/g FW'>543.5036039357386</data></sample></line><line experimentname='Sulpice dataset A' coordinator='Anja' startdate='29.02.12 00:00' importdate='23.07.12 15:30' genotype='Lan0' growthconditions='United Kingdom' id='26' name='A. thaliana'><sample id='2426' time='1' unit='Hour'><average max='520.5880637225806' min='520.5880637225806' replicates='1' stddev='NaN' unit='nmol/min/g FW'>520.5880637225806</average><data replicates='1' unit='nmol/min/g FW'>520.5880637225806</data></sample></line><line experimentname='Sulpice dataset A' coordinator='Anja' startdate='29.02.12 00:00' importdate='23.07.12 15:30' genotype='Ler1' growthconditions='Germany' id='27' name='A. thaliana'><sample id='2427' time='1' unit='Hour'><average max='626.219080383593' min='626.219080383593' replicates='1' stddev='NaN' unit='nmol/min/g FW'>626.219080383593</average><data replicates='1' unit='nmol/min/g FW'>626.219080383593</data></sample></line><line experimentname='Sulpice dataset A' coordinator='Anja' startdate='29.02.12 00:00' importdate='23.07.12 15:30' genotype='Li5:3' growthconditions='Germany' id='28' name='A. thaliana'><sample id='2428' time='1' unit='Hour'><average max='509.7914231809582' min='509.7914231809582' replicates='1' stddev='NaN' unit='nmol/min/g FW'>509.7914231809582</average><data replicates='1' unit='nmol/min/g FW'>509.7914231809582</data></sample></line><line experimentname='Sulpice dataset A' coordinator='Anja' startdate='29.02.12 00:00' importdate='23.07.12 15:30' genotype='Lm' growthconditions='France' id='29' name='A. thaliana'><sample id='2429' time='1' unit='Hour'><average max='670.5138343855905' min='670.5138343855905' replicates='1' stddev='NaN' unit='nmol/min/g FW'>670.5138343855905</average><data replicates='1' unit='nmol/min/g FW'>670.5138343855905</data></sample></line><line experimentname='Sulpice dataset A' coordinator='Anja' startdate='29.02.12 00:00' importdate='23.07.12 15:30' genotype='Ma2' growthconditions='Germany' id='30' name='A. thaliana'><sample id='2430' time='1' unit='Hour'><average max='595.3109063640301' min='595.3109063640301' replicates='1' stddev='NaN' unit='nmol/min/g FW'>595.3109063640301</average><data replicates='1' unit='nmol/min/g FW'>595.3109063640301</data></sample></line><line experimentname='Sulpice dataset A' coordinator='Anja' startdate='29.02.12 00:00' importdate='23.07.12 15:30' genotype='Me0' growthconditions='Germany' id='31' name='A. thaliana'><sample id='2431' time='1' unit='Hour'><average max='619.207646788681' min='619.207646788681' replicates='1' stddev='NaN' unit='nmol/min/g FW'>619.207646788681</average><data replicates='1' unit='nmol/min/g FW'>619.207646788681</data></sample></line><line experimentname='Sulpice dataset A' coordinator='Anja' startdate='29.02.12 00:00' importdate='23.07.12 15:30' genotype='Mz0' growthconditions='Germany' id='32' name='A. thaliana'><sample id='2432' time='1' unit='Hour'><average max='437.27262350756195' min='437.27262350756195' replicates='1' stddev='NaN' unit='nmol/min/g FW'>437.27262350756195</average><data replicates='1' unit='nmol/min/g FW'>437.27262350756195</data></sample></line><line experimentname='Sulpice dataset A' coordinator='Anja' startdate='29.02.12 00:00' importdate='23.07.12 15:30' genotype='NFA8' growthconditions='United Kingdom' id='33' name='A. thaliana'><sample id='2433' time='1' unit='Hour'><average max='593.1554823922042' min='593.1554823922042' replicates='1' stddev='NaN' unit='nmol/min/g FW'>593.1554823922042</average><data replicates='1' unit='nmol/min/g FW'>593.1554823922042</data></sample></line><line experimentname='Sulpice dataset A' coordinator='Anja' startdate='29.02.12 00:00' importdate='23.07.12 15:30' genotype='No0' growthconditions='Germany' id='34' name='A. thaliana'><sample id='2434' time='1' unit='Hour'><average max='624.0575635400307' min='624.0575635400307' replicates='1' stddev='NaN' unit='nmol/min/g FW'>624.0575635400307</average><data replicates='1' unit='nmol/min/g FW'>624.0575635400307</data></sample></line><line experimentname='Sulpice dataset A' coordinator='Anja' startdate='29.02.12 00:00' importdate='23.07.12 15:30' genotype='Nok1' growthconditions='Netherlas' id='35' name='A. thaliana'><sample id='2435' time='1' unit='Hour'><average max='562.8743941698228' min='562.8743941698228' replicates='1' stddev='NaN' unit='nmol/min/g FW'>562.8743941698228</average><data replicates='1' unit='nmol/min/g FW'>562.8743941698228</data></sample></line><line experimentname='Sulpice dataset A' coordinator='Anja' startdate='29.02.12 00:00' importdate='23.07.12 15:30' genotype='Nok2' growthconditions='Netherlas' id='36' name='A. thaliana'><sample id='2436' time='1' unit='Hour'><average max='484.3068657875327' min='484.3068657875327' replicates='1' stddev='NaN' unit='nmol/min/g FW'>484.3068657875327</average><data replicates='1' unit='nmol/min/g FW'>484.3068657875327</data></sample></line><line experimentname='Sulpice dataset A' coordinator='Anja' startdate='29.02.12 00:00' importdate='23.07.12 15:30' genotype='nok3' growthconditions='Netherlas' id='37' name='A. thaliana'><sample id='2437' time='1' unit='Hour'><average max='508.94110606472384' min='508.94110606472384' replicates='1' stddev='NaN' unit='nmol/min/g FW'>508.94110606472384</average><data replicates='1' unit='nmol/min/g FW'>508.94110606472384</data></sample></line><line experimentname='Sulpice dataset A' coordinator='Anja' startdate='29.02.12 00:00' importdate='23.07.12 15:30' genotype='Nw3' growthconditions='Germany' id='38' name='A. thaliana'><sample id='2438' time='1' unit='Hour'><average max='465.89153718621077' min='465.89153718621077' replicates='1' stddev='NaN' unit='nmol/min/g FW'>465.89153718621077</average><data replicates='1' unit='nmol/min/g FW'>465.89153718621077</data></sample></line><line experimentname='Sulpice dataset A' coordinator='Anja' startdate='29.02.12 00:00' importdate='23.07.12 15:30' genotype='Old1' growthconditions='Germany' id='39' name='A. thaliana'><sample id='2439' time='1' unit='Hour'><average max='786.8771601254349' min='786.8771601254349' replicates='1' stddev='NaN' unit='nmol/min/g FW'>786.8771601254349</average><data replicates='1' unit='nmol/min/g FW'>786.8771601254349</data></sample></line><line experimentname='Sulpice dataset A' coordinator='Anja' startdate='29.02.12 00:00' importdate='23.07.12 15:30' genotype='Ove0' growthconditions='Germany' id='40' name='A. thaliana'><sample id='2440' time='1' unit='Hour'><average max='572.1789947883984' min='572.1789947883984' replicates='1' stddev='NaN' unit='nmol/min/g FW'>572.1789947883984</average><data replicates='1' unit='nmol/min/g FW'>572.1789947883984</data></sample></line><line experimentname='Sulpice dataset A' coordinator='Anja' startdate='29.02.12 00:00' importdate='23.07.12 15:30' genotype='Po0' growthconditions='Germany' id='41' name='A. thaliana'><sample id='2441' time='1' unit='Hour'><average max='572.7134644920565' min='572.7134644920565' replicates='1' stddev='NaN' unit='nmol/min/g FW'>572.7134644920565</average><data replicates='1' unit='nmol/min/g FW'>572.7134644920565</data></sample></line><line experimentname='Sulpice dataset A' coordinator='Anja' startdate='29.02.12 00:00' importdate='23.07.12 15:30' genotype='Pr0' growthconditions='Germany' id='42' name='A. thaliana'><sample id='2442' time='1' unit='Hour'><average max='568.9786236938764' min='568.9786236938764' replicates='1' stddev='NaN' unit='nmol/min/g FW'>568.9786236938764</average><data replicates='1' unit='nmol/min/g FW'>568.9786236938764</data></sample></line><line experimentname='Sulpice dataset A' coordinator='Anja' startdate='29.02.12 00:00' importdate='23.07.12 15:30' genotype='Pt0' growthconditions='Germany' id='43' name='A. thaliana'><sample id='2443' time='1' unit='Hour'><average max='596.0066240578568' min='596.0066240578568' replicates='1' stddev='NaN' unit='nmol/min/g FW'>596.0066240578568</average><data replicates='1' unit='nmol/min/g FW'>596.0066240578568</data></sample></line><line experimentname='Sulpice dataset A' coordinator='Anja' startdate='29.02.12 00:00' importdate='23.07.12 15:30' genotype='Pyl1' growthconditions='France' id='44' name='A. thaliana'><sample id='2444' time='1' unit='Hour'><average max='774.7270580068653' min='774.7270580068653' replicates='1' stddev='NaN' unit='nmol/min/g FW'>774.7270580068653</average><data replicates='1' unit='nmol/min/g FW'>774.7270580068653</data></sample></line><line experimentname='Sulpice dataset A' coordinator='Anja' startdate='29.02.12 00:00' importdate='23.07.12 15:30' genotype='Ra0' growthconditions='France' id='45' name='A. thaliana'><sample id='2445' time='1' unit='Hour'><average max='611.1976691922541' min='611.1976691922541' replicates='1' stddev='NaN' unit='nmol/min/g FW'>611.1976691922541</average><data replicates='1' unit='nmol/min/g FW'>611.1976691922541</data></sample></line><line experimentname='Sulpice dataset A' coordinator='Anja' startdate='29.02.12 00:00' importdate='23.07.12 15:30' genotype='RLD1' growthconditions='Netherlas' id='46' name='A. thaliana'><sample id='2446' time='1' unit='Hour'><average max='682.3767224389264' min='682.3767224389264' replicates='1' stddev='NaN' unit='nmol/min/g FW'>682.3767224389264</average><data replicates='1' unit='nmol/min/g FW'>682.3767224389264</data></sample></line><line experimentname='Sulpice dataset A' coordinator='Anja' startdate='29.02.12 00:00' importdate='23.07.12 15:30' genotype='Ty0' growthconditions='United Kingdom' id='47' name='A. thaliana'><sample id='2447' time='1' unit='Hour'><average max='595.576294002212' min='595.576294002212' replicates='1' stddev='NaN' unit='nmol/min/g FW'>595.576294002212</average><data replicates='1' unit='nmol/min/g FW'>595.576294002212</data></sample></line><line experimentname='Sulpice dataset A' coordinator='Anja' startdate='29.02.12 00:00' importdate='23.07.12 15:30' genotype='Wc2' growthconditions='Germany' id='48' name='A. thaliana'><sample id='2448' time='1' unit='Hour'><average max='588.7517549502061' min='588.7517549502061' replicates='1' stddev='NaN' unit='nmol/min/g FW'>588.7517549502061</average><data replicates='1' unit='nmol/min/g FW'>588.7517549502061</data></sample></line><line experimentname='Sulpice dataset A' coordinator='Anja' startdate='29.02.12 00:00' importdate='23.07.12 15:30' genotype='Wei1' growthconditions='Switzerla' id='49' name='A. thaliana'><sample id='2449' time='1' unit='Hour'><average max='497.90722003931023' min='497.90722003931023' replicates='1' stddev='NaN' unit='nmol/min/g FW'>497.90722003931023</average><data replicates='1' unit='nmol/min/g FW'>497.90722003931023</data></sample></line><line experimentname='Sulpice dataset A' coordinator='Anja' startdate='29.02.12 00:00' importdate='23.07.12 15:30' genotype='Wt5' growthconditions='Germany' id='50' name='A. thaliana'><sample id='2450' time='1' unit='Hour'><average max='NaN' min='NaN' replicates='1' stddev='NaN' unit='nmol/min/g FW'>NaN</average><data replicates='1' unit='nmol/min/g FW'>NaN</data></sample></line></substance>@"
    ]
    oldlabel "shikimate dehydrogenase"
    sbgn [
      role "MACROMOLECULE"
    ]
    sbml [
      modelID "model_9"
      reversible "true"
      sbmlID "reaction_84_108_86"
    ]
    src [
      fileName "Amino Acid Metabolism.Shikimate biosynthesis.gml"
    ]
    url "http://pgrc-35.ipk-gatersleben.de/pls/htmldb_pgrc/f?p=112:10:::NO::P10_PATHWAY_OBJECT_ID:reaction_84_108_86"
  ]
  node [
    id 94
    zlevel -1

    cluster [
      cluster "Amino Acid Metabolism.Shikimate biosynthesis.gml"
    ]
    graphics [
      x 4930.0
      y 2178.916666666666
      w 54.0
      h 30.0
      fill "#CFFFCC"
      outline "#000000"
      frameThickness 1.5
      gradient 0.0
      rounding 10.0
      type "rectangle"
    ]
    label "2.7.1.71"
    labelgraphics [
      alignment "left"
      anchor "c"
      color "#000000"
      fontName "Tahoma"
      fontSize 11
      fontStyle "plain"
      type "text"
    ]
    labelgraphics1 [
      alignment "center"
      anchor "hidden"
      color "#000000"
      fontName "Arial"
      fontSize 12
      fontStyle "plain"
      position [
        localAlign 0.0
        relHor 0.0
        relVert 0.0
      ]
      text "2.7.1.71"
      type "text"
    ]
    oldlabel "shikimate kinase"
    sbgn [
      role "MACROMOLECULE"
    ]
    sbml [
      modelID "model_9"
      reversible "false"
      sbmlID "reaction_85_109_86"
    ]
    src [
      fileName "Amino Acid Metabolism.Shikimate biosynthesis.gml"
    ]
    url "http://pgrc-35.ipk-gatersleben.de/pls/htmldb_pgrc/f?p=112:10:::NO::P10_PATHWAY_OBJECT_ID:reaction_85_109_86"
  ]
  node [
    id 95
    zlevel -1

    cluster [
      cluster "Amino Acid Metabolism.Shikimate biosynthesis.gml"
    ]
    graphics [
      x 4930.0
      y 2301.916666666666
      w 54.0
      h 30.0
      fill "#CFFFCC"
      outline "#000000"
      frameThickness 1.5
      gradient 0.0
      rounding 10.0
      type "rectangle"
    ]
    label "2.5.1.19"
    labelgraphics [
      alignment "left"
      anchor "c"
      color "#000000"
      fontName "Tahoma"
      fontSize 11
      fontStyle "plain"
      type "text"
    ]
    labelgraphics1 [
      alignment "center"
      anchor "hidden"
      color "#000000"
      fontName "Arial"
      fontSize 12
      fontStyle "plain"
      position [
        localAlign 0.0
        relHor 0.0
        relVert 0.0
      ]
      text "2.5.1.19"
      type "text"
    ]
    oldlabel "3-phosphoshikimate 1-carboxyvinyltransferase"
    sbgn [
      role "MACROMOLECULE"
    ]
    sbml [
      modelID "model_9"
      reversible "true"
      sbmlID "reaction_86_110_86"
    ]
    src [
      fileName "Amino Acid Metabolism.Shikimate biosynthesis.gml"
    ]
    url "http://pgrc-35.ipk-gatersleben.de/pls/htmldb_pgrc/f?p=112:10:::NO::P10_PATHWAY_OBJECT_ID:reaction_86_110_86"
  ]
  node [
    id 96
    zlevel -1

    cluster [
      cluster "Amino Acid Metabolism.Shikimate biosynthesis.gml"
    ]
    graphics [
      x 4930.0
      y 1698.416666666666
      w 54.0
      h 30.0
      fill "#CFFFCC"
      outline "#000000"
      frameThickness 1.5
      gradient 0.0
      rounding 10.0
      type "rectangle"
    ]
    label "2.5.1.54"
    labelgraphics [
      alignment "left"
      anchor "c"
      color "#000000"
      fontName "Tahoma"
      fontSize 11
      fontStyle "plain"
      type "text"
    ]
    labelgraphics1 [
      alignment "center"
      anchor "hidden"
      color "#000000"
      fontName "Arial"
      fontSize 12
      fontStyle "plain"
      position [
        localAlign 0.0
        relHor 0.0
        relVert 0.0
      ]
      text "2.5.1.54"
      type "text"
    ]
    oldlabel "3-deoxy-7-phosphoheptulonate synthase"
    sbgn [
      role "MACROMOLECULE"
    ]
    sbml [
      modelID "model_9"
      reversible "false"
      sbmlID "reaction_81_105_86"
    ]
    src [
      fileName "Amino Acid Metabolism.Shikimate biosynthesis.gml"
    ]
    url "http://pgrc-35.ipk-gatersleben.de/pls/htmldb_pgrc/f?p=112:10:::NO::P10_PATHWAY_OBJECT_ID:reaction_81_105_86"
  ]
  node [
    id 97
    zlevel -1

    cluster [
      cluster "Amino Acid Metabolism.Shikimate biosynthesis.gml"
    ]
    graphics [
      x 4930.0
      y 2418.416666666666
      w 54.0
      h 30.0
      fill "#CFFFCC"
      outline "#000000"
      frameThickness 1.5
      gradient 0.0
      rounding 10.0
      type "rectangle"
    ]
    label "4.2.3.5"
    labelgraphics [
      alignment "left"
      anchor "c"
      color "#000000"
      fontName "Tahoma"
      fontSize 11
      fontStyle "plain"
      type "text"
    ]
    labelgraphics1 [
      alignment "center"
      anchor "hidden"
      color "#000000"
      fontName "Arial"
      fontSize 12
      fontStyle "plain"
      position [
        localAlign 0.0
        relHor 0.0
        relVert 0.0
      ]
      text "4.2.3.5"
      type "text"
    ]
    oldlabel "chorismate synthase"
    sbgn [
      role "MACROMOLECULE"
    ]
    sbml [
      modelID "model_9"
      reversible "false"
      sbmlID "reaction_87_111_86"
    ]
    src [
      fileName "Amino Acid Metabolism.Shikimate biosynthesis.gml"
    ]
    url "http://pgrc-35.ipk-gatersleben.de/pls/htmldb_pgrc/f?p=112:10:::NO::P10_PATHWAY_OBJECT_ID:reaction_87_111_86"
  ]
  node [
    id 98
    zlevel -1

    cluster [
      cluster "Carbohydrate Metabolism.Fermentation.gml"
    ]
    graphics [
      x 1370.0
      y 2360.0
      w 30.0
      h 30.0
      fill "#CCFFFB"
      outline "#000000"
      frameThickness 1.5
      gradient -0.3333333333333333
      rounding 5.0
      type "oval"
    ]
    label "NAD+"
    labelgraphics [
      alignment "left"
      anchor "c"
      color "#000000"
      fontName "Tahoma"
      fontSize 11
      fontStyle "plain"
      type "text"
    ]
    sbgn [
      role "SIMPLECHEMICAL"
    ]
    sbml [
      modelID "model_32"
      reversible "true"
      sbmlID "spec30loc85"
    ]
    src [
      fileName "Carbohydrate Metabolism.Fermentation.gml"
    ]
    url "http://pgrc-35.ipk-gatersleben.de/pls/htmldb_pgrc/f?p=112:10:::NO::P10_PATHWAY_OBJECT_ID:spec30loc85"
  ]
  node [
    id 99
    zlevel -1

    cluster [
      cluster "Carbohydrate Metabolism.Fermentation.gml"
    ]
    graphics [
      x 1370.0
      y 2270.0
      w 30.0
      h 30.0
      fill "#CCFFFB"
      outline "#000000"
      frameThickness 1.5
      gradient -0.3333333333333333
      rounding 5.0
      type "oval"
    ]
    label "NADH"
    labelgraphics [
      alignment "left"
      anchor "c"
      color "#000000"
      fontName "Tahoma"
      fontSize 11
      fontStyle "plain"
      type "text"
    ]
    sbgn [
      role "SIMPLECHEMICAL"
    ]
    sbml [
      modelID "model_32"
      reversible "true"
      sbmlID "spec31loc85"
    ]
    src [
      fileName "Carbohydrate Metabolism.Fermentation.gml"
    ]
    url "http://pgrc-35.ipk-gatersleben.de/pls/htmldb_pgrc/f?p=112:10:::NO::P10_PATHWAY_OBJECT_ID:spec31loc85"
  ]
  node [
    id 100
    zlevel -1

    cluster [
      cluster "Carbohydrate Metabolism.Fermentation.gml"
    ]
    graphics [
      x 1370.0
      y 2220.0
      w 30.0
      h 30.0
      fill "#CCFFFB"
      outline "#000000"
      frameThickness 1.5
      gradient -0.333
      rounding 5.0
      type "oval"
    ]
    label "CO2"
    labelgraphics [
      alignment "left"
      anchor "c"
      color "#000000"
      fontName "Tahoma"
      fontSize 11
      fontStyle "plain"
      type "text"
    ]
    sbgn [
      role "SIMPLECHEMICAL"
    ]
    sbml [
      modelID "model_32"
      reversible "true"
      sbmlID "spec106loc85"
    ]
    src [
      fileName "Carbohydrate Metabolism.Fermentation.gml"
    ]
    url "http://pgrc-35.ipk-gatersleben.de/pls/htmldb_pgrc/f?p=112:10:::NO::P10_PATHWAY_OBJECT_ID:spec106loc85"
  ]
  node [
    id 101
    zlevel -1

    cluster [
      cluster "Carbohydrate Metabolism.Fermentation.gml"
    ]
    graphics [
      x 1419.1599999999999
      y 2252.226666666668
      w 30.0
      h 30.0
      fill "#CCFFFB"
      outline "#000000"
      frameThickness 1.5
      gradient 0.0
      rounding 5.0
      type "oval"
    ]
    label "acetaldehyde"
    labelgraphics [
      alignment "left"
      anchor "c"
      color "#000000"
      fontName "Tahoma"
      fontSize 11
      fontStyle "plain"
      type "text"
    ]
    sbgn [
      role "SIMPLECHEMICAL"
    ]
    sbml [
      modelID "model_32"
      reversible "true"
      sbmlID "spec156loc85"
    ]
    src [
      fileName "Carbohydrate Metabolism.Fermentation.gml"
    ]
    url "http://pgrc-35.ipk-gatersleben.de/pls/htmldb_pgrc/f?p=112:10:::NO::P10_PATHWAY_OBJECT_ID:spec156loc85"
  ]
  node [
    id 102
    zlevel -1

    cluster [
      cluster "Carbohydrate Metabolism.Fermentation.gml"
    ]
    graphics [
      x 1419.1599999999999
      y 2372.2266666666656
      w 30.0
      h 30.0
      fill "#CCFFFB"
      outline "#000000"
      frameThickness 1.5
      gradient 0.0
      rounding 5.0
      type "oval"
    ]
    label "ethanol"
    labelgraphics [
      alignment "left"
      anchor "c"
      color "#000000"
      fontName "Tahoma"
      fontSize 11
      fontStyle "plain"
      type "text"
    ]
    sbgn [
      role "SIMPLECHEMICAL"
    ]
    sbml [
      modelID "model_32"
      reversible "true"
      sbmlID "spec157loc85"
    ]
    src [
      fileName "Carbohydrate Metabolism.Fermentation.gml"
    ]
    url "http://pgrc-35.ipk-gatersleben.de/pls/htmldb_pgrc/f?p=112:10:::NO::P10_PATHWAY_OBJECT_ID:spec157loc85"
  ]
  node [
    id 103
    zlevel -1

    cluster [
      cluster "Carbohydrate Metabolism.Fermentation.gml"
    ]
    graphics [
      x 1269.1599999999999
      y 2252.227
      w 30.0
      h 30.0
      fill "#CCFFFB"
      outline "#000000"
      frameThickness 1.5
      gradient 0.0
      rounding 5.0
      type "oval"
    ]
    label "lactate"
    labelgraphics [
      alignment "left"
      anchor "c"
      color "#000000"
      fontName "Tahoma"
      fontSize 11
      fontStyle "plain"
      type "text"
    ]
    sbgn [
      role "SIMPLECHEMICAL"
    ]
    sbml [
      modelID "model_32"
      reversible "true"
      sbmlID "spec158loc85"
    ]
    src [
      fileName "Carbohydrate Metabolism.Fermentation.gml"
    ]
    url "http://pgrc-35.ipk-gatersleben.de/pls/htmldb_pgrc/f?p=112:10:::NO::P10_PATHWAY_OBJECT_ID:spec158loc85"
  ]
  node [
    id 104
    zlevel -1

    cluster [
      cluster "Carbohydrate Metabolism.Fermentation.gml"
    ]
    graphics [
      x 1419.1599999999999
      y 2188.2266666666656
      w 10.0
      h 10.0
      fill "#CCFFFB"
      outline "#000000"
      frameThickness 1.5
      gradient 0.0
      rounding 0.0
      type "org.graffiti.plugins.views.defaults.RectangularNodeShape"
    ]
    sbgn [
      role "PROCESS"
    ]
    sbml [
      modelID "model_32"
      reversible "false"
      sbmlID "reaction_276_93_85"
    ]
    src [
      fileName "Carbohydrate Metabolism.Fermentation.gml"
    ]
    url "http://pgrc-35.ipk-gatersleben.de/pls/htmldb_pgrc/f?p=112:10:::NO::P10_PATHWAY_OBJECT_ID:reaction_276_93_85"
  ]
  node [
    id 105
    zlevel -1

    cluster [
      cluster "Carbohydrate Metabolism.Fermentation.gml"
    ]
    graphics [
      x 1419.1599999999999
      y 2312.2266666666656
      w 10.0
      h 10.0
      fill "#CCFFFB"
      outline "#000000"
      frameThickness 1.5
      gradient 0.0
      rounding 0.0
      type "org.graffiti.plugins.views.defaults.RectangularNodeShape"
    ]
    sbgn [
      role "PROCESS"
    ]
    sbml [
      modelID "model_32"
      reversible "true"
      sbmlID "reaction_277_94_85"
    ]
    src [
      fileName "Carbohydrate Metabolism.Fermentation.gml"
    ]
    url "http://pgrc-35.ipk-gatersleben.de/pls/htmldb_pgrc/f?p=112:10:::NO::P10_PATHWAY_OBJECT_ID:reaction_277_94_85"
  ]
  node [
    id 106
    zlevel -1

    cluster [
      cluster "Carbohydrate Metabolism.Fermentation.gml"
    ]
    graphics [
      x 1320.0
      y 2220.0
      w 30.0
      h 30.0
      fill "#CCFFFB"
      outline "#000000"
      frameThickness 1.5
      gradient -0.3333333333333333
      rounding 5.0
      type "oval"
    ]
    label "NAD+"
    labelgraphics [
      alignment "left"
      anchor "c"
      color "#000000"
      fontName "Tahoma"
      fontSize 11
      fontStyle "plain"
      type "text"
    ]
    sbgn [
      role "SIMPLECHEMICAL"
    ]
    sbml [
      modelID "model_32"
      reversible "true"
      sbmlID "spec30loc85"
    ]
    src [
      fileName "Carbohydrate Metabolism.Fermentation.gml"
    ]
    url "http://pgrc-35.ipk-gatersleben.de/pls/htmldb_pgrc/f?p=112:10:::NO::P10_PATHWAY_OBJECT_ID:spec30loc85"
  ]
  node [
    id 107
    zlevel -1

    cluster [
      cluster "Carbohydrate Metabolism.Fermentation.gml"
    ]
    graphics [
      x 1230.0
      y 2140.0
      w 30.0
      h 30.0
      fill "#CCFFFB"
      outline "#000000"
      frameThickness 1.5
      gradient -0.3333333333333333
      rounding 5.0
      type "oval"
    ]
    label "NADH"
    labelgraphics [
      alignment "left"
      anchor "c"
      color "#000000"
      fontName "Tahoma"
      fontSize 11
      fontStyle "plain"
      type "text"
    ]
    sbgn [
      role "SIMPLECHEMICAL"
    ]
    sbml [
      modelID "model_32"
      reversible "true"
      sbmlID "spec31loc85"
    ]
    src [
      fileName "Carbohydrate Metabolism.Fermentation.gml"
    ]
    url "http://pgrc-35.ipk-gatersleben.de/pls/htmldb_pgrc/f?p=112:10:::NO::P10_PATHWAY_OBJECT_ID:spec31loc85"
  ]
  node [
    id 108
    zlevel -1

    cluster [
      cluster "Carbohydrate Metabolism.Fermentation.gml"
    ]
    graphics [
      x 1269.1599999999999
      y 2188.2266666666656
      w 10.0
      h 10.0
      fill "#CCFFFB"
      outline "#000000"
      frameThickness 1.5
      gradient 0.0
      rounding 0.0
      type "org.graffiti.plugins.views.defaults.RectangularNodeShape"
    ]
    sbgn [
      role "PROCESS"
    ]
    sbml [
      modelID "model_32"
      reversible "true"
      sbmlID "reaction_278_95_85"
    ]
    src [
      fileName "Carbohydrate Metabolism.Fermentation.gml"
    ]
    url "http://pgrc-35.ipk-gatersleben.de/pls/htmldb_pgrc/f?p=112:10:::NO::P10_PATHWAY_OBJECT_ID:reaction_278_95_85"
  ]
  node [
    id 109
    zlevel -1

    cluster [
      cluster "Carbohydrate Metabolism.Fermentation.gml"
    ]
    graphics [
      x 1491.1599999999999
      y 2188.227
      w 54.0
      h 30.0
      fill "#CCFFFB"
      outline "#000000"
      frameThickness 1.5
      gradient 0.0
      rounding 10.0
      type "rectangle"
    ]
    label "4.1.1.1"
    labelgraphics [
      alignment "left"
      anchor "c"
      color "#000000"
      fontName "Tahoma"
      fontSize 11
      fontStyle "plain"
      type "text"
    ]
    labelgraphics1 [
      alignment "center"
      anchor "hidden"
      color "#000000"
      fontName "Arial"
      fontSize 12
      fontStyle "plain"
      position [
        localAlign 0.0
        relHor 0.0
        relVert 0.0
      ]
      text "4.1.1.1"
      type "text"
    ]
    oldlabel "pyruvate decarboxylase"
    sbgn [
      role "MACROMOLECULE"
    ]
    sbml [
      modelID "model_32"
      reversible "false"
      sbmlID "reaction_276_93_85"
    ]
    src [
      fileName "Carbohydrate Metabolism.Fermentation.gml"
    ]
    url "http://pgrc-35.ipk-gatersleben.de/pls/htmldb_pgrc/f?p=112:10:::NO::P10_PATHWAY_OBJECT_ID:reaction_276_93_85"
  ]
  node [
    id 110
    zlevel -1

    cluster [
      cluster "Carbohydrate Metabolism.Fermentation.gml"
    ]
    graphics [
      x 1491.1599999999999
      y 2312.227
      w 54.0
      h 30.0
      fill "#CCFFFB"
      outline "#000000"
      frameThickness 1.5
      gradient 0.0
      rounding 10.0
      type "rectangle"
    ]
    label "1.1.1.1"
    labelgraphics [
      alignment "left"
      anchor "c"
      color "#000000"
      fontName "Tahoma"
      fontSize 11
      fontStyle "plain"
      type "text"
    ]
    labelgraphics1 [
      alignment "center"
      anchor "hidden"
      color "#000000"
      fontName "Arial"
      fontSize 12
      fontStyle "plain"
      position [
        localAlign 0.0
        relHor 0.0
        relVert 0.0
      ]
      text "1.1.1.1"
      type "text"
    ]
    oldlabel "alcohol dehydrogenase"
    sbgn [
      role "MACROMOLECULE"
    ]
    sbml [
      modelID "model_32"
      reversible "true"
      sbmlID "reaction_277_94_85"
    ]
    src [
      fileName "Carbohydrate Metabolism.Fermentation.gml"
    ]
    url "http://pgrc-35.ipk-gatersleben.de/pls/htmldb_pgrc/f?p=112:10:::NO::P10_PATHWAY_OBJECT_ID:reaction_277_94_85"
  ]
  node [
    id 111
    zlevel -1

    cluster [
      cluster "Carbohydrate Metabolism.Fermentation.gml"
    ]
    graphics [
      x 1197.1599999999999
      y 2188.227
      w 54.0
      h 30.0
      fill "#CCFFFB"
      outline "#000000"
      frameThickness 1.5
      gradient 0.0
      rounding 10.0
      type "rectangle"
    ]
    label "1.1.1.27"
    labelgraphics [
      alignment "left"
      anchor "c"
      color "#000000"
      fontName "Tahoma"
      fontSize 11
      fontStyle "plain"
      type "text"
    ]
    labelgraphics1 [
      alignment "center"
      anchor "hidden"
      color "#000000"
      fontName "Arial"
      fontSize 12
      fontStyle "plain"
      position [
        localAlign 0.0
        relHor 0.0
        relVert 0.0
      ]
      text "1.1.1.27"
      type "text"
    ]
    oldlabel "lactate dehydrogenase"
    sbgn [
      role "MACROMOLECULE"
    ]
    sbml [
      modelID "model_32"
      reversible "true"
      sbmlID "reaction_278_95_85"
    ]
    src [
      fileName "Carbohydrate Metabolism.Fermentation.gml"
    ]
    url "http://pgrc-35.ipk-gatersleben.de/pls/htmldb_pgrc/f?p=112:10:::NO::P10_PATHWAY_OBJECT_ID:reaction_278_95_85"
  ]
  node [
    id 112
    zlevel -1

    cluster [
      cluster "Amino Acid Metabolism.GS-GOGAT cycle.gml"
    ]
    graphics [
      x 366.0
      y 2585.0
      w 30.0
      h 30.0
      fill "#AFD6D6"
      outline "#000000"
      frameThickness 1.5
      gradient -0.333
      rounding 5.0
      type "oval"
    ]
    label "ATP"
    labelgraphics [
      alignment "left"
      anchor "c"
      color "#000000"
      fontName "Tahoma"
      fontSize 11
      fontStyle "plain"
      type "text"
    ]
    sbgn [
      role "SIMPLECHEMICAL"
    ]
    sbml [
      modelID "model_63"
      reversible "true"
      sbmlID "spec11loc86"
    ]
    src [
      fileName "Amino Acid Metabolism.GS-GOGAT cycle.gml"
    ]
    url "http://pgrc-35.ipk-gatersleben.de/pls/htmldb_pgrc/f?p=112:10:::NO::P10_PATHWAY_OBJECT_ID:spec11loc86"
  ]
  node [
    id 113
    zlevel -1

    cluster [
      cluster "Amino Acid Metabolism.GS-GOGAT cycle.gml"
    ]
    graphics [
      x 526.0
      y 2585.0
      w 30.0
      h 30.0
      fill "#AFD6D6"
      outline "#000000"
      frameThickness 1.5
      gradient -0.333
      rounding 5.0
      type "oval"
    ]
    label "ADP"
    labelgraphics [
      alignment "left"
      anchor "c"
      color "#000000"
      fontName "Tahoma"
      fontSize 11
      fontStyle "plain"
      type "text"
    ]
    sbgn [
      role "SIMPLECHEMICAL"
    ]
    sbml [
      modelID "model_63"
      reversible "true"
      sbmlID "spec13loc86"
    ]
    src [
      fileName "Amino Acid Metabolism.GS-GOGAT cycle.gml"
    ]
    url "http://pgrc-35.ipk-gatersleben.de/pls/htmldb_pgrc/f?p=112:10:::NO::P10_PATHWAY_OBJECT_ID:spec13loc86"
  ]
  node [
    id 114
    zlevel -1

    cluster [
      cluster "Amino Acid Metabolism.GS-GOGAT cycle.gml"
    ]
    graphics [
      x 526.0
      y 2640.0
      w 30.0
      h 30.0
      fill "#AFD6D6"
      outline "#000000"
      frameThickness 1.5
      gradient -0.333
      rounding 5.0
      type "oval"
    ]
    label "P"
    labelgraphics [
      alignment "left"
      anchor "c"
      color "#000000"
      fontName "Tahoma"
      fontSize 11
      fontStyle "plain"
      type "text"
    ]
    sbgn [
      role "SIMPLECHEMICAL"
    ]
    sbml [
      modelID "model_63"
      reversible "true"
      sbmlID "spec14loc86"
    ]
    src [
      fileName "Amino Acid Metabolism.GS-GOGAT cycle.gml"
    ]
    url "http://pgrc-35.ipk-gatersleben.de/pls/htmldb_pgrc/f?p=112:10:::NO::P10_PATHWAY_OBJECT_ID:spec14loc86"
  ]
  node [
    id 115
    zlevel -1

    cluster [
      cluster "Amino Acid Metabolism.GS-GOGAT cycle.gml"
    ]
    graphics [
      x 366.0
      y 2440.0
      w 30.0
      h 30.0
      fill "#AFD6D6"
      outline "#000000"
      frameThickness 1.5
      gradient -0.333
      rounding 5.0
      type "oval"
    ]
    label "NAD+"
    labelgraphics [
      alignment "left"
      anchor "c"
      color "#000000"
      fontName "Tahoma"
      fontSize 11
      fontStyle "plain"
      type "text"
    ]
    sbgn [
      role "SIMPLECHEMICAL"
    ]
    sbml [
      modelID "model_63"
      reversible "true"
      sbmlID "spec30loc86"
    ]
    src [
      fileName "Amino Acid Metabolism.GS-GOGAT cycle.gml"
    ]
    url "http://pgrc-35.ipk-gatersleben.de/pls/htmldb_pgrc/f?p=112:10:::NO::P10_PATHWAY_OBJECT_ID:spec30loc86"
  ]
  node [
    id 116
    zlevel -1

    cluster [
      cluster "Amino Acid Metabolism.GS-GOGAT cycle.gml"
    ]
    graphics [
      x 526.0
      y 2430.0
      w 30.0
      h 30.0
      fill "#AFD6D6"
      outline "#000000"
      frameThickness 1.5
      gradient -0.333
      rounding 5.0
      type "oval"
    ]
    label "NADH"
    labelgraphics [
      alignment "left"
      anchor "c"
      color "#000000"
      fontName "Tahoma"
      fontSize 11
      fontStyle "plain"
      type "text"
    ]
    sbgn [
      role "SIMPLECHEMICAL"
    ]
    sbml [
      modelID "model_63"
      reversible "true"
      sbmlID "spec31loc86"
    ]
    src [
      fileName "Amino Acid Metabolism.GS-GOGAT cycle.gml"
    ]
    url "http://pgrc-35.ipk-gatersleben.de/pls/htmldb_pgrc/f?p=112:10:::NO::P10_PATHWAY_OBJECT_ID:spec31loc86"
  ]
  node [
    id 117
    zlevel -1

    cluster [
      cluster "Amino Acid Metabolism.GS-GOGAT cycle.gml"
    ]
    graphics [
      x 316.0
      y 2485.0
      w 30.0
      h 30.0
      fill "#AFD6D6"
      outline "#000000"
      frameThickness 1.5
      gradient -0.333
      rounding 5.0
      type "oval"
    ]
    label "NADP+"
    labelgraphics [
      alignment "left"
      anchor "c"
      color "#000000"
      fontName "Tahoma"
      fontSize 11
      fontStyle "plain"
      type "text"
    ]
    sbgn [
      role "SIMPLECHEMICAL"
    ]
    sbml [
      modelID "model_63"
      reversible "true"
      sbmlID "spec51loc86"
    ]
    src [
      fileName "Amino Acid Metabolism.GS-GOGAT cycle.gml"
    ]
    url "http://pgrc-35.ipk-gatersleben.de/pls/htmldb_pgrc/f?p=112:10:::NO::P10_PATHWAY_OBJECT_ID:spec51loc86"
  ]
  node [
    id 118
    zlevel -1

    cluster [
      cluster "Amino Acid Metabolism.GS-GOGAT cycle.gml"
    ]
    graphics [
      x 156.0
      y 2485.0
      w 30.0
      h 30.0
      fill "#AFD6D6"
      outline "#000000"
      frameThickness 1.5
      gradient -0.333
      rounding 5.0
      type "oval"
    ]
    label "NADPH"
    labelgraphics [
      alignment "left"
      anchor "c"
      color "#000000"
      fontName "Tahoma"
      fontSize 11
      fontStyle "plain"
      type "text"
    ]
    sbgn [
      role "SIMPLECHEMICAL"
    ]
    sbml [
      modelID "model_63"
      reversible "true"
      sbmlID "spec52loc86"
    ]
    src [
      fileName "Amino Acid Metabolism.GS-GOGAT cycle.gml"
    ]
    url "http://pgrc-35.ipk-gatersleben.de/pls/htmldb_pgrc/f?p=112:10:::NO::P10_PATHWAY_OBJECT_ID:spec52loc86"
  ]
  node [
    id 119
    zlevel -1

    charting [
      background_color "#000000"
      domainAxis "[unit]"
      empty_border_width 2.0
      empty_border_width_vert 2.0
      maxRange 1.0
      max_charts_in_column -1
      minRange 0.0
      rangeAxis "[unit]"
      rangeStepSize 0.0
      show_legend "false"
      useCustomRange "false"
      useCustomRangeSteps "false"
    ]
    cluster [
      cluster "Amino Acid Metabolism.GS-GOGAT cycle.gml"
    ]
    graphics [
      x 526.0
      y 2475.0
      w 70.0
      h 70.0
      fill "#AFD6D6"
      outline "#000000"
      component "chart2d_type3"
      frameThickness 1.5
      gradient -0.333
      rounding 5.0
      type "oval"
    ]
    label "2-oxoglutarate"
    labelgraphics [
      alignment "left"
      anchor "t"
      color "#000000"
      fontName "Tahoma"
      fontSize 11
      fontStyle "plain"
      type "text"
    ]
    labelgraphics1 [
      alignment "center"
      anchor "hidden"
      color "#000000"
      fontName "Arial"
      fontSize 12
      fontStyle "plain"
      position [
        localAlign 0.0
        relHor 0.0
        relVert 0.0
      ]
      text "oxoglutarate"
      type "text"
    ]
    labelgraphics2 [
      alignment "center"
      anchor "hidden"
      color "#000000"
      fontName "Arial"
      fontSize 12
      fontStyle "plain"
      position [
        localAlign 0.0
        relHor 0.0
        relVert 0.0
      ]
      text "organic acids"
      type "text"
    ]
    labelgraphics3 [
      alignment "center"
      anchor "hidden"
      color "#000000"
      fontName "Arial"
      fontSize 12
      fontStyle "plain"
      position [
        localAlign 0.0
        relHor 0.0
        relVert 0.0
      ]
      text "organic acids"
      type "text"
    ]
    mapping [
      measurementdata "<substance id='column 50' name='oxoglutarate'><line experimentname='Sulpice dataset A' coordinator='Anja' startdate='29.02.12 00:00' importdate='23.07.12 15:30' genotype='Aa0' growthconditions='Germany' id='1' name='A. thaliana'><sample id='3751' time='1' unit='Hour'><average max='NaN' min='NaN' replicates='1' stddev='NaN' unit='µmol/g FW'>NaN</average><data replicates='1' unit='µmol/g FW'>NaN</data></sample></line><line experimentname='Sulpice dataset A' coordinator='Anja' startdate='29.02.12 00:00' importdate='23.07.12 15:30' genotype='An2' growthconditions='Belgium' id='2' name='A. thaliana'><sample id='3752' time='1' unit='Hour'><average max='NaN' min='NaN' replicates='1' stddev='NaN' unit='µmol/g FW'>NaN</average><data replicates='1' unit='µmol/g FW'>NaN</data></sample></line><line experimentname='Sulpice dataset A' coordinator='Anja' startdate='29.02.12 00:00' importdate='23.07.12 15:30' genotype='Ang0' growthconditions='Belgium' id='3' name='A. thaliana'><sample id='3753' time='1' unit='Hour'><average max='NaN' min='NaN' replicates='1' stddev='NaN' unit='µmol/g FW'>NaN</average><data replicates='1' unit='µmol/g FW'>NaN</data></sample></line><line experimentname='Sulpice dataset A' coordinator='Anja' startdate='29.02.12 00:00' importdate='23.07.12 15:30' genotype='Be0' growthconditions='Germany' id='4' name='A. thaliana'><sample id='3754' time='1' unit='Hour'><average max='0.5446357679256553' min='0.5446357679256553' replicates='1' stddev='NaN' unit='µmol/g FW'>0.5446357679256553</average><data replicates='1' unit='µmol/g FW'>0.5446357679256553</data></sample></line><line experimentname='Sulpice dataset A' coordinator='Anja' startdate='29.02.12 00:00' importdate='23.07.12 15:30' genotype='Bsch2' growthconditions='Germany' id='5' name='A. thaliana'><sample id='3755' time='1' unit='Hour'><average max='NaN' min='NaN' replicates='1' stddev='NaN' unit='µmol/g FW'>NaN</average><data replicates='1' unit='µmol/g FW'>NaN</data></sample></line><line experimentname='Sulpice dataset A' coordinator='Anja' startdate='29.02.12 00:00' importdate='23.07.12 15:30' genotype='Bu2' growthconditions='Germany' id='6' name='A. thaliana'><sample id='3756' time='1' unit='Hour'><average max='1.6380443362907187' min='1.6380443362907187' replicates='1' stddev='NaN' unit='µmol/g FW'>1.6380443362907187</average><data replicates='1' unit='µmol/g FW'>1.6380443362907187</data></sample></line><line experimentname='Sulpice dataset A' coordinator='Anja' startdate='29.02.12 00:00' importdate='23.07.12 15:30' genotype='Bu6' growthconditions='Germany' id='7' name='A. thaliana'><sample id='3757' time='1' unit='Hour'><average max='NaN' min='NaN' replicates='1' stddev='NaN' unit='µmol/g FW'>NaN</average><data replicates='1' unit='µmol/g FW'>NaN</data></sample></line><line experimentname='Sulpice dataset A' coordinator='Anja' startdate='29.02.12 00:00' importdate='23.07.12 15:30' genotype='Bur0' growthconditions='Irela' id='8' name='A. thaliana'><sample id='3758' time='1' unit='Hour'><average max='2.4052453765396877' min='2.4052453765396877' replicates='1' stddev='NaN' unit='µmol/g FW'>2.4052453765396877</average><data replicates='1' unit='µmol/g FW'>2.4052453765396877</data></sample></line><line experimentname='Sulpice dataset A' coordinator='Anja' startdate='29.02.12 00:00' importdate='23.07.12 15:30' genotype='Da0' growthconditions='Germany' id='9' name='A. thaliana'><sample id='3759' time='1' unit='Hour'><average max='0.6507319219627113' min='0.6507319219627113' replicates='1' stddev='NaN' unit='µmol/g FW'>0.6507319219627113</average><data replicates='1' unit='µmol/g FW'>0.6507319219627113</data></sample></line><line experimentname='Sulpice dataset A' coordinator='Anja' startdate='29.02.12 00:00' importdate='23.07.12 15:30' genotype='Edi0' growthconditions='United Kingdom' id='10' name='A. thaliana'><sample id='3760' time='1' unit='Hour'><average max='0.7714944197572311' min='0.7714944197572311' replicates='1' stddev='NaN' unit='µmol/g FW'>0.7714944197572311</average><data replicates='1' unit='µmol/g FW'>0.7714944197572311</data></sample></line><line experimentname='Sulpice dataset A' coordinator='Anja' startdate='29.02.12 00:00' importdate='23.07.12 15:30' genotype='Ei2' growthconditions='Germany' id='11' name='A. thaliana'><sample id='3761' time='1' unit='Hour'><average max='0.945854354136914' min='0.945854354136914' replicates='1' stddev='NaN' unit='µmol/g FW'>0.945854354136914</average><data replicates='1' unit='µmol/g FW'>0.945854354136914</data></sample></line><line experimentname='Sulpice dataset A' coordinator='Anja' startdate='29.02.12 00:00' importdate='23.07.12 15:30' genotype='Ei4' growthconditions='Germany' id='12' name='A. thaliana'><sample id='3762' time='1' unit='Hour'><average max='NaN' min='NaN' replicates='1' stddev='NaN' unit='µmol/g FW'>NaN</average><data replicates='1' unit='µmol/g FW'>NaN</data></sample></line><line experimentname='Sulpice dataset A' coordinator='Anja' startdate='29.02.12 00:00' importdate='23.07.12 15:30' genotype='El0' growthconditions='Germany' id='13' name='A. thaliana'><sample id='3763' time='1' unit='Hour'><average max='1.1850621261765102' min='1.1850621261765102' replicates='1' stddev='NaN' unit='µmol/g FW'>1.1850621261765102</average><data replicates='1' unit='µmol/g FW'>1.1850621261765102</data></sample></line><line experimentname='Sulpice dataset A' coordinator='Anja' startdate='29.02.12 00:00' importdate='23.07.12 15:30' genotype='EnkheimD' growthconditions='Germany' id='14' name='A. thaliana'><sample id='3764' time='1' unit='Hour'><average max='0.8853268466856437' min='0.8853268466856437' replicates='1' stddev='NaN' unit='µmol/g FW'>0.8853268466856437</average><data replicates='1' unit='µmol/g FW'>0.8853268466856437</data></sample></line><line experimentname='Sulpice dataset A' coordinator='Anja' startdate='29.02.12 00:00' importdate='23.07.12 15:30' genotype='Ep0' growthconditions='Germany' id='15' name='A. thaliana'><sample id='3765' time='1' unit='Hour'><average max='0.5148597971914485' min='0.5148597971914485' replicates='1' stddev='NaN' unit='µmol/g FW'>0.5148597971914485</average><data replicates='1' unit='µmol/g FW'>0.5148597971914485</data></sample></line><line experimentname='Sulpice dataset A' coordinator='Anja' startdate='29.02.12 00:00' importdate='23.07.12 15:30' genotype='Ga0' growthconditions='Germany' id='16' name='A. thaliana'><sample id='3766' time='1' unit='Hour'><average max='NaN' min='NaN' replicates='1' stddev='NaN' unit='µmol/g FW'>NaN</average><data replicates='1' unit='µmol/g FW'>NaN</data></sample></line><line experimentname='Sulpice dataset A' coordinator='Anja' startdate='29.02.12 00:00' importdate='23.07.12 15:30' genotype='Goe2' growthconditions='Germany' id='17' name='A. thaliana'><sample id='3767' time='1' unit='Hour'><average max='0.6607497167045377' min='0.6607497167045377' replicates='1' stddev='NaN' unit='µmol/g FW'>0.6607497167045377</average><data replicates='1' unit='µmol/g FW'>0.6607497167045377</data></sample></line><line experimentname='Sulpice dataset A' coordinator='Anja' startdate='29.02.12 00:00' importdate='23.07.12 15:30' genotype='GOT7' growthconditions='Germany' id='18' name='A. thaliana'><sample id='3768' time='1' unit='Hour'><average max='0.318375658336161' min='0.318375658336161' replicates='1' stddev='NaN' unit='µmol/g FW'>0.318375658336161</average><data replicates='1' unit='µmol/g FW'>0.318375658336161</data></sample></line><line experimentname='Sulpice dataset A' coordinator='Anja' startdate='29.02.12 00:00' importdate='23.07.12 15:30' genotype='Gue0' growthconditions='Germany' id='19' name='A. thaliana'><sample id='3769' time='1' unit='Hour'><average max='NaN' min='NaN' replicates='1' stddev='NaN' unit='µmol/g FW'>NaN</average><data replicates='1' unit='µmol/g FW'>NaN</data></sample></line><line experimentname='Sulpice dataset A' coordinator='Anja' startdate='29.02.12 00:00' importdate='23.07.12 15:30' genotype='Gy0' growthconditions='France' id='20' name='A. thaliana'><sample id='3770' time='1' unit='Hour'><average max='0.9506497570804492' min='0.9506497570804492' replicates='1' stddev='NaN' unit='µmol/g FW'>0.9506497570804492</average><data replicates='1' unit='µmol/g FW'>0.9506497570804492</data></sample></line><line experimentname='Sulpice dataset A' coordinator='Anja' startdate='29.02.12 00:00' importdate='23.07.12 15:30' genotype='Hi3' growthconditions='Germany' id='21' name='A. thaliana'><sample id='3771' time='1' unit='Hour'><average max='1.686238220354626' min='1.686238220354626' replicates='1' stddev='NaN' unit='µmol/g FW'>1.686238220354626</average><data replicates='1' unit='µmol/g FW'>1.686238220354626</data></sample></line><line experimentname='Sulpice dataset A' coordinator='Anja' startdate='29.02.12 00:00' importdate='23.07.12 15:30' genotype='Hs0' growthconditions='Germany' id='22' name='A. thaliana'><sample id='3772' time='1' unit='Hour'><average max='NaN' min='NaN' replicates='1' stddev='NaN' unit='µmol/g FW'>NaN</average><data replicates='1' unit='µmol/g FW'>NaN</data></sample></line><line experimentname='Sulpice dataset A' coordinator='Anja' startdate='29.02.12 00:00' importdate='23.07.12 15:30' genotype='Is1' growthconditions='Germany' id='23' name='A. thaliana'><sample id='3773' time='1' unit='Hour'><average max='0.6590369231987082' min='0.6590369231987082' replicates='1' stddev='NaN' unit='µmol/g FW'>0.6590369231987082</average><data replicates='1' unit='µmol/g FW'>0.6590369231987082</data></sample></line><line experimentname='Sulpice dataset A' coordinator='Anja' startdate='29.02.12 00:00' importdate='23.07.12 15:30' genotype='Kl0' growthconditions='Germany' id='24' name='A. thaliana'><sample id='3774' time='1' unit='Hour'><average max='0.5722784896513554' min='0.5722784896513554' replicates='1' stddev='NaN' unit='µmol/g FW'>0.5722784896513554</average><data replicates='1' unit='µmol/g FW'>0.5722784896513554</data></sample></line><line experimentname='Sulpice dataset A' coordinator='Anja' startdate='29.02.12 00:00' importdate='23.07.12 15:30' genotype='Ko2' growthconditions='Denmark' id='25' name='A. thaliana'><sample id='3775' time='1' unit='Hour'><average max='NaN' min='NaN' replicates='1' stddev='NaN' unit='µmol/g FW'>NaN</average><data replicates='1' unit='µmol/g FW'>NaN</data></sample></line><line experimentname='Sulpice dataset A' coordinator='Anja' startdate='29.02.12 00:00' importdate='23.07.12 15:30' genotype='Lan0' growthconditions='United Kingdom' id='26' name='A. thaliana'><sample id='3776' time='1' unit='Hour'><average max='1.153515621687849' min='1.153515621687849' replicates='1' stddev='NaN' unit='µmol/g FW'>1.153515621687849</average><data replicates='1' unit='µmol/g FW'>1.153515621687849</data></sample></line><line experimentname='Sulpice dataset A' coordinator='Anja' startdate='29.02.12 00:00' importdate='23.07.12 15:30' genotype='Ler1' growthconditions='Germany' id='27' name='A. thaliana'><sample id='3777' time='1' unit='Hour'><average max='0.6502803275441374' min='0.6502803275441374' replicates='1' stddev='NaN' unit='µmol/g FW'>0.6502803275441374</average><data replicates='1' unit='µmol/g FW'>0.6502803275441374</data></sample></line><line experimentname='Sulpice dataset A' coordinator='Anja' startdate='29.02.12 00:00' importdate='23.07.12 15:30' genotype='Li5:3' growthconditions='Germany' id='28' name='A. thaliana'><sample id='3778' time='1' unit='Hour'><average max='NaN' min='NaN' replicates='1' stddev='NaN' unit='µmol/g FW'>NaN</average><data replicates='1' unit='µmol/g FW'>NaN</data></sample></line><line experimentname='Sulpice dataset A' coordinator='Anja' startdate='29.02.12 00:00' importdate='23.07.12 15:30' genotype='Lm' growthconditions='France' id='29' name='A. thaliana'><sample id='3779' time='1' unit='Hour'><average max='0.7843613743771827' min='0.7843613743771827' replicates='1' stddev='NaN' unit='µmol/g FW'>0.7843613743771827</average><data replicates='1' unit='µmol/g FW'>0.7843613743771827</data></sample></line><line experimentname='Sulpice dataset A' coordinator='Anja' startdate='29.02.12 00:00' importdate='23.07.12 15:30' genotype='Ma2' growthconditions='Germany' id='30' name='A. thaliana'><sample id='3780' time='1' unit='Hour'><average max='NaN' min='NaN' replicates='1' stddev='NaN' unit='µmol/g FW'>NaN</average><data replicates='1' unit='µmol/g FW'>NaN</data></sample></line><line experimentname='Sulpice dataset A' coordinator='Anja' startdate='29.02.12 00:00' importdate='23.07.12 15:30' genotype='Me0' growthconditions='Germany' id='31' name='A. thaliana'><sample id='3781' time='1' unit='Hour'><average max='NaN' min='NaN' replicates='1' stddev='NaN' unit='µmol/g FW'>NaN</average><data replicates='1' unit='µmol/g FW'>NaN</data></sample></line><line experimentname='Sulpice dataset A' coordinator='Anja' startdate='29.02.12 00:00' importdate='23.07.12 15:30' genotype='Mz0' growthconditions='Germany' id='32' name='A. thaliana'><sample id='3782' time='1' unit='Hour'><average max='NaN' min='NaN' replicates='1' stddev='NaN' unit='µmol/g FW'>NaN</average><data replicates='1' unit='µmol/g FW'>NaN</data></sample></line><line experimentname='Sulpice dataset A' coordinator='Anja' startdate='29.02.12 00:00' importdate='23.07.12 15:30' genotype='NFA8' growthconditions='United Kingdom' id='33' name='A. thaliana'><sample id='3783' time='1' unit='Hour'><average max='1.4203654838662567' min='1.4203654838662567' replicates='1' stddev='NaN' unit='µmol/g FW'>1.4203654838662567</average><data replicates='1' unit='µmol/g FW'>1.4203654838662567</data></sample></line><line experimentname='Sulpice dataset A' coordinator='Anja' startdate='29.02.12 00:00' importdate='23.07.12 15:30' genotype='No0' growthconditions='Germany' id='34' name='A. thaliana'><sample id='3784' time='1' unit='Hour'><average max='NaN' min='NaN' replicates='1' stddev='NaN' unit='µmol/g FW'>NaN</average><data replicates='1' unit='µmol/g FW'>NaN</data></sample></line><line experimentname='Sulpice dataset A' coordinator='Anja' startdate='29.02.12 00:00' importdate='23.07.12 15:30' genotype='Nok1' growthconditions='Netherlas' id='35' name='A. thaliana'><sample id='3785' time='1' unit='Hour'><average max='NaN' min='NaN' replicates='1' stddev='NaN' unit='µmol/g FW'>NaN</average><data replicates='1' unit='µmol/g FW'>NaN</data></sample></line><line experimentname='Sulpice dataset A' coordinator='Anja' startdate='29.02.12 00:00' importdate='23.07.12 15:30' genotype='Nok2' growthconditions='Netherlas' id='36' name='A. thaliana'><sample id='3786' time='1' unit='Hour'><average max='1.477904105551048' min='1.477904105551048' replicates='1' stddev='NaN' unit='µmol/g FW'>1.477904105551048</average><data replicates='1' unit='µmol/g FW'>1.477904105551048</data></sample></line><line experimentname='Sulpice dataset A' coordinator='Anja' startdate='29.02.12 00:00' importdate='23.07.12 15:30' genotype='nok3' growthconditions='Netherlas' id='37' name='A. thaliana'><sample id='3787' time='1' unit='Hour'><average max='NaN' min='NaN' replicates='1' stddev='NaN' unit='µmol/g FW'>NaN</average><data replicates='1' unit='µmol/g FW'>NaN</data></sample></line><line experimentname='Sulpice dataset A' coordinator='Anja' startdate='29.02.12 00:00' importdate='23.07.12 15:30' genotype='Nw3' growthconditions='Germany' id='38' name='A. thaliana'><sample id='3788' time='1' unit='Hour'><average max='0.8873900930323394' min='0.8873900930323394' replicates='1' stddev='NaN' unit='µmol/g FW'>0.8873900930323394</average><data replicates='1' unit='µmol/g FW'>0.8873900930323394</data></sample></line><line experimentname='Sulpice dataset A' coordinator='Anja' startdate='29.02.12 00:00' importdate='23.07.12 15:30' genotype='Old1' growthconditions='Germany' id='39' name='A. thaliana'><sample id='3789' time='1' unit='Hour'><average max='0.731891057123923' min='0.731891057123923' replicates='1' stddev='NaN' unit='µmol/g FW'>0.731891057123923</average><data replicates='1' unit='µmol/g FW'>0.731891057123923</data></sample></line><line experimentname='Sulpice dataset A' coordinator='Anja' startdate='29.02.12 00:00' importdate='23.07.12 15:30' genotype='Ove0' growthconditions='Germany' id='40' name='A. thaliana'><sample id='3790' time='1' unit='Hour'><average max='NaN' min='NaN' replicates='1' stddev='NaN' unit='µmol/g FW'>NaN</average><data replicates='1' unit='µmol/g FW'>NaN</data></sample></line><line experimentname='Sulpice dataset A' coordinator='Anja' startdate='29.02.12 00:00' importdate='23.07.12 15:30' genotype='Po0' growthconditions='Germany' id='41' name='A. thaliana'><sample id='3791' time='1' unit='Hour'><average max='NaN' min='NaN' replicates='1' stddev='NaN' unit='µmol/g FW'>NaN</average><data replicates='1' unit='µmol/g FW'>NaN</data></sample></line><line experimentname='Sulpice dataset A' coordinator='Anja' startdate='29.02.12 00:00' importdate='23.07.12 15:30' genotype='Pr0' growthconditions='Germany' id='42' name='A. thaliana'><sample id='3792' time='1' unit='Hour'><average max='NaN' min='NaN' replicates='1' stddev='NaN' unit='µmol/g FW'>NaN</average><data replicates='1' unit='µmol/g FW'>NaN</data></sample></line><line experimentname='Sulpice dataset A' coordinator='Anja' startdate='29.02.12 00:00' importdate='23.07.12 15:30' genotype='Pt0' growthconditions='Germany' id='43' name='A. thaliana'><sample id='3793' time='1' unit='Hour'><average max='1.034178654976071' min='1.034178654976071' replicates='1' stddev='NaN' unit='µmol/g FW'>1.034178654976071</average><data replicates='1' unit='µmol/g FW'>1.034178654976071</data></sample></line><line experimentname='Sulpice dataset A' coordinator='Anja' startdate='29.02.12 00:00' importdate='23.07.12 15:30' genotype='Pyl1' growthconditions='France' id='44' name='A. thaliana'><sample id='3794' time='1' unit='Hour'><average max='0.6048368503067716' min='0.6048368503067716' replicates='1' stddev='NaN' unit='µmol/g FW'>0.6048368503067716</average><data replicates='1' unit='µmol/g FW'>0.6048368503067716</data></sample></line><line experimentname='Sulpice dataset A' coordinator='Anja' startdate='29.02.12 00:00' importdate='23.07.12 15:30' genotype='Ra0' growthconditions='France' id='45' name='A. thaliana'><sample id='3795' time='1' unit='Hour'><average max='NaN' min='NaN' replicates='1' stddev='NaN' unit='µmol/g FW'>NaN</average><data replicates='1' unit='µmol/g FW'>NaN</data></sample></line><line experimentname='Sulpice dataset A' coordinator='Anja' startdate='29.02.12 00:00' importdate='23.07.12 15:30' genotype='RLD1' growthconditions='Netherlas' id='46' name='A. thaliana'><sample id='3796' time='1' unit='Hour'><average max='0.6874139228392994' min='0.6874139228392994' replicates='1' stddev='NaN' unit='µmol/g FW'>0.6874139228392994</average><data replicates='1' unit='µmol/g FW'>0.6874139228392994</data></sample></line><line experimentname='Sulpice dataset A' coordinator='Anja' startdate='29.02.12 00:00' importdate='23.07.12 15:30' genotype='Ty0' growthconditions='United Kingdom' id='47' name='A. thaliana'><sample id='3797' time='1' unit='Hour'><average max='0.8898775016471919' min='0.8898775016471919' replicates='1' stddev='NaN' unit='µmol/g FW'>0.8898775016471919</average><data replicates='1' unit='µmol/g FW'>0.8898775016471919</data></sample></line><line experimentname='Sulpice dataset A' coordinator='Anja' startdate='29.02.12 00:00' importdate='23.07.12 15:30' genotype='Wc2' growthconditions='Germany' id='48' name='A. thaliana'><sample id='3798' time='1' unit='Hour'><average max='1.1012157013331736' min='1.1012157013331736' replicates='1' stddev='NaN' unit='µmol/g FW'>1.1012157013331736</average><data replicates='1' unit='µmol/g FW'>1.1012157013331736</data></sample></line><line experimentname='Sulpice dataset A' coordinator='Anja' startdate='29.02.12 00:00' importdate='23.07.12 15:30' genotype='Wei1' growthconditions='Switzerla' id='49' name='A. thaliana'><sample id='3799' time='1' unit='Hour'><average max='0.5289419567469811' min='0.5289419567469811' replicates='1' stddev='NaN' unit='µmol/g FW'>0.5289419567469811</average><data replicates='1' unit='µmol/g FW'>0.5289419567469811</data></sample></line><line experimentname='Sulpice dataset A' coordinator='Anja' startdate='29.02.12 00:00' importdate='23.07.12 15:30' genotype='Wt5' growthconditions='Germany' id='50' name='A. thaliana'><sample id='3800' time='1' unit='Hour'><average max='NaN' min='NaN' replicates='1' stddev='NaN' unit='µmol/g FW'>NaN</average><data replicates='1' unit='µmol/g FW'>NaN</data></sample></line></substance>@"
    ]
    sbgn [
      role "SIMPLECHEMICAL"
    ]
    sbml [
      modelID "model_63"
      reversible "true"
      sbmlID "spec98loc86"
    ]
    src [
      fileName "Amino Acid Metabolism.GS-GOGAT cycle.gml"
    ]
    url "http://pgrc-35.ipk-gatersleben.de/pls/htmldb_pgrc/f?p=112:10:::NO::P10_PATHWAY_OBJECT_ID:spec98loc86"
  ]
  node [
    id 120
    zlevel -1

    charting [
      background_color "#000000"
      domainAxis "[unit]"
      empty_border_width 2.0
      empty_border_width_vert 2.0
      maxRange 1.0
      max_charts_in_column -1
      minRange 0.0
      rangeAxis "[unit]"
      rangeStepSize 0.0
      show_legend "false"
      useCustomRange "false"
      useCustomRangeSteps "false"
    ]
    cluster [
      cluster "Amino Acid Metabolism.GS-GOGAT cycle.gml"
    ]
    graphics [
      x 367.0
      y 2525.25
      w 70.0
      h 70.0
      fill "#AFD6D6"
      outline "#000000"
      component "chart2d_type3"
      frameThickness 1.5
      gradient -0.3333333333333333
      rounding 5.0
      type "oval"
    ]
    label "L-glutamate"
    labelgraphics [
      alignment "left"
      anchor "t"
      color "#000000"
      fontName "Tahoma"
      fontSize 11
      fontStyle "plain"
      type "text"
    ]
    labelgraphics1 [
      alignment "center"
      anchor "hidden"
      color "#000000"
      fontName "Arial"
      fontSize 12
      fontStyle "plain"
      position [
        localAlign 0.0
        relHor 0.0
        relVert 0.0
      ]
      text "Glu"
      type "text"
    ]
    mapping [
      measurementdata "<substance id='column 32' name='Glu'><line experimentname='Sulpice dataset A' coordinator='Anja' startdate='29.02.12 00:00' importdate='23.07.12 15:30' genotype='Aa0' growthconditions='Germany' id='1' name='A. thaliana'><sample id='3851' time='1' unit='Hour'><average max='NaN' min='NaN' replicates='1' stddev='NaN' unit='µmol/g FW'>NaN</average><data replicates='1' unit='µmol/g FW'>NaN</data></sample></line><line experimentname='Sulpice dataset A' coordinator='Anja' startdate='29.02.12 00:00' importdate='23.07.12 15:30' genotype='An2' growthconditions='Belgium' id='2' name='A. thaliana'><sample id='3852' time='1' unit='Hour'><average max='NaN' min='NaN' replicates='1' stddev='NaN' unit='µmol/g FW'>NaN</average><data replicates='1' unit='µmol/g FW'>NaN</data></sample></line><line experimentname='Sulpice dataset A' coordinator='Anja' startdate='29.02.12 00:00' importdate='23.07.12 15:30' genotype='Ang0' growthconditions='Belgium' id='3' name='A. thaliana'><sample id='3853' time='1' unit='Hour'><average max='2.3127498714743706' min='2.3127498714743706' replicates='1' stddev='NaN' unit='µmol/g FW'>2.3127498714743706</average><data replicates='1' unit='µmol/g FW'>2.3127498714743706</data></sample></line><line experimentname='Sulpice dataset A' coordinator='Anja' startdate='29.02.12 00:00' importdate='23.07.12 15:30' genotype='Be0' growthconditions='Germany' id='4' name='A. thaliana'><sample id='3854' time='1' unit='Hour'><average max='1.0223513224528866' min='1.0223513224528866' replicates='1' stddev='NaN' unit='µmol/g FW'>1.0223513224528866</average><data replicates='1' unit='µmol/g FW'>1.0223513224528866</data></sample></line><line experimentname='Sulpice dataset A' coordinator='Anja' startdate='29.02.12 00:00' importdate='23.07.12 15:30' genotype='Bsch2' growthconditions='Germany' id='5' name='A. thaliana'><sample id='3855' time='1' unit='Hour'><average max='1.8185376144843008' min='1.8185376144843008' replicates='1' stddev='NaN' unit='µmol/g FW'>1.8185376144843008</average><data replicates='1' unit='µmol/g FW'>1.8185376144843008</data></sample></line><line experimentname='Sulpice dataset A' coordinator='Anja' startdate='29.02.12 00:00' importdate='23.07.12 15:30' genotype='Bu2' growthconditions='Germany' id='6' name='A. thaliana'><sample id='3856' time='1' unit='Hour'><average max='2.572086116553176' min='2.572086116553176' replicates='1' stddev='NaN' unit='µmol/g FW'>2.572086116553176</average><data replicates='1' unit='µmol/g FW'>2.572086116553176</data></sample></line><line experimentname='Sulpice dataset A' coordinator='Anja' startdate='29.02.12 00:00' importdate='23.07.12 15:30' genotype='Bu6' growthconditions='Germany' id='7' name='A. thaliana'><sample id='3857' time='1' unit='Hour'><average max='NaN' min='NaN' replicates='1' stddev='NaN' unit='µmol/g FW'>NaN</average><data replicates='1' unit='µmol/g FW'>NaN</data></sample></line><line experimentname='Sulpice dataset A' coordinator='Anja' startdate='29.02.12 00:00' importdate='23.07.12 15:30' genotype='Bur0' growthconditions='Irela' id='8' name='A. thaliana'><sample id='3858' time='1' unit='Hour'><average max='1.8355461762344352' min='1.8355461762344352' replicates='1' stddev='NaN' unit='µmol/g FW'>1.8355461762344352</average><data replicates='1' unit='µmol/g FW'>1.8355461762344352</data></sample></line><line experimentname='Sulpice dataset A' coordinator='Anja' startdate='29.02.12 00:00' importdate='23.07.12 15:30' genotype='Da0' growthconditions='Germany' id='9' name='A. thaliana'><sample id='3859' time='1' unit='Hour'><average max='1.4596182809986993' min='1.4596182809986993' replicates='1' stddev='NaN' unit='µmol/g FW'>1.4596182809986993</average><data replicates='1' unit='µmol/g FW'>1.4596182809986993</data></sample></line><line experimentname='Sulpice dataset A' coordinator='Anja' startdate='29.02.12 00:00' importdate='23.07.12 15:30' genotype='Edi0' growthconditions='United Kingdom' id='10' name='A. thaliana'><sample id='3860' time='1' unit='Hour'><average max='1.4243110418266713' min='1.4243110418266713' replicates='1' stddev='NaN' unit='µmol/g FW'>1.4243110418266713</average><data replicates='1' unit='µmol/g FW'>1.4243110418266713</data></sample></line><line experimentname='Sulpice dataset A' coordinator='Anja' startdate='29.02.12 00:00' importdate='23.07.12 15:30' genotype='Ei2' growthconditions='Germany' id='11' name='A. thaliana'><sample id='3861' time='1' unit='Hour'><average max='2.9115803771258504' min='2.9115803771258504' replicates='1' stddev='NaN' unit='µmol/g FW'>2.9115803771258504</average><data replicates='1' unit='µmol/g FW'>2.9115803771258504</data></sample></line><line experimentname='Sulpice dataset A' coordinator='Anja' startdate='29.02.12 00:00' importdate='23.07.12 15:30' genotype='Ei4' growthconditions='Germany' id='12' name='A. thaliana'><sample id='3862' time='1' unit='Hour'><average max='NaN' min='NaN' replicates='1' stddev='NaN' unit='µmol/g FW'>NaN</average><data replicates='1' unit='µmol/g FW'>NaN</data></sample></line><line experimentname='Sulpice dataset A' coordinator='Anja' startdate='29.02.12 00:00' importdate='23.07.12 15:30' genotype='El0' growthconditions='Germany' id='13' name='A. thaliana'><sample id='3863' time='1' unit='Hour'><average max='2.2249540481281773' min='2.2249540481281773' replicates='1' stddev='NaN' unit='µmol/g FW'>2.2249540481281773</average><data replicates='1' unit='µmol/g FW'>2.2249540481281773</data></sample></line><line experimentname='Sulpice dataset A' coordinator='Anja' startdate='29.02.12 00:00' importdate='23.07.12 15:30' genotype='EnkheimD' growthconditions='Germany' id='14' name='A. thaliana'><sample id='3864' time='1' unit='Hour'><average max='5.239702688616648' min='5.239702688616648' replicates='1' stddev='NaN' unit='µmol/g FW'>5.239702688616648</average><data replicates='1' unit='µmol/g FW'>5.239702688616648</data></sample></line><line experimentname='Sulpice dataset A' coordinator='Anja' startdate='29.02.12 00:00' importdate='23.07.12 15:30' genotype='Ep0' growthconditions='Germany' id='15' name='A. thaliana'><sample id='3865' time='1' unit='Hour'><average max='1.5576272591217222' min='1.5576272591217222' replicates='1' stddev='NaN' unit='µmol/g FW'>1.5576272591217222</average><data replicates='1' unit='µmol/g FW'>1.5576272591217222</data></sample></line><line experimentname='Sulpice dataset A' coordinator='Anja' startdate='29.02.12 00:00' importdate='23.07.12 15:30' genotype='Ga0' growthconditions='Germany' id='16' name='A. thaliana'><sample id='3866' time='1' unit='Hour'><average max='NaN' min='NaN' replicates='1' stddev='NaN' unit='µmol/g FW'>NaN</average><data replicates='1' unit='µmol/g FW'>NaN</data></sample></line><line experimentname='Sulpice dataset A' coordinator='Anja' startdate='29.02.12 00:00' importdate='23.07.12 15:30' genotype='Goe2' growthconditions='Germany' id='17' name='A. thaliana'><sample id='3867' time='1' unit='Hour'><average max='2.6227538068051617' min='2.6227538068051617' replicates='1' stddev='NaN' unit='µmol/g FW'>2.6227538068051617</average><data replicates='1' unit='µmol/g FW'>2.6227538068051617</data></sample></line><line experimentname='Sulpice dataset A' coordinator='Anja' startdate='29.02.12 00:00' importdate='23.07.12 15:30' genotype='GOT7' growthconditions='Germany' id='18' name='A. thaliana'><sample id='3868' time='1' unit='Hour'><average max='1.937173336273164' min='1.937173336273164' replicates='1' stddev='NaN' unit='µmol/g FW'>1.937173336273164</average><data replicates='1' unit='µmol/g FW'>1.937173336273164</data></sample></line><line experimentname='Sulpice dataset A' coordinator='Anja' startdate='29.02.12 00:00' importdate='23.07.12 15:30' genotype='Gue0' growthconditions='Germany' id='19' name='A. thaliana'><sample id='3869' time='1' unit='Hour'><average max='NaN' min='NaN' replicates='1' stddev='NaN' unit='µmol/g FW'>NaN</average><data replicates='1' unit='µmol/g FW'>NaN</data></sample></line><line experimentname='Sulpice dataset A' coordinator='Anja' startdate='29.02.12 00:00' importdate='23.07.12 15:30' genotype='Gy0' growthconditions='France' id='20' name='A. thaliana'><sample id='3870' time='1' unit='Hour'><average max='3.355014935278401' min='3.355014935278401' replicates='1' stddev='NaN' unit='µmol/g FW'>3.355014935278401</average><data replicates='1' unit='µmol/g FW'>3.355014935278401</data></sample></line><line experimentname='Sulpice dataset A' coordinator='Anja' startdate='29.02.12 00:00' importdate='23.07.12 15:30' genotype='Hi3' growthconditions='Germany' id='21' name='A. thaliana'><sample id='3871' time='1' unit='Hour'><average max='3.9909431026763755' min='3.9909431026763755' replicates='1' stddev='NaN' unit='µmol/g FW'>3.9909431026763755</average><data replicates='1' unit='µmol/g FW'>3.9909431026763755</data></sample></line><line experimentname='Sulpice dataset A' coordinator='Anja' startdate='29.02.12 00:00' importdate='23.07.12 15:30' genotype='Hs0' growthconditions='Germany' id='22' name='A. thaliana'><sample id='3872' time='1' unit='Hour'><average max='NaN' min='NaN' replicates='1' stddev='NaN' unit='µmol/g FW'>NaN</average><data replicates='1' unit='µmol/g FW'>NaN</data></sample></line><line experimentname='Sulpice dataset A' coordinator='Anja' startdate='29.02.12 00:00' importdate='23.07.12 15:30' genotype='Is1' growthconditions='Germany' id='23' name='A. thaliana'><sample id='3873' time='1' unit='Hour'><average max='1.506362373713814' min='1.506362373713814' replicates='1' stddev='NaN' unit='µmol/g FW'>1.506362373713814</average><data replicates='1' unit='µmol/g FW'>1.506362373713814</data></sample></line><line experimentname='Sulpice dataset A' coordinator='Anja' startdate='29.02.12 00:00' importdate='23.07.12 15:30' genotype='Kl0' growthconditions='Germany' id='24' name='A. thaliana'><sample id='3874' time='1' unit='Hour'><average max='1.8878979675867096' min='1.8878979675867096' replicates='1' stddev='NaN' unit='µmol/g FW'>1.8878979675867096</average><data replicates='1' unit='µmol/g FW'>1.8878979675867096</data></sample></line><line experimentname='Sulpice dataset A' coordinator='Anja' startdate='29.02.12 00:00' importdate='23.07.12 15:30' genotype='Ko2' growthconditions='Denmark' id='25' name='A. thaliana'><sample id='3875' time='1' unit='Hour'><average max='NaN' min='NaN' replicates='1' stddev='NaN' unit='µmol/g FW'>NaN</average><data replicates='1' unit='µmol/g FW'>NaN</data></sample></line><line experimentname='Sulpice dataset A' coordinator='Anja' startdate='29.02.12 00:00' importdate='23.07.12 15:30' genotype='Lan0' growthconditions='United Kingdom' id='26' name='A. thaliana'><sample id='3876' time='1' unit='Hour'><average max='1.9240714618747157' min='1.9240714618747157' replicates='1' stddev='NaN' unit='µmol/g FW'>1.9240714618747157</average><data replicates='1' unit='µmol/g FW'>1.9240714618747157</data></sample></line><line experimentname='Sulpice dataset A' coordinator='Anja' startdate='29.02.12 00:00' importdate='23.07.12 15:30' genotype='Ler1' growthconditions='Germany' id='27' name='A. thaliana'><sample id='3877' time='1' unit='Hour'><average max='1.7091627815191566' min='1.7091627815191566' replicates='1' stddev='NaN' unit='µmol/g FW'>1.7091627815191566</average><data replicates='1' unit='µmol/g FW'>1.7091627815191566</data></sample></line><line experimentname='Sulpice dataset A' coordinator='Anja' startdate='29.02.12 00:00' importdate='23.07.12 15:30' genotype='Li5:3' growthconditions='Germany' id='28' name='A. thaliana'><sample id='3878' time='1' unit='Hour'><average max='NaN' min='NaN' replicates='1' stddev='NaN' unit='µmol/g FW'>NaN</average><data replicates='1' unit='µmol/g FW'>NaN</data></sample></line><line experimentname='Sulpice dataset A' coordinator='Anja' startdate='29.02.12 00:00' importdate='23.07.12 15:30' genotype='Lm' growthconditions='France' id='29' name='A. thaliana'><sample id='3879' time='1' unit='Hour'><average max='1.5348015814013778' min='1.5348015814013778' replicates='1' stddev='NaN' unit='µmol/g FW'>1.5348015814013778</average><data replicates='1' unit='µmol/g FW'>1.5348015814013778</data></sample></line><line experimentname='Sulpice dataset A' coordinator='Anja' startdate='29.02.12 00:00' importdate='23.07.12 15:30' genotype='Ma2' growthconditions='Germany' id='30' name='A. thaliana'><sample id='3880' time='1' unit='Hour'><average max='NaN' min='NaN' replicates='1' stddev='NaN' unit='µmol/g FW'>NaN</average><data replicates='1' unit='µmol/g FW'>NaN</data></sample></line><line experimentname='Sulpice dataset A' coordinator='Anja' startdate='29.02.12 00:00' importdate='23.07.12 15:30' genotype='Me0' growthconditions='Germany' id='31' name='A. thaliana'><sample id='3881' time='1' unit='Hour'><average max='NaN' min='NaN' replicates='1' stddev='NaN' unit='µmol/g FW'>NaN</average><data replicates='1' unit='µmol/g FW'>NaN</data></sample></line><line experimentname='Sulpice dataset A' coordinator='Anja' startdate='29.02.12 00:00' importdate='23.07.12 15:30' genotype='Mz0' growthconditions='Germany' id='32' name='A. thaliana'><sample id='3882' time='1' unit='Hour'><average max='NaN' min='NaN' replicates='1' stddev='NaN' unit='µmol/g FW'>NaN</average><data replicates='1' unit='µmol/g FW'>NaN</data></sample></line><line experimentname='Sulpice dataset A' coordinator='Anja' startdate='29.02.12 00:00' importdate='23.07.12 15:30' genotype='NFA8' growthconditions='United Kingdom' id='33' name='A. thaliana'><sample id='3883' time='1' unit='Hour'><average max='3.0941961557720714' min='3.0941961557720714' replicates='1' stddev='NaN' unit='µmol/g FW'>3.0941961557720714</average><data replicates='1' unit='µmol/g FW'>3.0941961557720714</data></sample></line><line experimentname='Sulpice dataset A' coordinator='Anja' startdate='29.02.12 00:00' importdate='23.07.12 15:30' genotype='No0' growthconditions='Germany' id='34' name='A. thaliana'><sample id='3884' time='1' unit='Hour'><average max='2.692349332462392' min='2.692349332462392' replicates='1' stddev='NaN' unit='µmol/g FW'>2.692349332462392</average><data replicates='1' unit='µmol/g FW'>2.692349332462392</data></sample></line><line experimentname='Sulpice dataset A' coordinator='Anja' startdate='29.02.12 00:00' importdate='23.07.12 15:30' genotype='Nok1' growthconditions='Netherlas' id='35' name='A. thaliana'><sample id='3885' time='1' unit='Hour'><average max='NaN' min='NaN' replicates='1' stddev='NaN' unit='µmol/g FW'>NaN</average><data replicates='1' unit='µmol/g FW'>NaN</data></sample></line><line experimentname='Sulpice dataset A' coordinator='Anja' startdate='29.02.12 00:00' importdate='23.07.12 15:30' genotype='Nok2' growthconditions='Netherlas' id='36' name='A. thaliana'><sample id='3886' time='1' unit='Hour'><average max='3.709466043482057' min='3.709466043482057' replicates='1' stddev='NaN' unit='µmol/g FW'>3.709466043482057</average><data replicates='1' unit='µmol/g FW'>3.709466043482057</data></sample></line><line experimentname='Sulpice dataset A' coordinator='Anja' startdate='29.02.12 00:00' importdate='23.07.12 15:30' genotype='nok3' growthconditions='Netherlas' id='37' name='A. thaliana'><sample id='3887' time='1' unit='Hour'><average max='NaN' min='NaN' replicates='1' stddev='NaN' unit='µmol/g FW'>NaN</average><data replicates='1' unit='µmol/g FW'>NaN</data></sample></line><line experimentname='Sulpice dataset A' coordinator='Anja' startdate='29.02.12 00:00' importdate='23.07.12 15:30' genotype='Nw3' growthconditions='Germany' id='38' name='A. thaliana'><sample id='3888' time='1' unit='Hour'><average max='2.476701546099336' min='2.476701546099336' replicates='1' stddev='NaN' unit='µmol/g FW'>2.476701546099336</average><data replicates='1' unit='µmol/g FW'>2.476701546099336</data></sample></line><line experimentname='Sulpice dataset A' coordinator='Anja' startdate='29.02.12 00:00' importdate='23.07.12 15:30' genotype='Old1' growthconditions='Germany' id='39' name='A. thaliana'><sample id='3889' time='1' unit='Hour'><average max='2.169456206359553' min='2.169456206359553' replicates='1' stddev='NaN' unit='µmol/g FW'>2.169456206359553</average><data replicates='1' unit='µmol/g FW'>2.169456206359553</data></sample></line><line experimentname='Sulpice dataset A' coordinator='Anja' startdate='29.02.12 00:00' importdate='23.07.12 15:30' genotype='Ove0' growthconditions='Germany' id='40' name='A. thaliana'><sample id='3890' time='1' unit='Hour'><average max='1.6561318748402283' min='1.6561318748402283' replicates='1' stddev='NaN' unit='µmol/g FW'>1.6561318748402283</average><data replicates='1' unit='µmol/g FW'>1.6561318748402283</data></sample></line><line experimentname='Sulpice dataset A' coordinator='Anja' startdate='29.02.12 00:00' importdate='23.07.12 15:30' genotype='Po0' growthconditions='Germany' id='41' name='A. thaliana'><sample id='3891' time='1' unit='Hour'><average max='1.6497629307329924' min='1.6497629307329924' replicates='1' stddev='NaN' unit='µmol/g FW'>1.6497629307329924</average><data replicates='1' unit='µmol/g FW'>1.6497629307329924</data></sample></line><line experimentname='Sulpice dataset A' coordinator='Anja' startdate='29.02.12 00:00' importdate='23.07.12 15:30' genotype='Pr0' growthconditions='Germany' id='42' name='A. thaliana'><sample id='3892' time='1' unit='Hour'><average max='NaN' min='NaN' replicates='1' stddev='NaN' unit='µmol/g FW'>NaN</average><data replicates='1' unit='µmol/g FW'>NaN</data></sample></line><line experimentname='Sulpice dataset A' coordinator='Anja' startdate='29.02.12 00:00' importdate='23.07.12 15:30' genotype='Pt0' growthconditions='Germany' id='43' name='A. thaliana'><sample id='3893' time='1' unit='Hour'><average max='3.604792271995742' min='3.604792271995742' replicates='1' stddev='NaN' unit='µmol/g FW'>3.604792271995742</average><data replicates='1' unit='µmol/g FW'>3.604792271995742</data></sample></line><line experimentname='Sulpice dataset A' coordinator='Anja' startdate='29.02.12 00:00' importdate='23.07.12 15:30' genotype='Pyl1' growthconditions='France' id='44' name='A. thaliana'><sample id='3894' time='1' unit='Hour'><average max='1.8199200938630071' min='1.8199200938630071' replicates='1' stddev='NaN' unit='µmol/g FW'>1.8199200938630071</average><data replicates='1' unit='µmol/g FW'>1.8199200938630071</data></sample></line><line experimentname='Sulpice dataset A' coordinator='Anja' startdate='29.02.12 00:00' importdate='23.07.12 15:30' genotype='Ra0' growthconditions='France' id='45' name='A. thaliana'><sample id='3895' time='1' unit='Hour'><average max='NaN' min='NaN' replicates='1' stddev='NaN' unit='µmol/g FW'>NaN</average><data replicates='1' unit='µmol/g FW'>NaN</data></sample></line><line experimentname='Sulpice dataset A' coordinator='Anja' startdate='29.02.12 00:00' importdate='23.07.12 15:30' genotype='RLD1' growthconditions='Netherlas' id='46' name='A. thaliana'><sample id='3896' time='1' unit='Hour'><average max='2.428238460902221' min='2.428238460902221' replicates='1' stddev='NaN' unit='µmol/g FW'>2.428238460902221</average><data replicates='1' unit='µmol/g FW'>2.428238460902221</data></sample></line><line experimentname='Sulpice dataset A' coordinator='Anja' startdate='29.02.12 00:00' importdate='23.07.12 15:30' genotype='Ty0' growthconditions='United Kingdom' id='47' name='A. thaliana'><sample id='3897' time='1' unit='Hour'><average max='1.1793766346271692' min='1.1793766346271692' replicates='1' stddev='NaN' unit='µmol/g FW'>1.1793766346271692</average><data replicates='1' unit='µmol/g FW'>1.1793766346271692</data></sample></line><line experimentname='Sulpice dataset A' coordinator='Anja' startdate='29.02.12 00:00' importdate='23.07.12 15:30' genotype='Wc2' growthconditions='Germany' id='48' name='A. thaliana'><sample id='3898' time='1' unit='Hour'><average max='2.574224319629569' min='2.574224319629569' replicates='1' stddev='NaN' unit='µmol/g FW'>2.574224319629569</average><data replicates='1' unit='µmol/g FW'>2.574224319629569</data></sample></line><line experimentname='Sulpice dataset A' coordinator='Anja' startdate='29.02.12 00:00' importdate='23.07.12 15:30' genotype='Wei1' growthconditions='Switzerla' id='49' name='A. thaliana'><sample id='3899' time='1' unit='Hour'><average max='1.8793203743253772' min='1.8793203743253772' replicates='1' stddev='NaN' unit='µmol/g FW'>1.8793203743253772</average><data replicates='1' unit='µmol/g FW'>1.8793203743253772</data></sample></line><line experimentname='Sulpice dataset A' coordinator='Anja' startdate='29.02.12 00:00' importdate='23.07.12 15:30' genotype='Wt5' growthconditions='Germany' id='50' name='A. thaliana'><sample id='3900' time='1' unit='Hour'><average max='NaN' min='NaN' replicates='1' stddev='NaN' unit='µmol/g FW'>NaN</average><data replicates='1' unit='µmol/g FW'>NaN</data></sample></line></substance>@"
    ]
    sbgn [
      role "SIMPLECHEMICAL"
    ]
    sbml [
      modelID "model_63"
      reversible "true"
      sbmlID "spec167loc86"
    ]
    src [
      fileName "Amino Acid Metabolism.GS-GOGAT cycle.gml"
    ]
    url "http://pgrc-35.ipk-gatersleben.de/pls/htmldb_pgrc/f?p=112:10:::NO::P10_PATHWAY_OBJECT_ID:spec167loc86"
  ]
  node [
    id 121
    zlevel -1

    charting [
      background_color "#000000"
      domainAxis "[unit]"
      empty_border_width 2.0
      empty_border_width_vert 2.0
      maxRange 1.0
      max_charts_in_column -1
      minRange 0.0
      rangeAxis "[unit]"
      rangeStepSize 0.0
      show_legend "false"
      useCustomRange "false"
      useCustomRangeSteps "false"
    ]
    cluster [
      cluster "Amino Acid Metabolism.GS-GOGAT cycle.gml"
    ]
    graphics [
      x 526.0
      y 2520.0
      w 70.0
      h 70.0
      fill "#AFD6D6"
      outline "#000000"
      component "chart2d_type3"
      frameThickness 1.5
      gradient -0.333
      rounding 5.0
      type "oval"
    ]
    label "L-glutamine"
    labelgraphics [
      alignment "left"
      anchor "t"
      color "#000000"
      fontName "Tahoma"
      fontSize 11
      fontStyle "plain"
      type "text"
    ]
    labelgraphics1 [
      alignment "center"
      anchor "hidden"
      color "#000000"
      fontName "Arial"
      fontSize 12
      fontStyle "plain"
      position [
        localAlign 0.0
        relHor 0.0
        relVert 0.0
      ]
      text "Gln"
      type "text"
    ]
    mapping [
      measurementdata "<substance id='column 31' name='Gln'><line experimentname='Sulpice dataset A' coordinator='Anja' startdate='29.02.12 00:00' importdate='23.07.12 15:30' genotype='Aa0' growthconditions='Germany' id='1' name='A. thaliana'><sample id='3801' time='1' unit='Hour'><average max='NaN' min='NaN' replicates='1' stddev='NaN' unit='µmol/g FW'>NaN</average><data replicates='1' unit='µmol/g FW'>NaN</data></sample></line><line experimentname='Sulpice dataset A' coordinator='Anja' startdate='29.02.12 00:00' importdate='23.07.12 15:30' genotype='An2' growthconditions='Belgium' id='2' name='A. thaliana'><sample id='3802' time='1' unit='Hour'><average max='NaN' min='NaN' replicates='1' stddev='NaN' unit='µmol/g FW'>NaN</average><data replicates='1' unit='µmol/g FW'>NaN</data></sample></line><line experimentname='Sulpice dataset A' coordinator='Anja' startdate='29.02.12 00:00' importdate='23.07.12 15:30' genotype='Ang0' growthconditions='Belgium' id='3' name='A. thaliana'><sample id='3803' time='1' unit='Hour'><average max='0.6092292296822701' min='0.6092292296822701' replicates='1' stddev='NaN' unit='µmol/g FW'>0.6092292296822701</average><data replicates='1' unit='µmol/g FW'>0.6092292296822701</data></sample></line><line experimentname='Sulpice dataset A' coordinator='Anja' startdate='29.02.12 00:00' importdate='23.07.12 15:30' genotype='Be0' growthconditions='Germany' id='4' name='A. thaliana'><sample id='3804' time='1' unit='Hour'><average max='0.7322089860034188' min='0.7322089860034188' replicates='1' stddev='NaN' unit='µmol/g FW'>0.7322089860034188</average><data replicates='1' unit='µmol/g FW'>0.7322089860034188</data></sample></line><line experimentname='Sulpice dataset A' coordinator='Anja' startdate='29.02.12 00:00' importdate='23.07.12 15:30' genotype='Bsch2' growthconditions='Germany' id='5' name='A. thaliana'><sample id='3805' time='1' unit='Hour'><average max='1.2986465815639936' min='1.2986465815639936' replicates='1' stddev='NaN' unit='µmol/g FW'>1.2986465815639936</average><data replicates='1' unit='µmol/g FW'>1.2986465815639936</data></sample></line><line experimentname='Sulpice dataset A' coordinator='Anja' startdate='29.02.12 00:00' importdate='23.07.12 15:30' genotype='Bu2' growthconditions='Germany' id='6' name='A. thaliana'><sample id='3806' time='1' unit='Hour'><average max='5.743539209863297' min='5.743539209863297' replicates='1' stddev='NaN' unit='µmol/g FW'>5.743539209863297</average><data replicates='1' unit='µmol/g FW'>5.743539209863297</data></sample></line><line experimentname='Sulpice dataset A' coordinator='Anja' startdate='29.02.12 00:00' importdate='23.07.12 15:30' genotype='Bu6' growthconditions='Germany' id='7' name='A. thaliana'><sample id='3807' time='1' unit='Hour'><average max='NaN' min='NaN' replicates='1' stddev='NaN' unit='µmol/g FW'>NaN</average><data replicates='1' unit='µmol/g FW'>NaN</data></sample></line><line experimentname='Sulpice dataset A' coordinator='Anja' startdate='29.02.12 00:00' importdate='23.07.12 15:30' genotype='Bur0' growthconditions='Irela' id='8' name='A. thaliana'><sample id='3808' time='1' unit='Hour'><average max='2.1125656035922837' min='2.1125656035922837' replicates='1' stddev='NaN' unit='µmol/g FW'>2.1125656035922837</average><data replicates='1' unit='µmol/g FW'>2.1125656035922837</data></sample></line><line experimentname='Sulpice dataset A' coordinator='Anja' startdate='29.02.12 00:00' importdate='23.07.12 15:30' genotype='Da0' growthconditions='Germany' id='9' name='A. thaliana'><sample id='3809' time='1' unit='Hour'><average max='0.899342875033164' min='0.899342875033164' replicates='1' stddev='NaN' unit='µmol/g FW'>0.899342875033164</average><data replicates='1' unit='µmol/g FW'>0.899342875033164</data></sample></line><line experimentname='Sulpice dataset A' coordinator='Anja' startdate='29.02.12 00:00' importdate='23.07.12 15:30' genotype='Edi0' growthconditions='United Kingdom' id='10' name='A. thaliana'><sample id='3810' time='1' unit='Hour'><average max='1.085366817636904' min='1.085366817636904' replicates='1' stddev='NaN' unit='µmol/g FW'>1.085366817636904</average><data replicates='1' unit='µmol/g FW'>1.085366817636904</data></sample></line><line experimentname='Sulpice dataset A' coordinator='Anja' startdate='29.02.12 00:00' importdate='23.07.12 15:30' genotype='Ei2' growthconditions='Germany' id='11' name='A. thaliana'><sample id='3811' time='1' unit='Hour'><average max='1.578439662035772' min='1.578439662035772' replicates='1' stddev='NaN' unit='µmol/g FW'>1.578439662035772</average><data replicates='1' unit='µmol/g FW'>1.578439662035772</data></sample></line><line experimentname='Sulpice dataset A' coordinator='Anja' startdate='29.02.12 00:00' importdate='23.07.12 15:30' genotype='Ei4' growthconditions='Germany' id='12' name='A. thaliana'><sample id='3812' time='1' unit='Hour'><average max='NaN' min='NaN' replicates='1' stddev='NaN' unit='µmol/g FW'>NaN</average><data replicates='1' unit='µmol/g FW'>NaN</data></sample></line><line experimentname='Sulpice dataset A' coordinator='Anja' startdate='29.02.12 00:00' importdate='23.07.12 15:30' genotype='El0' growthconditions='Germany' id='13' name='A. thaliana'><sample id='3813' time='1' unit='Hour'><average max='0.599723595430104' min='0.599723595430104' replicates='1' stddev='NaN' unit='µmol/g FW'>0.599723595430104</average><data replicates='1' unit='µmol/g FW'>0.599723595430104</data></sample></line><line experimentname='Sulpice dataset A' coordinator='Anja' startdate='29.02.12 00:00' importdate='23.07.12 15:30' genotype='EnkheimD' growthconditions='Germany' id='14' name='A. thaliana'><sample id='3814' time='1' unit='Hour'><average max='1.6323775591966356' min='1.6323775591966356' replicates='1' stddev='NaN' unit='µmol/g FW'>1.6323775591966356</average><data replicates='1' unit='µmol/g FW'>1.6323775591966356</data></sample></line><line experimentname='Sulpice dataset A' coordinator='Anja' startdate='29.02.12 00:00' importdate='23.07.12 15:30' genotype='Ep0' growthconditions='Germany' id='15' name='A. thaliana'><sample id='3815' time='1' unit='Hour'><average max='1.1786680172678556' min='1.1786680172678556' replicates='1' stddev='NaN' unit='µmol/g FW'>1.1786680172678556</average><data replicates='1' unit='µmol/g FW'>1.1786680172678556</data></sample></line><line experimentname='Sulpice dataset A' coordinator='Anja' startdate='29.02.12 00:00' importdate='23.07.12 15:30' genotype='Ga0' growthconditions='Germany' id='16' name='A. thaliana'><sample id='3816' time='1' unit='Hour'><average max='NaN' min='NaN' replicates='1' stddev='NaN' unit='µmol/g FW'>NaN</average><data replicates='1' unit='µmol/g FW'>NaN</data></sample></line><line experimentname='Sulpice dataset A' coordinator='Anja' startdate='29.02.12 00:00' importdate='23.07.12 15:30' genotype='Goe2' growthconditions='Germany' id='17' name='A. thaliana'><sample id='3817' time='1' unit='Hour'><average max='NaN' min='NaN' replicates='1' stddev='NaN' unit='µmol/g FW'>NaN</average><data replicates='1' unit='µmol/g FW'>NaN</data></sample></line><line experimentname='Sulpice dataset A' coordinator='Anja' startdate='29.02.12 00:00' importdate='23.07.12 15:30' genotype='GOT7' growthconditions='Germany' id='18' name='A. thaliana'><sample id='3818' time='1' unit='Hour'><average max='0.28043255346788676' min='0.28043255346788676' replicates='1' stddev='NaN' unit='µmol/g FW'>0.28043255346788676</average><data replicates='1' unit='µmol/g FW'>0.28043255346788676</data></sample></line><line experimentname='Sulpice dataset A' coordinator='Anja' startdate='29.02.12 00:00' importdate='23.07.12 15:30' genotype='Gue0' growthconditions='Germany' id='19' name='A. thaliana'><sample id='3819' time='1' unit='Hour'><average max='NaN' min='NaN' replicates='1' stddev='NaN' unit='µmol/g FW'>NaN</average><data replicates='1' unit='µmol/g FW'>NaN</data></sample></line><line experimentname='Sulpice dataset A' coordinator='Anja' startdate='29.02.12 00:00' importdate='23.07.12 15:30' genotype='Gy0' growthconditions='France' id='20' name='A. thaliana'><sample id='3820' time='1' unit='Hour'><average max='0.7007475608693002' min='0.7007475608693002' replicates='1' stddev='NaN' unit='µmol/g FW'>0.7007475608693002</average><data replicates='1' unit='µmol/g FW'>0.7007475608693002</data></sample></line><line experimentname='Sulpice dataset A' coordinator='Anja' startdate='29.02.12 00:00' importdate='23.07.12 15:30' genotype='Hi3' growthconditions='Germany' id='21' name='A. thaliana'><sample id='3821' time='1' unit='Hour'><average max='NaN' min='NaN' replicates='1' stddev='NaN' unit='µmol/g FW'>NaN</average><data replicates='1' unit='µmol/g FW'>NaN</data></sample></line><line experimentname='Sulpice dataset A' coordinator='Anja' startdate='29.02.12 00:00' importdate='23.07.12 15:30' genotype='Hs0' growthconditions='Germany' id='22' name='A. thaliana'><sample id='3822' time='1' unit='Hour'><average max='NaN' min='NaN' replicates='1' stddev='NaN' unit='µmol/g FW'>NaN</average><data replicates='1' unit='µmol/g FW'>NaN</data></sample></line><line experimentname='Sulpice dataset A' coordinator='Anja' startdate='29.02.12 00:00' importdate='23.07.12 15:30' genotype='Is1' growthconditions='Germany' id='23' name='A. thaliana'><sample id='3823' time='1' unit='Hour'><average max='1.0125908181288172' min='1.0125908181288172' replicates='1' stddev='NaN' unit='µmol/g FW'>1.0125908181288172</average><data replicates='1' unit='µmol/g FW'>1.0125908181288172</data></sample></line><line experimentname='Sulpice dataset A' coordinator='Anja' startdate='29.02.12 00:00' importdate='23.07.12 15:30' genotype='Kl0' growthconditions='Germany' id='24' name='A. thaliana'><sample id='3824' time='1' unit='Hour'><average max='0.9304355375140118' min='0.9304355375140118' replicates='1' stddev='NaN' unit='µmol/g FW'>0.9304355375140118</average><data replicates='1' unit='µmol/g FW'>0.9304355375140118</data></sample></line><line experimentname='Sulpice dataset A' coordinator='Anja' startdate='29.02.12 00:00' importdate='23.07.12 15:30' genotype='Ko2' growthconditions='Denmark' id='25' name='A. thaliana'><sample id='3825' time='1' unit='Hour'><average max='NaN' min='NaN' replicates='1' stddev='NaN' unit='µmol/g FW'>NaN</average><data replicates='1' unit='µmol/g FW'>NaN</data></sample></line><line experimentname='Sulpice dataset A' coordinator='Anja' startdate='29.02.12 00:00' importdate='23.07.12 15:30' genotype='Lan0' growthconditions='United Kingdom' id='26' name='A. thaliana'><sample id='3826' time='1' unit='Hour'><average max='1.300630717456769' min='1.300630717456769' replicates='1' stddev='NaN' unit='µmol/g FW'>1.300630717456769</average><data replicates='1' unit='µmol/g FW'>1.300630717456769</data></sample></line><line experimentname='Sulpice dataset A' coordinator='Anja' startdate='29.02.12 00:00' importdate='23.07.12 15:30' genotype='Ler1' growthconditions='Germany' id='27' name='A. thaliana'><sample id='3827' time='1' unit='Hour'><average max='1.0284216421231938' min='1.0284216421231938' replicates='1' stddev='NaN' unit='µmol/g FW'>1.0284216421231938</average><data replicates='1' unit='µmol/g FW'>1.0284216421231938</data></sample></line><line experimentname='Sulpice dataset A' coordinator='Anja' startdate='29.02.12 00:00' importdate='23.07.12 15:30' genotype='Li5:3' growthconditions='Germany' id='28' name='A. thaliana'><sample id='3828' time='1' unit='Hour'><average max='NaN' min='NaN' replicates='1' stddev='NaN' unit='µmol/g FW'>NaN</average><data replicates='1' unit='µmol/g FW'>NaN</data></sample></line><line experimentname='Sulpice dataset A' coordinator='Anja' startdate='29.02.12 00:00' importdate='23.07.12 15:30' genotype='Lm' growthconditions='France' id='29' name='A. thaliana'><sample id='3829' time='1' unit='Hour'><average max='0.9093012001016821' min='0.9093012001016821' replicates='1' stddev='NaN' unit='µmol/g FW'>0.9093012001016821</average><data replicates='1' unit='µmol/g FW'>0.9093012001016821</data></sample></line><line experimentname='Sulpice dataset A' coordinator='Anja' startdate='29.02.12 00:00' importdate='23.07.12 15:30' genotype='Ma2' growthconditions='Germany' id='30' name='A. thaliana'><sample id='3830' time='1' unit='Hour'><average max='NaN' min='NaN' replicates='1' stddev='NaN' unit='µmol/g FW'>NaN</average><data replicates='1' unit='µmol/g FW'>NaN</data></sample></line><line experimentname='Sulpice dataset A' coordinator='Anja' startdate='29.02.12 00:00' importdate='23.07.12 15:30' genotype='Me0' growthconditions='Germany' id='31' name='A. thaliana'><sample id='3831' time='1' unit='Hour'><average max='NaN' min='NaN' replicates='1' stddev='NaN' unit='µmol/g FW'>NaN</average><data replicates='1' unit='µmol/g FW'>NaN</data></sample></line><line experimentname='Sulpice dataset A' coordinator='Anja' startdate='29.02.12 00:00' importdate='23.07.12 15:30' genotype='Mz0' growthconditions='Germany' id='32' name='A. thaliana'><sample id='3832' time='1' unit='Hour'><average max='NaN' min='NaN' replicates='1' stddev='NaN' unit='µmol/g FW'>NaN</average><data replicates='1' unit='µmol/g FW'>NaN</data></sample></line><line experimentname='Sulpice dataset A' coordinator='Anja' startdate='29.02.12 00:00' importdate='23.07.12 15:30' genotype='NFA8' growthconditions='United Kingdom' id='33' name='A. thaliana'><sample id='3833' time='1' unit='Hour'><average max='1.0415759376866012' min='1.0415759376866012' replicates='1' stddev='NaN' unit='µmol/g FW'>1.0415759376866012</average><data replicates='1' unit='µmol/g FW'>1.0415759376866012</data></sample></line><line experimentname='Sulpice dataset A' coordinator='Anja' startdate='29.02.12 00:00' importdate='23.07.12 15:30' genotype='No0' growthconditions='Germany' id='34' name='A. thaliana'><sample id='3834' time='1' unit='Hour'><average max='1.7832368101500382' min='1.7832368101500382' replicates='1' stddev='NaN' unit='µmol/g FW'>1.7832368101500382</average><data replicates='1' unit='µmol/g FW'>1.7832368101500382</data></sample></line><line experimentname='Sulpice dataset A' coordinator='Anja' startdate='29.02.12 00:00' importdate='23.07.12 15:30' genotype='Nok1' growthconditions='Netherlas' id='35' name='A. thaliana'><sample id='3835' time='1' unit='Hour'><average max='NaN' min='NaN' replicates='1' stddev='NaN' unit='µmol/g FW'>NaN</average><data replicates='1' unit='µmol/g FW'>NaN</data></sample></line><line experimentname='Sulpice dataset A' coordinator='Anja' startdate='29.02.12 00:00' importdate='23.07.12 15:30' genotype='Nok2' growthconditions='Netherlas' id='36' name='A. thaliana'><sample id='3836' time='1' unit='Hour'><average max='NaN' min='NaN' replicates='1' stddev='NaN' unit='µmol/g FW'>NaN</average><data replicates='1' unit='µmol/g FW'>NaN</data></sample></line><line experimentname='Sulpice dataset A' coordinator='Anja' startdate='29.02.12 00:00' importdate='23.07.12 15:30' genotype='nok3' growthconditions='Netherlas' id='37' name='A. thaliana'><sample id='3837' time='1' unit='Hour'><average max='NaN' min='NaN' replicates='1' stddev='NaN' unit='µmol/g FW'>NaN</average><data replicates='1' unit='µmol/g FW'>NaN</data></sample></line><line experimentname='Sulpice dataset A' coordinator='Anja' startdate='29.02.12 00:00' importdate='23.07.12 15:30' genotype='Nw3' growthconditions='Germany' id='38' name='A. thaliana'><sample id='3838' time='1' unit='Hour'><average max='NaN' min='NaN' replicates='1' stddev='NaN' unit='µmol/g FW'>NaN</average><data replicates='1' unit='µmol/g FW'>NaN</data></sample></line><line experimentname='Sulpice dataset A' coordinator='Anja' startdate='29.02.12 00:00' importdate='23.07.12 15:30' genotype='Old1' growthconditions='Germany' id='39' name='A. thaliana'><sample id='3839' time='1' unit='Hour'><average max='0.6840108085430218' min='0.6840108085430218' replicates='1' stddev='NaN' unit='µmol/g FW'>0.6840108085430218</average><data replicates='1' unit='µmol/g FW'>0.6840108085430218</data></sample></line><line experimentname='Sulpice dataset A' coordinator='Anja' startdate='29.02.12 00:00' importdate='23.07.12 15:30' genotype='Ove0' growthconditions='Germany' id='40' name='A. thaliana'><sample id='3840' time='1' unit='Hour'><average max='0.9968632776475811' min='0.9968632776475811' replicates='1' stddev='NaN' unit='µmol/g FW'>0.9968632776475811</average><data replicates='1' unit='µmol/g FW'>0.9968632776475811</data></sample></line><line experimentname='Sulpice dataset A' coordinator='Anja' startdate='29.02.12 00:00' importdate='23.07.12 15:30' genotype='Po0' growthconditions='Germany' id='41' name='A. thaliana'><sample id='3841' time='1' unit='Hour'><average max='0.6166584559116238' min='0.6166584559116238' replicates='1' stddev='NaN' unit='µmol/g FW'>0.6166584559116238</average><data replicates='1' unit='µmol/g FW'>0.6166584559116238</data></sample></line><line experimentname='Sulpice dataset A' coordinator='Anja' startdate='29.02.12 00:00' importdate='23.07.12 15:30' genotype='Pr0' growthconditions='Germany' id='42' name='A. thaliana'><sample id='3842' time='1' unit='Hour'><average max='NaN' min='NaN' replicates='1' stddev='NaN' unit='µmol/g FW'>NaN</average><data replicates='1' unit='µmol/g FW'>NaN</data></sample></line><line experimentname='Sulpice dataset A' coordinator='Anja' startdate='29.02.12 00:00' importdate='23.07.12 15:30' genotype='Pt0' growthconditions='Germany' id='43' name='A. thaliana'><sample id='3843' time='1' unit='Hour'><average max='NaN' min='NaN' replicates='1' stddev='NaN' unit='µmol/g FW'>NaN</average><data replicates='1' unit='µmol/g FW'>NaN</data></sample></line><line experimentname='Sulpice dataset A' coordinator='Anja' startdate='29.02.12 00:00' importdate='23.07.12 15:30' genotype='Pyl1' growthconditions='France' id='44' name='A. thaliana'><sample id='3844' time='1' unit='Hour'><average max='1.0348082240827938' min='1.0348082240827938' replicates='1' stddev='NaN' unit='µmol/g FW'>1.0348082240827938</average><data replicates='1' unit='µmol/g FW'>1.0348082240827938</data></sample></line><line experimentname='Sulpice dataset A' coordinator='Anja' startdate='29.02.12 00:00' importdate='23.07.12 15:30' genotype='Ra0' growthconditions='France' id='45' name='A. thaliana'><sample id='3845' time='1' unit='Hour'><average max='NaN' min='NaN' replicates='1' stddev='NaN' unit='µmol/g FW'>NaN</average><data replicates='1' unit='µmol/g FW'>NaN</data></sample></line><line experimentname='Sulpice dataset A' coordinator='Anja' startdate='29.02.12 00:00' importdate='23.07.12 15:30' genotype='RLD1' growthconditions='Netherlas' id='46' name='A. thaliana'><sample id='3846' time='1' unit='Hour'><average max='1.4265910930106134' min='1.4265910930106134' replicates='1' stddev='NaN' unit='µmol/g FW'>1.4265910930106134</average><data replicates='1' unit='µmol/g FW'>1.4265910930106134</data></sample></line><line experimentname='Sulpice dataset A' coordinator='Anja' startdate='29.02.12 00:00' importdate='23.07.12 15:30' genotype='Ty0' growthconditions='United Kingdom' id='47' name='A. thaliana'><sample id='3847' time='1' unit='Hour'><average max='1.2257747141223458' min='1.2257747141223458' replicates='1' stddev='NaN' unit='µmol/g FW'>1.2257747141223458</average><data replicates='1' unit='µmol/g FW'>1.2257747141223458</data></sample></line><line experimentname='Sulpice dataset A' coordinator='Anja' startdate='29.02.12 00:00' importdate='23.07.12 15:30' genotype='Wc2' growthconditions='Germany' id='48' name='A. thaliana'><sample id='3848' time='1' unit='Hour'><average max='3.2312699817685258' min='3.2312699817685258' replicates='1' stddev='NaN' unit='µmol/g FW'>3.2312699817685258</average><data replicates='1' unit='µmol/g FW'>3.2312699817685258</data></sample></line><line experimentname='Sulpice dataset A' coordinator='Anja' startdate='29.02.12 00:00' importdate='23.07.12 15:30' genotype='Wei1' growthconditions='Switzerla' id='49' name='A. thaliana'><sample id='3849' time='1' unit='Hour'><average max='NaN' min='NaN' replicates='1' stddev='NaN' unit='µmol/g FW'>NaN</average><data replicates='1' unit='µmol/g FW'>NaN</data></sample></line><line experimentname='Sulpice dataset A' coordinator='Anja' startdate='29.02.12 00:00' importdate='23.07.12 15:30' genotype='Wt5' growthconditions='Germany' id='50' name='A. thaliana'><sample id='3850' time='1' unit='Hour'><average max='NaN' min='NaN' replicates='1' stddev='NaN' unit='µmol/g FW'>NaN</average><data replicates='1' unit='µmol/g FW'>NaN</data></sample></line></substance>@"
    ]
    sbgn [
      role "SIMPLECHEMICAL"
    ]
    sbml [
      modelID "model_63"
      reversible "true"
      sbmlID "spec202loc86"
    ]
    src [
      fileName "Amino Acid Metabolism.GS-GOGAT cycle.gml"
    ]
    url "http://pgrc-35.ipk-gatersleben.de/pls/htmldb_pgrc/f?p=112:10:::NO::P10_PATHWAY_OBJECT_ID:spec202loc86"
  ]
  node [
    id 122
    zlevel -1

    cluster [
      cluster "Amino Acid Metabolism.GS-GOGAT cycle.gml"
    ]
    graphics [
      x 366.0
      y 2640.0
      w 30.0
      h 30.0
      fill "#AFD6D6"
      outline "#000000"
      frameThickness 1.5
      gradient -0.3333333333333333
      rounding 5.0
      type "oval"
    ]
    label "NH3"
    labelgraphics [
      alignment "left"
      anchor "c"
      color "#000000"
      fontName "Tahoma"
      fontSize 11
      fontStyle "plain"
      type "text"
    ]
    sbgn [
      role "SIMPLECHEMICAL"
    ]
    sbml [
      modelID "model_63"
      reversible "false"
      sbmlID "spec243loc86"
    ]
    src [
      fileName "Amino Acid Metabolism.GS-GOGAT cycle.gml"
    ]
    url "http://pgrc-35.ipk-gatersleben.de/pls/htmldb_pgrc/f?p=112:10:::NO::P10_PATHWAY_OBJECT_ID:spec243loc86"
  ]
  node [
    id 123
    zlevel -1

    cluster [
      cluster "Amino Acid Metabolism.GS-GOGAT cycle.gml"
    ]
    graphics [
      x 446.5
      y 2475.0
      w 10.0
      h 10.0
      fill "#AFD6D6"
      outline "#000000"
      frameThickness 1.5
      gradient 0.0
      rounding 0.0
      type "org.graffiti.plugins.views.defaults.RectangularNodeShape"
    ]
    sbgn [
      role "PROCESS"
    ]
    sbml [
      modelID "model_63"
      reversible "false"
      sbmlID "reaction_1325_225_86"
    ]
    src [
      fileName "Amino Acid Metabolism.GS-GOGAT cycle.gml"
    ]
    url "http://pgrc-35.ipk-gatersleben.de/pls/htmldb_pgrc/f?p=112:10:::NO::P10_PATHWAY_OBJECT_ID:reaction_1325_225_86"
  ]
  node [
    id 124
    zlevel -1

    cluster [
      cluster "Amino Acid Metabolism.GS-GOGAT cycle.gml"
    ]
    graphics [
      x 446.5
      y 2585.0
      w 10.0
      h 10.0
      fill "#AFD6D6"
      outline "#000000"
      frameThickness 1.5
      gradient 0.0
      rounding 0.0
      type "org.graffiti.plugins.views.defaults.RectangularNodeShape"
    ]
    sbgn [
      role "PROCESS"
    ]
    sbml [
      modelID "model_63"
      reversible "false"
      sbmlID "reaction_1324_574_86"
    ]
    src [
      fileName "Amino Acid Metabolism.GS-GOGAT cycle.gml"
    ]
    url "http://pgrc-35.ipk-gatersleben.de/pls/htmldb_pgrc/f?p=112:10:::NO::P10_PATHWAY_OBJECT_ID:reaction_1324_574_86"
  ]
  node [
    id 125
    zlevel -1

    charting [
      background_color "#000000"
      domainAxis "[unit]"
      empty_border_width 2.0
      empty_border_width_vert 2.0
      maxRange 1.0
      max_charts_in_column -1
      minRange 0.0
      rangeAxis "[unit]"
      rangeStepSize 0.0
      show_legend "false"
      useCustomRange "false"
      useCustomRangeSteps "false"
    ]
    cluster [
      cluster "Amino Acid Metabolism.GS-GOGAT cycle.gml"
    ]
    graphics [
      x 156.0
      y 2565.0
      w 70.0
      h 70.0
      fill "#AFD6D6"
      outline "#000000"
      component "chart2d_type3"
      frameThickness 1.5
      gradient -0.333
      rounding 5.0
      type "oval"
    ]
    label "2-oxoglutarate"
    labelgraphics [
      alignment "left"
      anchor "t"
      color "#000000"
      fontName "Tahoma"
      fontSize 11
      fontStyle "plain"
      type "text"
    ]
    labelgraphics1 [
      alignment "center"
      anchor "hidden"
      color "#000000"
      fontName "Arial"
      fontSize 12
      fontStyle "plain"
      position [
        localAlign 0.0
        relHor 0.0
        relVert 0.0
      ]
      text "oxoglutarate"
      type "text"
    ]
    labelgraphics2 [
      alignment "center"
      anchor "hidden"
      color "#000000"
      fontName "Arial"
      fontSize 12
      fontStyle "plain"
      position [
        localAlign 0.0
        relHor 0.0
        relVert 0.0
      ]
      text "organic acids"
      type "text"
    ]
    labelgraphics3 [
      alignment "center"
      anchor "hidden"
      color "#000000"
      fontName "Arial"
      fontSize 12
      fontStyle "plain"
      position [
        localAlign 0.0
        relHor 0.0
        relVert 0.0
      ]
      text "organic acids"
      type "text"
    ]
    mapping [
      measurementdata "<substance id='column 50' name='oxoglutarate'><line experimentname='Sulpice dataset A' coordinator='Anja' startdate='29.02.12 00:00' importdate='23.07.12 15:30' genotype='Aa0' growthconditions='Germany' id='1' name='A. thaliana'><sample id='3751' time='1' unit='Hour'><average max='NaN' min='NaN' replicates='1' stddev='NaN' unit='µmol/g FW'>NaN</average><data replicates='1' unit='µmol/g FW'>NaN</data></sample></line><line experimentname='Sulpice dataset A' coordinator='Anja' startdate='29.02.12 00:00' importdate='23.07.12 15:30' genotype='An2' growthconditions='Belgium' id='2' name='A. thaliana'><sample id='3752' time='1' unit='Hour'><average max='NaN' min='NaN' replicates='1' stddev='NaN' unit='µmol/g FW'>NaN</average><data replicates='1' unit='µmol/g FW'>NaN</data></sample></line><line experimentname='Sulpice dataset A' coordinator='Anja' startdate='29.02.12 00:00' importdate='23.07.12 15:30' genotype='Ang0' growthconditions='Belgium' id='3' name='A. thaliana'><sample id='3753' time='1' unit='Hour'><average max='NaN' min='NaN' replicates='1' stddev='NaN' unit='µmol/g FW'>NaN</average><data replicates='1' unit='µmol/g FW'>NaN</data></sample></line><line experimentname='Sulpice dataset A' coordinator='Anja' startdate='29.02.12 00:00' importdate='23.07.12 15:30' genotype='Be0' growthconditions='Germany' id='4' name='A. thaliana'><sample id='3754' time='1' unit='Hour'><average max='0.5446357679256553' min='0.5446357679256553' replicates='1' stddev='NaN' unit='µmol/g FW'>0.5446357679256553</average><data replicates='1' unit='µmol/g FW'>0.5446357679256553</data></sample></line><line experimentname='Sulpice dataset A' coordinator='Anja' startdate='29.02.12 00:00' importdate='23.07.12 15:30' genotype='Bsch2' growthconditions='Germany' id='5' name='A. thaliana'><sample id='3755' time='1' unit='Hour'><average max='NaN' min='NaN' replicates='1' stddev='NaN' unit='µmol/g FW'>NaN</average><data replicates='1' unit='µmol/g FW'>NaN</data></sample></line><line experimentname='Sulpice dataset A' coordinator='Anja' startdate='29.02.12 00:00' importdate='23.07.12 15:30' genotype='Bu2' growthconditions='Germany' id='6' name='A. thaliana'><sample id='3756' time='1' unit='Hour'><average max='1.6380443362907187' min='1.6380443362907187' replicates='1' stddev='NaN' unit='µmol/g FW'>1.6380443362907187</average><data replicates='1' unit='µmol/g FW'>1.6380443362907187</data></sample></line><line experimentname='Sulpice dataset A' coordinator='Anja' startdate='29.02.12 00:00' importdate='23.07.12 15:30' genotype='Bu6' growthconditions='Germany' id='7' name='A. thaliana'><sample id='3757' time='1' unit='Hour'><average max='NaN' min='NaN' replicates='1' stddev='NaN' unit='µmol/g FW'>NaN</average><data replicates='1' unit='µmol/g FW'>NaN</data></sample></line><line experimentname='Sulpice dataset A' coordinator='Anja' startdate='29.02.12 00:00' importdate='23.07.12 15:30' genotype='Bur0' growthconditions='Irela' id='8' name='A. thaliana'><sample id='3758' time='1' unit='Hour'><average max='2.4052453765396877' min='2.4052453765396877' replicates='1' stddev='NaN' unit='µmol/g FW'>2.4052453765396877</average><data replicates='1' unit='µmol/g FW'>2.4052453765396877</data></sample></line><line experimentname='Sulpice dataset A' coordinator='Anja' startdate='29.02.12 00:00' importdate='23.07.12 15:30' genotype='Da0' growthconditions='Germany' id='9' name='A. thaliana'><sample id='3759' time='1' unit='Hour'><average max='0.6507319219627113' min='0.6507319219627113' replicates='1' stddev='NaN' unit='µmol/g FW'>0.6507319219627113</average><data replicates='1' unit='µmol/g FW'>0.6507319219627113</data></sample></line><line experimentname='Sulpice dataset A' coordinator='Anja' startdate='29.02.12 00:00' importdate='23.07.12 15:30' genotype='Edi0' growthconditions='United Kingdom' id='10' name='A. thaliana'><sample id='3760' time='1' unit='Hour'><average max='0.7714944197572311' min='0.7714944197572311' replicates='1' stddev='NaN' unit='µmol/g FW'>0.7714944197572311</average><data replicates='1' unit='µmol/g FW'>0.7714944197572311</data></sample></line><line experimentname='Sulpice dataset A' coordinator='Anja' startdate='29.02.12 00:00' importdate='23.07.12 15:30' genotype='Ei2' growthconditions='Germany' id='11' name='A. thaliana'><sample id='3761' time='1' unit='Hour'><average max='0.945854354136914' min='0.945854354136914' replicates='1' stddev='NaN' unit='µmol/g FW'>0.945854354136914</average><data replicates='1' unit='µmol/g FW'>0.945854354136914</data></sample></line><line experimentname='Sulpice dataset A' coordinator='Anja' startdate='29.02.12 00:00' importdate='23.07.12 15:30' genotype='Ei4' growthconditions='Germany' id='12' name='A. thaliana'><sample id='3762' time='1' unit='Hour'><average max='NaN' min='NaN' replicates='1' stddev='NaN' unit='µmol/g FW'>NaN</average><data replicates='1' unit='µmol/g FW'>NaN</data></sample></line><line experimentname='Sulpice dataset A' coordinator='Anja' startdate='29.02.12 00:00' importdate='23.07.12 15:30' genotype='El0' growthconditions='Germany' id='13' name='A. thaliana'><sample id='3763' time='1' unit='Hour'><average max='1.1850621261765102' min='1.1850621261765102' replicates='1' stddev='NaN' unit='µmol/g FW'>1.1850621261765102</average><data replicates='1' unit='µmol/g FW'>1.1850621261765102</data></sample></line><line experimentname='Sulpice dataset A' coordinator='Anja' startdate='29.02.12 00:00' importdate='23.07.12 15:30' genotype='EnkheimD' growthconditions='Germany' id='14' name='A. thaliana'><sample id='3764' time='1' unit='Hour'><average max='0.8853268466856437' min='0.8853268466856437' replicates='1' stddev='NaN' unit='µmol/g FW'>0.8853268466856437</average><data replicates='1' unit='µmol/g FW'>0.8853268466856437</data></sample></line><line experimentname='Sulpice dataset A' coordinator='Anja' startdate='29.02.12 00:00' importdate='23.07.12 15:30' genotype='Ep0' growthconditions='Germany' id='15' name='A. thaliana'><sample id='3765' time='1' unit='Hour'><average max='0.5148597971914485' min='0.5148597971914485' replicates='1' stddev='NaN' unit='µmol/g FW'>0.5148597971914485</average><data replicates='1' unit='µmol/g FW'>0.5148597971914485</data></sample></line><line experimentname='Sulpice dataset A' coordinator='Anja' startdate='29.02.12 00:00' importdate='23.07.12 15:30' genotype='Ga0' growthconditions='Germany' id='16' name='A. thaliana'><sample id='3766' time='1' unit='Hour'><average max='NaN' min='NaN' replicates='1' stddev='NaN' unit='µmol/g FW'>NaN</average><data replicates='1' unit='µmol/g FW'>NaN</data></sample></line><line experimentname='Sulpice dataset A' coordinator='Anja' startdate='29.02.12 00:00' importdate='23.07.12 15:30' genotype='Goe2' growthconditions='Germany' id='17' name='A. thaliana'><sample id='3767' time='1' unit='Hour'><average max='0.6607497167045377' min='0.6607497167045377' replicates='1' stddev='NaN' unit='µmol/g FW'>0.6607497167045377</average><data replicates='1' unit='µmol/g FW'>0.6607497167045377</data></sample></line><line experimentname='Sulpice dataset A' coordinator='Anja' startdate='29.02.12 00:00' importdate='23.07.12 15:30' genotype='GOT7' growthconditions='Germany' id='18' name='A. thaliana'><sample id='3768' time='1' unit='Hour'><average max='0.318375658336161' min='0.318375658336161' replicates='1' stddev='NaN' unit='µmol/g FW'>0.318375658336161</average><data replicates='1' unit='µmol/g FW'>0.318375658336161</data></sample></line><line experimentname='Sulpice dataset A' coordinator='Anja' startdate='29.02.12 00:00' importdate='23.07.12 15:30' genotype='Gue0' growthconditions='Germany' id='19' name='A. thaliana'><sample id='3769' time='1' unit='Hour'><average max='NaN' min='NaN' replicates='1' stddev='NaN' unit='µmol/g FW'>NaN</average><data replicates='1' unit='µmol/g FW'>NaN</data></sample></line><line experimentname='Sulpice dataset A' coordinator='Anja' startdate='29.02.12 00:00' importdate='23.07.12 15:30' genotype='Gy0' growthconditions='France' id='20' name='A. thaliana'><sample id='3770' time='1' unit='Hour'><average max='0.9506497570804492' min='0.9506497570804492' replicates='1' stddev='NaN' unit='µmol/g FW'>0.9506497570804492</average><data replicates='1' unit='µmol/g FW'>0.9506497570804492</data></sample></line><line experimentname='Sulpice dataset A' coordinator='Anja' startdate='29.02.12 00:00' importdate='23.07.12 15:30' genotype='Hi3' growthconditions='Germany' id='21' name='A. thaliana'><sample id='3771' time='1' unit='Hour'><average max='1.686238220354626' min='1.686238220354626' replicates='1' stddev='NaN' unit='µmol/g FW'>1.686238220354626</average><data replicates='1' unit='µmol/g FW'>1.686238220354626</data></sample></line><line experimentname='Sulpice dataset A' coordinator='Anja' startdate='29.02.12 00:00' importdate='23.07.12 15:30' genotype='Hs0' growthconditions='Germany' id='22' name='A. thaliana'><sample id='3772' time='1' unit='Hour'><average max='NaN' min='NaN' replicates='1' stddev='NaN' unit='µmol/g FW'>NaN</average><data replicates='1' unit='µmol/g FW'>NaN</data></sample></line><line experimentname='Sulpice dataset A' coordinator='Anja' startdate='29.02.12 00:00' importdate='23.07.12 15:30' genotype='Is1' growthconditions='Germany' id='23' name='A. thaliana'><sample id='3773' time='1' unit='Hour'><average max='0.6590369231987082' min='0.6590369231987082' replicates='1' stddev='NaN' unit='µmol/g FW'>0.6590369231987082</average><data replicates='1' unit='µmol/g FW'>0.6590369231987082</data></sample></line><line experimentname='Sulpice dataset A' coordinator='Anja' startdate='29.02.12 00:00' importdate='23.07.12 15:30' genotype='Kl0' growthconditions='Germany' id='24' name='A. thaliana'><sample id='3774' time='1' unit='Hour'><average max='0.5722784896513554' min='0.5722784896513554' replicates='1' stddev='NaN' unit='µmol/g FW'>0.5722784896513554</average><data replicates='1' unit='µmol/g FW'>0.5722784896513554</data></sample></line><line experimentname='Sulpice dataset A' coordinator='Anja' startdate='29.02.12 00:00' importdate='23.07.12 15:30' genotype='Ko2' growthconditions='Denmark' id='25' name='A. thaliana'><sample id='3775' time='1' unit='Hour'><average max='NaN' min='NaN' replicates='1' stddev='NaN' unit='µmol/g FW'>NaN</average><data replicates='1' unit='µmol/g FW'>NaN</data></sample></line><line experimentname='Sulpice dataset A' coordinator='Anja' startdate='29.02.12 00:00' importdate='23.07.12 15:30' genotype='Lan0' growthconditions='United Kingdom' id='26' name='A. thaliana'><sample id='3776' time='1' unit='Hour'><average max='1.153515621687849' min='1.153515621687849' replicates='1' stddev='NaN' unit='µmol/g FW'>1.153515621687849</average><data replicates='1' unit='µmol/g FW'>1.153515621687849</data></sample></line><line experimentname='Sulpice dataset A' coordinator='Anja' startdate='29.02.12 00:00' importdate='23.07.12 15:30' genotype='Ler1' growthconditions='Germany' id='27' name='A. thaliana'><sample id='3777' time='1' unit='Hour'><average max='0.6502803275441374' min='0.6502803275441374' replicates='1' stddev='NaN' unit='µmol/g FW'>0.6502803275441374</average><data replicates='1' unit='µmol/g FW'>0.6502803275441374</data></sample></line><line experimentname='Sulpice dataset A' coordinator='Anja' startdate='29.02.12 00:00' importdate='23.07.12 15:30' genotype='Li5:3' growthconditions='Germany' id='28' name='A. thaliana'><sample id='3778' time='1' unit='Hour'><average max='NaN' min='NaN' replicates='1' stddev='NaN' unit='µmol/g FW'>NaN</average><data replicates='1' unit='µmol/g FW'>NaN</data></sample></line><line experimentname='Sulpice dataset A' coordinator='Anja' startdate='29.02.12 00:00' importdate='23.07.12 15:30' genotype='Lm' growthconditions='France' id='29' name='A. thaliana'><sample id='3779' time='1' unit='Hour'><average max='0.7843613743771827' min='0.7843613743771827' replicates='1' stddev='NaN' unit='µmol/g FW'>0.7843613743771827</average><data replicates='1' unit='µmol/g FW'>0.7843613743771827</data></sample></line><line experimentname='Sulpice dataset A' coordinator='Anja' startdate='29.02.12 00:00' importdate='23.07.12 15:30' genotype='Ma2' growthconditions='Germany' id='30' name='A. thaliana'><sample id='3780' time='1' unit='Hour'><average max='NaN' min='NaN' replicates='1' stddev='NaN' unit='µmol/g FW'>NaN</average><data replicates='1' unit='µmol/g FW'>NaN</data></sample></line><line experimentname='Sulpice dataset A' coordinator='Anja' startdate='29.02.12 00:00' importdate='23.07.12 15:30' genotype='Me0' growthconditions='Germany' id='31' name='A. thaliana'><sample id='3781' time='1' unit='Hour'><average max='NaN' min='NaN' replicates='1' stddev='NaN' unit='µmol/g FW'>NaN</average><data replicates='1' unit='µmol/g FW'>NaN</data></sample></line><line experimentname='Sulpice dataset A' coordinator='Anja' startdate='29.02.12 00:00' importdate='23.07.12 15:30' genotype='Mz0' growthconditions='Germany' id='32' name='A. thaliana'><sample id='3782' time='1' unit='Hour'><average max='NaN' min='NaN' replicates='1' stddev='NaN' unit='µmol/g FW'>NaN</average><data replicates='1' unit='µmol/g FW'>NaN</data></sample></line><line experimentname='Sulpice dataset A' coordinator='Anja' startdate='29.02.12 00:00' importdate='23.07.12 15:30' genotype='NFA8' growthconditions='United Kingdom' id='33' name='A. thaliana'><sample id='3783' time='1' unit='Hour'><average max='1.4203654838662567' min='1.4203654838662567' replicates='1' stddev='NaN' unit='µmol/g FW'>1.4203654838662567</average><data replicates='1' unit='µmol/g FW'>1.4203654838662567</data></sample></line><line experimentname='Sulpice dataset A' coordinator='Anja' startdate='29.02.12 00:00' importdate='23.07.12 15:30' genotype='No0' growthconditions='Germany' id='34' name='A. thaliana'><sample id='3784' time='1' unit='Hour'><average max='NaN' min='NaN' replicates='1' stddev='NaN' unit='µmol/g FW'>NaN</average><data replicates='1' unit='µmol/g FW'>NaN</data></sample></line><line experimentname='Sulpice dataset A' coordinator='Anja' startdate='29.02.12 00:00' importdate='23.07.12 15:30' genotype='Nok1' growthconditions='Netherlas' id='35' name='A. thaliana'><sample id='3785' time='1' unit='Hour'><average max='NaN' min='NaN' replicates='1' stddev='NaN' unit='µmol/g FW'>NaN</average><data replicates='1' unit='µmol/g FW'>NaN</data></sample></line><line experimentname='Sulpice dataset A' coordinator='Anja' startdate='29.02.12 00:00' importdate='23.07.12 15:30' genotype='Nok2' growthconditions='Netherlas' id='36' name='A. thaliana'><sample id='3786' time='1' unit='Hour'><average max='1.477904105551048' min='1.477904105551048' replicates='1' stddev='NaN' unit='µmol/g FW'>1.477904105551048</average><data replicates='1' unit='µmol/g FW'>1.477904105551048</data></sample></line><line experimentname='Sulpice dataset A' coordinator='Anja' startdate='29.02.12 00:00' importdate='23.07.12 15:30' genotype='nok3' growthconditions='Netherlas' id='37' name='A. thaliana'><sample id='3787' time='1' unit='Hour'><average max='NaN' min='NaN' replicates='1' stddev='NaN' unit='µmol/g FW'>NaN</average><data replicates='1' unit='µmol/g FW'>NaN</data></sample></line><line experimentname='Sulpice dataset A' coordinator='Anja' startdate='29.02.12 00:00' importdate='23.07.12 15:30' genotype='Nw3' growthconditions='Germany' id='38' name='A. thaliana'><sample id='3788' time='1' unit='Hour'><average max='0.8873900930323394' min='0.8873900930323394' replicates='1' stddev='NaN' unit='µmol/g FW'>0.8873900930323394</average><data replicates='1' unit='µmol/g FW'>0.8873900930323394</data></sample></line><line experimentname='Sulpice dataset A' coordinator='Anja' startdate='29.02.12 00:00' importdate='23.07.12 15:30' genotype='Old1' growthconditions='Germany' id='39' name='A. thaliana'><sample id='3789' time='1' unit='Hour'><average max='0.731891057123923' min='0.731891057123923' replicates='1' stddev='NaN' unit='µmol/g FW'>0.731891057123923</average><data replicates='1' unit='µmol/g FW'>0.731891057123923</data></sample></line><line experimentname='Sulpice dataset A' coordinator='Anja' startdate='29.02.12 00:00' importdate='23.07.12 15:30' genotype='Ove0' growthconditions='Germany' id='40' name='A. thaliana'><sample id='3790' time='1' unit='Hour'><average max='NaN' min='NaN' replicates='1' stddev='NaN' unit='µmol/g FW'>NaN</average><data replicates='1' unit='µmol/g FW'>NaN</data></sample></line><line experimentname='Sulpice dataset A' coordinator='Anja' startdate='29.02.12 00:00' importdate='23.07.12 15:30' genotype='Po0' growthconditions='Germany' id='41' name='A. thaliana'><sample id='3791' time='1' unit='Hour'><average max='NaN' min='NaN' replicates='1' stddev='NaN' unit='µmol/g FW'>NaN</average><data replicates='1' unit='µmol/g FW'>NaN</data></sample></line><line experimentname='Sulpice dataset A' coordinator='Anja' startdate='29.02.12 00:00' importdate='23.07.12 15:30' genotype='Pr0' growthconditions='Germany' id='42' name='A. thaliana'><sample id='3792' time='1' unit='Hour'><average max='NaN' min='NaN' replicates='1' stddev='NaN' unit='µmol/g FW'>NaN</average><data replicates='1' unit='µmol/g FW'>NaN</data></sample></line><line experimentname='Sulpice dataset A' coordinator='Anja' startdate='29.02.12 00:00' importdate='23.07.12 15:30' genotype='Pt0' growthconditions='Germany' id='43' name='A. thaliana'><sample id='3793' time='1' unit='Hour'><average max='1.034178654976071' min='1.034178654976071' replicates='1' stddev='NaN' unit='µmol/g FW'>1.034178654976071</average><data replicates='1' unit='µmol/g FW'>1.034178654976071</data></sample></line><line experimentname='Sulpice dataset A' coordinator='Anja' startdate='29.02.12 00:00' importdate='23.07.12 15:30' genotype='Pyl1' growthconditions='France' id='44' name='A. thaliana'><sample id='3794' time='1' unit='Hour'><average max='0.6048368503067716' min='0.6048368503067716' replicates='1' stddev='NaN' unit='µmol/g FW'>0.6048368503067716</average><data replicates='1' unit='µmol/g FW'>0.6048368503067716</data></sample></line><line experimentname='Sulpice dataset A' coordinator='Anja' startdate='29.02.12 00:00' importdate='23.07.12 15:30' genotype='Ra0' growthconditions='France' id='45' name='A. thaliana'><sample id='3795' time='1' unit='Hour'><average max='NaN' min='NaN' replicates='1' stddev='NaN' unit='µmol/g FW'>NaN</average><data replicates='1' unit='µmol/g FW'>NaN</data></sample></line><line experimentname='Sulpice dataset A' coordinator='Anja' startdate='29.02.12 00:00' importdate='23.07.12 15:30' genotype='RLD1' growthconditions='Netherlas' id='46' name='A. thaliana'><sample id='3796' time='1' unit='Hour'><average max='0.6874139228392994' min='0.6874139228392994' replicates='1' stddev='NaN' unit='µmol/g FW'>0.6874139228392994</average><data replicates='1' unit='µmol/g FW'>0.6874139228392994</data></sample></line><line experimentname='Sulpice dataset A' coordinator='Anja' startdate='29.02.12 00:00' importdate='23.07.12 15:30' genotype='Ty0' growthconditions='United Kingdom' id='47' name='A. thaliana'><sample id='3797' time='1' unit='Hour'><average max='0.8898775016471919' min='0.8898775016471919' replicates='1' stddev='NaN' unit='µmol/g FW'>0.8898775016471919</average><data replicates='1' unit='µmol/g FW'>0.8898775016471919</data></sample></line><line experimentname='Sulpice dataset A' coordinator='Anja' startdate='29.02.12 00:00' importdate='23.07.12 15:30' genotype='Wc2' growthconditions='Germany' id='48' name='A. thaliana'><sample id='3798' time='1' unit='Hour'><average max='1.1012157013331736' min='1.1012157013331736' replicates='1' stddev='NaN' unit='µmol/g FW'>1.1012157013331736</average><data replicates='1' unit='µmol/g FW'>1.1012157013331736</data></sample></line><line experimentname='Sulpice dataset A' coordinator='Anja' startdate='29.02.12 00:00' importdate='23.07.12 15:30' genotype='Wei1' growthconditions='Switzerla' id='49' name='A. thaliana'><sample id='3799' time='1' unit='Hour'><average max='0.5289419567469811' min='0.5289419567469811' replicates='1' stddev='NaN' unit='µmol/g FW'>0.5289419567469811</average><data replicates='1' unit='µmol/g FW'>0.5289419567469811</data></sample></line><line experimentname='Sulpice dataset A' coordinator='Anja' startdate='29.02.12 00:00' importdate='23.07.12 15:30' genotype='Wt5' growthconditions='Germany' id='50' name='A. thaliana'><sample id='3800' time='1' unit='Hour'><average max='NaN' min='NaN' replicates='1' stddev='NaN' unit='µmol/g FW'>NaN</average><data replicates='1' unit='µmol/g FW'>NaN</data></sample></line></substance>@"
    ]
    sbgn [
      role "SIMPLECHEMICAL"
    ]
    sbml [
      modelID "model_63"
      reversible "true"
      sbmlID "spec98loc86"
    ]
    src [
      fileName "Amino Acid Metabolism.GS-GOGAT cycle.gml"
    ]
    url "http://pgrc-35.ipk-gatersleben.de/pls/htmldb_pgrc/f?p=112:10:::NO::P10_PATHWAY_OBJECT_ID:spec98loc86"
  ]
  node [
    id 126
    zlevel -1

    cluster [
      cluster "Amino Acid Metabolism.GS-GOGAT cycle.gml"
    ]
    graphics [
      x 156.0
      y 2525.0
      w 30.0
      h 30.0
      fill "#AFD6D6"
      outline "#000000"
      frameThickness 1.5
      gradient -0.333
      rounding 5.0
      type "oval"
    ]
    label "NH3"
    labelgraphics [
      alignment "left"
      anchor "c"
      color "#000000"
      fontName "Tahoma"
      fontSize 11
      fontStyle "plain"
      type "text"
    ]
    sbgn [
      role "SIMPLECHEMICAL"
    ]
    sbml [
      modelID "model_63"
      reversible "false"
      sbmlID "spec243loc86"
    ]
    src [
      fileName "Amino Acid Metabolism.GS-GOGAT cycle.gml"
    ]
    url "http://pgrc-35.ipk-gatersleben.de/pls/htmldb_pgrc/f?p=112:10:::NO::P10_PATHWAY_OBJECT_ID:spec243loc86"
  ]
  node [
    id 127
    zlevel -1

    cluster [
      cluster "Amino Acid Metabolism.GS-GOGAT cycle.gml"
    ]
    graphics [
      x 247.0
      y 2525.25
      w 10.0
      h 10.0
      fill "#AFD6D6"
      outline "#000000"
      frameThickness 1.5
      gradient 0.0
      rounding 0.0
      type "org.graffiti.plugins.views.defaults.RectangularNodeShape"
    ]
    sbgn [
      role "PROCESS"
    ]
    sbml [
      modelID "model_63"
      reversible "false"
      sbmlID "reaction_1323_155_86"
    ]
    src [
      fileName "Amino Acid Metabolism.GS-GOGAT cycle.gml"
    ]
    url "http://pgrc-35.ipk-gatersleben.de/pls/htmldb_pgrc/f?p=112:10:::NO::P10_PATHWAY_OBJECT_ID:reaction_1323_155_86"
  ]
  node [
    id 128
    zlevel -1

    cluster [
      cluster "Amino Acid Metabolism.GS-GOGAT cycle.gml"
    ]
    graphics [
      x 446.5
      y 2425.0
      w 54.0
      h 30.0
      fill "#AFD6D6"
      outline "#000000"
      frameThickness 1.5
      gradient 0.0
      rounding 10.0
      type "rectangle"
    ]
    label "1.4.1.14"
    labelgraphics [
      alignment "left"
      anchor "c"
      color "#000000"
      fontName "Tahoma"
      fontSize 11
      fontStyle "plain"
      type "text"
    ]
    labelgraphics1 [
      alignment "center"
      anchor "hidden"
      color "#000000"
      fontName "Arial"
      fontSize 12
      fontStyle "plain"
      position [
        localAlign 0.0
        relHor 0.0
        relVert 0.0
      ]
      text "1.4.1.14"
      type "text"
    ]
    oldlabel "glutamate synthase (NADH)"
    sbgn [
      role "MACROMOLECULE"
    ]
    sbml [
      modelID "model_63"
      reversible "false"
      sbmlID "reaction_1325_225_86"
    ]
    src [
      fileName "Amino Acid Metabolism.GS-GOGAT cycle.gml"
    ]
    url "http://pgrc-35.ipk-gatersleben.de/pls/htmldb_pgrc/f?p=112:10:::NO::P10_PATHWAY_OBJECT_ID:reaction_1325_225_86"
  ]
  node [
    id 129
    zlevel -1

    charting [
      background_color "#000000"
      domainAxis "[unit]"
      empty_border_width 2.0
      empty_border_width_vert 2.0
      maxRange 1.0
      max_charts_in_column -1
      minRange 0.0
      rangeAxis "[unit]"
      rangeStepSize 0.0
      show_legend "false"
      useCustomRange "false"
      useCustomRangeSteps "false"
    ]
    cluster [
      cluster "Amino Acid Metabolism.GS-GOGAT cycle.gml"
    ]
    graphics [
      x 446.5
      y 2535.0
      w 90.0
      h 50.0
      fill "#AFD6D6"
      outline "#000000"
      component "chart2d_type3"
      frameThickness 1.5
      gradient 0.0
      rounding 10.0
      type "rectangle"
    ]
    label "6.3.1.2"
    labelgraphics [
      alignment "left"
      anchor "t"
      color "#000000"
      fontName "Tahoma"
      fontSize 11
      fontStyle "plain"
      type "text"
    ]
    labelgraphics1 [
      alignment "center"
      anchor "hidden"
      color "#000000"
      fontName "Arial"
      fontSize 12
      fontStyle "plain"
      position [
        localAlign 0.0
        relHor 0.0
        relVert 0.0
      ]
      text "6.3.1.2"
      type "text"
    ]
    labelgraphics2 [
      alignment "center"
      anchor "hidden"
      color "#000000"
      fontName "Arial"
      fontSize 12
      fontStyle "plain"
      position [
        localAlign 0.0
        relHor 0.0
        relVert 0.0
      ]
      text "GS"
      type "text"
    ]
    mapping [
[truncated: 6,381,511 more chars]
