# Supplementary material for: VANTED v2: a framework for systems biology applications
Source: BMC Syst Biol. 2012 Nov 10;6:139. doi: 10.1186/1752-0509-6-139 (PMC3610154; doi:10.1186/1752-0509-6-139)
Supplement: Additional file 5 — Merged SBGN network enriched with experimental data and correlation data. Analysis of enriched metabolic SBGN network by performing a 1:n correlation between the morphological parameter fresh weight (FW) and all enriched network nodes. The correlation coefficient is visualized using a global color-code. This file can be imported into Vanted as a network. [file 1752-0509-6-139-S5.gml]

# generated with VANTED V2.1.0 at Mon Jul 23 16:06:03 CEST 2012
graph [
  axis_color "#c0c0c0"
  chart_color_line_names "1: 4-amino butyrate;2: 4-OHPro;3: Arg;4: Ascorbate;5: Asn;6: Asp;7: bAla;8: Benzoic acid;9: citramalate;10: Citrate;11: DHA;12: Erythritol;13: Fru;14: Fucose;15: Fum;16: Galactinol;17: Galactonic acid-,-lactone;18: Glc;19: Gln;20: Glu;21: Gly;22: Glycerate;23: Glycerol;24: Guanidine;25: Homoserine;26: Ileu;27: L-Ala;28: Leu;29: Lys;30: Malate;31: Maltitol;32: Maltose;33: Mannose;34: Methionine;35: myo-inositol;36: Nicotinate;37: Octadecanoate;38: oxoglutarate;39: Phe;40: Phosphoric acid;41: Pro;42: Put;43: Pyr;44: Pyroglutamate;45: Raffinose;46: Redsug;47: Salicylate;48: Ser;49: Shikimate;50: Sinapate;51: Ssug;52: Starch;53: Suc;54: Succinate;55: Thr;56: Threonic acid;57: Tre;58: Trp;59: Tyr;60: Uracil;61: Urea;62: Val;63: Xylitol;64: Xylose;1: Aa0;2: AK1;3: Akita;4: An2;5: Ang0;6: Bay0;7: Bch1;8: Bd0;9: Be0;10: Bl1;11: Bla11;12: Bla14;13: Blh1;14: Bor4;15: Br0;16: Bsch2;17: Bu2;18: Bu6;19: Bur0;20: C24;21: Can0;22: Cha0;23: Cl0;24: Co3;25: Col0;26: Col5;27: Ct1;28: Cvi0;29: Da0;30: Da112;31: DijonM;32: Dr0;33: Dra0;34: Edi0;35: Ei2;36: Ei4;37: El0;38: EnkheimD;39: Ep0;40: Er0;41: Est1;42: Fei0;43: Ga0;44: Ge2;45: Goe2;46: Gol1;47: GOT7;48: Gr;49: Gre0;50: Gue0;51: Gy0;52: Hi3;53: HOG;54: Hs0;55: In0;56: Is1;57: Js0;58: Je54;59: Jea;60: Jl3;61: Jl5;62: Jm0;63: Kae0;64: Kas1;65: Kl0;66: Kn0;67: Ko2;68: Konch;69: Kondara;70: Lan0;71: Leb4;72: Ler1;73: Li5:3;74: Lip0;75: Lm;76: Lov5;77: Lu;78: Ma2;79: Me0;80: Mh1;81: Ms0;82: Mt0;83: Mz0;84: Nd;85: NFA8;86: No0;87: Nok1;88: Nok2;89: nok3;90: Nw3;91: Old1;92: Ove0;93: Oy0;94: Petergof;95: Po0;96: Pr0;97: Pt0;98: Pyl1;99: Ra0;100: Rak2;101: RLD1;102: RRS10;103: RRS7;104: Rsch0;105: Ru1;106: Sap0;107: Schakdara;108: Sij1;109: Sorbo;110: St0;111: Stw0;112: Ta0;113: TAMM2;114: Te0;115: Ts1;116: Ts5;117: Tsu0;118: Tsu1;119: Ty0;120: Uk4;121: Van0;122: Wc2;123: Wei1;124: Will;125: Ws3;126: Wt5;127: Yo0;128: Yon;129: Zu1;130: Supplemental Data set 1E. Normalised average data for all traits determined in the accessions. nd, not determined.;1: A. thaliana/Aa0;2: A. thaliana/An2;3: A. thaliana/Ang0;4: A. thaliana/Be0;5: A. thaliana/Bsch2;6: A. thaliana/Bu2;7: A. thaliana/Bu6;8: A. thaliana/Bur0;9: A. thaliana/Da0;10: A. thaliana/Edi0;11: A. thaliana/Ei2;12: A. thaliana/Ei4;13: A. thaliana/El0;14: A. thaliana/EnkheimD;15: A. thaliana/Ep0;16: A. thaliana/Ga0;17: A. thaliana/Goe2;18: A. thaliana/GOT7;19: A. thaliana/Gue0;20: A. thaliana/Gy0;21: A. thaliana/Hi3;22: A. thaliana/Hs0;23: A. thaliana/Is1;24: A. thaliana/Kl0;25: A. thaliana/Ko2;26: A. thaliana/Lan0;27: A. thaliana/Ler1;28: A. thaliana/Li5:3;29: A. thaliana/Lm;30: A. thaliana/Ma2;31: A. thaliana/Me0;32: A. thaliana/Mz0;33: A. thaliana/NFA8;34: A. thaliana/No0;35: A. thaliana/Nok1;36: A. thaliana/Nok2;37: A. thaliana/nok3;38: A. thaliana/Nw3;39: A. thaliana/Old1;40: A. thaliana/Ove0;41: A. thaliana/Po0;42: A. thaliana/Pr0;43: A. thaliana/Pt0;44: A. thaliana/Pyl1;45: A. thaliana/Ra0;46: A. thaliana/RLD1;47: A. thaliana/Ty0;48: A. thaliana/Wc2;49: A. thaliana/Wei1;50: A. thaliana/Wt5;"
  chart_colors "0,0,0,255:0,0,0,255;1,1,1,255:1,1,1,255;2,2,2,255:2,2,2,255;2,2,2,255:2,2,2,255;3,3,3,255:3,3,3,255;4,4,4,255:4,4,4,255;5,5,5,255:5,5,5,255;6,6,6,255:6,6,6,255;6,6,6,255:6,6,6,255;7,7,7,255:7,7,7,255;8,8,8,255:8,8,8,255;9,9,9,255:9,9,9,255;9,9,9,255:9,9,9,255;10,10,10,255:10,10,10,255;11,11,11,255:11,11,11,255;12,12,12,255:12,12,12,255;13,13,13,255:13,13,13,255;13,13,13,255:13,13,13,255;14,14,14,255:14,14,14,255;15,15,15,255:15,15,15,255;16,16,16,255:16,16,16,255;17,17,17,255:17,17,17,255;17,17,17,255:17,17,17,255;18,18,18,255:18,18,18,255;19,19,19,255:19,19,19,255;20,20,20,255:20,20,20,255;21,21,21,255:21,21,21,255;21,21,21,255:21,21,21,255;22,22,22,255:22,22,22,255;23,23,23,255:23,23,23,255;24,24,24,255:24,24,24,255;24,24,24,255:24,24,24,255;25,25,25,255:25,25,25,255;26,26,26,255:26,26,26,255;27,27,27,255:27,27,27,255;28,28,28,255:28,28,28,255;28,28,28,255:28,28,28,255;29,29,29,255:29,29,29,255;30,30,30,255:30,30,30,255;31,31,31,255:31,31,31,255;32,32,32,255:32,32,32,255;32,32,32,255:32,32,32,255;33,33,33,255:33,33,33,255;34,34,34,255:34,34,34,255;35,35,35,255:35,35,35,255;36,36,36,255:36,36,36,255;36,36,36,255:36,36,36,255;37,37,37,255:37,37,37,255;38,38,38,255:38,38,38,255;39,39,39,255:39,39,39,255;40,40,40,255:40,40,40,255;40,40,40,255:40,40,40,255;41,41,41,255:41,41,41,255;42,42,42,255:42,42,42,255;43,43,43,255:43,43,43,255;43,43,43,255:43,43,43,255;44,44,44,255:44,44,44,255;45,45,45,255:45,45,45,255;46,46,46,255:46,46,46,255;47,47,47,255:47,47,47,255;47,47,47,255:47,47,47,255;48,48,48,255:48,48,48,255;49,49,49,255:49,49,49,255;50,50,50,255:50,50,50,255;51,51,51,255:51,51,51,255;51,51,51,255:51,51,51,255;52,52,52,255:52,52,52,255;53,53,53,255:53,53,53,255;54,54,54,255:54,54,54,255;55,55,55,255:55,55,55,255;55,55,55,255:55,55,55,255;56,56,56,255:56,56,56,255;57,57,57,255:57,57,57,255;58,58,58,255:58,58,58,255;58,58,58,255:58,58,58,255;59,59,59,255:59,59,59,255;60,60,60,255:60,60,60,255;61,61,61,255:61,61,61,255;62,62,62,255:62,62,62,255;62,62,62,255:62,62,62,255;63,63,63,255:63,63,63,255;64,64,64,255:64,64,64,255;65,65,65,255:65,65,65,255;66,66,66,255:66,66,66,255;66,66,66,255:66,66,66,255;67,67,67,255:67,67,67,255;68,68,68,255:68,68,68,255;69,69,69,255:69,69,69,255;70,70,70,255:70,70,70,255;70,70,70,255:70,70,70,255;71,71,71,255:71,71,71,255;72,72,72,255:72,72,72,255;73,73,73,255:73,73,73,255;73,73,73,255:73,73,73,255;74,74,74,255:74,74,74,255;75,75,75,255:75,75,75,255;76,76,76,255:76,76,76,255;77,77,77,255:77,77,77,255;77,77,77,255:77,77,77,255;78,78,78,255:78,78,78,255;79,79,79,255:79,79,79,255;80,80,80,255:80,80,80,255;81,81,81,255:81,81,81,255;81,81,81,255:81,81,81,255;82,82,82,255:82,82,82,255;83,83,83,255:83,83,83,255;84,84,84,255:84,84,84,255;85,85,85,255:85,85,85,255;85,85,85,255:85,85,85,255;86,86,86,255:86,86,86,255;87,87,87,255:87,87,87,255;88,88,88,255:88,88,88,255;88,88,88,255:88,88,88,255;89,89,89,255:89,89,89,255;90,90,90,255:90,90,90,255;91,91,91,255:91,91,91,255;92,92,92,255:92,92,92,255;92,92,92,255:92,92,92,255;93,93,93,255:93,93,93,255;94,94,94,255:94,94,94,255;95,95,95,255:95,95,95,255;96,96,96,255:96,96,96,255;96,96,96,255:96,96,96,255;97,97,97,255:97,97,97,255;98,98,98,255:98,98,98,255;99,99,99,255:99,99,99,255;100,100,100,255:100,100,100,255;100,100,100,255:100,100,100,255;101,101,101,255:101,101,101,255;102,102,102,255:102,102,102,255;103,103,103,255:103,103,103,255;104,104,104,255:104,104,104,255;104,104,104,255:104,104,104,255;105,105,105,255:105,105,105,255;106,106,106,255:106,106,106,255;107,107,107,255:107,107,107,255;107,107,107,255:107,107,107,255;108,108,108,255:108,108,108,255;109,109,109,255:109,109,109,255;110,110,110,255:110,110,110,255;111,111,111,255:111,111,111,255;111,111,111,255:111,111,111,255;112,112,112,255:112,112,112,255;113,113,113,255:113,113,113,255;114,114,114,255:114,114,114,255;115,115,115,255:115,115,115,255;115,115,115,255:115,115,115,255;116,116,116,255:116,116,116,255;117,117,117,255:117,117,117,255;118,118,118,255:118,118,118,255;119,119,119,255:119,119,119,255;119,119,119,255:119,119,119,255;120,120,120,255:120,120,120,255;121,121,121,255:121,121,121,255;122,122,122,255:122,122,122,255;122,122,122,255:122,122,122,255;123,123,123,255:123,123,123,255;124,124,124,255:124,124,124,255;125,125,125,255:125,125,125,255;126,126,126,255:126,126,126,255;126,126,126,255:126,126,126,255;127,127,127,255:127,127,127,255;128,128,128,255:128,128,128,255;129,129,129,255:129,129,129,255;130,130,130,255:130,130,130,255;130,130,130,255:130,130,130,255;131,131,131,255:131,131,131,255;132,132,132,255:132,132,132,255;133,133,133,255:133,133,133,255;134,134,134,255:134,134,134,255;134,134,134,255:134,134,134,255;135,135,135,255:135,135,135,255;136,136,136,255:136,136,136,255;137,137,137,255:137,137,137,255;137,137,137,255:137,137,137,255;138,138,138,255:138,138,138,255;139,139,139,255:139,139,139,255;140,140,140,255:140,140,140,255;141,141,141,255:141,141,141,255;141,141,141,255:141,141,141,255;142,142,142,255:142,142,142,255;143,143,143,255:143,143,143,255;144,144,144,255:144,144,144,255;145,145,145,255:145,145,145,255;145,145,145,255:145,145,145,255;146,146,146,255:146,146,146,255;147,147,147,255:147,147,147,255;148,148,148,255:148,148,148,255;149,149,149,255:149,149,149,255;149,149,149,255:149,149,149,255;150,150,150,255:150,150,150,255;151,151,151,255:151,151,151,255;152,152,152,255:152,152,152,255;152,152,152,255:152,152,152,255;153,153,153,255:153,153,153,255;154,154,154,255:154,154,154,255;155,155,155,255:155,155,155,255;156,156,156,255:156,156,156,255;156,156,156,255:156,156,156,255;157,157,157,255:157,157,157,255;158,158,158,255:158,158,158,255;159,159,159,255:159,159,159,255;160,160,160,255:160,160,160,255;160,160,160,255:160,160,160,255;161,161,161,255:161,161,161,255;162,162,162,255:162,162,162,255;163,163,163,255:163,163,163,255;164,164,164,255:164,164,164,255;164,164,164,255:164,164,164,255;165,165,165,255:165,165,165,255;166,166,166,255:166,166,166,255;167,167,167,255:167,167,167,255;168,168,168,255:168,168,168,255;168,168,168,255:168,168,168,255;169,169,169,255:169,169,169,255;170,170,170,255:170,170,170,255;171,171,171,255:171,171,171,255;171,171,171,255:171,171,171,255;172,172,172,255:172,172,172,255;173,173,173,255:173,173,173,255;174,174,174,255:174,174,174,255;175,175,175,255:175,175,175,255;175,175,175,255:175,175,175,255;176,176,176,255:176,176,176,255;177,177,177,255:177,177,177,255;178,178,178,255:178,178,178,255;179,179,179,255:179,179,179,255;179,179,179,255:179,179,179,255;180,180,180,255:180,180,180,255;181,181,181,255:181,181,181,255;182,182,182,255:182,182,182,255;183,183,183,255:183,183,183,255;183,183,183,255:183,183,183,255;184,184,184,255:184,184,184,255;185,185,185,255:185,185,185,255;186,186,186,255:186,186,186,255;186,186,186,255:186,186,186,255;187,187,187,255:187,187,187,255;188,188,188,255:188,188,188,255;189,189,189,255:189,189,189,255;190,190,190,255:190,190,190,255;190,190,190,255:190,190,190,255;191,191,191,255:191,191,191,255;192,192,192,255:192,192,192,255"
  connectPriorItems "true"
  grid_color "#c0c0c0"
  node_axisWidth 1.0
  node_categoryBackgroundColorA "#e1ffff"
  node_categoryBackgroundColorB "#000000"
  node_categoryBackgroundColorC "#ffffe1"
  node_categoryBackgroundColorIndexA -1
  node_categoryBackgroundColorIndexC -1
  node_chartShapeSize 6.0
  node_chartStdDevLineWidth 4.0
  node_chartStdDevTopWidth 10.0
  node_gridWidth 0.5
  node_halfErrorBar "false"
  node_lineChartFillTimeGaps "true"
  node_lineChartShowLines "true"
  node_lineChartShowShapes "true"
  node_lineChartShowStdDev "false"
  node_lineChartShowStdDevRangeLine "true"
  node_outlineBorderWidth 4.0
  node_plotAxisFontSize 30
  node_plotAxisRotation 0.0
  node_plotAxisSteps 1.0
  node_plotOrientationHor "true"
  node_removeEmptyConditions "false"
  node_showCategoryAxis "false"
  node_showGridCategory "true"
  node_showGridRange "false"
  node_showRangeAxis "true"
  node_usePieScale "true"
  node_useStdErr "false"
  sbgn [
    role "PROCESSDESCRIPTION"
  ]
  ttestCircleSize 10.0
  directed 1
  node [
    id 1
    zlevel -1

    cluster [
      cluster "Carbohydrate Metabolism.Ascorbate-Glutathione cycle.gml"
    ]
    graphics [
      x 2729.0
      y 1762.0
      w 30.0
      h 30.0
      fill "#CCFFEA"
      outline "#000000"
      frameThickness 1.5
      gradient -0.333
      rounding 5.0
      type "oval"
    ]
    label "NAD+"
    labelgraphics [
      alignment "left"
      anchor "c"
      color "#000000"
      fontName "Tahoma"
      fontSize 11
      fontStyle "plain"
      type "text"
    ]
    sbgn [
      role "SIMPLECHEMICAL"
    ]
    sbml [
      modelID "model_25"
      reversible "true"
      sbmlID "spec30loc17"
    ]
    src [
      fileName "Carbohydrate Metabolism.Ascorbate-Glutathione cycle.gml"
    ]
    url "http://pgrc-35.ipk-gatersleben.de/pls/htmldb_pgrc/f?p=112:10:::NO::P10_PATHWAY_OBJECT_ID:spec30loc17"
  ]
  node [
    id 2
    zlevel -1

    cluster [
      cluster "Carbohydrate Metabolism.Ascorbate-Glutathione cycle.gml"
    ]
    graphics [
      x 2729.0
      y 1842.0
      w 30.0
      h 30.0
      fill "#CCFFEA"
      outline "#000000"
      frameThickness 1.5
      gradient -0.333
      rounding 5.0
      type "oval"
    ]
    label "NADH"
    labelgraphics [
      alignment "left"
      anchor "c"
      color "#000000"
      fontName "Tahoma"
      fontSize 11
      fontStyle "plain"
      type "text"
    ]
    sbgn [
      role "SIMPLECHEMICAL"
    ]
    sbml [
      modelID "model_25"
      reversible "true"
      sbmlID "spec31loc17"
    ]
    src [
      fileName "Carbohydrate Metabolism.Ascorbate-Glutathione cycle.gml"
    ]
    url "http://pgrc-35.ipk-gatersleben.de/pls/htmldb_pgrc/f?p=112:10:::NO::P10_PATHWAY_OBJECT_ID:spec31loc17"
  ]
  node [
    id 3
    zlevel -1

    cluster [
      cluster "Carbohydrate Metabolism.Ascorbate-Glutathione cycle.gml"
    ]
    graphics [
      x 2809.0
      y 2002.0
      w 30.0
      h 30.0
      fill "#CCFFEA"
      outline "#000000"
      frameThickness 1.5
      gradient -0.333
      rounding 5.0
      type "oval"
    ]
    label "NADP+"
    labelgraphics [
      alignment "left"
      anchor "c"
      color "#000000"
      fontName "Tahoma"
      fontSize 11
      fontStyle "plain"
      type "text"
    ]
    sbgn [
      role "SIMPLECHEMICAL"
    ]
    sbml [
      modelID "model_25"
      reversible "true"
      sbmlID "spec51loc17"
    ]
    src [
      fileName "Carbohydrate Metabolism.Ascorbate-Glutathione cycle.gml"
    ]
    url "http://pgrc-35.ipk-gatersleben.de/pls/htmldb_pgrc/f?p=112:10:::NO::P10_PATHWAY_OBJECT_ID:spec51loc17"
  ]
  node [
    id 4
    zlevel -1

    cluster [
      cluster "Carbohydrate Metabolism.Ascorbate-Glutathione cycle.gml"
    ]
    graphics [
      x 2809.0
      y 2082.0
      w 30.0
      h 30.0
      fill "#CCFFEA"
      outline "#000000"
      frameThickness 1.5
      gradient -0.333
      rounding 5.0
      type "oval"
    ]
    label "NADPH"
    labelgraphics [
      alignment "left"
      anchor "c"
      color "#000000"
      fontName "Tahoma"
      fontSize 11
      fontStyle "plain"
      type "text"
    ]
    sbgn [
      role "SIMPLECHEMICAL"
    ]
    sbml [
      modelID "model_25"
      reversible "true"
      sbmlID "spec52loc17"
    ]
    src [
      fileName "Carbohydrate Metabolism.Ascorbate-Glutathione cycle.gml"
    ]
    url "http://pgrc-35.ipk-gatersleben.de/pls/htmldb_pgrc/f?p=112:10:::NO::P10_PATHWAY_OBJECT_ID:spec52loc17"
  ]
  node [
    id 5
    zlevel -1

    cluster [
      cluster "Carbohydrate Metabolism.Ascorbate-Glutathione cycle.gml"
    ]
    graphics [
      x 2519.0
      y 1842.0
      w 30.0
      h 30.0
      fill "#CCFFEA"
      outline "#000000"
      frameThickness 1.5
      gradient 0.0
      rounding 5.0
      type "oval"
    ]
    label "H2O"
    labelgraphics [
      alignment "left"
      anchor "c"
      color "#000000"
      fontName "Tahoma"
      fontSize 11
      fontStyle "plain"
      type "text"
    ]
    sbgn [
      role "SIMPLECHEMICAL"
    ]
    sbml [
      modelID "model_25"
      reversible "true"
      sbmlID "spec54loc116"
    ]
    src [
      fileName "Carbohydrate Metabolism.Ascorbate-Glutathione cycle.gml"
    ]
    url "http://pgrc-35.ipk-gatersleben.de/pls/htmldb_pgrc/f?p=112:10:::NO::P10_PATHWAY_OBJECT_ID:spec54loc116"
  ]
  node [
    id 6
    zlevel -1

    cluster [
      cluster "Carbohydrate Metabolism.Ascorbate-Glutathione cycle.gml"
    ]
    graphics [
      x 2689.0
      y 2002.0
      w 30.0
      h 30.0
      fill "#CCFFEA"
      outline "#000000"
      frameThickness 1.5
      gradient 0.0
      rounding 5.0
      type "oval"
    ]
    label "glutathione"
    labelgraphics [
      alignment "left"
      anchor "c"
      color "#000000"
      fontName "Tahoma"
      fontSize 11
      fontStyle "plain"
      type "text"
    ]
    sbgn [
      role "SIMPLECHEMICAL"
    ]
    sbml [
      modelID "model_25"
      reversible "true"
      sbmlID "spec462loc17"
    ]
    src [
      fileName "Carbohydrate Metabolism.Ascorbate-Glutathione cycle.gml"
    ]
    url "http://pgrc-35.ipk-gatersleben.de/pls/htmldb_pgrc/f?p=112:10:::NO::P10_PATHWAY_OBJECT_ID:spec462loc17"
  ]
  node [
    id 7
    zlevel -1

    cluster [
      cluster "Carbohydrate Metabolism.Ascorbate-Glutathione cycle.gml"
    ]
    graphics [
      x 2519.0
      y 1762.0
      w 30.0
      h 30.0
      fill "#CCFFEA"
      outline "#000000"
      frameThickness 1.5
      gradient 0.0
      rounding 5.0
      type "oval"
    ]
    label "H2O2"
    labelgraphics [
      alignment "left"
      anchor "c"
      color "#000000"
      fontName "Tahoma"
      fontSize 11
      fontStyle "plain"
      type "text"
    ]
    sbgn [
      role "SIMPLECHEMICAL"
    ]
    sbml [
      modelID "model_25"
      reversible "true"
      sbmlID "spec464loc116"
    ]
    src [
      fileName "Carbohydrate Metabolism.Ascorbate-Glutathione cycle.gml"
    ]
    url "http://pgrc-35.ipk-gatersleben.de/pls/htmldb_pgrc/f?p=112:10:::NO::P10_PATHWAY_OBJECT_ID:spec464loc116"
  ]
  node [
    id 8
    zlevel -1

    cluster [
      cluster "Carbohydrate Metabolism.Ascorbate-Glutathione cycle.gml"
    ]
    graphics [
      x 2689.0
      y 2082.0
      w 30.0
      h 30.0
      fill "#CCFFEA"
      outline "#000000"
      frameThickness 1.5
      gradient 0.0
      rounding 5.0
      type "oval"
    ]
    label "glutathione disulfide"
    labelgraphics [
      alignment "left"
      anchor "c"
      color "#000000"
      fontName "Tahoma"
      fontSize 11
      fontStyle "plain"
      type "text"
    ]
    sbgn [
      role "SIMPLECHEMICAL"
    ]
    sbml [
      modelID "model_25"
      reversible "true"
      sbmlID "spec469loc17"
    ]
    src [
      fileName "Carbohydrate Metabolism.Ascorbate-Glutathione cycle.gml"
    ]
    url "http://pgrc-35.ipk-gatersleben.de/pls/htmldb_pgrc/f?p=112:10:::NO::P10_PATHWAY_OBJECT_ID:spec469loc17"
  ]
  node [
    id 9
    zlevel -1

    cluster [
      cluster "Carbohydrate Metabolism.Ascorbate-Glutathione cycle.gml"
    ]
    graphics [
      x 2569.0
      y 1802.0
      w 10.0
      h 10.0
      fill "#CCFFEA"
      outline "#000000"
      frameThickness 1.5
      gradient 0.0
      rounding 0.0
      type "org.graffiti.plugins.views.defaults.RectangularNodeShape"
    ]
    sbgn [
      role "PROCESS"
    ]
    sbml [
      modelID "model_25"
      reversible "false"
      sbmlID "reaction_238_245_116"
    ]
    src [
      fileName "Carbohydrate Metabolism.Ascorbate-Glutathione cycle.gml"
    ]
    url "http://pgrc-35.ipk-gatersleben.de/pls/htmldb_pgrc/f?p=112:10:::NO::P10_PATHWAY_OBJECT_ID:reaction_238_245_116"
  ]
  node [
    id 10
    zlevel -1

    cluster [
      cluster "Carbohydrate Metabolism.Ascorbate-Glutathione cycle.gml"
    ]
    graphics [
      x 2679.0
      y 1802.0
      w 10.0
      h 10.0
      fill "#CCFFEA"
      outline "#000000"
      frameThickness 1.5
      gradient 0.0
      rounding 0.0
      type "org.graffiti.plugins.views.defaults.RectangularNodeShape"
    ]
    sbgn [
      role "PROCESS"
    ]
    sbml [
      modelID "model_25"
      reversible "false"
      sbmlID "reaction_239_246_17"
    ]
    src [
      fileName "Carbohydrate Metabolism.Ascorbate-Glutathione cycle.gml"
    ]
    url "http://pgrc-35.ipk-gatersleben.de/pls/htmldb_pgrc/f?p=112:10:::NO::P10_PATHWAY_OBJECT_ID:reaction_239_246_17"
  ]
  node [
    id 11
    zlevel -1

    cluster [
      cluster "Carbohydrate Metabolism.Ascorbate-Glutathione cycle.gml"
    ]
    graphics [
      x 2619.0
      y 1922.0
      w 10.0
      h 10.0
      fill "#CCFFEA"
      outline "#000000"
      frameThickness 1.5
      gradient 0.0
      rounding 0.0
      type "org.graffiti.plugins.views.defaults.RectangularNodeShape"
    ]
    sbgn [
      role "PROCESS"
    ]
    sbml [
      modelID "model_25"
      reversible "false"
      sbmlID "reaction_240_248_5"
    ]
    src [
      fileName "Carbohydrate Metabolism.Ascorbate-Glutathione cycle.gml"
    ]
    url "http://pgrc-35.ipk-gatersleben.de/pls/htmldb_pgrc/f?p=112:10:::NO::P10_PATHWAY_OBJECT_ID:reaction_240_248_5"
  ]
  node [
    id 12
    zlevel -1

    cluster [
      cluster "Carbohydrate Metabolism.Ascorbate-Glutathione cycle.gml"
    ]
    graphics [
      x 2759.0
      y 2042.0
      w 10.0
      h 10.0
      fill "#CCFFEA"
      outline "#000000"
      frameThickness 1.5
      gradient 0.0
      rounding 0.0
      type "org.graffiti.plugins.views.defaults.RectangularNodeShape"
    ]
    sbgn [
      role "PROCESS"
    ]
    sbml [
      modelID "model_25"
      reversible "true"
      sbmlID "reaction_242_249_17"
    ]
    src [
      fileName "Carbohydrate Metabolism.Ascorbate-Glutathione cycle.gml"
    ]
    url "http://pgrc-35.ipk-gatersleben.de/pls/htmldb_pgrc/f?p=112:10:::NO::P10_PATHWAY_OBJECT_ID:reaction_242_249_17"
  ]
  node [
    id 13
    zlevel -1

    charting [
      background_color "#000000"
      domainAxis "[unit]"
      empty_border_width 2.0
      empty_border_width_vert 2.0
      maxRange 1.0
      max_charts_in_column -1
      minRange 0.0
      rangeAxis "[unit]"
      rangeStepSize 0.0
      show_legend "false"
      useCustomRange "false"
      useCustomRangeSteps "false"
    ]
    cluster [
      cluster "Carbohydrate Metabolism.Ascorbate-Glutathione cycle.gml"
    ]
    graphics [
      x 2619.0
      y 2102.0
      w 70.0
      h 70.0
      fill "#F5F5FF"
      outline "#000000"
      component "chart2d_type3"
      frameThickness 1.0
      gradient -0.3333333333333333
      rounding 5.0
      type "oval"
    ]
    label "Ascorbate"
    labelgraphics [
      alignment "left"
      anchor "t"
      color "#000000"
      fontName "Tahoma"
      fontSize 11
      fontStyle "plain"
      type "text"
    ]
    mapping [
      measurementdata "<substance name0='Ascorbate' name1='L-ascorbate' id='column 16' name='Ascorbate' formula='C6H8O6'><line experimentname='Sulpice dataset A' coordinator='Anja' startdate='29.02.12 00:00' importdate='29.02.12 09:08' genotype='Aa0' growthconditions='Germany' id='1' name='A. thaliana'><sample id='5051' time='1' unit='Hour'><average max='NaN' min='NaN' replicates='1' stddev='NaN' unit='µmol/g FW'>NaN</average><data replicates='1' unit='µmol/g FW'>NaN</data></sample></line><line experimentname='Sulpice dataset A' coordinator='Anja' startdate='29.02.12 00:00' importdate='29.02.12 09:08' genotype='An2' growthconditions='Belgium' id='2' name='A. thaliana'><sample id='5052' time='1' unit='Hour'><average max='NaN' min='NaN' replicates='1' stddev='NaN' unit='µmol/g FW'>NaN</average><data replicates='1' unit='µmol/g FW'>NaN</data></sample></line><line experimentname='Sulpice dataset A' coordinator='Anja' startdate='29.02.12 00:00' importdate='29.02.12 09:08' genotype='Ang0' growthconditions='Belgium' id='3' name='A. thaliana'><sample id='5053' time='1' unit='Hour'><average max='NaN' min='NaN' replicates='1' stddev='NaN' unit='µmol/g FW'>NaN</average><data replicates='1' unit='µmol/g FW'>NaN</data></sample></line><line experimentname='Sulpice dataset A' coordinator='Anja' startdate='29.02.12 00:00' importdate='29.02.12 09:08' genotype='Be0' growthconditions='Germany' id='4' name='A. thaliana'><sample id='5054' time='1' unit='Hour'><average max='0.28736033491709456' min='0.28736033491709456' replicates='1' stddev='NaN' unit='µmol/g FW'>0.28736033491709456</average><data replicates='1' unit='µmol/g FW'>0.28736033491709456</data></sample></line><line experimentname='Sulpice dataset A' coordinator='Anja' startdate='29.02.12 00:00' importdate='29.02.12 09:08' genotype='Bsch2' growthconditions='Germany' id='5' name='A. thaliana'><sample id='5055' time='1' unit='Hour'><average max='NaN' min='NaN' replicates='1' stddev='NaN' unit='µmol/g FW'>NaN</average><data replicates='1' unit='µmol/g FW'>NaN</data></sample></line><line experimentname='Sulpice dataset A' coordinator='Anja' startdate='29.02.12 00:00' importdate='29.02.12 09:08' genotype='Bu2' growthconditions='Germany' id='6' name='A. thaliana'><sample id='5056' time='1' unit='Hour'><average max='0.41069300645261475' min='0.41069300645261475' replicates='1' stddev='NaN' unit='µmol/g FW'>0.41069300645261475</average><data replicates='1' unit='µmol/g FW'>0.41069300645261475</data></sample></line><line experimentname='Sulpice dataset A' coordinator='Anja' startdate='29.02.12 00:00' importdate='29.02.12 09:08' genotype='Bu6' growthconditions='Germany' id='7' name='A. thaliana'><sample id='5057' time='1' unit='Hour'><average max='NaN' min='NaN' replicates='1' stddev='NaN' unit='µmol/g FW'>NaN</average><data replicates='1' unit='µmol/g FW'>NaN</data></sample></line><line experimentname='Sulpice dataset A' coordinator='Anja' startdate='29.02.12 00:00' importdate='29.02.12 09:08' genotype='Bur0' growthconditions='Irela' id='8' name='A. thaliana'><sample id='5058' time='1' unit='Hour'><average max='0.5797170956024298' min='0.5797170956024298' replicates='1' stddev='NaN' unit='µmol/g FW'>0.5797170956024298</average><data replicates='1' unit='µmol/g FW'>0.5797170956024298</data></sample></line><line experimentname='Sulpice dataset A' coordinator='Anja' startdate='29.02.12 00:00' importdate='29.02.12 09:08' genotype='Da0' growthconditions='Germany' id='9' name='A. thaliana'><sample id='5059' time='1' unit='Hour'><average max='0.8607141812046077' min='0.8607141812046077' replicates='1' stddev='NaN' unit='µmol/g FW'>0.8607141812046077</average><data replicates='1' unit='µmol/g FW'>0.8607141812046077</data></sample></line><line experimentname='Sulpice dataset A' coordinator='Anja' startdate='29.02.12 00:00' importdate='29.02.12 09:08' genotype='Edi0' growthconditions='United Kingdom' id='10' name='A. thaliana'><sample id='5060' time='1' unit='Hour'><average max='0.3635020961069476' min='0.3635020961069476' replicates='1' stddev='NaN' unit='µmol/g FW'>0.3635020961069476</average><data replicates='1' unit='µmol/g FW'>0.3635020961069476</data></sample></line><line experimentname='Sulpice dataset A' coordinator='Anja' startdate='29.02.12 00:00' importdate='29.02.12 09:08' genotype='Ei2' growthconditions='Germany' id='11' name='A. thaliana'><sample id='5061' time='1' unit='Hour'><average max='0.5522956611026936' min='0.5522956611026936' replicates='1' stddev='NaN' unit='µmol/g FW'>0.5522956611026936</average><data replicates='1' unit='µmol/g FW'>0.5522956611026936</data></sample></line><line experimentname='Sulpice dataset A' coordinator='Anja' startdate='29.02.12 00:00' importdate='29.02.12 09:08' genotype='Ei4' growthconditions='Germany' id='12' name='A. thaliana'><sample id='5062' time='1' unit='Hour'><average max='NaN' min='NaN' replicates='1' stddev='NaN' unit='µmol/g FW'>NaN</average><data replicates='1' unit='µmol/g FW'>NaN</data></sample></line><line experimentname='Sulpice dataset A' coordinator='Anja' startdate='29.02.12 00:00' importdate='29.02.12 09:08' genotype='El0' growthconditions='Germany' id='13' name='A. thaliana'><sample id='5063' time='1' unit='Hour'><average max='NaN' min='NaN' replicates='1' stddev='NaN' unit='µmol/g FW'>NaN</average><data replicates='1' unit='µmol/g FW'>NaN</data></sample></line><line experimentname='Sulpice dataset A' coordinator='Anja' startdate='29.02.12 00:00' importdate='29.02.12 09:08' genotype='EnkheimD' growthconditions='Germany' id='14' name='A. thaliana'><sample id='5064' time='1' unit='Hour'><average max='0.508196822610367' min='0.508196822610367' replicates='1' stddev='NaN' unit='µmol/g FW'>0.508196822610367</average><data replicates='1' unit='µmol/g FW'>0.508196822610367</data></sample></line><line experimentname='Sulpice dataset A' coordinator='Anja' startdate='29.02.12 00:00' importdate='29.02.12 09:08' genotype='Ep0' growthconditions='Germany' id='15' name='A. thaliana'><sample id='5065' time='1' unit='Hour'><average max='NaN' min='NaN' replicates='1' stddev='NaN' unit='µmol/g FW'>NaN</average><data replicates='1' unit='µmol/g FW'>NaN</data></sample></line><line experimentname='Sulpice dataset A' coordinator='Anja' startdate='29.02.12 00:00' importdate='29.02.12 09:08' genotype='Ga0' growthconditions='Germany' id='16' name='A. thaliana'><sample id='5066' time='1' unit='Hour'><average max='NaN' min='NaN' replicates='1' stddev='NaN' unit='µmol/g FW'>NaN</average><data replicates='1' unit='µmol/g FW'>NaN</data></sample></line><line experimentname='Sulpice dataset A' coordinator='Anja' startdate='29.02.12 00:00' importdate='29.02.12 09:08' genotype='Goe2' growthconditions='Germany' id='17' name='A. thaliana'><sample id='5067' time='1' unit='Hour'><average max='0.9069531342770549' min='0.9069531342770549' replicates='1' stddev='NaN' unit='µmol/g FW'>0.9069531342770549</average><data replicates='1' unit='µmol/g FW'>0.9069531342770549</data></sample></line><line experimentname='Sulpice dataset A' coordinator='Anja' startdate='29.02.12 00:00' importdate='29.02.12 09:08' genotype='GOT7' growthconditions='Germany' id='18' name='A. thaliana'><sample id='5068' time='1' unit='Hour'><average max='NaN' min='NaN' replicates='1' stddev='NaN' unit='µmol/g FW'>NaN</average><data replicates='1' unit='µmol/g FW'>NaN</data></sample></line><line experimentname='Sulpice dataset A' coordinator='Anja' startdate='29.02.12 00:00' importdate='29.02.12 09:08' genotype='Gue0' growthconditions='Germany' id='19' name='A. thaliana'><sample id='5069' time='1' unit='Hour'><average max='NaN' min='NaN' replicates='1' stddev='NaN' unit='µmol/g FW'>NaN</average><data replicates='1' unit='µmol/g FW'>NaN</data></sample></line><line experimentname='Sulpice dataset A' coordinator='Anja' startdate='29.02.12 00:00' importdate='29.02.12 09:08' genotype='Gy0' growthconditions='France' id='20' name='A. thaliana'><sample id='5070' time='1' unit='Hour'><average max='0.16155158497400238' min='0.16155158497400238' replicates='1' stddev='NaN' unit='µmol/g FW'>0.16155158497400238</average><data replicates='1' unit='µmol/g FW'>0.16155158497400238</data></sample></line><line experimentname='Sulpice dataset A' coordinator='Anja' startdate='29.02.12 00:00' importdate='29.02.12 09:08' genotype='Hi3' growthconditions='Germany' id='21' name='A. thaliana'><sample id='5071' time='1' unit='Hour'><average max='0.6564531506991214' min='0.6564531506991214' replicates='1' stddev='NaN' unit='µmol/g FW'>0.6564531506991214</average><data replicates='1' unit='µmol/g FW'>0.6564531506991214</data></sample></line><line experimentname='Sulpice dataset A' coordinator='Anja' startdate='29.02.12 00:00' importdate='29.02.12 09:08' genotype='Hs0' growthconditions='Germany' id='22' name='A. thaliana'><sample id='5072' time='1' unit='Hour'><average max='NaN' min='NaN' replicates='1' stddev='NaN' unit='µmol/g FW'>NaN</average><data replicates='1' unit='µmol/g FW'>NaN</data></sample></line><line experimentname='Sulpice dataset A' coordinator='Anja' startdate='29.02.12 00:00' importdate='29.02.12 09:08' genotype='Is1' growthconditions='Germany' id='23' name='A. thaliana'><sample id='5073' time='1' unit='Hour'><average max='NaN' min='NaN' replicates='1' stddev='NaN' unit='µmol/g FW'>NaN</average><data replicates='1' unit='µmol/g FW'>NaN</data></sample></line><line experimentname='Sulpice dataset A' coordinator='Anja' startdate='29.02.12 00:00' importdate='29.02.12 09:08' genotype='Kl0' growthconditions='Germany' id='24' name='A. thaliana'><sample id='5074' time='1' unit='Hour'><average max='0.31416510390044694' min='0.31416510390044694' replicates='1' stddev='NaN' unit='µmol/g FW'>0.31416510390044694</average><data replicates='1' unit='µmol/g FW'>0.31416510390044694</data></sample></line><line experimentname='Sulpice dataset A' coordinator='Anja' startdate='29.02.12 00:00' importdate='29.02.12 09:08' genotype='Ko2' growthconditions='Denmark' id='25' name='A. thaliana'><sample id='5075' time='1' unit='Hour'><average max='NaN' min='NaN' replicates='1' stddev='NaN' unit='µmol/g FW'>NaN</average><data replicates='1' unit='µmol/g FW'>NaN</data></sample></line><line experimentname='Sulpice dataset A' coordinator='Anja' startdate='29.02.12 00:00' importdate='29.02.12 09:08' genotype='Lan0' growthconditions='United Kingdom' id='26' name='A. thaliana'><sample id='5076' time='1' unit='Hour'><average max='NaN' min='NaN' replicates='1' stddev='NaN' unit='µmol/g FW'>NaN</average><data replicates='1' unit='µmol/g FW'>NaN</data></sample></line><line experimentname='Sulpice dataset A' coordinator='Anja' startdate='29.02.12 00:00' importdate='29.02.12 09:08' genotype='Ler1' growthconditions='Germany' id='27' name='A. thaliana'><sample id='5077' time='1' unit='Hour'><average max='NaN' min='NaN' replicates='1' stddev='NaN' unit='µmol/g FW'>NaN</average><data replicates='1' unit='µmol/g FW'>NaN</data></sample></line><line experimentname='Sulpice dataset A' coordinator='Anja' startdate='29.02.12 00:00' importdate='29.02.12 09:08' genotype='Li5:3' growthconditions='Germany' id='28' name='A. thaliana'><sample id='5078' time='1' unit='Hour'><average max='NaN' min='NaN' replicates='1' stddev='NaN' unit='µmol/g FW'>NaN</average><data replicates='1' unit='µmol/g FW'>NaN</data></sample></line><line experimentname='Sulpice dataset A' coordinator='Anja' startdate='29.02.12 00:00' importdate='29.02.12 09:08' genotype='Lm' growthconditions='France' id='29' name='A. thaliana'><sample id='5079' time='1' unit='Hour'><average max='0.810778953071823' min='0.810778953071823' replicates='1' stddev='NaN' unit='µmol/g FW'>0.810778953071823</average><data replicates='1' unit='µmol/g FW'>0.810778953071823</data></sample></line><line experimentname='Sulpice dataset A' coordinator='Anja' startdate='29.02.12 00:00' importdate='29.02.12 09:08' genotype='Ma2' growthconditions='Germany' id='30' name='A. thaliana'><sample id='5080' time='1' unit='Hour'><average max='NaN' min='NaN' replicates='1' stddev='NaN' unit='µmol/g FW'>NaN</average><data replicates='1' unit='µmol/g FW'>NaN</data></sample></line><line experimentname='Sulpice dataset A' coordinator='Anja' startdate='29.02.12 00:00' importdate='29.02.12 09:08' genotype='Me0' growthconditions='Germany' id='31' name='A. thaliana'><sample id='5081' time='1' unit='Hour'><average max='NaN' min='NaN' replicates='1' stddev='NaN' unit='µmol/g FW'>NaN</average><data replicates='1' unit='µmol/g FW'>NaN</data></sample></line><line experimentname='Sulpice dataset A' coordinator='Anja' startdate='29.02.12 00:00' importdate='29.02.12 09:08' genotype='Mz0' growthconditions='Germany' id='32' name='A. thaliana'><sample id='5082' time='1' unit='Hour'><average max='NaN' min='NaN' replicates='1' stddev='NaN' unit='µmol/g FW'>NaN</average><data replicates='1' unit='µmol/g FW'>NaN</data></sample></line><line experimentname='Sulpice dataset A' coordinator='Anja' startdate='29.02.12 00:00' importdate='29.02.12 09:08' genotype='NFA8' growthconditions='United Kingdom' id='33' name='A. thaliana'><sample id='5083' time='1' unit='Hour'><average max='0.2353155195777613' min='0.2353155195777613' replicates='1' stddev='NaN' unit='µmol/g FW'>0.2353155195777613</average><data replicates='1' unit='µmol/g FW'>0.2353155195777613</data></sample></line><line experimentname='Sulpice dataset A' coordinator='Anja' startdate='29.02.12 00:00' importdate='29.02.12 09:08' genotype='No0' growthconditions='Germany' id='34' name='A. thaliana'><sample id='5084' time='1' unit='Hour'><average max='NaN' min='NaN' replicates='1' stddev='NaN' unit='µmol/g FW'>NaN</average><data replicates='1' unit='µmol/g FW'>NaN</data></sample></line><line experimentname='Sulpice dataset A' coordinator='Anja' startdate='29.02.12 00:00' importdate='29.02.12 09:08' genotype='Nok1' growthconditions='Netherlas' id='35' name='A. thaliana'><sample id='5085' time='1' unit='Hour'><average max='NaN' min='NaN' replicates='1' stddev='NaN' unit='µmol/g FW'>NaN</average><data replicates='1' unit='µmol/g FW'>NaN</data></sample></line><line experimentname='Sulpice dataset A' coordinator='Anja' startdate='29.02.12 00:00' importdate='29.02.12 09:08' genotype='Nok2' growthconditions='Netherlas' id='36' name='A. thaliana'><sample id='5086' time='1' unit='Hour'><average max='1.2309070285401396' min='1.2309070285401396' replicates='1' stddev='NaN' unit='µmol/g FW'>1.2309070285401396</average><data replicates='1' unit='µmol/g FW'>1.2309070285401396</data></sample></line><line experimentname='Sulpice dataset A' coordinator='Anja' startdate='29.02.12 00:00' importdate='29.02.12 09:08' genotype='nok3' growthconditions='Netherlas' id='37' name='A. thaliana'><sample id='5087' time='1' unit='Hour'><average max='NaN' min='NaN' replicates='1' stddev='NaN' unit='µmol/g FW'>NaN</average><data replicates='1' unit='µmol/g FW'>NaN</data></sample></line><line experimentname='Sulpice dataset A' coordinator='Anja' startdate='29.02.12 00:00' importdate='29.02.12 09:08' genotype='Nw3' growthconditions='Germany' id='38' name='A. thaliana'><sample id='5088' time='1' unit='Hour'><average max='0.6500142716243236' min='0.6500142716243236' replicates='1' stddev='NaN' unit='µmol/g FW'>0.6500142716243236</average><data replicates='1' unit='µmol/g FW'>0.6500142716243236</data></sample></line><line experimentname='Sulpice dataset A' coordinator='Anja' startdate='29.02.12 00:00' importdate='29.02.12 09:08' genotype='Old1' growthconditions='Germany' id='39' name='A. thaliana'><sample id='5089' time='1' unit='Hour'><average max='0.5627022994369864' min='0.5627022994369864' replicates='1' stddev='NaN' unit='µmol/g FW'>0.5627022994369864</average><data replicates='1' unit='µmol/g FW'>0.5627022994369864</data></sample></line><line experimentname='Sulpice dataset A' coordinator='Anja' startdate='29.02.12 00:00' importdate='29.02.12 09:08' genotype='Ove0' growthconditions='Germany' id='40' name='A. thaliana'><sample id='5090' time='1' unit='Hour'><average max='NaN' min='NaN' replicates='1' stddev='NaN' unit='µmol/g FW'>NaN</average><data replicates='1' unit='µmol/g FW'>NaN</data></sample></line><line experimentname='Sulpice dataset A' coordinator='Anja' startdate='29.02.12 00:00' importdate='29.02.12 09:08' genotype='Po0' growthconditions='Germany' id='41' name='A. thaliana'><sample id='5091' time='1' unit='Hour'><average max='0.49659366483175027' min='0.49659366483175027' replicates='1' stddev='NaN' unit='µmol/g FW'>0.49659366483175027</average><data replicates='1' unit='µmol/g FW'>0.49659366483175027</data></sample></line><line experimentname='Sulpice dataset A' coordinator='Anja' startdate='29.02.12 00:00' importdate='29.02.12 09:08' genotype='Pr0' growthconditions='Germany' id='42' name='A. thaliana'><sample id='5092' time='1' unit='Hour'><average max='NaN' min='NaN' replicates='1' stddev='NaN' unit='µmol/g FW'>NaN</average><data replicates='1' unit='µmol/g FW'>NaN</data></sample></line><line experimentname='Sulpice dataset A' coordinator='Anja' startdate='29.02.12 00:00' importdate='29.02.12 09:08' genotype='Pt0' growthconditions='Germany' id='43' name='A. thaliana'><sample id='5093' time='1' unit='Hour'><average max='0.7384237837862573' min='0.7384237837862573' replicates='1' stddev='NaN' unit='µmol/g FW'>0.7384237837862573</average><data replicates='1' unit='µmol/g FW'>0.7384237837862573</data></sample></line><line experimentname='Sulpice dataset A' coordinator='Anja' startdate='29.02.12 00:00' importdate='29.02.12 09:08' genotype='Pyl1' growthconditions='France' id='44' name='A. thaliana'><sample id='5094' time='1' unit='Hour'><average max='0.27409452101214044' min='0.27409452101214044' replicates='1' stddev='NaN' unit='µmol/g FW'>0.27409452101214044</average><data replicates='1' unit='µmol/g FW'>0.27409452101214044</data></sample></line><line experimentname='Sulpice dataset A' coordinator='Anja' startdate='29.02.12 00:00' importdate='29.02.12 09:08' genotype='Ra0' growthconditions='France' id='45' name='A. thaliana'><sample id='5095' time='1' unit='Hour'><average max='NaN' min='NaN' replicates='1' stddev='NaN' unit='µmol/g FW'>NaN</average><data replicates='1' unit='µmol/g FW'>NaN</data></sample></line><line experimentname='Sulpice dataset A' coordinator='Anja' startdate='29.02.12 00:00' importdate='29.02.12 09:08' genotype='RLD1' growthconditions='Netherlas' id='46' name='A. thaliana'><sample id='5096' time='1' unit='Hour'><average max='0.3038850604164504' min='0.3038850604164504' replicates='1' stddev='NaN' unit='µmol/g FW'>0.3038850604164504</average><data replicates='1' unit='µmol/g FW'>0.3038850604164504</data></sample></line><line experimentname='Sulpice dataset A' coordinator='Anja' startdate='29.02.12 00:00' importdate='29.02.12 09:08' genotype='Ty0' growthconditions='United Kingdom' id='47' name='A. thaliana'><sample id='5097' time='1' unit='Hour'><average max='1.5815705199978323' min='1.5815705199978323' replicates='1' stddev='NaN' unit='µmol/g FW'>1.5815705199978323</average><data replicates='1' unit='µmol/g FW'>1.5815705199978323</data></sample></line><line experimentname='Sulpice dataset A' coordinator='Anja' startdate='29.02.12 00:00' importdate='29.02.12 09:08' genotype='Wc2' growthconditions='Germany' id='48' name='A. thaliana'><sample id='5098' time='1' unit='Hour'><average max='0.4238586178926811' min='0.4238586178926811' replicates='1' stddev='NaN' unit='µmol/g FW'>0.4238586178926811</average><data replicates='1' unit='µmol/g FW'>0.4238586178926811</data></sample></line><line experimentname='Sulpice dataset A' coordinator='Anja' startdate='29.02.12 00:00' importdate='29.02.12 09:08' genotype='Wei1' growthconditions='Switzerla' id='49' name='A. thaliana'><sample id='5099' time='1' unit='Hour'><average max='0.5026160334987325' min='0.5026160334987325' replicates='1' stddev='NaN' unit='µmol/g FW'>0.5026160334987325</average><data replicates='1' unit='µmol/g FW'>0.5026160334987325</data></sample></line><line experimentname='Sulpice dataset A' coordinator='Anja' startdate='29.02.12 00:00' importdate='29.02.12 09:08' genotype='Wt5' growthconditions='Germany' id='50' name='A. thaliana'><sample id='5100' time='1' unit='Hour'><average max='NaN' min='NaN' replicates='1' stddev='NaN' unit='µmol/g FW'>NaN</average><data replicates='1' unit='µmol/g FW'>NaN</data></sample></line></substance>@"
    ]
    oldlabel "L-ascorbate"
    sbgn [
      role "SIMPLECHEMICAL"
    ]
    sbml [
      modelID "model_25"
      reversible "true"
      sbmlID "spec458loc17"
    ]
    src [
      fileName "Carbohydrate Metabolism.Ascorbate-Glutathione cycle.gml"
    ]
    statistics [
      correlation_r 0.03808761388063431
    ]
    tooltip "<html>Not significant corr. (Ascorbate - FW): r=0.04 (Series: 1: A. thaliana/Aa0 - M1, 2: A. thaliana/An2 - M1, 3: A. thaliana/Ang0 - M1, 4: A. thaliana/Be0 - M1, 5: A. thaliana/Bsch2 - M1, 6: A. thaliana/Bu2 - M1, 7: A. thaliana/Bu6 - M1, 8: A. thaliana/Bur0 - M1, 9: A. thaliana/Da0 - M1, 10: A. thaliana/Edi0 - M1, 11: A. thaliana/Ei2 - M1, 12: A. thaliana/Ei4 - M1, 13: A. thaliana/El0 - M1, 14: A. thaliana/EnkheimD - M1, 15: A. thaliana/Ep0 - M1, 16: A. thaliana/Ga0 - M1, 17: A. thaliana/Goe2 - M1, 18: A. thaliana/GOT7 - M1, 19: A. thaliana/Gue0 - M1, 20: A. thaliana/Gy0 - M1, 21: A. thaliana/Hi3 - M1, 22: A. thaliana/Hs0 - M1, 23: A. thaliana/Is1 - M1, 24: A. thaliana/Kl0 - M1, 25: A. thaliana/Ko2 - M1, 26: A. thaliana/Lan0 - M1, 27: A. thaliana/Ler1 - M1, 28: A. thaliana/Li5:3 - M1, 29: A. thaliana/Lm - M1, 30: A. thaliana/Ma2 - M1, 31: A. thaliana/Me0 - M1, 32: A. thaliana/Mz0 - M1, 33: A. thaliana/NFA8 - M1, 34: A. thaliana/No0 - M1, 35: A. thaliana/Nok1 - M1, 36: A. thaliana/Nok2 - M1, 37: A. thaliana/nok3 - M1, 38: A. thaliana/Nw3 - M1, 39: A. thaliana/Old1 - M1, 40: A. thaliana/Ove0 - M1, 41: A. thaliana/Po0 - M1, 42: A. thaliana/Pr0 - M1, 43: A. thaliana/Pt0 - M1, 44: A. thaliana/Pyl1 - M1, 45: A. thaliana/Ra0 - M1, 46: A. thaliana/RLD1 - M1, 47: A. thaliana/Ty0 - M1, 48: A. thaliana/Wc2 - M1, 49: A. thaliana/Wei1 - M1, 50: A. thaliana/Wt5 - M1)<hr><html>Highest (insignificant) (>=95.0%) correlation:<br><!-- optstart --><small><small><table border=\\\"1\\\"><tr><td><b>Series</b></td><td><b>Index Ascorbate</b></td><td><b>Index FW</b></td><td><b>Value Ascorbate</b></td><td><b>Value FW</b></td></tr>
<tr><td>4: A. thaliana/Be0 - M1</td><td>0 (Hour 1) </td><td>0 (Hour 1)</td><td>0.287</td><td>182.886</td></tr>
<tr><td>6: A. thaliana/Bu2 - M1</td><td>0 (Hour 1) </td><td>0 (Hour 1)</td><td>0.411</td><td>146.506</td></tr>
<tr><td>8: A. thaliana/Bur0 - M1</td><td>0 (Hour 1) </td><td>0 (Hour 1)</td><td>0.58</td><td>432.748</td></tr>
<tr><td>9: A. thaliana/Da0 - M1</td><td>0 (Hour 1) </td><td>0 (Hour 1)</td><td>0.861</td><td>346.695</td></tr>
<tr><td>10: A. thaliana/Edi0 - M1</td><td>0 (Hour 1) </td><td>0 (Hour 1)</td><td>0.364</td><td>219.89</td></tr>
<tr><td>11: A. thaliana/Ei2 - M1</td><td>0 (Hour 1) </td><td>0 (Hour 1)</td><td>0.552</td><td>317.447</td></tr>
<tr><td>14: A. thaliana/EnkheimD - M1</td><td>0 (Hour 1) </td><td>0 (Hour 1)</td><td>0.508</td><td>228.029</td></tr>
<tr><td>17: A. thaliana/Goe2 - M1</td><td>0 (Hour 1) </td><td>0 (Hour 1)</td><td>0.907</td><td>273.244</td></tr>
<tr><td>20: A. thaliana/Gy0 - M1</td><td>0 (Hour 1) </td><td>0 (Hour 1)</td><td>0.162</td><td>171.625</td></tr>
<tr><td>21: A. thaliana/Hi3 - M1</td><td>0 (Hour 1) </td><td>0 (Hour 1)</td><td>0.656</td><td>202.367</td></tr>
<tr><td>24: A. thaliana/Kl0 - M1</td><td>0 (Hour 1) </td><td>0 (Hour 1)</td><td>0.314</td><td>310.81</td></tr>
<tr><td>29: A. thaliana/Lm - M1</td><td>0 (Hour 1) </td><td>0 (Hour 1)</td><td>0.811</td><td>316.76</td></tr>
<tr><td>33: A. thaliana/NFA8 - M1</td><td>0 (Hour 1) </td><td>0 (Hour 1)</td><td>0.235</td><td>297.472</td></tr>
<tr><td>36: A. thaliana/Nok2 - M1</td><td>0 (Hour 1) </td><td>0 (Hour 1)</td><td>1.231</td><td>133.612</td></tr>
<tr><td>38: A. thaliana/Nw3 - M1</td><td>0 (Hour 1) </td><td>0 (Hour 1)</td><td>0.65</td><td>253.467</td></tr>
<tr><td>39: A. thaliana/Old1 - M1</td><td>0 (Hour 1) </td><td>0 (Hour 1)</td><td>0.563</td><td>356.089</td></tr>
<tr><td>41: A. thaliana/Po0 - M1</td><td>0 (Hour 1) </td><td>0 (Hour 1)</td><td>0.497</td><td>290.725</td></tr>
<tr><td>43: A. thaliana/Pt0 - M1</td><td>0 (Hour 1) </td><td>0 (Hour 1)</td><td>0.738</td><td>207.785</td></tr>
<tr><td>44: A. thaliana/Pyl1 - M1</td><td>0 (Hour 1) </td><td>0 (Hour 1)</td><td>0.274</td><td>192.674</td></tr>
<tr><td>46: A. thaliana/RLD1 - M1</td><td>0 (Hour 1) </td><td>0 (Hour 1)</td><td>0.304</td><td>224.363</td></tr>
<tr><td>47: A. thaliana/Ty0 - M1</td><td>0 (Hour 1) </td><td>0 (Hour 1)</td><td>1.582</td><td>259.114</td></tr>
<tr><td>48: A. thaliana/Wc2 - M1</td><td>0 (Hour 1) </td><td>0 (Hour 1)</td><td>0.424</td><td>270.844</td></tr>
<tr><td>49: A. thaliana/Wei1 - M1</td><td>0 (Hour 1) </td><td>0 (Hour 1)</td><td>0.503</td><td>388.305</td></tr>
</table><!-- optend --><br><table border=\\\"1\\\"><tr><td><b>n</b></td><td><b>r</b></td><td><b>~t</b> = r/((1-r^2)/df)^0.5</td><td><b>df</b></td><td><b>Probability (non-directional)</b><br><small><small>(approximated to t-distribution)</small><small></td></tr><tr><td>23</td><td>0.038088</td><td>0.174666</td><td>21</td><td>0.863015</td></tr></table>"
    url "http://pgrc-35.ipk-gatersleben.de/pls/htmldb_pgrc/f?p=112:10:::NO::P10_PATHWAY_OBJECT_ID:spec458loc17"
  ]
  node [
    id 14
    zlevel -1

    charting [
      background_color "#000000"
      domainAxis "[unit]"
      empty_border_width 2.0
      empty_border_width_vert 2.0
      maxRange 1.0
      max_charts_in_column -1
      minRange 0.0
      rangeAxis "[unit]"
      rangeStepSize 0.0
      show_legend "false"
      useCustomRange "false"
      useCustomRangeSteps "false"
    ]
    cluster [
      cluster "Carbohydrate Metabolism.Ascorbate-Glutathione cycle.gml"
    ]
    graphics [
      x 2619.0
      y 1745.0
      w 70.0
      h 70.0
      fill "#F5F5FF"
      outline "#000000"
      component "chart2d_type3"
      frameThickness 1.0
      gradient -0.3333333333333333
      rounding 5.0
      type "oval"
    ]
    label "Ascorbate"
    labelgraphics [
      alignment "left"
      anchor "t"
      color "#000000"
      fontName "Tahoma"
      fontSize 11
      fontStyle "plain"
      type "text"
    ]
    mapping [
      measurementdata "<substance name0='Ascorbate' name1='L-ascorbate' id='column 16' name='Ascorbate' formula='C6H8O6'><line experimentname='Sulpice dataset A' coordinator='Anja' startdate='29.02.12 00:00' importdate='29.02.12 09:08' genotype='Aa0' growthconditions='Germany' id='1' name='A. thaliana'><sample id='5051' time='1' unit='Hour'><average max='NaN' min='NaN' replicates='1' stddev='NaN' unit='µmol/g FW'>NaN</average><data replicates='1' unit='µmol/g FW'>NaN</data></sample></line><line experimentname='Sulpice dataset A' coordinator='Anja' startdate='29.02.12 00:00' importdate='29.02.12 09:08' genotype='An2' growthconditions='Belgium' id='2' name='A. thaliana'><sample id='5052' time='1' unit='Hour'><average max='NaN' min='NaN' replicates='1' stddev='NaN' unit='µmol/g FW'>NaN</average><data replicates='1' unit='µmol/g FW'>NaN</data></sample></line><line experimentname='Sulpice dataset A' coordinator='Anja' startdate='29.02.12 00:00' importdate='29.02.12 09:08' genotype='Ang0' growthconditions='Belgium' id='3' name='A. thaliana'><sample id='5053' time='1' unit='Hour'><average max='NaN' min='NaN' replicates='1' stddev='NaN' unit='µmol/g FW'>NaN</average><data replicates='1' unit='µmol/g FW'>NaN</data></sample></line><line experimentname='Sulpice dataset A' coordinator='Anja' startdate='29.02.12 00:00' importdate='29.02.12 09:08' genotype='Be0' growthconditions='Germany' id='4' name='A. thaliana'><sample id='5054' time='1' unit='Hour'><average max='0.28736033491709456' min='0.28736033491709456' replicates='1' stddev='NaN' unit='µmol/g FW'>0.28736033491709456</average><data replicates='1' unit='µmol/g FW'>0.28736033491709456</data></sample></line><line experimentname='Sulpice dataset A' coordinator='Anja' startdate='29.02.12 00:00' importdate='29.02.12 09:08' genotype='Bsch2' growthconditions='Germany' id='5' name='A. thaliana'><sample id='5055' time='1' unit='Hour'><average max='NaN' min='NaN' replicates='1' stddev='NaN' unit='µmol/g FW'>NaN</average><data replicates='1' unit='µmol/g FW'>NaN</data></sample></line><line experimentname='Sulpice dataset A' coordinator='Anja' startdate='29.02.12 00:00' importdate='29.02.12 09:08' genotype='Bu2' growthconditions='Germany' id='6' name='A. thaliana'><sample id='5056' time='1' unit='Hour'><average max='0.41069300645261475' min='0.41069300645261475' replicates='1' stddev='NaN' unit='µmol/g FW'>0.41069300645261475</average><data replicates='1' unit='µmol/g FW'>0.41069300645261475</data></sample></line><line experimentname='Sulpice dataset A' coordinator='Anja' startdate='29.02.12 00:00' importdate='29.02.12 09:08' genotype='Bu6' growthconditions='Germany' id='7' name='A. thaliana'><sample id='5057' time='1' unit='Hour'><average max='NaN' min='NaN' replicates='1' stddev='NaN' unit='µmol/g FW'>NaN</average><data replicates='1' unit='µmol/g FW'>NaN</data></sample></line><line experimentname='Sulpice dataset A' coordinator='Anja' startdate='29.02.12 00:00' importdate='29.02.12 09:08' genotype='Bur0' growthconditions='Irela' id='8' name='A. thaliana'><sample id='5058' time='1' unit='Hour'><average max='0.5797170956024298' min='0.5797170956024298' replicates='1' stddev='NaN' unit='µmol/g FW'>0.5797170956024298</average><data replicates='1' unit='µmol/g FW'>0.5797170956024298</data></sample></line><line experimentname='Sulpice dataset A' coordinator='Anja' startdate='29.02.12 00:00' importdate='29.02.12 09:08' genotype='Da0' growthconditions='Germany' id='9' name='A. thaliana'><sample id='5059' time='1' unit='Hour'><average max='0.8607141812046077' min='0.8607141812046077' replicates='1' stddev='NaN' unit='µmol/g FW'>0.8607141812046077</average><data replicates='1' unit='µmol/g FW'>0.8607141812046077</data></sample></line><line experimentname='Sulpice dataset A' coordinator='Anja' startdate='29.02.12 00:00' importdate='29.02.12 09:08' genotype='Edi0' growthconditions='United Kingdom' id='10' name='A. thaliana'><sample id='5060' time='1' unit='Hour'><average max='0.3635020961069476' min='0.3635020961069476' replicates='1' stddev='NaN' unit='µmol/g FW'>0.3635020961069476</average><data replicates='1' unit='µmol/g FW'>0.3635020961069476</data></sample></line><line experimentname='Sulpice dataset A' coordinator='Anja' startdate='29.02.12 00:00' importdate='29.02.12 09:08' genotype='Ei2' growthconditions='Germany' id='11' name='A. thaliana'><sample id='5061' time='1' unit='Hour'><average max='0.5522956611026936' min='0.5522956611026936' replicates='1' stddev='NaN' unit='µmol/g FW'>0.5522956611026936</average><data replicates='1' unit='µmol/g FW'>0.5522956611026936</data></sample></line><line experimentname='Sulpice dataset A' coordinator='Anja' startdate='29.02.12 00:00' importdate='29.02.12 09:08' genotype='Ei4' growthconditions='Germany' id='12' name='A. thaliana'><sample id='5062' time='1' unit='Hour'><average max='NaN' min='NaN' replicates='1' stddev='NaN' unit='µmol/g FW'>NaN</average><data replicates='1' unit='µmol/g FW'>NaN</data></sample></line><line experimentname='Sulpice dataset A' coordinator='Anja' startdate='29.02.12 00:00' importdate='29.02.12 09:08' genotype='El0' growthconditions='Germany' id='13' name='A. thaliana'><sample id='5063' time='1' unit='Hour'><average max='NaN' min='NaN' replicates='1' stddev='NaN' unit='µmol/g FW'>NaN</average><data replicates='1' unit='µmol/g FW'>NaN</data></sample></line><line experimentname='Sulpice dataset A' coordinator='Anja' startdate='29.02.12 00:00' importdate='29.02.12 09:08' genotype='EnkheimD' growthconditions='Germany' id='14' name='A. thaliana'><sample id='5064' time='1' unit='Hour'><average max='0.508196822610367' min='0.508196822610367' replicates='1' stddev='NaN' unit='µmol/g FW'>0.508196822610367</average><data replicates='1' unit='µmol/g FW'>0.508196822610367</data></sample></line><line experimentname='Sulpice dataset A' coordinator='Anja' startdate='29.02.12 00:00' importdate='29.02.12 09:08' genotype='Ep0' growthconditions='Germany' id='15' name='A. thaliana'><sample id='5065' time='1' unit='Hour'><average max='NaN' min='NaN' replicates='1' stddev='NaN' unit='µmol/g FW'>NaN</average><data replicates='1' unit='µmol/g FW'>NaN</data></sample></line><line experimentname='Sulpice dataset A' coordinator='Anja' startdate='29.02.12 00:00' importdate='29.02.12 09:08' genotype='Ga0' growthconditions='Germany' id='16' name='A. thaliana'><sample id='5066' time='1' unit='Hour'><average max='NaN' min='NaN' replicates='1' stddev='NaN' unit='µmol/g FW'>NaN</average><data replicates='1' unit='µmol/g FW'>NaN</data></sample></line><line experimentname='Sulpice dataset A' coordinator='Anja' startdate='29.02.12 00:00' importdate='29.02.12 09:08' genotype='Goe2' growthconditions='Germany' id='17' name='A. thaliana'><sample id='5067' time='1' unit='Hour'><average max='0.9069531342770549' min='0.9069531342770549' replicates='1' stddev='NaN' unit='µmol/g FW'>0.9069531342770549</average><data replicates='1' unit='µmol/g FW'>0.9069531342770549</data></sample></line><line experimentname='Sulpice dataset A' coordinator='Anja' startdate='29.02.12 00:00' importdate='29.02.12 09:08' genotype='GOT7' growthconditions='Germany' id='18' name='A. thaliana'><sample id='5068' time='1' unit='Hour'><average max='NaN' min='NaN' replicates='1' stddev='NaN' unit='µmol/g FW'>NaN</average><data replicates='1' unit='µmol/g FW'>NaN</data></sample></line><line experimentname='Sulpice dataset A' coordinator='Anja' startdate='29.02.12 00:00' importdate='29.02.12 09:08' genotype='Gue0' growthconditions='Germany' id='19' name='A. thaliana'><sample id='5069' time='1' unit='Hour'><average max='NaN' min='NaN' replicates='1' stddev='NaN' unit='µmol/g FW'>NaN</average><data replicates='1' unit='µmol/g FW'>NaN</data></sample></line><line experimentname='Sulpice dataset A' coordinator='Anja' startdate='29.02.12 00:00' importdate='29.02.12 09:08' genotype='Gy0' growthconditions='France' id='20' name='A. thaliana'><sample id='5070' time='1' unit='Hour'><average max='0.16155158497400238' min='0.16155158497400238' replicates='1' stddev='NaN' unit='µmol/g FW'>0.16155158497400238</average><data replicates='1' unit='µmol/g FW'>0.16155158497400238</data></sample></line><line experimentname='Sulpice dataset A' coordinator='Anja' startdate='29.02.12 00:00' importdate='29.02.12 09:08' genotype='Hi3' growthconditions='Germany' id='21' name='A. thaliana'><sample id='5071' time='1' unit='Hour'><average max='0.6564531506991214' min='0.6564531506991214' replicates='1' stddev='NaN' unit='µmol/g FW'>0.6564531506991214</average><data replicates='1' unit='µmol/g FW'>0.6564531506991214</data></sample></line><line experimentname='Sulpice dataset A' coordinator='Anja' startdate='29.02.12 00:00' importdate='29.02.12 09:08' genotype='Hs0' growthconditions='Germany' id='22' name='A. thaliana'><sample id='5072' time='1' unit='Hour'><average max='NaN' min='NaN' replicates='1' stddev='NaN' unit='µmol/g FW'>NaN</average><data replicates='1' unit='µmol/g FW'>NaN</data></sample></line><line experimentname='Sulpice dataset A' coordinator='Anja' startdate='29.02.12 00:00' importdate='29.02.12 09:08' genotype='Is1' growthconditions='Germany' id='23' name='A. thaliana'><sample id='5073' time='1' unit='Hour'><average max='NaN' min='NaN' replicates='1' stddev='NaN' unit='µmol/g FW'>NaN</average><data replicates='1' unit='µmol/g FW'>NaN</data></sample></line><line experimentname='Sulpice dataset A' coordinator='Anja' startdate='29.02.12 00:00' importdate='29.02.12 09:08' genotype='Kl0' growthconditions='Germany' id='24' name='A. thaliana'><sample id='5074' time='1' unit='Hour'><average max='0.31416510390044694' min='0.31416510390044694' replicates='1' stddev='NaN' unit='µmol/g FW'>0.31416510390044694</average><data replicates='1' unit='µmol/g FW'>0.31416510390044694</data></sample></line><line experimentname='Sulpice dataset A' coordinator='Anja' startdate='29.02.12 00:00' importdate='29.02.12 09:08' genotype='Ko2' growthconditions='Denmark' id='25' name='A. thaliana'><sample id='5075' time='1' unit='Hour'><average max='NaN' min='NaN' replicates='1' stddev='NaN' unit='µmol/g FW'>NaN</average><data replicates='1' unit='µmol/g FW'>NaN</data></sample></line><line experimentname='Sulpice dataset A' coordinator='Anja' startdate='29.02.12 00:00' importdate='29.02.12 09:08' genotype='Lan0' growthconditions='United Kingdom' id='26' name='A. thaliana'><sample id='5076' time='1' unit='Hour'><average max='NaN' min='NaN' replicates='1' stddev='NaN' unit='µmol/g FW'>NaN</average><data replicates='1' unit='µmol/g FW'>NaN</data></sample></line><line experimentname='Sulpice dataset A' coordinator='Anja' startdate='29.02.12 00:00' importdate='29.02.12 09:08' genotype='Ler1' growthconditions='Germany' id='27' name='A. thaliana'><sample id='5077' time='1' unit='Hour'><average max='NaN' min='NaN' replicates='1' stddev='NaN' unit='µmol/g FW'>NaN</average><data replicates='1' unit='µmol/g FW'>NaN</data></sample></line><line experimentname='Sulpice dataset A' coordinator='Anja' startdate='29.02.12 00:00' importdate='29.02.12 09:08' genotype='Li5:3' growthconditions='Germany' id='28' name='A. thaliana'><sample id='5078' time='1' unit='Hour'><average max='NaN' min='NaN' replicates='1' stddev='NaN' unit='µmol/g FW'>NaN</average><data replicates='1' unit='µmol/g FW'>NaN</data></sample></line><line experimentname='Sulpice dataset A' coordinator='Anja' startdate='29.02.12 00:00' importdate='29.02.12 09:08' genotype='Lm' growthconditions='France' id='29' name='A. thaliana'><sample id='5079' time='1' unit='Hour'><average max='0.810778953071823' min='0.810778953071823' replicates='1' stddev='NaN' unit='µmol/g FW'>0.810778953071823</average><data replicates='1' unit='µmol/g FW'>0.810778953071823</data></sample></line><line experimentname='Sulpice dataset A' coordinator='Anja' startdate='29.02.12 00:00' importdate='29.02.12 09:08' genotype='Ma2' growthconditions='Germany' id='30' name='A. thaliana'><sample id='5080' time='1' unit='Hour'><average max='NaN' min='NaN' replicates='1' stddev='NaN' unit='µmol/g FW'>NaN</average><data replicates='1' unit='µmol/g FW'>NaN</data></sample></line><line experimentname='Sulpice dataset A' coordinator='Anja' startdate='29.02.12 00:00' importdate='29.02.12 09:08' genotype='Me0' growthconditions='Germany' id='31' name='A. thaliana'><sample id='5081' time='1' unit='Hour'><average max='NaN' min='NaN' replicates='1' stddev='NaN' unit='µmol/g FW'>NaN</average><data replicates='1' unit='µmol/g FW'>NaN</data></sample></line><line experimentname='Sulpice dataset A' coordinator='Anja' startdate='29.02.12 00:00' importdate='29.02.12 09:08' genotype='Mz0' growthconditions='Germany' id='32' name='A. thaliana'><sample id='5082' time='1' unit='Hour'><average max='NaN' min='NaN' replicates='1' stddev='NaN' unit='µmol/g FW'>NaN</average><data replicates='1' unit='µmol/g FW'>NaN</data></sample></line><line experimentname='Sulpice dataset A' coordinator='Anja' startdate='29.02.12 00:00' importdate='29.02.12 09:08' genotype='NFA8' growthconditions='United Kingdom' id='33' name='A. thaliana'><sample id='5083' time='1' unit='Hour'><average max='0.2353155195777613' min='0.2353155195777613' replicates='1' stddev='NaN' unit='µmol/g FW'>0.2353155195777613</average><data replicates='1' unit='µmol/g FW'>0.2353155195777613</data></sample></line><line experimentname='Sulpice dataset A' coordinator='Anja' startdate='29.02.12 00:00' importdate='29.02.12 09:08' genotype='No0' growthconditions='Germany' id='34' name='A. thaliana'><sample id='5084' time='1' unit='Hour'><average max='NaN' min='NaN' replicates='1' stddev='NaN' unit='µmol/g FW'>NaN</average><data replicates='1' unit='µmol/g FW'>NaN</data></sample></line><line experimentname='Sulpice dataset A' coordinator='Anja' startdate='29.02.12 00:00' importdate='29.02.12 09:08' genotype='Nok1' growthconditions='Netherlas' id='35' name='A. thaliana'><sample id='5085' time='1' unit='Hour'><average max='NaN' min='NaN' replicates='1' stddev='NaN' unit='µmol/g FW'>NaN</average><data replicates='1' unit='µmol/g FW'>NaN</data></sample></line><line experimentname='Sulpice dataset A' coordinator='Anja' startdate='29.02.12 00:00' importdate='29.02.12 09:08' genotype='Nok2' growthconditions='Netherlas' id='36' name='A. thaliana'><sample id='5086' time='1' unit='Hour'><average max='1.2309070285401396' min='1.2309070285401396' replicates='1' stddev='NaN' unit='µmol/g FW'>1.2309070285401396</average><data replicates='1' unit='µmol/g FW'>1.2309070285401396</data></sample></line><line experimentname='Sulpice dataset A' coordinator='Anja' startdate='29.02.12 00:00' importdate='29.02.12 09:08' genotype='nok3' growthconditions='Netherlas' id='37' name='A. thaliana'><sample id='5087' time='1' unit='Hour'><average max='NaN' min='NaN' replicates='1' stddev='NaN' unit='µmol/g FW'>NaN</average><data replicates='1' unit='µmol/g FW'>NaN</data></sample></line><line experimentname='Sulpice dataset A' coordinator='Anja' startdate='29.02.12 00:00' importdate='29.02.12 09:08' genotype='Nw3' growthconditions='Germany' id='38' name='A. thaliana'><sample id='5088' time='1' unit='Hour'><average max='0.6500142716243236' min='0.6500142716243236' replicates='1' stddev='NaN' unit='µmol/g FW'>0.6500142716243236</average><data replicates='1' unit='µmol/g FW'>0.6500142716243236</data></sample></line><line experimentname='Sulpice dataset A' coordinator='Anja' startdate='29.02.12 00:00' importdate='29.02.12 09:08' genotype='Old1' growthconditions='Germany' id='39' name='A. thaliana'><sample id='5089' time='1' unit='Hour'><average max='0.5627022994369864' min='0.5627022994369864' replicates='1' stddev='NaN' unit='µmol/g FW'>0.5627022994369864</average><data replicates='1' unit='µmol/g FW'>0.5627022994369864</data></sample></line><line experimentname='Sulpice dataset A' coordinator='Anja' startdate='29.02.12 00:00' importdate='29.02.12 09:08' genotype='Ove0' growthconditions='Germany' id='40' name='A. thaliana'><sample id='5090' time='1' unit='Hour'><average max='NaN' min='NaN' replicates='1' stddev='NaN' unit='µmol/g FW'>NaN</average><data replicates='1' unit='µmol/g FW'>NaN</data></sample></line><line experimentname='Sulpice dataset A' coordinator='Anja' startdate='29.02.12 00:00' importdate='29.02.12 09:08' genotype='Po0' growthconditions='Germany' id='41' name='A. thaliana'><sample id='5091' time='1' unit='Hour'><average max='0.49659366483175027' min='0.49659366483175027' replicates='1' stddev='NaN' unit='µmol/g FW'>0.49659366483175027</average><data replicates='1' unit='µmol/g FW'>0.49659366483175027</data></sample></line><line experimentname='Sulpice dataset A' coordinator='Anja' startdate='29.02.12 00:00' importdate='29.02.12 09:08' genotype='Pr0' growthconditions='Germany' id='42' name='A. thaliana'><sample id='5092' time='1' unit='Hour'><average max='NaN' min='NaN' replicates='1' stddev='NaN' unit='µmol/g FW'>NaN</average><data replicates='1' unit='µmol/g FW'>NaN</data></sample></line><line experimentname='Sulpice dataset A' coordinator='Anja' startdate='29.02.12 00:00' importdate='29.02.12 09:08' genotype='Pt0' growthconditions='Germany' id='43' name='A. thaliana'><sample id='5093' time='1' unit='Hour'><average max='0.7384237837862573' min='0.7384237837862573' replicates='1' stddev='NaN' unit='µmol/g FW'>0.7384237837862573</average><data replicates='1' unit='µmol/g FW'>0.7384237837862573</data></sample></line><line experimentname='Sulpice dataset A' coordinator='Anja' startdate='29.02.12 00:00' importdate='29.02.12 09:08' genotype='Pyl1' growthconditions='France' id='44' name='A. thaliana'><sample id='5094' time='1' unit='Hour'><average max='0.27409452101214044' min='0.27409452101214044' replicates='1' stddev='NaN' unit='µmol/g FW'>0.27409452101214044</average><data replicates='1' unit='µmol/g FW'>0.27409452101214044</data></sample></line><line experimentname='Sulpice dataset A' coordinator='Anja' startdate='29.02.12 00:00' importdate='29.02.12 09:08' genotype='Ra0' growthconditions='France' id='45' name='A. thaliana'><sample id='5095' time='1' unit='Hour'><average max='NaN' min='NaN' replicates='1' stddev='NaN' unit='µmol/g FW'>NaN</average><data replicates='1' unit='µmol/g FW'>NaN</data></sample></line><line experimentname='Sulpice dataset A' coordinator='Anja' startdate='29.02.12 00:00' importdate='29.02.12 09:08' genotype='RLD1' growthconditions='Netherlas' id='46' name='A. thaliana'><sample id='5096' time='1' unit='Hour'><average max='0.3038850604164504' min='0.3038850604164504' replicates='1' stddev='NaN' unit='µmol/g FW'>0.3038850604164504</average><data replicates='1' unit='µmol/g FW'>0.3038850604164504</data></sample></line><line experimentname='Sulpice dataset A' coordinator='Anja' startdate='29.02.12 00:00' importdate='29.02.12 09:08' genotype='Ty0' growthconditions='United Kingdom' id='47' name='A. thaliana'><sample id='5097' time='1' unit='Hour'><average max='1.5815705199978323' min='1.5815705199978323' replicates='1' stddev='NaN' unit='µmol/g FW'>1.5815705199978323</average><data replicates='1' unit='µmol/g FW'>1.5815705199978323</data></sample></line><line experimentname='Sulpice dataset A' coordinator='Anja' startdate='29.02.12 00:00' importdate='29.02.12 09:08' genotype='Wc2' growthconditions='Germany' id='48' name='A. thaliana'><sample id='5098' time='1' unit='Hour'><average max='0.4238586178926811' min='0.4238586178926811' replicates='1' stddev='NaN' unit='µmol/g FW'>0.4238586178926811</average><data replicates='1' unit='µmol/g FW'>0.4238586178926811</data></sample></line><line experimentname='Sulpice dataset A' coordinator='Anja' startdate='29.02.12 00:00' importdate='29.02.12 09:08' genotype='Wei1' growthconditions='Switzerla' id='49' name='A. thaliana'><sample id='5099' time='1' unit='Hour'><average max='0.5026160334987325' min='0.5026160334987325' replicates='1' stddev='NaN' unit='µmol/g FW'>0.5026160334987325</average><data replicates='1' unit='µmol/g FW'>0.5026160334987325</data></sample></line><line experimentname='Sulpice dataset A' coordinator='Anja' startdate='29.02.12 00:00' importdate='29.02.12 09:08' genotype='Wt5' growthconditions='Germany' id='50' name='A. thaliana'><sample id='5100' time='1' unit='Hour'><average max='NaN' min='NaN' replicates='1' stddev='NaN' unit='µmol/g FW'>NaN</average><data replicates='1' unit='µmol/g FW'>NaN</data></sample></line></substance>@"
    ]
    oldlabel "L-ascorbate"
    sbgn [
      role "SIMPLECHEMICAL"
    ]
    sbml [
      modelID "model_25"
      reversible "true"
      sbmlID "spec458loc116"
    ]
    src [
      fileName "Carbohydrate Metabolism.Ascorbate-Glutathione cycle.gml"
    ]
    statistics [
      correlation_r 0.03808761388063431
    ]
    tooltip "<html>Not significant corr. (Ascorbate - FW): r=0.04 (Series: 1: A. thaliana/Aa0 - M1, 2: A. thaliana/An2 - M1, 3: A. thaliana/Ang0 - M1, 4: A. thaliana/Be0 - M1, 5: A. thaliana/Bsch2 - M1, 6: A. thaliana/Bu2 - M1, 7: A. thaliana/Bu6 - M1, 8: A. thaliana/Bur0 - M1, 9: A. thaliana/Da0 - M1, 10: A. thaliana/Edi0 - M1, 11: A. thaliana/Ei2 - M1, 12: A. thaliana/Ei4 - M1, 13: A. thaliana/El0 - M1, 14: A. thaliana/EnkheimD - M1, 15: A. thaliana/Ep0 - M1, 16: A. thaliana/Ga0 - M1, 17: A. thaliana/Goe2 - M1, 18: A. thaliana/GOT7 - M1, 19: A. thaliana/Gue0 - M1, 20: A. thaliana/Gy0 - M1, 21: A. thaliana/Hi3 - M1, 22: A. thaliana/Hs0 - M1, 23: A. thaliana/Is1 - M1, 24: A. thaliana/Kl0 - M1, 25: A. thaliana/Ko2 - M1, 26: A. thaliana/Lan0 - M1, 27: A. thaliana/Ler1 - M1, 28: A. thaliana/Li5:3 - M1, 29: A. thaliana/Lm - M1, 30: A. thaliana/Ma2 - M1, 31: A. thaliana/Me0 - M1, 32: A. thaliana/Mz0 - M1, 33: A. thaliana/NFA8 - M1, 34: A. thaliana/No0 - M1, 35: A. thaliana/Nok1 - M1, 36: A. thaliana/Nok2 - M1, 37: A. thaliana/nok3 - M1, 38: A. thaliana/Nw3 - M1, 39: A. thaliana/Old1 - M1, 40: A. thaliana/Ove0 - M1, 41: A. thaliana/Po0 - M1, 42: A. thaliana/Pr0 - M1, 43: A. thaliana/Pt0 - M1, 44: A. thaliana/Pyl1 - M1, 45: A. thaliana/Ra0 - M1, 46: A. thaliana/RLD1 - M1, 47: A. thaliana/Ty0 - M1, 48: A. thaliana/Wc2 - M1, 49: A. thaliana/Wei1 - M1, 50: A. thaliana/Wt5 - M1)<hr><html>Highest (insignificant) (>=95.0%) correlation:<br><!-- optstart --><small><small><table border=\\\"1\\\"><tr><td><b>Series</b></td><td><b>Index Ascorbate</b></td><td><b>Index FW</b></td><td><b>Value Ascorbate</b></td><td><b>Value FW</b></td></tr>
<tr><td>4: A. thaliana/Be0 - M1</td><td>0 (Hour 1) </td><td>0 (Hour 1)</td><td>0.287</td><td>182.886</td></tr>
<tr><td>6: A. thaliana/Bu2 - M1</td><td>0 (Hour 1) </td><td>0 (Hour 1)</td><td>0.411</td><td>146.506</td></tr>
<tr><td>8: A. thaliana/Bur0 - M1</td><td>0 (Hour 1) </td><td>0 (Hour 1)</td><td>0.58</td><td>432.748</td></tr>
<tr><td>9: A. thaliana/Da0 - M1</td><td>0 (Hour 1) </td><td>0 (Hour 1)</td><td>0.861</td><td>346.695</td></tr>
<tr><td>10: A. thaliana/Edi0 - M1</td><td>0 (Hour 1) </td><td>0 (Hour 1)</td><td>0.364</td><td>219.89</td></tr>
<tr><td>11: A. thaliana/Ei2 - M1</td><td>0 (Hour 1) </td><td>0 (Hour 1)</td><td>0.552</td><td>317.447</td></tr>
<tr><td>14: A. thaliana/EnkheimD - M1</td><td>0 (Hour 1) </td><td>0 (Hour 1)</td><td>0.508</td><td>228.029</td></tr>
<tr><td>17: A. thaliana/Goe2 - M1</td><td>0 (Hour 1) </td><td>0 (Hour 1)</td><td>0.907</td><td>273.244</td></tr>
<tr><td>20: A. thaliana/Gy0 - M1</td><td>0 (Hour 1) </td><td>0 (Hour 1)</td><td>0.162</td><td>171.625</td></tr>
<tr><td>21: A. thaliana/Hi3 - M1</td><td>0 (Hour 1) </td><td>0 (Hour 1)</td><td>0.656</td><td>202.367</td></tr>
<tr><td>24: A. thaliana/Kl0 - M1</td><td>0 (Hour 1) </td><td>0 (Hour 1)</td><td>0.314</td><td>310.81</td></tr>
<tr><td>29: A. thaliana/Lm - M1</td><td>0 (Hour 1) </td><td>0 (Hour 1)</td><td>0.811</td><td>316.76</td></tr>
<tr><td>33: A. thaliana/NFA8 - M1</td><td>0 (Hour 1) </td><td>0 (Hour 1)</td><td>0.235</td><td>297.472</td></tr>
<tr><td>36: A. thaliana/Nok2 - M1</td><td>0 (Hour 1) </td><td>0 (Hour 1)</td><td>1.231</td><td>133.612</td></tr>
<tr><td>38: A. thaliana/Nw3 - M1</td><td>0 (Hour 1) </td><td>0 (Hour 1)</td><td>0.65</td><td>253.467</td></tr>
<tr><td>39: A. thaliana/Old1 - M1</td><td>0 (Hour 1) </td><td>0 (Hour 1)</td><td>0.563</td><td>356.089</td></tr>
<tr><td>41: A. thaliana/Po0 - M1</td><td>0 (Hour 1) </td><td>0 (Hour 1)</td><td>0.497</td><td>290.725</td></tr>
<tr><td>43: A. thaliana/Pt0 - M1</td><td>0 (Hour 1) </td><td>0 (Hour 1)</td><td>0.738</td><td>207.785</td></tr>
<tr><td>44: A. thaliana/Pyl1 - M1</td><td>0 (Hour 1) </td><td>0 (Hour 1)</td><td>0.274</td><td>192.674</td></tr>
<tr><td>46: A. thaliana/RLD1 - M1</td><td>0 (Hour 1) </td><td>0 (Hour 1)</td><td>0.304</td><td>224.363</td></tr>
<tr><td>47: A. thaliana/Ty0 - M1</td><td>0 (Hour 1) </td><td>0 (Hour 1)</td><td>1.582</td><td>259.114</td></tr>
<tr><td>48: A. thaliana/Wc2 - M1</td><td>0 (Hour 1) </td><td>0 (Hour 1)</td><td>0.424</td><td>270.844</td></tr>
<tr><td>49: A. thaliana/Wei1 - M1</td><td>0 (Hour 1) </td><td>0 (Hour 1)</td><td>0.503</td><td>388.305</td></tr>
</table><!-- optend --><br><table border=\\\"1\\\"><tr><td><b>n</b></td><td><b>r</b></td><td><b>~t</b> = r/((1-r^2)/df)^0.5</td><td><b>df</b></td><td><b>Probability (non-directional)</b><br><small><small>(approximated to t-distribution)</small><small></td></tr><tr><td>23</td><td>0.038088</td><td>0.174666</td><td>21</td><td>0.863015</td></tr></table>"
    url "http://pgrc-35.ipk-gatersleben.de/pls/htmldb_pgrc/f?p=112:10:::NO::P10_PATHWAY_OBJECT_ID:spec458loc116"
  ]
  node [
    id 15
    zlevel -1

    cluster [
      cluster "Carbohydrate Metabolism.Ascorbate-Glutathione cycle.gml"
    ]
    graphics [
      x 2619.0
      y 2042.0
      w 10.0
      h 10.0
      fill "#CCFFEA"
      outline "#000000"
      frameThickness 1.5
      gradient 0.0
      rounding 0.0
      type "org.graffiti.plugins.views.defaults.RectangularNodeShape"
    ]
    sbgn [
      role "PROCESS"
    ]
    sbml [
      modelID "model_25"
      reversible "false"
      sbmlID "reaction_241_247_17"
    ]
    src [
      fileName "Carbohydrate Metabolism.Ascorbate-Glutathione cycle.gml"
    ]
    url "http://pgrc-35.ipk-gatersleben.de/pls/htmldb_pgrc/f?p=112:10:::NO::P10_PATHWAY_OBJECT_ID:reaction_241_247_17"
  ]
  node [
    id 16
    zlevel -1

    cluster [
      cluster "Carbohydrate Metabolism.Ascorbate-Glutathione cycle.gml"
    ]
    graphics [
      x 2619.0
      y 1862.0
      w 30.0
      h 30.0
      fill "#CCFFEA"
      outline "#000000"
      frameThickness 1.5
      gradient 0.0
      rounding 5.0
      type "oval"
    ]
    label "monodehydroascorbate"
    labelgraphics [
      alignment "left"
      anchor "c"
      color "#000000"
      fontName "Tahoma"
      fontSize 11
      fontStyle "plain"
      type "text"
    ]
    sbgn [
      role "SIMPLECHEMICAL"
    ]
    sbml [
      modelID "model_25"
      reversible "true"
      sbmlID "spec467loc116"
    ]
    src [
      fileName "Carbohydrate Metabolism.Ascorbate-Glutathione cycle.gml"
    ]
    url "http://pgrc-35.ipk-gatersleben.de/pls/htmldb_pgrc/f?p=112:10:::NO::P10_PATHWAY_OBJECT_ID:spec467loc116"
  ]
  node [
    id 17
    zlevel -1

    charting [
      background_color "#000000"
      domainAxis "[unit]"
      empty_border_width 2.0
      empty_border_width_vert 2.0
      maxRange 1.0
      max_charts_in_column -1
      minRange 0.0
      rangeAxis "[unit]"
      rangeStepSize 0.0
      show_legend "false"
      useCustomRange "false"
      useCustomRangeSteps "false"
    ]
    cluster [
      cluster "Carbohydrate Metabolism.Ascorbate-Glutathione cycle.gml"
    ]
    graphics [
      x 2619.0
      y 1982.0
      w 70.0
      h 70.0
      fill "#C9C9FF"
      outline "#000000"
      component "chart2d_type3"
      frameThickness 1.0
      gradient 0.0
      rounding 5.0
      type "oval"
    ]
    label "DHA"
    labelgraphics [
      alignment "left"
      anchor "t"
      color "#000000"
      fontName "Tahoma"
      fontSize 11
      fontStyle "plain"
      type "text"
    ]
    mapping [
      measurementdata "<substance name0='DHA' name1='dehydroascorbate' id='column 23' name='DHA' formula='C19H28O2'><line experimentname='Sulpice dataset A' coordinator='Anja' startdate='29.02.12 00:00' importdate='29.02.12 09:08' genotype='Aa0' growthconditions='Germany' id='1' name='A. thaliana'><sample id='4401' time='1' unit='Hour'><average max='NaN' min='NaN' replicates='1' stddev='NaN' unit='µmol/g FW'>NaN</average><data replicates='1' unit='µmol/g FW'>NaN</data></sample></line><line experimentname='Sulpice dataset A' coordinator='Anja' startdate='29.02.12 00:00' importdate='29.02.12 09:08' genotype='An2' growthconditions='Belgium' id='2' name='A. thaliana'><sample id='4402' time='1' unit='Hour'><average max='NaN' min='NaN' replicates='1' stddev='NaN' unit='µmol/g FW'>NaN</average><data replicates='1' unit='µmol/g FW'>NaN</data></sample></line><line experimentname='Sulpice dataset A' coordinator='Anja' startdate='29.02.12 00:00' importdate='29.02.12 09:08' genotype='Ang0' growthconditions='Belgium' id='3' name='A. thaliana'><sample id='4403' time='1' unit='Hour'><average max='1.7607893873299127' min='1.7607893873299127' replicates='1' stddev='NaN' unit='µmol/g FW'>1.7607893873299127</average><data replicates='1' unit='µmol/g FW'>1.7607893873299127</data></sample></line><line experimentname='Sulpice dataset A' coordinator='Anja' startdate='29.02.12 00:00' importdate='29.02.12 09:08' genotype='Be0' growthconditions='Germany' id='4' name='A. thaliana'><sample id='4404' time='1' unit='Hour'><average max='0.28844350744084474' min='0.28844350744084474' replicates='1' stddev='NaN' unit='µmol/g FW'>0.28844350744084474</average><data replicates='1' unit='µmol/g FW'>0.28844350744084474</data></sample></line><line experimentname='Sulpice dataset A' coordinator='Anja' startdate='29.02.12 00:00' importdate='29.02.12 09:08' genotype='Bsch2' growthconditions='Germany' id='5' name='A. thaliana'><sample id='4405' time='1' unit='Hour'><average max='1.6831252431852923' min='1.6831252431852923' replicates='1' stddev='NaN' unit='µmol/g FW'>1.6831252431852923</average><data replicates='1' unit='µmol/g FW'>1.6831252431852923</data></sample></line><line experimentname='Sulpice dataset A' coordinator='Anja' startdate='29.02.12 00:00' importdate='29.02.12 09:08' genotype='Bu2' growthconditions='Germany' id='6' name='A. thaliana'><sample id='4406' time='1' unit='Hour'><average max='1.8900178175370534' min='1.8900178175370534' replicates='1' stddev='NaN' unit='µmol/g FW'>1.8900178175370534</average><data replicates='1' unit='µmol/g FW'>1.8900178175370534</data></sample></line><line experimentname='Sulpice dataset A' coordinator='Anja' startdate='29.02.12 00:00' importdate='29.02.12 09:08' genotype='Bu6' growthconditions='Germany' id='7' name='A. thaliana'><sample id='4407' time='1' unit='Hour'><average max='NaN' min='NaN' replicates='1' stddev='NaN' unit='µmol/g FW'>NaN</average><data replicates='1' unit='µmol/g FW'>NaN</data></sample></line><line experimentname='Sulpice dataset A' coordinator='Anja' startdate='29.02.12 00:00' importdate='29.02.12 09:08' genotype='Bur0' growthconditions='Irela' id='8' name='A. thaliana'><sample id='4408' time='1' unit='Hour'><average max='3.9723867638466954' min='3.9723867638466954' replicates='1' stddev='NaN' unit='µmol/g FW'>3.9723867638466954</average><data replicates='1' unit='µmol/g FW'>3.9723867638466954</data></sample></line><line experimentname='Sulpice dataset A' coordinator='Anja' startdate='29.02.12 00:00' importdate='29.02.12 09:08' genotype='Da0' growthconditions='Germany' id='9' name='A. thaliana'><sample id='4409' time='1' unit='Hour'><average max='4.548000806793818' min='4.548000806793818' replicates='1' stddev='NaN' unit='µmol/g FW'>4.548000806793818</average><data replicates='1' unit='µmol/g FW'>4.548000806793818</data></sample></line><line experimentname='Sulpice dataset A' coordinator='Anja' startdate='29.02.12 00:00' importdate='29.02.12 09:08' genotype='Edi0' growthconditions='United Kingdom' id='10' name='A. thaliana'><sample id='4410' time='1' unit='Hour'><average max='2.534782421538977' min='2.534782421538977' replicates='1' stddev='NaN' unit='µmol/g FW'>2.534782421538977</average><data replicates='1' unit='µmol/g FW'>2.534782421538977</data></sample></line><line experimentname='Sulpice dataset A' coordinator='Anja' startdate='29.02.12 00:00' importdate='29.02.12 09:08' genotype='Ei2' growthconditions='Germany' id='11' name='A. thaliana'><sample id='4411' time='1' unit='Hour'><average max='2.8601611849322603' min='2.8601611849322603' replicates='1' stddev='NaN' unit='µmol/g FW'>2.8601611849322603</average><data replicates='1' unit='µmol/g FW'>2.8601611849322603</data></sample></line><line experimentname='Sulpice dataset A' coordinator='Anja' startdate='29.02.12 00:00' importdate='29.02.12 09:08' genotype='Ei4' growthconditions='Germany' id='12' name='A. thaliana'><sample id='4412' time='1' unit='Hour'><average max='NaN' min='NaN' replicates='1' stddev='NaN' unit='µmol/g FW'>NaN</average><data replicates='1' unit='µmol/g FW'>NaN</data></sample></line><line experimentname='Sulpice dataset A' coordinator='Anja' startdate='29.02.12 00:00' importdate='29.02.12 09:08' genotype='El0' growthconditions='Germany' id='13' name='A. thaliana'><sample id='4413' time='1' unit='Hour'><average max='2.695811814697849' min='2.695811814697849' replicates='1' stddev='NaN' unit='µmol/g FW'>2.695811814697849</average><data replicates='1' unit='µmol/g FW'>2.695811814697849</data></sample></line><line experimentname='Sulpice dataset A' coordinator='Anja' startdate='29.02.12 00:00' importdate='29.02.12 09:08' genotype='EnkheimD' growthconditions='Germany' id='14' name='A. thaliana'><sample id='4414' time='1' unit='Hour'><average max='3.112031265834235' min='3.112031265834235' replicates='1' stddev='NaN' unit='µmol/g FW'>3.112031265834235</average><data replicates='1' unit='µmol/g FW'>3.112031265834235</data></sample></line><line experimentname='Sulpice dataset A' coordinator='Anja' startdate='29.02.12 00:00' importdate='29.02.12 09:08' genotype='Ep0' growthconditions='Germany' id='15' name='A. thaliana'><sample id='4415' time='1' unit='Hour'><average max='2.2442710245237936' min='2.2442710245237936' replicates='1' stddev='NaN' unit='µmol/g FW'>2.2442710245237936</average><data replicates='1' unit='µmol/g FW'>2.2442710245237936</data></sample></line><line experimentname='Sulpice dataset A' coordinator='Anja' startdate='29.02.12 00:00' importdate='29.02.12 09:08' genotype='Ga0' growthconditions='Germany' id='16' name='A. thaliana'><sample id='4416' time='1' unit='Hour'><average max='NaN' min='NaN' replicates='1' stddev='NaN' unit='µmol/g FW'>NaN</average><data replicates='1' unit='µmol/g FW'>NaN</data></sample></line><line experimentname='Sulpice dataset A' coordinator='Anja' startdate='29.02.12 00:00' importdate='29.02.12 09:08' genotype='Goe2' growthconditions='Germany' id='17' name='A. thaliana'><sample id='4417' time='1' unit='Hour'><average max='3.2738623698307046' min='3.2738623698307046' replicates='1' stddev='NaN' unit='µmol/g FW'>3.2738623698307046</average><data replicates='1' unit='µmol/g FW'>3.2738623698307046</data></sample></line><line experimentname='Sulpice dataset A' coordinator='Anja' startdate='29.02.12 00:00' importdate='29.02.12 09:08' genotype='GOT7' growthconditions='Germany' id='18' name='A. thaliana'><sample id='4418' time='1' unit='Hour'><average max='2.1978186874896384' min='2.1978186874896384' replicates='1' stddev='NaN' unit='µmol/g FW'>2.1978186874896384</average><data replicates='1' unit='µmol/g FW'>2.1978186874896384</data></sample></line><line experimentname='Sulpice dataset A' coordinator='Anja' startdate='29.02.12 00:00' importdate='29.02.12 09:08' genotype='Gue0' growthconditions='Germany' id='19' name='A. thaliana'><sample id='4419' time='1' unit='Hour'><average max='NaN' min='NaN' replicates='1' stddev='NaN' unit='µmol/g FW'>NaN</average><data replicates='1' unit='µmol/g FW'>NaN</data></sample></line><line experimentname='Sulpice dataset A' coordinator='Anja' startdate='29.02.12 00:00' importdate='29.02.12 09:08' genotype='Gy0' growthconditions='France' id='20' name='A. thaliana'><sample id='4420' time='1' unit='Hour'><average max='2.2290566697738434' min='2.2290566697738434' replicates='1' stddev='NaN' unit='µmol/g FW'>2.2290566697738434</average><data replicates='1' unit='µmol/g FW'>2.2290566697738434</data></sample></line><line experimentname='Sulpice dataset A' coordinator='Anja' startdate='29.02.12 00:00' importdate='29.02.12 09:08' genotype='Hi3' growthconditions='Germany' id='21' name='A. thaliana'><sample id='4421' time='1' unit='Hour'><average max='2.3697606596010217' min='2.3697606596010217' replicates='1' stddev='NaN' unit='µmol/g FW'>2.3697606596010217</average><data replicates='1' unit='µmol/g FW'>2.3697606596010217</data></sample></line><line experimentname='Sulpice dataset A' coordinator='Anja' startdate='29.02.12 00:00' importdate='29.02.12 09:08' genotype='Hs0' growthconditions='Germany' id='22' name='A. thaliana'><sample id='4422' time='1' unit='Hour'><average max='NaN' min='NaN' replicates='1' stddev='NaN' unit='µmol/g FW'>NaN</average><data replicates='1' unit='µmol/g FW'>NaN</data></sample></line><line experimentname='Sulpice dataset A' coordinator='Anja' startdate='29.02.12 00:00' importdate='29.02.12 09:08' genotype='Is1' growthconditions='Germany' id='23' name='A. thaliana'><sample id='4423' time='1' unit='Hour'><average max='1.5268442162125817' min='1.5268442162125817' replicates='1' stddev='NaN' unit='µmol/g FW'>1.5268442162125817</average><data replicates='1' unit='µmol/g FW'>1.5268442162125817</data></sample></line><line experimentname='Sulpice dataset A' coordinator='Anja' startdate='29.02.12 00:00' importdate='29.02.12 09:08' genotype='Kl0' growthconditions='Germany' id='24' name='A. thaliana'><sample id='4424' time='1' unit='Hour'><average max='0.21280033805098655' min='0.21280033805098655' replicates='1' stddev='NaN' unit='µmol/g FW'>0.21280033805098655</average><data replicates='1' unit='µmol/g FW'>0.21280033805098655</data></sample></line><line experimentname='Sulpice dataset A' coordinator='Anja' startdate='29.02.12 00:00' importdate='29.02.12 09:08' genotype='Ko2' growthconditions='Denmark' id='25' name='A. thaliana'><sample id='4425' time='1' unit='Hour'><average max='NaN' min='NaN' replicates='1' stddev='NaN' unit='µmol/g FW'>NaN</average><data replicates='1' unit='µmol/g FW'>NaN</data></sample></line><line experimentname='Sulpice dataset A' coordinator='Anja' startdate='29.02.12 00:00' importdate='29.02.12 09:08' genotype='Lan0' growthconditions='United Kingdom' id='26' name='A. thaliana'><sample id='4426' time='1' unit='Hour'><average max='3.1275017252663107' min='3.1275017252663107' replicates='1' stddev='NaN' unit='µmol/g FW'>3.1275017252663107</average><data replicates='1' unit='µmol/g FW'>3.1275017252663107</data></sample></line><line experimentname='Sulpice dataset A' coordinator='Anja' startdate='29.02.12 00:00' importdate='29.02.12 09:08' genotype='Ler1' growthconditions='Germany' id='27' name='A. thaliana'><sample id='4427' time='1' unit='Hour'><average max='2.6421758834943097' min='2.6421758834943097' replicates='1' stddev='NaN' unit='µmol/g FW'>2.6421758834943097</average><data replicates='1' unit='µmol/g FW'>2.6421758834943097</data></sample></line><line experimentname='Sulpice dataset A' coordinator='Anja' startdate='29.02.12 00:00' importdate='29.02.12 09:08' genotype='Li5:3' growthconditions='Germany' id='28' name='A. thaliana'><sample id='4428' time='1' unit='Hour'><average max='NaN' min='NaN' replicates='1' stddev='NaN' unit='µmol/g FW'>NaN</average><data replicates='1' unit='µmol/g FW'>NaN</data></sample></line><line experimentname='Sulpice dataset A' coordinator='Anja' startdate='29.02.12 00:00' importdate='29.02.12 09:08' genotype='Lm' growthconditions='France' id='29' name='A. thaliana'><sample id='4429' time='1' unit='Hour'><average max='13.614806179265239' min='13.614806179265239' replicates='1' stddev='NaN' unit='µmol/g FW'>13.614806179265239</average><data replicates='1' unit='µmol/g FW'>13.614806179265239</data></sample></line><line experimentname='Sulpice dataset A' coordinator='Anja' startdate='29.02.12 00:00' importdate='29.02.12 09:08' genotype='Ma2' growthconditions='Germany' id='30' name='A. thaliana'><sample id='4430' time='1' unit='Hour'><average max='NaN' min='NaN' replicates='1' stddev='NaN' unit='µmol/g FW'>NaN</average><data replicates='1' unit='µmol/g FW'>NaN</data></sample></line><line experimentname='Sulpice dataset A' coordinator='Anja' startdate='29.02.12 00:00' importdate='29.02.12 09:08' genotype='Me0' growthconditions='Germany' id='31' name='A. thaliana'><sample id='4431' time='1' unit='Hour'><average max='NaN' min='NaN' replicates='1' stddev='NaN' unit='µmol/g FW'>NaN</average><data replicates='1' unit='µmol/g FW'>NaN</data></sample></line><line experimentname='Sulpice dataset A' coordinator='Anja' startdate='29.02.12 00:00' importdate='29.02.12 09:08' genotype='Mz0' growthconditions='Germany' id='32' name='A. thaliana'><sample id='4432' time='1' unit='Hour'><average max='NaN' min='NaN' replicates='1' stddev='NaN' unit='µmol/g FW'>NaN</average><data replicates='1' unit='µmol/g FW'>NaN</data></sample></line><line experimentname='Sulpice dataset A' coordinator='Anja' startdate='29.02.12 00:00' importdate='29.02.12 09:08' genotype='NFA8' growthconditions='United Kingdom' id='33' name='A. thaliana'><sample id='4433' time='1' unit='Hour'><average max='1.223019420943368' min='1.223019420943368' replicates='1' stddev='NaN' unit='µmol/g FW'>1.223019420943368</average><data replicates='1' unit='µmol/g FW'>1.223019420943368</data></sample></line><line experimentname='Sulpice dataset A' coordinator='Anja' startdate='29.02.12 00:00' importdate='29.02.12 09:08' genotype='No0' growthconditions='Germany' id='34' name='A. thaliana'><sample id='4434' time='1' unit='Hour'><average max='2.72504090334345' min='2.72504090334345' replicates='1' stddev='NaN' unit='µmol/g FW'>2.72504090334345</average><data replicates='1' unit='µmol/g FW'>2.72504090334345</data></sample></line><line experimentname='Sulpice dataset A' coordinator='Anja' startdate='29.02.12 00:00' importdate='29.02.12 09:08' genotype='Nok1' growthconditions='Netherlas' id='35' name='A. thaliana'><sample id='4435' time='1' unit='Hour'><average max='NaN' min='NaN' replicates='1' stddev='NaN' unit='µmol/g FW'>NaN</average><data replicates='1' unit='µmol/g FW'>NaN</data></sample></line><line experimentname='Sulpice dataset A' coordinator='Anja' startdate='29.02.12 00:00' importdate='29.02.12 09:08' genotype='Nok2' growthconditions='Netherlas' id='36' name='A. thaliana'><sample id='4436' time='1' unit='Hour'><average max='2.9414860849317988' min='2.9414860849317988' replicates='1' stddev='NaN' unit='µmol/g FW'>2.9414860849317988</average><data replicates='1' unit='µmol/g FW'>2.9414860849317988</data></sample></line><line experimentname='Sulpice dataset A' coordinator='Anja' startdate='29.02.12 00:00' importdate='29.02.12 09:08' genotype='nok3' growthconditions='Netherlas' id='37' name='A. thaliana'><sample id='4437' time='1' unit='Hour'><average max='NaN' min='NaN' replicates='1' stddev='NaN' unit='µmol/g FW'>NaN</average><data replicates='1' unit='µmol/g FW'>NaN</data></sample></line><line experimentname='Sulpice dataset A' coordinator='Anja' startdate='29.02.12 00:00' importdate='29.02.12 09:08' genotype='Nw3' growthconditions='Germany' id='38' name='A. thaliana'><sample id='4438' time='1' unit='Hour'><average max='2.212761870208794' min='2.212761870208794' replicates='1' stddev='NaN' unit='µmol/g FW'>2.212761870208794</average><data replicates='1' unit='µmol/g FW'>2.212761870208794</data></sample></line><line experimentname='Sulpice dataset A' coordinator='Anja' startdate='29.02.12 00:00' importdate='29.02.12 09:08' genotype='Old1' growthconditions='Germany' id='39' name='A. thaliana'><sample id='4439' time='1' unit='Hour'><average max='2.8792641360625653' min='2.8792641360625653' replicates='1' stddev='NaN' unit='µmol/g FW'>2.8792641360625653</average><data replicates='1' unit='µmol/g FW'>2.8792641360625653</data></sample></line><line experimentname='Sulpice dataset A' coordinator='Anja' startdate='29.02.12 00:00' importdate='29.02.12 09:08' genotype='Ove0' growthconditions='Germany' id='40' name='A. thaliana'><sample id='4440' time='1' unit='Hour'><average max='3.685592609619845' min='3.685592609619845' replicates='1' stddev='NaN' unit='µmol/g FW'>3.685592609619845</average><data replicates='1' unit='µmol/g FW'>3.685592609619845</data></sample></line><line experimentname='Sulpice dataset A' coordinator='Anja' startdate='29.02.12 00:00' importdate='29.02.12 09:08' genotype='Po0' growthconditions='Germany' id='41' name='A. thaliana'><sample id='4441' time='1' unit='Hour'><average max='2.650363504821373' min='2.650363504821373' replicates='1' stddev='NaN' unit='µmol/g FW'>2.650363504821373</average><data replicates='1' unit='µmol/g FW'>2.650363504821373</data></sample></line><line experimentname='Sulpice dataset A' coordinator='Anja' startdate='29.02.12 00:00' importdate='29.02.12 09:08' genotype='Pr0' growthconditions='Germany' id='42' name='A. thaliana'><sample id='4442' time='1' unit='Hour'><average max='NaN' min='NaN' replicates='1' stddev='NaN' unit='µmol/g FW'>NaN</average><data replicates='1' unit='µmol/g FW'>NaN</data></sample></line><line experimentname='Sulpice dataset A' coordinator='Anja' startdate='29.02.12 00:00' importdate='29.02.12 09:08' genotype='Pt0' growthconditions='Germany' id='43' name='A. thaliana'><sample id='4443' time='1' unit='Hour'><average max='2.823072748464323' min='2.823072748464323' replicates='1' stddev='NaN' unit='µmol/g FW'>2.823072748464323</average><data replicates='1' unit='µmol/g FW'>2.823072748464323</data></sample></line><line experimentname='Sulpice dataset A' coordinator='Anja' startdate='29.02.12 00:00' importdate='29.02.12 09:08' genotype='Pyl1' growthconditions='France' id='44' name='A. thaliana'><sample id='4444' time='1' unit='Hour'><average max='3.1637725445112768' min='3.1637725445112768' replicates='1' stddev='NaN' unit='µmol/g FW'>3.1637725445112768</average><data replicates='1' unit='µmol/g FW'>3.1637725445112768</data></sample></line><line experimentname='Sulpice dataset A' coordinator='Anja' startdate='29.02.12 00:00' importdate='29.02.12 09:08' genotype='Ra0' growthconditions='France' id='45' name='A. thaliana'><sample id='4445' time='1' unit='Hour'><average max='NaN' min='NaN' replicates='1' stddev='NaN' unit='µmol/g FW'>NaN</average><data replicates='1' unit='µmol/g FW'>NaN</data></sample></line><line experimentname='Sulpice dataset A' coordinator='Anja' startdate='29.02.12 00:00' importdate='29.02.12 09:08' genotype='RLD1' growthconditions='Netherlas' id='46' name='A. thaliana'><sample id='4446' time='1' unit='Hour'><average max='2.10725373011098' min='2.10725373011098' replicates='1' stddev='NaN' unit='µmol/g FW'>2.10725373011098</average><data replicates='1' unit='µmol/g FW'>2.10725373011098</data></sample></line><line experimentname='Sulpice dataset A' coordinator='Anja' startdate='29.02.12 00:00' importdate='29.02.12 09:08' genotype='Ty0' growthconditions='United Kingdom' id='47' name='A. thaliana'><sample id='4447' time='1' unit='Hour'><average max='1.671011288241664' min='1.671011288241664' replicates='1' stddev='NaN' unit='µmol/g FW'>1.671011288241664</average><data replicates='1' unit='µmol/g FW'>1.671011288241664</data></sample></line><line experimentname='Sulpice dataset A' coordinator='Anja' startdate='29.02.12 00:00' importdate='29.02.12 09:08' genotype='Wc2' growthconditions='Germany' id='48' name='A. thaliana'><sample id='4448' time='1' unit='Hour'><average max='1.4418424675894923' min='1.4418424675894923' replicates='1' stddev='NaN' unit='µmol/g FW'>1.4418424675894923</average><data replicates='1' unit='µmol/g FW'>1.4418424675894923</data></sample></line><line experimentname='Sulpice dataset A' coordinator='Anja' startdate='29.02.12 00:00' importdate='29.02.12 09:08' genotype='Wei1' growthconditions='Switzerla' id='49' name='A. thaliana'><sample id='4449' time='1' unit='Hour'><average max='1.7391147253010744' min='1.7391147253010744' replicates='1' stddev='NaN' unit='µmol/g FW'>1.7391147253010744</average><data replicates='1' unit='µmol/g FW'>1.7391147253010744</data></sample></line><line experimentname='Sulpice dataset A' coordinator='Anja' startdate='29.02.12 00:00' importdate='29.02.12 09:08' genotype='Wt5' growthconditions='Germany' id='50' name='A. thaliana'><sample id='4450' time='1' unit='Hour'><average max='NaN' min='NaN' replicates='1' stddev='NaN' unit='µmol/g FW'>NaN</average><data replicates='1' unit='µmol/g FW'>NaN</data></sample></line></substance>@"
    ]
    oldlabel "dehydroascorbate"
    sbgn [
      role "SIMPLECHEMICAL"
    ]
    sbml [
      modelID "model_25"
      reversible "true"
      sbmlID "spec465loc5"
    ]
    src [
      fileName "Carbohydrate Metabolism.Ascorbate-Glutathione cycle.gml"
    ]
    statistics [
      correlation_r 0.21073324978351593
    ]
    tooltip "<html>Not significant corr. (DHA - FW): r=0.21 (Series: 1: A. thaliana/Aa0 - M1, 2: A. thaliana/An2 - M1, 3: A. thaliana/Ang0 - M1, 4: A. thaliana/Be0 - M1, 5: A. thaliana/Bsch2 - M1, 6: A. thaliana/Bu2 - M1, 7: A. thaliana/Bu6 - M1, 8: A. thaliana/Bur0 - M1, 9: A. thaliana/Da0 - M1, 10: A. thaliana/Edi0 - M1, 11: A. thaliana/Ei2 - M1, 12: A. thaliana/Ei4 - M1, 13: A. thaliana/El0 - M1, 14: A. thaliana/EnkheimD - M1, 15: A. thaliana/Ep0 - M1, 16: A. thaliana/Ga0 - M1, 17: A. thaliana/Goe2 - M1, 18: A. thaliana/GOT7 - M1, 19: A. thaliana/Gue0 - M1, 20: A. thaliana/Gy0 - M1, 21: A. thaliana/Hi3 - M1, 22: A. thaliana/Hs0 - M1, 23: A. thaliana/Is1 - M1, 24: A. thaliana/Kl0 - M1, 25: A. thaliana/Ko2 - M1, 26: A. thaliana/Lan0 - M1, 27: A. thaliana/Ler1 - M1, 28: A. thaliana/Li5:3 - M1, 29: A. thaliana/Lm - M1, 30: A. thaliana/Ma2 - M1, 31: A. thaliana/Me0 - M1, 32: A. thaliana/Mz0 - M1, 33: A. thaliana/NFA8 - M1, 34: A. thaliana/No0 - M1, 35: A. thaliana/Nok1 - M1, 36: A. thaliana/Nok2 - M1, 37: A. thaliana/nok3 - M1, 38: A. thaliana/Nw3 - M1, 39: A. thaliana/Old1 - M1, 40: A. thaliana/Ove0 - M1, 41: A. thaliana/Po0 - M1, 42: A. thaliana/Pr0 - M1, 43: A. thaliana/Pt0 - M1, 44: A. thaliana/Pyl1 - M1, 45: A. thaliana/Ra0 - M1, 46: A. thaliana/RLD1 - M1, 47: A. thaliana/Ty0 - M1, 48: A. thaliana/Wc2 - M1, 49: A. thaliana/Wei1 - M1, 50: A. thaliana/Wt5 - M1)<hr><html>Highest (insignificant) (>=95.0%) correlation:<br><!-- optstart --><small><small><table border=\\\"1\\\"><tr><td><b>Series</b></td><td><b>Index DHA</b></td><td><b>Index FW</b></td><td><b>Value DHA</b></td><td><b>Value FW</b></td></tr>
<tr><td>3: A. thaliana/Ang0 - M1</td><td>0 (Hour 1) </td><td>0 (Hour 1)</td><td>1.761</td><td>145.627</td></tr>
<tr><td>4: A. thaliana/Be0 - M1</td><td>0 (Hour 1) </td><td>0 (Hour 1)</td><td>0.288</td><td>182.886</td></tr>
<tr><td>5: A. thaliana/Bsch2 - M1</td><td>0 (Hour 1) </td><td>0 (Hour 1)</td><td>1.683</td><td>336.96</td></tr>
<tr><td>6: A. thaliana/Bu2 - M1</td><td>0 (Hour 1) </td><td>0 (Hour 1)</td><td>1.89</td><td>146.506</td></tr>
<tr><td>8: A. thaliana/Bur0 - M1</td><td>0 (Hour 1) </td><td>0 (Hour 1)</td><td>3.972</td><td>432.748</td></tr>
<tr><td>9: A. thaliana/Da0 - M1</td><td>0 (Hour 1) </td><td>0 (Hour 1)</td><td>4.548</td><td>346.695</td></tr>
<tr><td>10: A. thaliana/Edi0 - M1</td><td>0 (Hour 1) </td><td>0 (Hour 1)</td><td>2.535</td><td>219.89</td></tr>
<tr><td>11: A. thaliana/Ei2 - M1</td><td>0 (Hour 1) </td><td>0 (Hour 1)</td><td>2.86</td><td>317.447</td></tr>
<tr><td>13: A. thaliana/El0 - M1</td><td>0 (Hour 1) </td><td>0 (Hour 1)</td><td>2.696</td><td>275.154</td></tr>
<tr><td>14: A. thaliana/EnkheimD - M1</td><td>0 (Hour 1) </td><td>0 (Hour 1)</td><td>3.112</td><td>228.029</td></tr>
<tr><td>15: A. thaliana/Ep0 - M1</td><td>0 (Hour 1) </td><td>0 (Hour 1)</td><td>2.244</td><td>219.116</td></tr>
<tr><td>17: A. thaliana/Goe2 - M1</td><td>0 (Hour 1) </td><td>0 (Hour 1)</td><td>3.274</td><td>273.244</td></tr>
<tr><td>18: A. thaliana/GOT7 - M1</td><td>0 (Hour 1) </td><td>0 (Hour 1)</td><td>2.198</td><td>285.977</td></tr>
<tr><td>20: A. thaliana/Gy0 - M1</td><td>0 (Hour 1) </td><td>0 (Hour 1)</td><td>2.229</td><td>171.625</td></tr>
<tr><td>21: A. thaliana/Hi3 - M1</td><td>0 (Hour 1) </td><td>0 (Hour 1)</td><td>2.37</td><td>202.367</td></tr>
<tr><td>23: A. thaliana/Is1 - M1</td><td>0 (Hour 1) </td><td>0 (Hour 1)</td><td>1.527</td><td>275.594</td></tr>
<tr><td>24: A. thaliana/Kl0 - M1</td><td>0 (Hour 1) </td><td>0 (Hour 1)</td><td>0.213</td><td>310.81</td></tr>
<tr><td>26: A. thaliana/Lan0 - M1</td><td>0 (Hour 1) </td><td>0 (Hour 1)</td><td>3.128</td><td>232.364</td></tr>
<tr><td>27: A. thaliana/Ler1 - M1</td><td>0 (Hour 1) </td><td>0 (Hour 1)</td><td>2.642</td><td>246.72</td></tr>
<tr><td>29: A. thaliana/Lm - M1</td><td>0 (Hour 1) </td><td>0 (Hour 1)</td><td>13.615</td><td>316.76</td></tr>
<tr><td>33: A. thaliana/NFA8 - M1</td><td>0 (Hour 1) </td><td>0 (Hour 1)</td><td>1.223</td><td>297.472</td></tr>
<tr><td>34: A. thaliana/No0 - M1</td><td>0 (Hour 1) </td><td>0 (Hour 1)</td><td>2.725</td><td>194.905</td></tr>
<tr><td>36: A. thaliana/Nok2 - M1</td><td>0 (Hour 1) </td><td>0 (Hour 1)</td><td>2.941</td><td>133.612</td></tr>
<tr><td>38: A. thaliana/Nw3 - M1</td><td>0 (Hour 1) </td><td>0 (Hour 1)</td><td>2.213</td><td>253.467</td></tr>
<tr><td>39: A. thaliana/Old1 - M1</td><td>0 (Hour 1) </td><td>0 (Hour 1)</td><td>2.879</td><td>356.089</td></tr>
<tr><td>40: A. thaliana/Ove0 - M1</td><td>0 (Hour 1) </td><td>0 (Hour 1)</td><td>3.686</td><td>279.44</td></tr>
<tr><td>41: A. thaliana/Po0 - M1</td><td>0 (Hour 1) </td><td>0 (Hour 1)</td><td>2.65</td><td>290.725</td></tr>
<tr><td>43: A. thaliana/Pt0 - M1</td><td>0 (Hour 1) </td><td>0 (Hour 1)</td><td>2.823</td><td>207.785</td></tr>
<tr><td>44: A. thaliana/Pyl1 - M1</td><td>0 (Hour 1) </td><td>0 (Hour 1)</td><td>3.164</td><td>192.674</td></tr>
<tr><td>46: A. thaliana/RLD1 - M1</td><td>0 (Hour 1) </td><td>0 (Hour 1)</td><td>2.107</td><td>224.363</td></tr>
<tr><td>47: A. thaliana/Ty0 - M1</td><td>0 (Hour 1) </td><td>0 (Hour 1)</td><td>1.671</td><td>259.114</td></tr>
<tr><td>48: A. thaliana/Wc2 - M1</td><td>0 (Hour 1) </td><td>0 (Hour 1)</td><td>1.442</td><td>270.844</td></tr>
<tr><td>49: A. thaliana/Wei1 - M1</td><td>0 (Hour 1) </td><td>0 (Hour 1)</td><td>1.739</td><td>388.305</td></tr>
</table><!-- optend --><br><table border=\\\"1\\\"><tr><td><b>n</b></td><td><b>r</b></td><td><b>~t</b> = r/((1-r^2)/df)^0.5</td><td><b>df</b></td><td><b>Probability (non-directional)</b><br><small><small>(approximated to t-distribution)</small><small></td></tr><tr><td>33</td><td>0.210733</td><td>1.200267</td><td>31</td><td>0.239128</td></tr></table>"
    url "http://pgrc-35.ipk-gatersleben.de/pls/htmldb_pgrc/f?p=112:10:::NO::P10_PATHWAY_OBJECT_ID:spec465loc5"
  ]
  node [
    id 18
    zlevel -1

    cluster [
      cluster "Carbohydrate Metabolism.Ascorbate-Glutathione cycle.gml"
    ]
    graphics [
      x 2497.0
      y 1802.0
      w 54.0
      h 30.0
      fill "#CCFFEA"
      outline "#000000"
      frameThickness 1.5
      gradient 0.0
      rounding 10.0
      type "rectangle"
    ]
    label "1.11.1.11"
    labelgraphics [
      alignment "left"
      anchor "c"
      color "#000000"
      fontName "Tahoma"
      fontSize 11
      fontStyle "plain"
      type "text"
    ]
    labelgraphics1 [
      alignment "center"
      anchor "hidden"
      color "#000000"
      fontName "Arial"
      fontSize 12
      fontStyle "plain"
      position [
        localAlign 0.0
        relHor 0.0
        relVert 0.0
      ]
      text "1.11.1.11"
      type "text"
    ]
    sbgn [
      role "MACROMOLECULE"
    ]
    sbml [
      modelID "model_25"
      reversible "false"
      sbmlID "reaction_238_245_116"
    ]
    src [
      fileName "Carbohydrate Metabolism.Ascorbate-Glutathione cycle.gml"
    ]
    url "http://pgrc-35.ipk-gatersleben.de/pls/htmldb_pgrc/f?p=112:10:::NO::P10_PATHWAY_OBJECT_ID:reaction_238_245_116"
  ]
  node [
    id 19
    zlevel -2

    cluster [
      cluster "Carbohydrate Metabolism.Ascorbate-Glutathione cycle.gml"
    ]
    graphics [
      x 2751.0
      y 1802.0
      w 54.0
      h 30.0
      fill "#CCFFEA"
      outline "#000000"
      frameThickness 1.5
      gradient 0.0
      rounding 10.0
      type "rectangle"
    ]
    label "<html><center>monodehydroascorbate<br>reductase(NADH)"
    labelgraphics [
      alignment "left"
      anchor "c"
      color "#000000"
      fontName "Tahoma"
      fontSize 11
      fontStyle "plain"
      type "text"
    ]
    sbgn [
      role "MACROMOLECULE"
    ]
    sbml [
      modelID "model_25"
      reversible "false"
      sbmlID "reaction_239_246_17"
    ]
    src [
      fileName "Carbohydrate Metabolism.Ascorbate-Glutathione cycle.gml"
    ]
    url "http://pgrc-35.ipk-gatersleben.de/pls/htmldb_pgrc/f?p=112:10:::NO::P10_PATHWAY_OBJECT_ID:reaction_239_246_17"
  ]
  node [
    id 20
    zlevel -1

    cluster [
      cluster "Carbohydrate Metabolism.Ascorbate-Glutathione cycle.gml"
    ]
    graphics [
      x 2831.0
      y 2042.0
      w 54.0
      h 30.0
      fill "#CCFFEA"
      outline "#000000"
      frameThickness 1.5
      gradient 0.0
      rounding 10.0
      type "rectangle"
    ]
    label "1.8.1.7"
    labelgraphics [
      alignment "left"
      anchor "c"
      color "#000000"
      fontName "Tahoma"
      fontSize 11
      fontStyle "plain"
      type "text"
    ]
    labelgraphics1 [
      alignment "center"
      anchor "hidden"
      color "#000000"
      fontName "Arial"
      fontSize 12
      fontStyle "plain"
      position [
        localAlign 0.0
        relHor 0.0
        relVert 0.0
      ]
      text "1.8.1.7"
      type "text"
    ]
    sbgn [
      role "MACROMOLECULE"
    ]
    sbml [
      modelID "model_25"
      reversible "true"
      sbmlID "reaction_242_249_17"
    ]
    src [
      fileName "Carbohydrate Metabolism.Ascorbate-Glutathione cycle.gml"
    ]
    url "http://pgrc-35.ipk-gatersleben.de/pls/htmldb_pgrc/f?p=112:10:::NO::P10_PATHWAY_OBJECT_ID:reaction_242_249_17"
  ]
  node [
    id 21
    zlevel -1

    cluster [
      cluster "Carbohydrate Metabolism.Ascorbate-Glutathione cycle.gml"
    ]
    graphics [
      x 2547.0
      y 2042.0
      w 54.0
      h 30.0
      fill "#CCFFEA"
      outline "#000000"
      frameThickness 1.5
      gradient 0.0
      rounding 10.0
      type "rectangle"
    ]
    label "1.8.5.1"
    labelgraphics [
      alignment "left"
      anchor "c"
      color "#000000"
      fontName "Tahoma"
      fontSize 11
      fontStyle "plain"
      type "text"
    ]
    labelgraphics1 [
      alignment "center"
      anchor "hidden"
      color "#000000"
      fontName "Arial"
      fontSize 12
      fontStyle "plain"
      position [
        localAlign 0.0
        relHor 0.0
        relVert 0.0
      ]
      text "1.8.5.1"
      type "text"
    ]
    sbgn [
      role "MACROMOLECULE"
    ]
    sbml [
      modelID "model_25"
      reversible "false"
      sbmlID "reaction_241_247_17"
    ]
    src [
      fileName "Carbohydrate Metabolism.Ascorbate-Glutathione cycle.gml"
    ]
    url "http://pgrc-35.ipk-gatersleben.de/pls/htmldb_pgrc/f?p=112:10:::NO::P10_PATHWAY_OBJECT_ID:reaction_241_247_17"
  ]
  node [
    id 22
    zlevel -1

    cluster [
      cluster "Nucleotide Metabolism.Pyrimidine de novo biosynthesis.gml"
    ]
    graphics [
      x 4256.5
      y 2950.0
      w 30.0
      h 30.0
      fill "#C0F0EF"
      outline "#000000"
      frameThickness 1.5
      gradient -0.3333333333333333
      rounding 5.0
      type "oval"
    ]
    label "CO2"
    labelgraphics [
      alignment "left"
      anchor "c"
      color "#000000"
      fontName "Tahoma"
      fontSize 11
      fontStyle "plain"
      type "text"
    ]
    sbgn [
      role "SIMPLECHEMICAL"
    ]
    sbml [
      modelID "model_23"
      reversible "true"
      sbmlID "spec106loc91"
    ]
    src [
      fileName "Nucleotide Metabolism.Pyrimidine de novo biosynthesis.gml"
    ]
    url "http://pgrc-35.ipk-gatersleben.de/pls/htmldb_pgrc/f?p=112:10:::NO::P10_PATHWAY_OBJECT_ID:spec106loc91"
  ]
  node [
    id 23
    zlevel -1

    charting [
      background_color "#000000"
      domainAxis "[unit]"
      empty_border_width 2.0
      empty_border_width_vert 2.0
      maxRange 1.0
      max_charts_in_column -1
      minRange 0.0
      rangeAxis "[unit]"
      rangeStepSize 0.0
      show_legend "false"
      useCustomRange "false"
      useCustomRangeSteps "false"
    ]
    cluster [
      cluster "Nucleotide Metabolism.Pyrimidine de novo biosynthesis.gml"
    ]
    graphics [
      x 4266.5
      y 3030.0
      w 70.0
      h 70.0
      fill "#FFAAAA"
      outline "#000000"
      component "chart2d_type3"
      frameThickness 1.0
      gradient -0.333
      rounding 5.0
      type "oval"
    ]
    label "Glu"
    labelgraphics [
      alignment "left"
      anchor "t"
      color "#000000"
      fontName "Tahoma"
      fontSize 11
      fontStyle "plain"
      type "text"
    ]
    mapping [
      measurementdata "<substance name0='Glu' name1='L-glutamate' id='column 32' name='Glu'><line experimentname='Sulpice dataset A' coordinator='Anja' startdate='29.02.12 00:00' importdate='29.02.12 09:08' genotype='Aa0' growthconditions='Germany' id='1' name='A. thaliana'><sample id='3851' time='1' unit='Hour'><average max='NaN' min='NaN' replicates='1' stddev='NaN' unit='µmol/g FW'>NaN</average><data replicates='1' unit='µmol/g FW'>NaN</data></sample></line><line experimentname='Sulpice dataset A' coordinator='Anja' startdate='29.02.12 00:00' importdate='29.02.12 09:08' genotype='An2' growthconditions='Belgium' id='2' name='A. thaliana'><sample id='3852' time='1' unit='Hour'><average max='NaN' min='NaN' replicates='1' stddev='NaN' unit='µmol/g FW'>NaN</average><data replicates='1' unit='µmol/g FW'>NaN</data></sample></line><line experimentname='Sulpice dataset A' coordinator='Anja' startdate='29.02.12 00:00' importdate='29.02.12 09:08' genotype='Ang0' growthconditions='Belgium' id='3' name='A. thaliana'><sample id='3853' time='1' unit='Hour'><average max='2.3127498714743706' min='2.3127498714743706' replicates='1' stddev='NaN' unit='µmol/g FW'>2.3127498714743706</average><data replicates='1' unit='µmol/g FW'>2.3127498714743706</data></sample></line><line experimentname='Sulpice dataset A' coordinator='Anja' startdate='29.02.12 00:00' importdate='29.02.12 09:08' genotype='Be0' growthconditions='Germany' id='4' name='A. thaliana'><sample id='3854' time='1' unit='Hour'><average max='1.0223513224528866' min='1.0223513224528866' replicates='1' stddev='NaN' unit='µmol/g FW'>1.0223513224528866</average><data replicates='1' unit='µmol/g FW'>1.0223513224528866</data></sample></line><line experimentname='Sulpice dataset A' coordinator='Anja' startdate='29.02.12 00:00' importdate='29.02.12 09:08' genotype='Bsch2' growthconditions='Germany' id='5' name='A. thaliana'><sample id='3855' time='1' unit='Hour'><average max='1.8185376144843008' min='1.8185376144843008' replicates='1' stddev='NaN' unit='µmol/g FW'>1.8185376144843008</average><data replicates='1' unit='µmol/g FW'>1.8185376144843008</data></sample></line><line experimentname='Sulpice dataset A' coordinator='Anja' startdate='29.02.12 00:00' importdate='29.02.12 09:08' genotype='Bu2' growthconditions='Germany' id='6' name='A. thaliana'><sample id='3856' time='1' unit='Hour'><average max='2.572086116553176' min='2.572086116553176' replicates='1' stddev='NaN' unit='µmol/g FW'>2.572086116553176</average><data replicates='1' unit='µmol/g FW'>2.572086116553176</data></sample></line><line experimentname='Sulpice dataset A' coordinator='Anja' startdate='29.02.12 00:00' importdate='29.02.12 09:08' genotype='Bu6' growthconditions='Germany' id='7' name='A. thaliana'><sample id='3857' time='1' unit='Hour'><average max='NaN' min='NaN' replicates='1' stddev='NaN' unit='µmol/g FW'>NaN</average><data replicates='1' unit='µmol/g FW'>NaN</data></sample></line><line experimentname='Sulpice dataset A' coordinator='Anja' startdate='29.02.12 00:00' importdate='29.02.12 09:08' genotype='Bur0' growthconditions='Irela' id='8' name='A. thaliana'><sample id='3858' time='1' unit='Hour'><average max='1.8355461762344352' min='1.8355461762344352' replicates='1' stddev='NaN' unit='µmol/g FW'>1.8355461762344352</average><data replicates='1' unit='µmol/g FW'>1.8355461762344352</data></sample></line><line experimentname='Sulpice dataset A' coordinator='Anja' startdate='29.02.12 00:00' importdate='29.02.12 09:08' genotype='Da0' growthconditions='Germany' id='9' name='A. thaliana'><sample id='3859' time='1' unit='Hour'><average max='1.4596182809986993' min='1.4596182809986993' replicates='1' stddev='NaN' unit='µmol/g FW'>1.4596182809986993</average><data replicates='1' unit='µmol/g FW'>1.4596182809986993</data></sample></line><line experimentname='Sulpice dataset A' coordinator='Anja' startdate='29.02.12 00:00' importdate='29.02.12 09:08' genotype='Edi0' growthconditions='United Kingdom' id='10' name='A. thaliana'><sample id='3860' time='1' unit='Hour'><average max='1.4243110418266713' min='1.4243110418266713' replicates='1' stddev='NaN' unit='µmol/g FW'>1.4243110418266713</average><data replicates='1' unit='µmol/g FW'>1.4243110418266713</data></sample></line><line experimentname='Sulpice dataset A' coordinator='Anja' startdate='29.02.12 00:00' importdate='29.02.12 09:08' genotype='Ei2' growthconditions='Germany' id='11' name='A. thaliana'><sample id='3861' time='1' unit='Hour'><average max='2.9115803771258504' min='2.9115803771258504' replicates='1' stddev='NaN' unit='µmol/g FW'>2.9115803771258504</average><data replicates='1' unit='µmol/g FW'>2.9115803771258504</data></sample></line><line experimentname='Sulpice dataset A' coordinator='Anja' startdate='29.02.12 00:00' importdate='29.02.12 09:08' genotype='Ei4' growthconditions='Germany' id='12' name='A. thaliana'><sample id='3862' time='1' unit='Hour'><average max='NaN' min='NaN' replicates='1' stddev='NaN' unit='µmol/g FW'>NaN</average><data replicates='1' unit='µmol/g FW'>NaN</data></sample></line><line experimentname='Sulpice dataset A' coordinator='Anja' startdate='29.02.12 00:00' importdate='29.02.12 09:08' genotype='El0' growthconditions='Germany' id='13' name='A. thaliana'><sample id='3863' time='1' unit='Hour'><average max='2.2249540481281773' min='2.2249540481281773' replicates='1' stddev='NaN' unit='µmol/g FW'>2.2249540481281773</average><data replicates='1' unit='µmol/g FW'>2.2249540481281773</data></sample></line><line experimentname='Sulpice dataset A' coordinator='Anja' startdate='29.02.12 00:00' importdate='29.02.12 09:08' genotype='EnkheimD' growthconditions='Germany' id='14' name='A. thaliana'><sample id='3864' time='1' unit='Hour'><average max='5.239702688616648' min='5.239702688616648' replicates='1' stddev='NaN' unit='µmol/g FW'>5.239702688616648</average><data replicates='1' unit='µmol/g FW'>5.239702688616648</data></sample></line><line experimentname='Sulpice dataset A' coordinator='Anja' startdate='29.02.12 00:00' importdate='29.02.12 09:08' genotype='Ep0' growthconditions='Germany' id='15' name='A. thaliana'><sample id='3865' time='1' unit='Hour'><average max='1.5576272591217222' min='1.5576272591217222' replicates='1' stddev='NaN' unit='µmol/g FW'>1.5576272591217222</average><data replicates='1' unit='µmol/g FW'>1.5576272591217222</data></sample></line><line experimentname='Sulpice dataset A' coordinator='Anja' startdate='29.02.12 00:00' importdate='29.02.12 09:08' genotype='Ga0' growthconditions='Germany' id='16' name='A. thaliana'><sample id='3866' time='1' unit='Hour'><average max='NaN' min='NaN' replicates='1' stddev='NaN' unit='µmol/g FW'>NaN</average><data replicates='1' unit='µmol/g FW'>NaN</data></sample></line><line experimentname='Sulpice dataset A' coordinator='Anja' startdate='29.02.12 00:00' importdate='29.02.12 09:08' genotype='Goe2' growthconditions='Germany' id='17' name='A. thaliana'><sample id='3867' time='1' unit='Hour'><average max='2.6227538068051617' min='2.6227538068051617' replicates='1' stddev='NaN' unit='µmol/g FW'>2.6227538068051617</average><data replicates='1' unit='µmol/g FW'>2.6227538068051617</data></sample></line><line experimentname='Sulpice dataset A' coordinator='Anja' startdate='29.02.12 00:00' importdate='29.02.12 09:08' genotype='GOT7' growthconditions='Germany' id='18' name='A. thaliana'><sample id='3868' time='1' unit='Hour'><average max='1.937173336273164' min='1.937173336273164' replicates='1' stddev='NaN' unit='µmol/g FW'>1.937173336273164</average><data replicates='1' unit='µmol/g FW'>1.937173336273164</data></sample></line><line experimentname='Sulpice dataset A' coordinator='Anja' startdate='29.02.12 00:00' importdate='29.02.12 09:08' genotype='Gue0' growthconditions='Germany' id='19' name='A. thaliana'><sample id='3869' time='1' unit='Hour'><average max='NaN' min='NaN' replicates='1' stddev='NaN' unit='µmol/g FW'>NaN</average><data replicates='1' unit='µmol/g FW'>NaN</data></sample></line><line experimentname='Sulpice dataset A' coordinator='Anja' startdate='29.02.12 00:00' importdate='29.02.12 09:08' genotype='Gy0' growthconditions='France' id='20' name='A. thaliana'><sample id='3870' time='1' unit='Hour'><average max='3.355014935278401' min='3.355014935278401' replicates='1' stddev='NaN' unit='µmol/g FW'>3.355014935278401</average><data replicates='1' unit='µmol/g FW'>3.355014935278401</data></sample></line><line experimentname='Sulpice dataset A' coordinator='Anja' startdate='29.02.12 00:00' importdate='29.02.12 09:08' genotype='Hi3' growthconditions='Germany' id='21' name='A. thaliana'><sample id='3871' time='1' unit='Hour'><average max='3.9909431026763755' min='3.9909431026763755' replicates='1' stddev='NaN' unit='µmol/g FW'>3.9909431026763755</average><data replicates='1' unit='µmol/g FW'>3.9909431026763755</data></sample></line><line experimentname='Sulpice dataset A' coordinator='Anja' startdate='29.02.12 00:00' importdate='29.02.12 09:08' genotype='Hs0' growthconditions='Germany' id='22' name='A. thaliana'><sample id='3872' time='1' unit='Hour'><average max='NaN' min='NaN' replicates='1' stddev='NaN' unit='µmol/g FW'>NaN</average><data replicates='1' unit='µmol/g FW'>NaN</data></sample></line><line experimentname='Sulpice dataset A' coordinator='Anja' startdate='29.02.12 00:00' importdate='29.02.12 09:08' genotype='Is1' growthconditions='Germany' id='23' name='A. thaliana'><sample id='3873' time='1' unit='Hour'><average max='1.506362373713814' min='1.506362373713814' replicates='1' stddev='NaN' unit='µmol/g FW'>1.506362373713814</average><data replicates='1' unit='µmol/g FW'>1.506362373713814</data></sample></line><line experimentname='Sulpice dataset A' coordinator='Anja' startdate='29.02.12 00:00' importdate='29.02.12 09:08' genotype='Kl0' growthconditions='Germany' id='24' name='A. thaliana'><sample id='3874' time='1' unit='Hour'><average max='1.8878979675867096' min='1.8878979675867096' replicates='1' stddev='NaN' unit='µmol/g FW'>1.8878979675867096</average><data replicates='1' unit='µmol/g FW'>1.8878979675867096</data></sample></line><line experimentname='Sulpice dataset A' coordinator='Anja' startdate='29.02.12 00:00' importdate='29.02.12 09:08' genotype='Ko2' growthconditions='Denmark' id='25' name='A. thaliana'><sample id='3875' time='1' unit='Hour'><average max='NaN' min='NaN' replicates='1' stddev='NaN' unit='µmol/g FW'>NaN</average><data replicates='1' unit='µmol/g FW'>NaN</data></sample></line><line experimentname='Sulpice dataset A' coordinator='Anja' startdate='29.02.12 00:00' importdate='29.02.12 09:08' genotype='Lan0' growthconditions='United Kingdom' id='26' name='A. thaliana'><sample id='3876' time='1' unit='Hour'><average max='1.9240714618747157' min='1.9240714618747157' replicates='1' stddev='NaN' unit='µmol/g FW'>1.9240714618747157</average><data replicates='1' unit='µmol/g FW'>1.9240714618747157</data></sample></line><line experimentname='Sulpice dataset A' coordinator='Anja' startdate='29.02.12 00:00' importdate='29.02.12 09:08' genotype='Ler1' growthconditions='Germany' id='27' name='A. thaliana'><sample id='3877' time='1' unit='Hour'><average max='1.7091627815191566' min='1.7091627815191566' replicates='1' stddev='NaN' unit='µmol/g FW'>1.7091627815191566</average><data replicates='1' unit='µmol/g FW'>1.7091627815191566</data></sample></line><line experimentname='Sulpice dataset A' coordinator='Anja' startdate='29.02.12 00:00' importdate='29.02.12 09:08' genotype='Li5:3' growthconditions='Germany' id='28' name='A. thaliana'><sample id='3878' time='1' unit='Hour'><average max='NaN' min='NaN' replicates='1' stddev='NaN' unit='µmol/g FW'>NaN</average><data replicates='1' unit='µmol/g FW'>NaN</data></sample></line><line experimentname='Sulpice dataset A' coordinator='Anja' startdate='29.02.12 00:00' importdate='29.02.12 09:08' genotype='Lm' growthconditions='France' id='29' name='A. thaliana'><sample id='3879' time='1' unit='Hour'><average max='1.5348015814013778' min='1.5348015814013778' replicates='1' stddev='NaN' unit='µmol/g FW'>1.5348015814013778</average><data replicates='1' unit='µmol/g FW'>1.5348015814013778</data></sample></line><line experimentname='Sulpice dataset A' coordinator='Anja' startdate='29.02.12 00:00' importdate='29.02.12 09:08' genotype='Ma2' growthconditions='Germany' id='30' name='A. thaliana'><sample id='3880' time='1' unit='Hour'><average max='NaN' min='NaN' replicates='1' stddev='NaN' unit='µmol/g FW'>NaN</average><data replicates='1' unit='µmol/g FW'>NaN</data></sample></line><line experimentname='Sulpice dataset A' coordinator='Anja' startdate='29.02.12 00:00' importdate='29.02.12 09:08' genotype='Me0' growthconditions='Germany' id='31' name='A. thaliana'><sample id='3881' time='1' unit='Hour'><average max='NaN' min='NaN' replicates='1' stddev='NaN' unit='µmol/g FW'>NaN</average><data replicates='1' unit='µmol/g FW'>NaN</data></sample></line><line experimentname='Sulpice dataset A' coordinator='Anja' startdate='29.02.12 00:00' importdate='29.02.12 09:08' genotype='Mz0' growthconditions='Germany' id='32' name='A. thaliana'><sample id='3882' time='1' unit='Hour'><average max='NaN' min='NaN' replicates='1' stddev='NaN' unit='µmol/g FW'>NaN</average><data replicates='1' unit='µmol/g FW'>NaN</data></sample></line><line experimentname='Sulpice dataset A' coordinator='Anja' startdate='29.02.12 00:00' importdate='29.02.12 09:08' genotype='NFA8' growthconditions='United Kingdom' id='33' name='A. thaliana'><sample id='3883' time='1' unit='Hour'><average max='3.0941961557720714' min='3.0941961557720714' replicates='1' stddev='NaN' unit='µmol/g FW'>3.0941961557720714</average><data replicates='1' unit='µmol/g FW'>3.0941961557720714</data></sample></line><line experimentname='Sulpice dataset A' coordinator='Anja' startdate='29.02.12 00:00' importdate='29.02.12 09:08' genotype='No0' growthconditions='Germany' id='34' name='A. thaliana'><sample id='3884' time='1' unit='Hour'><average max='2.692349332462392' min='2.692349332462392' replicates='1' stddev='NaN' unit='µmol/g FW'>2.692349332462392</average><data replicates='1' unit='µmol/g FW'>2.692349332462392</data></sample></line><line experimentname='Sulpice dataset A' coordinator='Anja' startdate='29.02.12 00:00' importdate='29.02.12 09:08' genotype='Nok1' growthconditions='Netherlas' id='35' name='A. thaliana'><sample id='3885' time='1' unit='Hour'><average max='NaN' min='NaN' replicates='1' stddev='NaN' unit='µmol/g FW'>NaN</average><data replicates='1' unit='µmol/g FW'>NaN</data></sample></line><line experimentname='Sulpice dataset A' coordinator='Anja' startdate='29.02.12 00:00' importdate='29.02.12 09:08' genotype='Nok2' growthconditions='Netherlas' id='36' name='A. thaliana'><sample id='3886' time='1' unit='Hour'><average max='3.709466043482057' min='3.709466043482057' replicates='1' stddev='NaN' unit='µmol/g FW'>3.709466043482057</average><data replicates='1' unit='µmol/g FW'>3.709466043482057</data></sample></line><line experimentname='Sulpice dataset A' coordinator='Anja' startdate='29.02.12 00:00' importdate='29.02.12 09:08' genotype='nok3' growthconditions='Netherlas' id='37' name='A. thaliana'><sample id='3887' time='1' unit='Hour'><average max='NaN' min='NaN' replicates='1' stddev='NaN' unit='µmol/g FW'>NaN</average><data replicates='1' unit='µmol/g FW'>NaN</data></sample></line><line experimentname='Sulpice dataset A' coordinator='Anja' startdate='29.02.12 00:00' importdate='29.02.12 09:08' genotype='Nw3' growthconditions='Germany' id='38' name='A. thaliana'><sample id='3888' time='1' unit='Hour'><average max='2.476701546099336' min='2.476701546099336' replicates='1' stddev='NaN' unit='µmol/g FW'>2.476701546099336</average><data replicates='1' unit='µmol/g FW'>2.476701546099336</data></sample></line><line experimentname='Sulpice dataset A' coordinator='Anja' startdate='29.02.12 00:00' importdate='29.02.12 09:08' genotype='Old1' growthconditions='Germany' id='39' name='A. thaliana'><sample id='3889' time='1' unit='Hour'><average max='2.169456206359553' min='2.169456206359553' replicates='1' stddev='NaN' unit='µmol/g FW'>2.169456206359553</average><data replicates='1' unit='µmol/g FW'>2.169456206359553</data></sample></line><line experimentname='Sulpice dataset A' coordinator='Anja' startdate='29.02.12 00:00' importdate='29.02.12 09:08' genotype='Ove0' growthconditions='Germany' id='40' name='A. thaliana'><sample id='3890' time='1' unit='Hour'><average max='1.6561318748402283' min='1.6561318748402283' replicates='1' stddev='NaN' unit='µmol/g FW'>1.6561318748402283</average><data replicates='1' unit='µmol/g FW'>1.6561318748402283</data></sample></line><line experimentname='Sulpice dataset A' coordinator='Anja' startdate='29.02.12 00:00' importdate='29.02.12 09:08' genotype='Po0' growthconditions='Germany' id='41' name='A. thaliana'><sample id='3891' time='1' unit='Hour'><average max='1.6497629307329924' min='1.6497629307329924' replicates='1' stddev='NaN' unit='µmol/g FW'>1.6497629307329924</average><data replicates='1' unit='µmol/g FW'>1.6497629307329924</data></sample></line><line experimentname='Sulpice dataset A' coordinator='Anja' startdate='29.02.12 00:00' importdate='29.02.12 09:08' genotype='Pr0' growthconditions='Germany' id='42' name='A. thaliana'><sample id='3892' time='1' unit='Hour'><average max='NaN' min='NaN' replicates='1' stddev='NaN' unit='µmol/g FW'>NaN</average><data replicates='1' unit='µmol/g FW'>NaN</data></sample></line><line experimentname='Sulpice dataset A' coordinator='Anja' startdate='29.02.12 00:00' importdate='29.02.12 09:08' genotype='Pt0' growthconditions='Germany' id='43' name='A. thaliana'><sample id='3893' time='1' unit='Hour'><average max='3.604792271995742' min='3.604792271995742' replicates='1' stddev='NaN' unit='µmol/g FW'>3.604792271995742</average><data replicates='1' unit='µmol/g FW'>3.604792271995742</data></sample></line><line experimentname='Sulpice dataset A' coordinator='Anja' startdate='29.02.12 00:00' importdate='29.02.12 09:08' genotype='Pyl1' growthconditions='France' id='44' name='A. thaliana'><sample id='3894' time='1' unit='Hour'><average max='1.8199200938630071' min='1.8199200938630071' replicates='1' stddev='NaN' unit='µmol/g FW'>1.8199200938630071</average><data replicates='1' unit='µmol/g FW'>1.8199200938630071</data></sample></line><line experimentname='Sulpice dataset A' coordinator='Anja' startdate='29.02.12 00:00' importdate='29.02.12 09:08' genotype='Ra0' growthconditions='France' id='45' name='A. thaliana'><sample id='3895' time='1' unit='Hour'><average max='NaN' min='NaN' replicates='1' stddev='NaN' unit='µmol/g FW'>NaN</average><data replicates='1' unit='µmol/g FW'>NaN</data></sample></line><line experimentname='Sulpice dataset A' coordinator='Anja' startdate='29.02.12 00:00' importdate='29.02.12 09:08' genotype='RLD1' growthconditions='Netherlas' id='46' name='A. thaliana'><sample id='3896' time='1' unit='Hour'><average max='2.428238460902221' min='2.428238460902221' replicates='1' stddev='NaN' unit='µmol/g FW'>2.428238460902221</average><data replicates='1' unit='µmol/g FW'>2.428238460902221</data></sample></line><line experimentname='Sulpice dataset A' coordinator='Anja' startdate='29.02.12 00:00' importdate='29.02.12 09:08' genotype='Ty0' growthconditions='United Kingdom' id='47' name='A. thaliana'><sample id='3897' time='1' unit='Hour'><average max='1.1793766346271692' min='1.1793766346271692' replicates='1' stddev='NaN' unit='µmol/g FW'>1.1793766346271692</average><data replicates='1' unit='µmol/g FW'>1.1793766346271692</data></sample></line><line experimentname='Sulpice dataset A' coordinator='Anja' startdate='29.02.12 00:00' importdate='29.02.12 09:08' genotype='Wc2' growthconditions='Germany' id='48' name='A. thaliana'><sample id='3898' time='1' unit='Hour'><average max='2.574224319629569' min='2.574224319629569' replicates='1' stddev='NaN' unit='µmol/g FW'>2.574224319629569</average><data replicates='1' unit='µmol/g FW'>2.574224319629569</data></sample></line><line experimentname='Sulpice dataset A' coordinator='Anja' startdate='29.02.12 00:00' importdate='29.02.12 09:08' genotype='Wei1' growthconditions='Switzerla' id='49' name='A. thaliana'><sample id='3899' time='1' unit='Hour'><average max='1.8793203743253772' min='1.8793203743253772' replicates='1' stddev='NaN' unit='µmol/g FW'>1.8793203743253772</average><data replicates='1' unit='µmol/g FW'>1.8793203743253772</data></sample></line><line experimentname='Sulpice dataset A' coordinator='Anja' startdate='29.02.12 00:00' importdate='29.02.12 09:08' genotype='Wt5' growthconditions='Germany' id='50' name='A. thaliana'><sample id='3900' time='1' unit='Hour'><average max='NaN' min='NaN' replicates='1' stddev='NaN' unit='µmol/g FW'>NaN</average><data replicates='1' unit='µmol/g FW'>NaN</data></sample></line></substance>@"
    ]
    oldlabel "L-glutamate"
    sbgn [
      role "SIMPLECHEMICAL"
    ]
    sbml [
      modelID "model_23"
      reversible "true"
      sbmlID "spec167loc91"
    ]
    src [
      fileName "Nucleotide Metabolism.Pyrimidine de novo biosynthesis.gml"
    ]
    statistics [
      correlation_r -0.3334578275680542
    ]
    tooltip "<html>Not significant corr. (Glu - FW): r=-0.33 (Series: 1: A. thaliana/Aa0 - M1, 2: A. thaliana/An2 - M1, 3: A. thaliana/Ang0 - M1, 4: A. thaliana/Be0 - M1, 5: A. thaliana/Bsch2 - M1, 6: A. thaliana/Bu2 - M1, 7: A. thaliana/Bu6 - M1, 8: A. thaliana/Bur0 - M1, 9: A. thaliana/Da0 - M1, 10: A. thaliana/Edi0 - M1, 11: A. thaliana/Ei2 - M1, 12: A. thaliana/Ei4 - M1, 13: A. thaliana/El0 - M1, 14: A. thaliana/EnkheimD - M1, 15: A. thaliana/Ep0 - M1, 16: A. thaliana/Ga0 - M1, 17: A. thaliana/Goe2 - M1, 18: A. thaliana/GOT7 - M1, 19: A. thaliana/Gue0 - M1, 20: A. thaliana/Gy0 - M1, 21: A. thaliana/Hi3 - M1, 22: A. thaliana/Hs0 - M1, 23: A. thaliana/Is1 - M1, 24: A. thaliana/Kl0 - M1, 25: A. thaliana/Ko2 - M1, 26: A. thaliana/Lan0 - M1, 27: A. thaliana/Ler1 - M1, 28: A. thaliana/Li5:3 - M1, 29: A. thaliana/Lm - M1, 30: A. thaliana/Ma2 - M1, 31: A. thaliana/Me0 - M1, 32: A. thaliana/Mz0 - M1, 33: A. thaliana/NFA8 - M1, 34: A. thaliana/No0 - M1, 35: A. thaliana/Nok1 - M1, 36: A. thaliana/Nok2 - M1, 37: A. thaliana/nok3 - M1, 38: A. thaliana/Nw3 - M1, 39: A. thaliana/Old1 - M1, 40: A. thaliana/Ove0 - M1, 41: A. thaliana/Po0 - M1, 42: A. thaliana/Pr0 - M1, 43: A. thaliana/Pt0 - M1, 44: A. thaliana/Pyl1 - M1, 45: A. thaliana/Ra0 - M1, 46: A. thaliana/RLD1 - M1, 47: A. thaliana/Ty0 - M1, 48: A. thaliana/Wc2 - M1, 49: A. thaliana/Wei1 - M1, 50: A. thaliana/Wt5 - M1)<hr><html>Highest (insignificant) (>=95.0%) correlation:<br><!-- optstart --><small><small><table border=\\\"1\\\"><tr><td><b>Series</b></td><td><b>Index Glu</b></td><td><b>Index FW</b></td><td><b>Value Glu</b></td><td><b>Value FW</b></td></tr>
<tr><td>3: A. thaliana/Ang0 - M1</td><td>0 (Hour 1) </td><td>0 (Hour 1)</td><td>2.313</td><td>145.627</td></tr>
<tr><td>4: A. thaliana/Be0 - M1</td><td>0 (Hour 1) </td><td>0 (Hour 1)</td><td>1.022</td><td>182.886</td></tr>
<tr><td>5: A. thaliana/Bsch2 - M1</td><td>0 (Hour 1) </td><td>0 (Hour 1)</td><td>1.819</td><td>336.96</td></tr>
<tr><td>6: A. thaliana/Bu2 - M1</td><td>0 (Hour 1) </td><td>0 (Hour 1)</td><td>2.572</td><td>146.506</td></tr>
<tr><td>8: A. thaliana/Bur0 - M1</td><td>0 (Hour 1) </td><td>0 (Hour 1)</td><td>1.836</td><td>432.748</td></tr>
<tr><td>9: A. thaliana/Da0 - M1</td><td>0 (Hour 1) </td><td>0 (Hour 1)</td><td>1.46</td><td>346.695</td></tr>
<tr><td>10: A. thaliana/Edi0 - M1</td><td>0 (Hour 1) </td><td>0 (Hour 1)</td><td>1.424</td><td>219.89</td></tr>
<tr><td>11: A. thaliana/Ei2 - M1</td><td>0 (Hour 1) </td><td>0 (Hour 1)</td><td>2.912</td><td>317.447</td></tr>
<tr><td>13: A. thaliana/El0 - M1</td><td>0 (Hour 1) </td><td>0 (Hour 1)</td><td>2.225</td><td>275.154</td></tr>
<tr><td>14: A. thaliana/EnkheimD - M1</td><td>0 (Hour 1) </td><td>0 (Hour 1)</td><td>5.24</td><td>228.029</td></tr>
<tr><td>15: A. thaliana/Ep0 - M1</td><td>0 (Hour 1) </td><td>0 (Hour 1)</td><td>1.558</td><td>219.116</td></tr>
<tr><td>17: A. thaliana/Goe2 - M1</td><td>0 (Hour 1) </td><td>0 (Hour 1)</td><td>2.623</td><td>273.244</td></tr>
<tr><td>18: A. thaliana/GOT7 - M1</td><td>0 (Hour 1) </td><td>0 (Hour 1)</td><td>1.937</td><td>285.977</td></tr>
<tr><td>20: A. thaliana/Gy0 - M1</td><td>0 (Hour 1) </td><td>0 (Hour 1)</td><td>3.355</td><td>171.625</td></tr>
<tr><td>21: A. thaliana/Hi3 - M1</td><td>0 (Hour 1) </td><td>0 (Hour 1)</td><td>3.991</td><td>202.367</td></tr>
<tr><td>23: A. thaliana/Is1 - M1</td><td>0 (Hour 1) </td><td>0 (Hour 1)</td><td>1.506</td><td>275.594</td></tr>
<tr><td>24: A. thaliana/Kl0 - M1</td><td>0 (Hour 1) </td><td>0 (Hour 1)</td><td>1.888</td><td>310.81</td></tr>
<tr><td>26: A. thaliana/Lan0 - M1</td><td>0 (Hour 1) </td><td>0 (Hour 1)</td><td>1.924</td><td>232.364</td></tr>
<tr><td>27: A. thaliana/Ler1 - M1</td><td>0 (Hour 1) </td><td>0 (Hour 1)</td><td>1.709</td><td>246.72</td></tr>
<tr><td>29: A. thaliana/Lm - M1</td><td>0 (Hour 1) </td><td>0 (Hour 1)</td><td>1.535</td><td>316.76</td></tr>
<tr><td>33: A. thaliana/NFA8 - M1</td><td>0 (Hour 1) </td><td>0 (Hour 1)</td><td>3.094</td><td>297.472</td></tr>
<tr><td>34: A. thaliana/No0 - M1</td><td>0 (Hour 1) </td><td>0 (Hour 1)</td><td>2.692</td><td>194.905</td></tr>
<tr><td>36: A. thaliana/Nok2 - M1</td><td>0 (Hour 1) </td><td>0 (Hour 1)</td><td>3.709</td><td>133.612</td></tr>
<tr><td>38: A. thaliana/Nw3 - M1</td><td>0 (Hour 1) </td><td>0 (Hour 1)</td><td>2.477</td><td>253.467</td></tr>
<tr><td>39: A. thaliana/Old1 - M1</td><td>0 (Hour 1) </td><td>0 (Hour 1)</td><td>2.169</td><td>356.089</td></tr>
<tr><td>40: A. thaliana/Ove0 - M1</td><td>0 (Hour 1) </td><td>0 (Hour 1)</td><td>1.656</td><td>279.44</td></tr>
<tr><td>41: A. thaliana/Po0 - M1</td><td>0 (Hour 1) </td><td>0 (Hour 1)</td><td>1.65</td><td>290.725</td></tr>
<tr><td>43: A. thaliana/Pt0 - M1</td><td>0 (Hour 1) </td><td>0 (Hour 1)</td><td>3.605</td><td>207.785</td></tr>
<tr><td>44: A. thaliana/Pyl1 - M1</td><td>0 (Hour 1) </td><td>0 (Hour 1)</td><td>1.82</td><td>192.674</td></tr>
<tr><td>46: A. thaliana/RLD1 - M1</td><td>0 (Hour 1) </td><td>0 (Hour 1)</td><td>2.428</td><td>224.363</td></tr>
<tr><td>47: A. thaliana/Ty0 - M1</td><td>0 (Hour 1) </td><td>0 (Hour 1)</td><td>1.179</td><td>259.114</td></tr>
<tr><td>48: A. thaliana/Wc2 - M1</td><td>0 (Hour 1) </td><td>0 (Hour 1)</td><td>2.574</td><td>270.844</td></tr>
<tr><td>49: A. thaliana/Wei1 - M1</td><td>0 (Hour 1) </td><td>0 (Hour 1)</td><td>1.879</td><td>388.305</td></tr>
</table><!-- optend --><br><table border=\\\"1\\\"><tr><td><b>n</b></td><td><b>r</b></td><td><b>~t</b> = r/((1-r^2)/df)^0.5</td><td><b>df</b></td><td><b>Probability (non-directional)</b><br><small><small>(approximated to t-distribution)</small><small></td></tr><tr><td>33</td><td>-0.333458</td><td>-1.969329</td><td>31</td><td>0.057909</td></tr></table>"
    url "http://pgrc-35.ipk-gatersleben.de/pls/htmldb_pgrc/f?p=112:10:::NO::P10_PATHWAY_OBJECT_ID:spec167loc91"
  ]
  node [
    id 24
    zlevel -1

    charting [
      background_color "#000000"
      domainAxis "[unit]"
      empty_border_width 2.0
      empty_border_width_vert 2.0
      maxRange 1.0
      max_charts_in_column -1
      minRange 0.0
      rangeAxis "[unit]"
      rangeStepSize 0.0
      show_legend "false"
      useCustomRange "false"
      useCustomRangeSteps "false"
    ]
    cluster [
      cluster "Nucleotide Metabolism.Pyrimidine de novo biosynthesis.gml"
    ]
    graphics [
      x 4206.5
      y 2900.0
      w 70.0
      h 70.0
      fill "#FFCCCC"
      outline "#000000"
      component "chart2d_type3"
      frameThickness 1.0
      gradient -0.333
      rounding 5.0
      type "oval"
    ]
    label "Gln"
    labelgraphics [
      alignment "left"
      anchor "t"
      color "#000000"
      fontName "Tahoma"
      fontSize 11
      fontStyle "plain"
      type "text"
    ]
    mapping [
      measurementdata "<substance name0='Gln' name1='L-glutamine' id='column 31' name='Gln'><line experimentname='Sulpice dataset A' coordinator='Anja' startdate='29.02.12 00:00' importdate='29.02.12 09:08' genotype='Aa0' growthconditions='Germany' id='1' name='A. thaliana'><sample id='3801' time='1' unit='Hour'><average max='NaN' min='NaN' replicates='1' stddev='NaN' unit='µmol/g FW'>NaN</average><data replicates='1' unit='µmol/g FW'>NaN</data></sample></line><line experimentname='Sulpice dataset A' coordinator='Anja' startdate='29.02.12 00:00' importdate='29.02.12 09:08' genotype='An2' growthconditions='Belgium' id='2' name='A. thaliana'><sample id='3802' time='1' unit='Hour'><average max='NaN' min='NaN' replicates='1' stddev='NaN' unit='µmol/g FW'>NaN</average><data replicates='1' unit='µmol/g FW'>NaN</data></sample></line><line experimentname='Sulpice dataset A' coordinator='Anja' startdate='29.02.12 00:00' importdate='29.02.12 09:08' genotype='Ang0' growthconditions='Belgium' id='3' name='A. thaliana'><sample id='3803' time='1' unit='Hour'><average max='0.6092292296822701' min='0.6092292296822701' replicates='1' stddev='NaN' unit='µmol/g FW'>0.6092292296822701</average><data replicates='1' unit='µmol/g FW'>0.6092292296822701</data></sample></line><line experimentname='Sulpice dataset A' coordinator='Anja' startdate='29.02.12 00:00' importdate='29.02.12 09:08' genotype='Be0' growthconditions='Germany' id='4' name='A. thaliana'><sample id='3804' time='1' unit='Hour'><average max='0.7322089860034188' min='0.7322089860034188' replicates='1' stddev='NaN' unit='µmol/g FW'>0.7322089860034188</average><data replicates='1' unit='µmol/g FW'>0.7322089860034188</data></sample></line><line experimentname='Sulpice dataset A' coordinator='Anja' startdate='29.02.12 00:00' importdate='29.02.12 09:08' genotype='Bsch2' growthconditions='Germany' id='5' name='A. thaliana'><sample id='3805' time='1' unit='Hour'><average max='1.2986465815639936' min='1.2986465815639936' replicates='1' stddev='NaN' unit='µmol/g FW'>1.2986465815639936</average><data replicates='1' unit='µmol/g FW'>1.2986465815639936</data></sample></line><line experimentname='Sulpice dataset A' coordinator='Anja' startdate='29.02.12 00:00' importdate='29.02.12 09:08' genotype='Bu2' growthconditions='Germany' id='6' name='A. thaliana'><sample id='3806' time='1' unit='Hour'><average max='5.743539209863297' min='5.743539209863297' replicates='1' stddev='NaN' unit='µmol/g FW'>5.743539209863297</average><data replicates='1' unit='µmol/g FW'>5.743539209863297</data></sample></line><line experimentname='Sulpice dataset A' coordinator='Anja' startdate='29.02.12 00:00' importdate='29.02.12 09:08' genotype='Bu6' growthconditions='Germany' id='7' name='A. thaliana'><sample id='3807' time='1' unit='Hour'><average max='NaN' min='NaN' replicates='1' stddev='NaN' unit='µmol/g FW'>NaN</average><data replicates='1' unit='µmol/g FW'>NaN</data></sample></line><line experimentname='Sulpice dataset A' coordinator='Anja' startdate='29.02.12 00:00' importdate='29.02.12 09:08' genotype='Bur0' growthconditions='Irela' id='8' name='A. thaliana'><sample id='3808' time='1' unit='Hour'><average max='2.1125656035922837' min='2.1125656035922837' replicates='1' stddev='NaN' unit='µmol/g FW'>2.1125656035922837</average><data replicates='1' unit='µmol/g FW'>2.1125656035922837</data></sample></line><line experimentname='Sulpice dataset A' coordinator='Anja' startdate='29.02.12 00:00' importdate='29.02.12 09:08' genotype='Da0' growthconditions='Germany' id='9' name='A. thaliana'><sample id='3809' time='1' unit='Hour'><average max='0.899342875033164' min='0.899342875033164' replicates='1' stddev='NaN' unit='µmol/g FW'>0.899342875033164</average><data replicates='1' unit='µmol/g FW'>0.899342875033164</data></sample></line><line experimentname='Sulpice dataset A' coordinator='Anja' startdate='29.02.12 00:00' importdate='29.02.12 09:08' genotype='Edi0' growthconditions='United Kingdom' id='10' name='A. thaliana'><sample id='3810' time='1' unit='Hour'><average max='1.085366817636904' min='1.085366817636904' replicates='1' stddev='NaN' unit='µmol/g FW'>1.085366817636904</average><data replicates='1' unit='µmol/g FW'>1.085366817636904</data></sample></line><line experimentname='Sulpice dataset A' coordinator='Anja' startdate='29.02.12 00:00' importdate='29.02.12 09:08' genotype='Ei2' growthconditions='Germany' id='11' name='A. thaliana'><sample id='3811' time='1' unit='Hour'><average max='1.578439662035772' min='1.578439662035772' replicates='1' stddev='NaN' unit='µmol/g FW'>1.578439662035772</average><data replicates='1' unit='µmol/g FW'>1.578439662035772</data></sample></line><line experimentname='Sulpice dataset A' coordinator='Anja' startdate='29.02.12 00:00' importdate='29.02.12 09:08' genotype='Ei4' growthconditions='Germany' id='12' name='A. thaliana'><sample id='3812' time='1' unit='Hour'><average max='NaN' min='NaN' replicates='1' stddev='NaN' unit='µmol/g FW'>NaN</average><data replicates='1' unit='µmol/g FW'>NaN</data></sample></line><line experimentname='Sulpice dataset A' coordinator='Anja' startdate='29.02.12 00:00' importdate='29.02.12 09:08' genotype='El0' growthconditions='Germany' id='13' name='A. thaliana'><sample id='3813' time='1' unit='Hour'><average max='0.599723595430104' min='0.599723595430104' replicates='1' stddev='NaN' unit='µmol/g FW'>0.599723595430104</average><data replicates='1' unit='µmol/g FW'>0.599723595430104</data></sample></line><line experimentname='Sulpice dataset A' coordinator='Anja' startdate='29.02.12 00:00' importdate='29.02.12 09:08' genotype='EnkheimD' growthconditions='Germany' id='14' name='A. thaliana'><sample id='3814' time='1' unit='Hour'><average max='1.6323775591966356' min='1.6323775591966356' replicates='1' stddev='NaN' unit='µmol/g FW'>1.6323775591966356</average><data replicates='1' unit='µmol/g FW'>1.6323775591966356</data></sample></line><line experimentname='Sulpice dataset A' coordinator='Anja' startdate='29.02.12 00:00' importdate='29.02.12 09:08' genotype='Ep0' growthconditions='Germany' id='15' name='A. thaliana'><sample id='3815' time='1' unit='Hour'><average max='1.1786680172678556' min='1.1786680172678556' replicates='1' stddev='NaN' unit='µmol/g FW'>1.1786680172678556</average><data replicates='1' unit='µmol/g FW'>1.1786680172678556</data></sample></line><line experimentname='Sulpice dataset A' coordinator='Anja' startdate='29.02.12 00:00' importdate='29.02.12 09:08' genotype='Ga0' growthconditions='Germany' id='16' name='A. thaliana'><sample id='3816' time='1' unit='Hour'><average max='NaN' min='NaN' replicates='1' stddev='NaN' unit='µmol/g FW'>NaN</average><data replicates='1' unit='µmol/g FW'>NaN</data></sample></line><line experimentname='Sulpice dataset A' coordinator='Anja' startdate='29.02.12 00:00' importdate='29.02.12 09:08' genotype='Goe2' growthconditions='Germany' id='17' name='A. thaliana'><sample id='3817' time='1' unit='Hour'><average max='NaN' min='NaN' replicates='1' stddev='NaN' unit='µmol/g FW'>NaN</average><data replicates='1' unit='µmol/g FW'>NaN</data></sample></line><line experimentname='Sulpice dataset A' coordinator='Anja' startdate='29.02.12 00:00' importdate='29.02.12 09:08' genotype='GOT7' growthconditions='Germany' id='18' name='A. thaliana'><sample id='3818' time='1' unit='Hour'><average max='0.28043255346788676' min='0.28043255346788676' replicates='1' stddev='NaN' unit='µmol/g FW'>0.28043255346788676</average><data replicates='1' unit='µmol/g FW'>0.28043255346788676</data></sample></line><line experimentname='Sulpice dataset A' coordinator='Anja' startdate='29.02.12 00:00' importdate='29.02.12 09:08' genotype='Gue0' growthconditions='Germany' id='19' name='A. thaliana'><sample id='3819' time='1' unit='Hour'><average max='NaN' min='NaN' replicates='1' stddev='NaN' unit='µmol/g FW'>NaN</average><data replicates='1' unit='µmol/g FW'>NaN</data></sample></line><line experimentname='Sulpice dataset A' coordinator='Anja' startdate='29.02.12 00:00' importdate='29.02.12 09:08' genotype='Gy0' growthconditions='France' id='20' name='A. thaliana'><sample id='3820' time='1' unit='Hour'><average max='0.7007475608693002' min='0.7007475608693002' replicates='1' stddev='NaN' unit='µmol/g FW'>0.7007475608693002</average><data replicates='1' unit='µmol/g FW'>0.7007475608693002</data></sample></line><line experimentname='Sulpice dataset A' coordinator='Anja' startdate='29.02.12 00:00' importdate='29.02.12 09:08' genotype='Hi3' growthconditions='Germany' id='21' name='A. thaliana'><sample id='3821' time='1' unit='Hour'><average max='NaN' min='NaN' replicates='1' stddev='NaN' unit='µmol/g FW'>NaN</average><data replicates='1' unit='µmol/g FW'>NaN</data></sample></line><line experimentname='Sulpice dataset A' coordinator='Anja' startdate='29.02.12 00:00' importdate='29.02.12 09:08' genotype='Hs0' growthconditions='Germany' id='22' name='A. thaliana'><sample id='3822' time='1' unit='Hour'><average max='NaN' min='NaN' replicates='1' stddev='NaN' unit='µmol/g FW'>NaN</average><data replicates='1' unit='µmol/g FW'>NaN</data></sample></line><line experimentname='Sulpice dataset A' coordinator='Anja' startdate='29.02.12 00:00' importdate='29.02.12 09:08' genotype='Is1' growthconditions='Germany' id='23' name='A. thaliana'><sample id='3823' time='1' unit='Hour'><average max='1.0125908181288172' min='1.0125908181288172' replicates='1' stddev='NaN' unit='µmol/g FW'>1.0125908181288172</average><data replicates='1' unit='µmol/g FW'>1.0125908181288172</data></sample></line><line experimentname='Sulpice dataset A' coordinator='Anja' startdate='29.02.12 00:00' importdate='29.02.12 09:08' genotype='Kl0' growthconditions='Germany' id='24' name='A. thaliana'><sample id='3824' time='1' unit='Hour'><average max='0.9304355375140118' min='0.9304355375140118' replicates='1' stddev='NaN' unit='µmol/g FW'>0.9304355375140118</average><data replicates='1' unit='µmol/g FW'>0.9304355375140118</data></sample></line><line experimentname='Sulpice dataset A' coordinator='Anja' startdate='29.02.12 00:00' importdate='29.02.12 09:08' genotype='Ko2' growthconditions='Denmark' id='25' name='A. thaliana'><sample id='3825' time='1' unit='Hour'><average max='NaN' min='NaN' replicates='1' stddev='NaN' unit='µmol/g FW'>NaN</average><data replicates='1' unit='µmol/g FW'>NaN</data></sample></line><line experimentname='Sulpice dataset A' coordinator='Anja' startdate='29.02.12 00:00' importdate='29.02.12 09:08' genotype='Lan0' growthconditions='United Kingdom' id='26' name='A. thaliana'><sample id='3826' time='1' unit='Hour'><average max='1.300630717456769' min='1.300630717456769' replicates='1' stddev='NaN' unit='µmol/g FW'>1.300630717456769</average><data replicates='1' unit='µmol/g FW'>1.300630717456769</data></sample></line><line experimentname='Sulpice dataset A' coordinator='Anja' startdate='29.02.12 00:00' importdate='29.02.12 09:08' genotype='Ler1' growthconditions='Germany' id='27' name='A. thaliana'><sample id='3827' time='1' unit='Hour'><average max='1.0284216421231938' min='1.0284216421231938' replicates='1' stddev='NaN' unit='µmol/g FW'>1.0284216421231938</average><data replicates='1' unit='µmol/g FW'>1.0284216421231938</data></sample></line><line experimentname='Sulpice dataset A' coordinator='Anja' startdate='29.02.12 00:00' importdate='29.02.12 09:08' genotype='Li5:3' growthconditions='Germany' id='28' name='A. thaliana'><sample id='3828' time='1' unit='Hour'><average max='NaN' min='NaN' replicates='1' stddev='NaN' unit='µmol/g FW'>NaN</average><data replicates='1' unit='µmol/g FW'>NaN</data></sample></line><line experimentname='Sulpice dataset A' coordinator='Anja' startdate='29.02.12 00:00' importdate='29.02.12 09:08' genotype='Lm' growthconditions='France' id='29' name='A. thaliana'><sample id='3829' time='1' unit='Hour'><average max='0.9093012001016821' min='0.9093012001016821' replicates='1' stddev='NaN' unit='µmol/g FW'>0.9093012001016821</average><data replicates='1' unit='µmol/g FW'>0.9093012001016821</data></sample></line><line experimentname='Sulpice dataset A' coordinator='Anja' startdate='29.02.12 00:00' importdate='29.02.12 09:08' genotype='Ma2' growthconditions='Germany' id='30' name='A. thaliana'><sample id='3830' time='1' unit='Hour'><average max='NaN' min='NaN' replicates='1' stddev='NaN' unit='µmol/g FW'>NaN</average><data replicates='1' unit='µmol/g FW'>NaN</data></sample></line><line experimentname='Sulpice dataset A' coordinator='Anja' startdate='29.02.12 00:00' importdate='29.02.12 09:08' genotype='Me0' growthconditions='Germany' id='31' name='A. thaliana'><sample id='3831' time='1' unit='Hour'><average max='NaN' min='NaN' replicates='1' stddev='NaN' unit='µmol/g FW'>NaN</average><data replicates='1' unit='µmol/g FW'>NaN</data></sample></line><line experimentname='Sulpice dataset A' coordinator='Anja' startdate='29.02.12 00:00' importdate='29.02.12 09:08' genotype='Mz0' growthconditions='Germany' id='32' name='A. thaliana'><sample id='3832' time='1' unit='Hour'><average max='NaN' min='NaN' replicates='1' stddev='NaN' unit='µmol/g FW'>NaN</average><data replicates='1' unit='µmol/g FW'>NaN</data></sample></line><line experimentname='Sulpice dataset A' coordinator='Anja' startdate='29.02.12 00:00' importdate='29.02.12 09:08' genotype='NFA8' growthconditions='United Kingdom' id='33' name='A. thaliana'><sample id='3833' time='1' unit='Hour'><average max='1.0415759376866012' min='1.0415759376866012' replicates='1' stddev='NaN' unit='µmol/g FW'>1.0415759376866012</average><data replicates='1' unit='µmol/g FW'>1.0415759376866012</data></sample></line><line experimentname='Sulpice dataset A' coordinator='Anja' startdate='29.02.12 00:00' importdate='29.02.12 09:08' genotype='No0' growthconditions='Germany' id='34' name='A. thaliana'><sample id='3834' time='1' unit='Hour'><average max='1.7832368101500382' min='1.7832368101500382' replicates='1' stddev='NaN' unit='µmol/g FW'>1.7832368101500382</average><data replicates='1' unit='µmol/g FW'>1.7832368101500382</data></sample></line><line experimentname='Sulpice dataset A' coordinator='Anja' startdate='29.02.12 00:00' importdate='29.02.12 09:08' genotype='Nok1' growthconditions='Netherlas' id='35' name='A. thaliana'><sample id='3835' time='1' unit='Hour'><average max='NaN' min='NaN' replicates='1' stddev='NaN' unit='µmol/g FW'>NaN</average><data replicates='1' unit='µmol/g FW'>NaN</data></sample></line><line experimentname='Sulpice dataset A' coordinator='Anja' startdate='29.02.12 00:00' importdate='29.02.12 09:08' genotype='Nok2' growthconditions='Netherlas' id='36' name='A. thaliana'><sample id='3836' time='1' unit='Hour'><average max='NaN' min='NaN' replicates='1' stddev='NaN' unit='µmol/g FW'>NaN</average><data replicates='1' unit='µmol/g FW'>NaN</data></sample></line><line experimentname='Sulpice dataset A' coordinator='Anja' startdate='29.02.12 00:00' importdate='29.02.12 09:08' genotype='nok3' growthconditions='Netherlas' id='37' name='A. thaliana'><sample id='3837' time='1' unit='Hour'><average max='NaN' min='NaN' replicates='1' stddev='NaN' unit='µmol/g FW'>NaN</average><data replicates='1' unit='µmol/g FW'>NaN</data></sample></line><line experimentname='Sulpice dataset A' coordinator='Anja' startdate='29.02.12 00:00' importdate='29.02.12 09:08' genotype='Nw3' growthconditions='Germany' id='38' name='A. thaliana'><sample id='3838' time='1' unit='Hour'><average max='NaN' min='NaN' replicates='1' stddev='NaN' unit='µmol/g FW'>NaN</average><data replicates='1' unit='µmol/g FW'>NaN</data></sample></line><line experimentname='Sulpice dataset A' coordinator='Anja' startdate='29.02.12 00:00' importdate='29.02.12 09:08' genotype='Old1' growthconditions='Germany' id='39' name='A. thaliana'><sample id='3839' time='1' unit='Hour'><average max='0.6840108085430218' min='0.6840108085430218' replicates='1' stddev='NaN' unit='µmol/g FW'>0.6840108085430218</average><data replicates='1' unit='µmol/g FW'>0.6840108085430218</data></sample></line><line experimentname='Sulpice dataset A' coordinator='Anja' startdate='29.02.12 00:00' importdate='29.02.12 09:08' genotype='Ove0' growthconditions='Germany' id='40' name='A. thaliana'><sample id='3840' time='1' unit='Hour'><average max='0.9968632776475811' min='0.9968632776475811' replicates='1' stddev='NaN' unit='µmol/g FW'>0.9968632776475811</average><data replicates='1' unit='µmol/g FW'>0.9968632776475811</data></sample></line><line experimentname='Sulpice dataset A' coordinator='Anja' startdate='29.02.12 00:00' importdate='29.02.12 09:08' genotype='Po0' growthconditions='Germany' id='41' name='A. thaliana'><sample id='3841' time='1' unit='Hour'><average max='0.6166584559116238' min='0.6166584559116238' replicates='1' stddev='NaN' unit='µmol/g FW'>0.6166584559116238</average><data replicates='1' unit='µmol/g FW'>0.6166584559116238</data></sample></line><line experimentname='Sulpice dataset A' coordinator='Anja' startdate='29.02.12 00:00' importdate='29.02.12 09:08' genotype='Pr0' growthconditions='Germany' id='42' name='A. thaliana'><sample id='3842' time='1' unit='Hour'><average max='NaN' min='NaN' replicates='1' stddev='NaN' unit='µmol/g FW'>NaN</average><data replicates='1' unit='µmol/g FW'>NaN</data></sample></line><line experimentname='Sulpice dataset A' coordinator='Anja' startdate='29.02.12 00:00' importdate='29.02.12 09:08' genotype='Pt0' growthconditions='Germany' id='43' name='A. thaliana'><sample id='3843' time='1' unit='Hour'><average max='NaN' min='NaN' replicates='1' stddev='NaN' unit='µmol/g FW'>NaN</average><data replicates='1' unit='µmol/g FW'>NaN</data></sample></line><line experimentname='Sulpice dataset A' coordinator='Anja' startdate='29.02.12 00:00' importdate='29.02.12 09:08' genotype='Pyl1' growthconditions='France' id='44' name='A. thaliana'><sample id='3844' time='1' unit='Hour'><average max='1.0348082240827938' min='1.0348082240827938' replicates='1' stddev='NaN' unit='µmol/g FW'>1.0348082240827938</average><data replicates='1' unit='µmol/g FW'>1.0348082240827938</data></sample></line><line experimentname='Sulpice dataset A' coordinator='Anja' startdate='29.02.12 00:00' importdate='29.02.12 09:08' genotype='Ra0' growthconditions='France' id='45' name='A. thaliana'><sample id='3845' time='1' unit='Hour'><average max='NaN' min='NaN' replicates='1' stddev='NaN' unit='µmol/g FW'>NaN</average><data replicates='1' unit='µmol/g FW'>NaN</data></sample></line><line experimentname='Sulpice dataset A' coordinator='Anja' startdate='29.02.12 00:00' importdate='29.02.12 09:08' genotype='RLD1' growthconditions='Netherlas' id='46' name='A. thaliana'><sample id='3846' time='1' unit='Hour'><average max='1.4265910930106134' min='1.4265910930106134' replicates='1' stddev='NaN' unit='µmol/g FW'>1.4265910930106134</average><data replicates='1' unit='µmol/g FW'>1.4265910930106134</data></sample></line><line experimentname='Sulpice dataset A' coordinator='Anja' startdate='29.02.12 00:00' importdate='29.02.12 09:08' genotype='Ty0' growthconditions='United Kingdom' id='47' name='A. thaliana'><sample id='3847' time='1' unit='Hour'><average max='1.2257747141223458' min='1.2257747141223458' replicates='1' stddev='NaN' unit='µmol/g FW'>1.2257747141223458</average><data replicates='1' unit='µmol/g FW'>1.2257747141223458</data></sample></line><line experimentname='Sulpice dataset A' coordinator='Anja' startdate='29.02.12 00:00' importdate='29.02.12 09:08' genotype='Wc2' growthconditions='Germany' id='48' name='A. thaliana'><sample id='3848' time='1' unit='Hour'><average max='3.2312699817685258' min='3.2312699817685258' replicates='1' stddev='NaN' unit='µmol/g FW'>3.2312699817685258</average><data replicates='1' unit='µmol/g FW'>3.2312699817685258</data></sample></line><line experimentname='Sulpice dataset A' coordinator='Anja' startdate='29.02.12 00:00' importdate='29.02.12 09:08' genotype='Wei1' growthconditions='Switzerla' id='49' name='A. thaliana'><sample id='3849' time='1' unit='Hour'><average max='NaN' min='NaN' replicates='1' stddev='NaN' unit='µmol/g FW'>NaN</average><data replicates='1' unit='µmol/g FW'>NaN</data></sample></line><line experimentname='Sulpice dataset A' coordinator='Anja' startdate='29.02.12 00:00' importdate='29.02.12 09:08' genotype='Wt5' growthconditions='Germany' id='50' name='A. thaliana'><sample id='3850' time='1' unit='Hour'><average max='NaN' min='NaN' replicates='1' stddev='NaN' unit='µmol/g FW'>NaN</average><data replicates='1' unit='µmol/g FW'>NaN</data></sample></line></substance>@"
    ]
    oldlabel "L-glutamine"
    sbgn [
      role "SIMPLECHEMICAL"
    ]
    sbml [
      modelID "model_23"
      reversible "true"
      sbmlID "spec202loc91"
    ]
    src [
      fileName "Nucleotide Metabolism.Pyrimidine de novo biosynthesis.gml"
    ]
    statistics [
      correlation_r -0.20146355032920837
    ]
    tooltip "<html>Not significant corr. (Gln - FW): r=-0.20 (Series: 1: A. thaliana/Aa0 - M1, 2: A. thaliana/An2 - M1, 3: A. thaliana/Ang0 - M1, 4: A. thaliana/Be0 - M1, 5: A. thaliana/Bsch2 - M1, 6: A. thaliana/Bu2 - M1, 7: A. thaliana/Bu6 - M1, 8: A. thaliana/Bur0 - M1, 9: A. thaliana/Da0 - M1, 10: A. thaliana/Edi0 - M1, 11: A. thaliana/Ei2 - M1, 12: A. thaliana/Ei4 - M1, 13: A. thaliana/El0 - M1, 14: A. thaliana/EnkheimD - M1, 15: A. thaliana/Ep0 - M1, 16: A. thaliana/Ga0 - M1, 17: A. thaliana/Goe2 - M1, 18: A. thaliana/GOT7 - M1, 19: A. thaliana/Gue0 - M1, 20: A. thaliana/Gy0 - M1, 21: A. thaliana/Hi3 - M1, 22: A. thaliana/Hs0 - M1, 23: A. thaliana/Is1 - M1, 24: A. thaliana/Kl0 - M1, 25: A. thaliana/Ko2 - M1, 26: A. thaliana/Lan0 - M1, 27: A. thaliana/Ler1 - M1, 28: A. thaliana/Li5:3 - M1, 29: A. thaliana/Lm - M1, 30: A. thaliana/Ma2 - M1, 31: A. thaliana/Me0 - M1, 32: A. thaliana/Mz0 - M1, 33: A. thaliana/NFA8 - M1, 34: A. thaliana/No0 - M1, 35: A. thaliana/Nok1 - M1, 36: A. thaliana/Nok2 - M1, 37: A. thaliana/nok3 - M1, 38: A. thaliana/Nw3 - M1, 39: A. thaliana/Old1 - M1, 40: A. thaliana/Ove0 - M1, 41: A. thaliana/Po0 - M1, 42: A. thaliana/Pr0 - M1, 43: A. thaliana/Pt0 - M1, 44: A. thaliana/Pyl1 - M1, 45: A. thaliana/Ra0 - M1, 46: A. thaliana/RLD1 - M1, 47: A. thaliana/Ty0 - M1, 48: A. thaliana/Wc2 - M1, 49: A. thaliana/Wei1 - M1, 50: A. thaliana/Wt5 - M1)<hr><html>Highest (insignificant) (>=95.0%) correlation:<br><!-- optstart --><small><small><table border=\\\"1\\\"><tr><td><b>Series</b></td><td><b>Index Gln</b></td><td><b>Index FW</b></td><td><b>Value Gln</b></td><td><b>Value FW</b></td></tr>
<tr><td>3: A. thaliana/Ang0 - M1</td><td>0 (Hour 1) </td><td>0 (Hour 1)</td><td>0.609</td><td>145.627</td></tr>
<tr><td>4: A. thaliana/Be0 - M1</td><td>0 (Hour 1) </td><td>0 (Hour 1)</td><td>0.732</td><td>182.886</td></tr>
<tr><td>5: A. thaliana/Bsch2 - M1</td><td>0 (Hour 1) </td><td>0 (Hour 1)</td><td>1.299</td><td>336.96</td></tr>
<tr><td>6: A. thaliana/Bu2 - M1</td><td>0 (Hour 1) </td><td>0 (Hour 1)</td><td>5.744</td><td>146.506</td></tr>
<tr><td>8: A. thaliana/Bur0 - M1</td><td>0 (Hour 1) </td><td>0 (Hour 1)</td><td>2.113</td><td>432.748</td></tr>
<tr><td>9: A. thaliana/Da0 - M1</td><td>0 (Hour 1) </td><td>0 (Hour 1)</td><td>0.899</td><td>346.695</td></tr>
<tr><td>10: A. thaliana/Edi0 - M1</td><td>0 (Hour 1) </td><td>0 (Hour 1)</td><td>1.085</td><td>219.89</td></tr>
<tr><td>11: A. thaliana/Ei2 - M1</td><td>0 (Hour 1) </td><td>0 (Hour 1)</td><td>1.578</td><td>317.447</td></tr>
<tr><td>13: A. thaliana/El0 - M1</td><td>0 (Hour 1) </td><td>0 (Hour 1)</td><td>0.6</td><td>275.154</td></tr>
<tr><td>14: A. thaliana/EnkheimD - M1</td><td>0 (Hour 1) </td><td>0 (Hour 1)</td><td>1.632</td><td>228.029</td></tr>
<tr><td>15: A. thaliana/Ep0 - M1</td><td>0 (Hour 1) </td><td>0 (Hour 1)</td><td>1.179</td><td>219.116</td></tr>
<tr><td>18: A. thaliana/GOT7 - M1</td><td>0 (Hour 1) </td><td>0 (Hour 1)</td><td>0.28</td><td>285.977</td></tr>
<tr><td>20: A. thaliana/Gy0 - M1</td><td>0 (Hour 1) </td><td>0 (Hour 1)</td><td>0.701</td><td>171.625</td></tr>
<tr><td>23: A. thaliana/Is1 - M1</td><td>0 (Hour 1) </td><td>0 (Hour 1)</td><td>1.013</td><td>275.594</td></tr>
<tr><td>24: A. thaliana/Kl0 - M1</td><td>0 (Hour 1) </td><td>0 (Hour 1)</td><td>0.93</td><td>310.81</td></tr>
<tr><td>26: A. thaliana/Lan0 - M1</td><td>0 (Hour 1) </td><td>0 (Hour 1)</td><td>1.301</td><td>232.364</td></tr>
<tr><td>27: A. thaliana/Ler1 - M1</td><td>0 (Hour 1) </td><td>0 (Hour 1)</td><td>1.028</td><td>246.72</td></tr>
<tr><td>29: A. thaliana/Lm - M1</td><td>0 (Hour 1) </td><td>0 (Hour 1)</td><td>0.909</td><td>316.76</td></tr>
<tr><td>33: A. thaliana/NFA8 - M1</td><td>0 (Hour 1) </td><td>0 (Hour 1)</td><td>1.042</td><td>297.472</td></tr>
<tr><td>34: A. thaliana/No0 - M1</td><td>0 (Hour 1) </td><td>0 (Hour 1)</td><td>1.783</td><td>194.905</td></tr>
<tr><td>39: A. thaliana/Old1 - M1</td><td>0 (Hour 1) </td><td>0 (Hour 1)</td><td>0.684</td><td>356.089</td></tr>
<tr><td>40: A. thaliana/Ove0 - M1</td><td>0 (Hour 1) </td><td>0 (Hour 1)</td><td>0.997</td><td>279.44</td></tr>
<tr><td>41: A. thaliana/Po0 - M1</td><td>0 (Hour 1) </td><td>0 (Hour 1)</td><td>0.617</td><td>290.725</td></tr>
<tr><td>44: A. thaliana/Pyl1 - M1</td><td>0 (Hour 1) </td><td>0 (Hour 1)</td><td>1.035</td><td>192.674</td></tr>
<tr><td>46: A. thaliana/RLD1 - M1</td><td>0 (Hour 1) </td><td>0 (Hour 1)</td><td>1.427</td><td>224.363</td></tr>
<tr><td>47: A. thaliana/Ty0 - M1</td><td>0 (Hour 1) </td><td>0 (Hour 1)</td><td>1.226</td><td>259.114</td></tr>
<tr><td>48: A. thaliana/Wc2 - M1</td><td>0 (Hour 1) </td><td>0 (Hour 1)</td><td>3.231</td><td>270.844</td></tr>
</table><!-- optend --><br><table border=\\\"1\\\"><tr><td><b>n</b></td><td><b>r</b></td><td><b>~t</b> = r/((1-r^2)/df)^0.5</td><td><b>df</b></td><td><b>Probability (non-directional)</b><br><small><small>(approximated to t-distribution)</small><small></td></tr><tr><td>27</td><td>-0.201464</td><td>-1.028404</td><td>25</td><td>0.313608</td></tr></table>"
    url "http://pgrc-35.ipk-gatersleben.de/pls/htmldb_pgrc/f?p=112:10:::NO::P10_PATHWAY_OBJECT_ID:spec202loc91"
  ]
  node [
    id 25
    zlevel -1

    charting [
      background_color "#000000"
      domainAxis "[unit]"
      empty_border_width 2.0
      empty_border_width_vert 2.0
      maxRange 1.0
      max_charts_in_column -1
      minRange 0.0
      rangeAxis "[unit]"
      rangeStepSize 0.0
      show_legend "false"
      useCustomRange "false"
      useCustomRangeSteps "false"
    ]
    cluster [
      cluster "Nucleotide Metabolism.Pyrimidine de novo biosynthesis.gml"
    ]
    graphics [
      x 4256.5
      y 3130.0
      w 70.0
      h 70.0
      fill "#FFA3A3"
      outline "#000000"
      component "chart2d_type3"
      frameThickness 1.0
      gradient -0.333
      rounding 5.0
      type "oval"
    ]
    label "Asp"
    labelgraphics [
      alignment "left"
      anchor "t"
      color "#000000"
      fontName "Tahoma"
      fontSize 11
      fontStyle "plain"
      type "text"
    ]
    mapping [
      measurementdata "<substance name0='Asp' name1='L-aspartate' id='column 18' name='Asp'><line experimentname='Sulpice dataset A' coordinator='Anja' startdate='29.02.12 00:00' importdate='29.02.12 09:08' genotype='Aa0' growthconditions='Germany' id='1' name='A. thaliana'><sample id='2501' time='1' unit='Hour'><average max='NaN' min='NaN' replicates='1' stddev='NaN' unit='µmol/g FW'>NaN</average><data replicates='1' unit='µmol/g FW'>NaN</data></sample></line><line experimentname='Sulpice dataset A' coordinator='Anja' startdate='29.02.12 00:00' importdate='29.02.12 09:08' genotype='An2' growthconditions='Belgium' id='2' name='A. thaliana'><sample id='2502' time='1' unit='Hour'><average max='NaN' min='NaN' replicates='1' stddev='NaN' unit='µmol/g FW'>NaN</average><data replicates='1' unit='µmol/g FW'>NaN</data></sample></line><line experimentname='Sulpice dataset A' coordinator='Anja' startdate='29.02.12 00:00' importdate='29.02.12 09:08' genotype='Ang0' growthconditions='Belgium' id='3' name='A. thaliana'><sample id='2503' time='1' unit='Hour'><average max='2.1138400017695' min='2.1138400017695' replicates='1' stddev='NaN' unit='µmol/g FW'>2.1138400017695</average><data replicates='1' unit='µmol/g FW'>2.1138400017695</data></sample></line><line experimentname='Sulpice dataset A' coordinator='Anja' startdate='29.02.12 00:00' importdate='29.02.12 09:08' genotype='Be0' growthconditions='Germany' id='4' name='A. thaliana'><sample id='2504' time='1' unit='Hour'><average max='0.8245581075195587' min='0.8245581075195587' replicates='1' stddev='NaN' unit='µmol/g FW'>0.8245581075195587</average><data replicates='1' unit='µmol/g FW'>0.8245581075195587</data></sample></line><line experimentname='Sulpice dataset A' coordinator='Anja' startdate='29.02.12 00:00' importdate='29.02.12 09:08' genotype='Bsch2' growthconditions='Germany' id='5' name='A. thaliana'><sample id='2505' time='1' unit='Hour'><average max='2.2212095186793377' min='2.2212095186793377' replicates='1' stddev='NaN' unit='µmol/g FW'>2.2212095186793377</average><data replicates='1' unit='µmol/g FW'>2.2212095186793377</data></sample></line><line experimentname='Sulpice dataset A' coordinator='Anja' startdate='29.02.12 00:00' importdate='29.02.12 09:08' genotype='Bu2' growthconditions='Germany' id='6' name='A. thaliana'><sample id='2506' time='1' unit='Hour'><average max='3.882616453952754' min='3.882616453952754' replicates='1' stddev='NaN' unit='µmol/g FW'>3.882616453952754</average><data replicates='1' unit='µmol/g FW'>3.882616453952754</data></sample></line><line experimentname='Sulpice dataset A' coordinator='Anja' startdate='29.02.12 00:00' importdate='29.02.12 09:08' genotype='Bu6' growthconditions='Germany' id='7' name='A. thaliana'><sample id='2507' time='1' unit='Hour'><average max='NaN' min='NaN' replicates='1' stddev='NaN' unit='µmol/g FW'>NaN</average><data replicates='1' unit='µmol/g FW'>NaN</data></sample></line><line experimentname='Sulpice dataset A' coordinator='Anja' startdate='29.02.12 00:00' importdate='29.02.12 09:08' genotype='Bur0' growthconditions='Irela' id='8' name='A. thaliana'><sample id='2508' time='1' unit='Hour'><average max='1.8540469512260647' min='1.8540469512260647' replicates='1' stddev='NaN' unit='µmol/g FW'>1.8540469512260647</average><data replicates='1' unit='µmol/g FW'>1.8540469512260647</data></sample></line><line experimentname='Sulpice dataset A' coordinator='Anja' startdate='29.02.12 00:00' importdate='29.02.12 09:08' genotype='Da0' growthconditions='Germany' id='9' name='A. thaliana'><sample id='2509' time='1' unit='Hour'><average max='1.4537377314976716' min='1.4537377314976716' replicates='1' stddev='NaN' unit='µmol/g FW'>1.4537377314976716</average><data replicates='1' unit='µmol/g FW'>1.4537377314976716</data></sample></line><line experimentname='Sulpice dataset A' coordinator='Anja' startdate='29.02.12 00:00' importdate='29.02.12 09:08' genotype='Edi0' growthconditions='United Kingdom' id='10' name='A. thaliana'><sample id='2510' time='1' unit='Hour'><average max='1.7302486148155058' min='1.7302486148155058' replicates='1' stddev='NaN' unit='µmol/g FW'>1.7302486148155058</average><data replicates='1' unit='µmol/g FW'>1.7302486148155058</data></sample></line><line experimentname='Sulpice dataset A' coordinator='Anja' startdate='29.02.12 00:00' importdate='29.02.12 09:08' genotype='Ei2' growthconditions='Germany' id='11' name='A. thaliana'><sample id='2511' time='1' unit='Hour'><average max='1.2770137495155347' min='1.2770137495155347' replicates='1' stddev='NaN' unit='µmol/g FW'>1.2770137495155347</average><data replicates='1' unit='µmol/g FW'>1.2770137495155347</data></sample></line><line experimentname='Sulpice dataset A' coordinator='Anja' startdate='29.02.12 00:00' importdate='29.02.12 09:08' genotype='Ei4' growthconditions='Germany' id='12' name='A. thaliana'><sample id='2512' time='1' unit='Hour'><average max='NaN' min='NaN' replicates='1' stddev='NaN' unit='µmol/g FW'>NaN</average><data replicates='1' unit='µmol/g FW'>NaN</data></sample></line><line experimentname='Sulpice dataset A' coordinator='Anja' startdate='29.02.12 00:00' importdate='29.02.12 09:08' genotype='El0' growthconditions='Germany' id='13' name='A. thaliana'><sample id='2513' time='1' unit='Hour'><average max='2.615815583723962' min='2.615815583723962' replicates='1' stddev='NaN' unit='µmol/g FW'>2.615815583723962</average><data replicates='1' unit='µmol/g FW'>2.615815583723962</data></sample></line><line experimentname='Sulpice dataset A' coordinator='Anja' startdate='29.02.12 00:00' importdate='29.02.12 09:08' genotype='EnkheimD' growthconditions='Germany' id='14' name='A. thaliana'><sample id='2514' time='1' unit='Hour'><average max='2.440615352850503' min='2.440615352850503' replicates='1' stddev='NaN' unit='µmol/g FW'>2.440615352850503</average><data replicates='1' unit='µmol/g FW'>2.440615352850503</data></sample></line><line experimentname='Sulpice dataset A' coordinator='Anja' startdate='29.02.12 00:00' importdate='29.02.12 09:08' genotype='Ep0' growthconditions='Germany' id='15' name='A. thaliana'><sample id='2515' time='1' unit='Hour'><average max='2.594642925061453' min='2.594642925061453' replicates='1' stddev='NaN' unit='µmol/g FW'>2.594642925061453</average><data replicates='1' unit='µmol/g FW'>2.594642925061453</data></sample></line><line experimentname='Sulpice dataset A' coordinator='Anja' startdate='29.02.12 00:00' importdate='29.02.12 09:08' genotype='Ga0' growthconditions='Germany' id='16' name='A. thaliana'><sample id='2516' time='1' unit='Hour'><average max='NaN' min='NaN' replicates='1' stddev='NaN' unit='µmol/g FW'>NaN</average><data replicates='1' unit='µmol/g FW'>NaN</data></sample></line><line experimentname='Sulpice dataset A' coordinator='Anja' startdate='29.02.12 00:00' importdate='29.02.12 09:08' genotype='Goe2' growthconditions='Germany' id='17' name='A. thaliana'><sample id='2517' time='1' unit='Hour'><average max='1.5350474288356644' min='1.5350474288356644' replicates='1' stddev='NaN' unit='µmol/g FW'>1.5350474288356644</average><data replicates='1' unit='µmol/g FW'>1.5350474288356644</data></sample></line><line experimentname='Sulpice dataset A' coordinator='Anja' startdate='29.02.12 00:00' importdate='29.02.12 09:08' genotype='GOT7' growthconditions='Germany' id='18' name='A. thaliana'><sample id='2518' time='1' unit='Hour'><average max='2.0161286102252722' min='2.0161286102252722' replicates='1' stddev='NaN' unit='µmol/g FW'>2.0161286102252722</average><data replicates='1' unit='µmol/g FW'>2.0161286102252722</data></sample></line><line experimentname='Sulpice dataset A' coordinator='Anja' startdate='29.02.12 00:00' importdate='29.02.12 09:08' genotype='Gue0' growthconditions='Germany' id='19' name='A. thaliana'><sample id='2519' time='1' unit='Hour'><average max='NaN' min='NaN' replicates='1' stddev='NaN' unit='µmol/g FW'>NaN</average><data replicates='1' unit='µmol/g FW'>NaN</data></sample></line><line experimentname='Sulpice dataset A' coordinator='Anja' startdate='29.02.12 00:00' importdate='29.02.12 09:08' genotype='Gy0' growthconditions='France' id='20' name='A. thaliana'><sample id='2520' time='1' unit='Hour'><average max='1.489902907925971' min='1.489902907925971' replicates='1' stddev='NaN' unit='µmol/g FW'>1.489902907925971</average><data replicates='1' unit='µmol/g FW'>1.489902907925971</data></sample></line><line experimentname='Sulpice dataset A' coordinator='Anja' startdate='29.02.12 00:00' importdate='29.02.12 09:08' genotype='Hi3' growthconditions='Germany' id='21' name='A. thaliana'><sample id='2521' time='1' unit='Hour'><average max='2.9139236659765544' min='2.9139236659765544' replicates='1' stddev='NaN' unit='µmol/g FW'>2.9139236659765544</average><data replicates='1' unit='µmol/g FW'>2.9139236659765544</data></sample></line><line experimentname='Sulpice dataset A' coordinator='Anja' startdate='29.02.12 00:00' importdate='29.02.12 09:08' genotype='Hs0' growthconditions='Germany' id='22' name='A. thaliana'><sample id='2522' time='1' unit='Hour'><average max='NaN' min='NaN' replicates='1' stddev='NaN' unit='µmol/g FW'>NaN</average><data replicates='1' unit='µmol/g FW'>NaN</data></sample></line><line experimentname='Sulpice dataset A' coordinator='Anja' startdate='29.02.12 00:00' importdate='29.02.12 09:08' genotype='Is1' growthconditions='Germany' id='23' name='A. thaliana'><sample id='2523' time='1' unit='Hour'><average max='2.2918877205415344' min='2.2918877205415344' replicates='1' stddev='NaN' unit='µmol/g FW'>2.2918877205415344</average><data replicates='1' unit='µmol/g FW'>2.2918877205415344</data></sample></line><line experimentname='Sulpice dataset A' coordinator='Anja' startdate='29.02.12 00:00' importdate='29.02.12 09:08' genotype='Kl0' growthconditions='Germany' id='24' name='A. thaliana'><sample id='2524' time='1' unit='Hour'><average max='1.4959070319745738' min='1.4959070319745738' replicates='1' stddev='NaN' unit='µmol/g FW'>1.4959070319745738</average><data replicates='1' unit='µmol/g FW'>1.4959070319745738</data></sample></line><line experimentname='Sulpice dataset A' coordinator='Anja' startdate='29.02.12 00:00' importdate='29.02.12 09:08' genotype='Ko2' growthconditions='Denmark' id='25' name='A. thaliana'><sample id='2525' time='1' unit='Hour'><average max='NaN' min='NaN' replicates='1' stddev='NaN' unit='µmol/g FW'>NaN</average><data replicates='1' unit='µmol/g FW'>NaN</data></sample></line><line experimentname='Sulpice dataset A' coordinator='Anja' startdate='29.02.12 00:00' importdate='29.02.12 09:08' genotype='Lan0' growthconditions='United Kingdom' id='26' name='A. thaliana'><sample id='2526' time='1' unit='Hour'><average max='2.049847036332494' min='2.049847036332494' replicates='1' stddev='NaN' unit='µmol/g FW'>2.049847036332494</average><data replicates='1' unit='µmol/g FW'>2.049847036332494</data></sample></line><line experimentname='Sulpice dataset A' coordinator='Anja' startdate='29.02.12 00:00' importdate='29.02.12 09:08' genotype='Ler1' growthconditions='Germany' id='27' name='A. thaliana'><sample id='2527' time='1' unit='Hour'><average max='1.940604123571522' min='1.940604123571522' replicates='1' stddev='NaN' unit='µmol/g FW'>1.940604123571522</average><data replicates='1' unit='µmol/g FW'>1.940604123571522</data></sample></line><line experimentname='Sulpice dataset A' coordinator='Anja' startdate='29.02.12 00:00' importdate='29.02.12 09:08' genotype='Li5:3' growthconditions='Germany' id='28' name='A. thaliana'><sample id='2528' time='1' unit='Hour'><average max='NaN' min='NaN' replicates='1' stddev='NaN' unit='µmol/g FW'>NaN</average><data replicates='1' unit='µmol/g FW'>NaN</data></sample></line><line experimentname='Sulpice dataset A' coordinator='Anja' startdate='29.02.12 00:00' importdate='29.02.12 09:08' genotype='Lm' growthconditions='France' id='29' name='A. thaliana'><sample id='2529' time='1' unit='Hour'><average max='1.2472140345188407' min='1.2472140345188407' replicates='1' stddev='NaN' unit='µmol/g FW'>1.2472140345188407</average><data replicates='1' unit='µmol/g FW'>1.2472140345188407</data></sample></line><line experimentname='Sulpice dataset A' coordinator='Anja' startdate='29.02.12 00:00' importdate='29.02.12 09:08' genotype='Ma2' growthconditions='Germany' id='30' name='A. thaliana'><sample id='2530' time='1' unit='Hour'><average max='NaN' min='NaN' replicates='1' stddev='NaN' unit='µmol/g FW'>NaN</average><data replicates='1' unit='µmol/g FW'>NaN</data></sample></line><line experimentname='Sulpice dataset A' coordinator='Anja' startdate='29.02.12 00:00' importdate='29.02.12 09:08' genotype='Me0' growthconditions='Germany' id='31' name='A. thaliana'><sample id='2531' time='1' unit='Hour'><average max='NaN' min='NaN' replicates='1' stddev='NaN' unit='µmol/g FW'>NaN</average><data replicates='1' unit='µmol/g FW'>NaN</data></sample></line><line experimentname='Sulpice dataset A' coordinator='Anja' startdate='29.02.12 00:00' importdate='29.02.12 09:08' genotype='Mz0' growthconditions='Germany' id='32' name='A. thaliana'><sample id='2532' time='1' unit='Hour'><average max='NaN' min='NaN' replicates='1' stddev='NaN' unit='µmol/g FW'>NaN</average><data replicates='1' unit='µmol/g FW'>NaN</data></sample></line><line experimentname='Sulpice dataset A' coordinator='Anja' startdate='29.02.12 00:00' importdate='29.02.12 09:08' genotype='NFA8' growthconditions='United Kingdom' id='33' name='A. thaliana'><sample id='2533' time='1' unit='Hour'><average max='3.520322849933342' min='3.520322849933342' replicates='1' stddev='NaN' unit='µmol/g FW'>3.520322849933342</average><data replicates='1' unit='µmol/g FW'>3.520322849933342</data></sample></line><line experimentname='Sulpice dataset A' coordinator='Anja' startdate='29.02.12 00:00' importdate='29.02.12 09:08' genotype='No0' growthconditions='Germany' id='34' name='A. thaliana'><sample id='2534' time='1' unit='Hour'><average max='3.040914551193871' min='3.040914551193871' replicates='1' stddev='NaN' unit='µmol/g FW'>3.040914551193871</average><data replicates='1' unit='µmol/g FW'>3.040914551193871</data></sample></line><line experimentname='Sulpice dataset A' coordinator='Anja' startdate='29.02.12 00:00' importdate='29.02.12 09:08' genotype='Nok1' growthconditions='Netherlas' id='35' name='A. thaliana'><sample id='2535' time='1' unit='Hour'><average max='NaN' min='NaN' replicates='1' stddev='NaN' unit='µmol/g FW'>NaN</average><data replicates='1' unit='µmol/g FW'>NaN</data></sample></line><line experimentname='Sulpice dataset A' coordinator='Anja' startdate='29.02.12 00:00' importdate='29.02.12 09:08' genotype='Nok2' growthconditions='Netherlas' id='36' name='A. thaliana'><sample id='2536' time='1' unit='Hour'><average max='2.9566287125678317' min='2.9566287125678317' replicates='1' stddev='NaN' unit='µmol/g FW'>2.9566287125678317</average><data replicates='1' unit='µmol/g FW'>2.9566287125678317</data></sample></line><line experimentname='Sulpice dataset A' coordinator='Anja' startdate='29.02.12 00:00' importdate='29.02.12 09:08' genotype='nok3' growthconditions='Netherlas' id='37' name='A. thaliana'><sample id='2537' time='1' unit='Hour'><average max='NaN' min='NaN' replicates='1' stddev='NaN' unit='µmol/g FW'>NaN</average><data replicates='1' unit='µmol/g FW'>NaN</data></sample></line><line experimentname='Sulpice dataset A' coordinator='Anja' startdate='29.02.12 00:00' importdate='29.02.12 09:08' genotype='Nw3' growthconditions='Germany' id='38' name='A. thaliana'><sample id='2538' time='1' unit='Hour'><average max='1.6532961745638317' min='1.6532961745638317' replicates='1' stddev='NaN' unit='µmol/g FW'>1.6532961745638317</average><data replicates='1' unit='µmol/g FW'>1.6532961745638317</data></sample></line><line experimentname='Sulpice dataset A' coordinator='Anja' startdate='29.02.12 00:00' importdate='29.02.12 09:08' genotype='Old1' growthconditions='Germany' id='39' name='A. thaliana'><sample id='2539' time='1' unit='Hour'><average max='1.6836758092591462' min='1.6836758092591462' replicates='1' stddev='NaN' unit='µmol/g FW'>1.6836758092591462</average><data replicates='1' unit='µmol/g FW'>1.6836758092591462</data></sample></line><line experimentname='Sulpice dataset A' coordinator='Anja' startdate='29.02.12 00:00' importdate='29.02.12 09:08' genotype='Ove0' growthconditions='Germany' id='40' name='A. thaliana'><sample id='2540' time='1' unit='Hour'><average max='1.6748214757012665' min='1.6748214757012665' replicates='1' stddev='NaN' unit='µmol/g FW'>1.6748214757012665</average><data replicates='1' unit='µmol/g FW'>1.6748214757012665</data></sample></line><line experimentname='Sulpice dataset A' coordinator='Anja' startdate='29.02.12 00:00' importdate='29.02.12 09:08' genotype='Po0' growthconditions='Germany' id='41' name='A. thaliana'><sample id='2541' time='1' unit='Hour'><average max='1.7510948646406894' min='1.7510948646406894' replicates='1' stddev='NaN' unit='µmol/g FW'>1.7510948646406894</average><data replicates='1' unit='µmol/g FW'>1.7510948646406894</data></sample></line><line experimentname='Sulpice dataset A' coordinator='Anja' startdate='29.02.12 00:00' importdate='29.02.12 09:08' genotype='Pr0' growthconditions='Germany' id='42' name='A. thaliana'><sample id='2542' time='1' unit='Hour'><average max='NaN' min='NaN' replicates='1' stddev='NaN' unit='µmol/g FW'>NaN</average><data replicates='1' unit='µmol/g FW'>NaN</data></sample></line><line experimentname='Sulpice dataset A' coordinator='Anja' startdate='29.02.12 00:00' importdate='29.02.12 09:08' genotype='Pt0' growthconditions='Germany' id='43' name='A. thaliana'><sample id='2543' time='1' unit='Hour'><average max='1.9796136236463837' min='1.9796136236463837' replicates='1' stddev='NaN' unit='µmol/g FW'>1.9796136236463837</average><data replicates='1' unit='µmol/g FW'>1.9796136236463837</data></sample></line><line experimentname='Sulpice dataset A' coordinator='Anja' startdate='29.02.12 00:00' importdate='29.02.12 09:08' genotype='Pyl1' growthconditions='France' id='44' name='A. thaliana'><sample id='2544' time='1' unit='Hour'><average max='1.6298316307329703' min='1.6298316307329703' replicates='1' stddev='NaN' unit='µmol/g FW'>1.6298316307329703</average><data replicates='1' unit='µmol/g FW'>1.6298316307329703</data></sample></line><line experimentname='Sulpice dataset A' coordinator='Anja' startdate='29.02.12 00:00' importdate='29.02.12 09:08' genotype='Ra0' growthconditions='France' id='45' name='A. thaliana'><sample id='2545' time='1' unit='Hour'><average max='NaN' min='NaN' replicates='1' stddev='NaN' unit='µmol/g FW'>NaN</average><data replicates='1' unit='µmol/g FW'>NaN</data></sample></line><line experimentname='Sulpice dataset A' coordinator='Anja' startdate='29.02.12 00:00' importdate='29.02.12 09:08' genotype='RLD1' growthconditions='Netherlas' id='46' name='A. thaliana'><sample id='2546' time='1' unit='Hour'><average max='3.666433399058938' min='3.666433399058938' replicates='1' stddev='NaN' unit='µmol/g FW'>3.666433399058938</average><data replicates='1' unit='µmol/g FW'>3.666433399058938</data></sample></line><line experimentname='Sulpice dataset A' coordinator='Anja' startdate='29.02.12 00:00' importdate='29.02.12 09:08' genotype='Ty0' growthconditions='United Kingdom' id='47' name='A. thaliana'><sample id='2547' time='1' unit='Hour'><average max='1.5407389544014087' min='1.5407389544014087' replicates='1' stddev='NaN' unit='µmol/g FW'>1.5407389544014087</average><data replicates='1' unit='µmol/g FW'>1.5407389544014087</data></sample></line><line experimentname='Sulpice dataset A' coordinator='Anja' startdate='29.02.12 00:00' importdate='29.02.12 09:08' genotype='Wc2' growthconditions='Germany' id='48' name='A. thaliana'><sample id='2548' time='1' unit='Hour'><average max='2.6481421092860167' min='2.6481421092860167' replicates='1' stddev='NaN' unit='µmol/g FW'>2.6481421092860167</average><data replicates='1' unit='µmol/g FW'>2.6481421092860167</data></sample></line><line experimentname='Sulpice dataset A' coordinator='Anja' startdate='29.02.12 00:00' importdate='29.02.12 09:08' genotype='Wei1' growthconditions='Switzerla' id='49' name='A. thaliana'><sample id='2549' time='1' unit='Hour'><average max='1.3968749189464489' min='1.3968749189464489' replicates='1' stddev='NaN' unit='µmol/g FW'>1.3968749189464489</average><data replicates='1' unit='µmol/g FW'>1.3968749189464489</data></sample></line><line experimentname='Sulpice dataset A' coordinator='Anja' startdate='29.02.12 00:00' importdate='29.02.12 09:08' genotype='Wt5' growthconditions='Germany' id='50' name='A. thaliana'><sample id='2550' time='1' unit='Hour'><average max='NaN' min='NaN' replicates='1' stddev='NaN' unit='µmol/g FW'>NaN</average><data replicates='1' unit='µmol/g FW'>NaN</data></sample></line></substance>@"
    ]
    oldlabel "L-aspartate"
    sbgn [
      role "SIMPLECHEMICAL"
    ]
    sbml [
      modelID "model_23"
      reversible "true"
      sbmlID "spec237loc91"
    ]
    src [
      fileName "Nucleotide Metabolism.Pyrimidine de novo biosynthesis.gml"
    ]
    statistics [
      correlation_r -0.36094096302986145
    ]
    tooltip "<html>Significant corr. (Asp - FW): r=-0.36 (Series: 1: A. thaliana/Aa0 - M1, 2: A. thaliana/An2 - M1, 3: A. thaliana/Ang0 - M1, 4: A. thaliana/Be0 - M1, 5: A. thaliana/Bsch2 - M1, 6: A. thaliana/Bu2 - M1, 7: A. thaliana/Bu6 - M1, 8: A. thaliana/Bur0 - M1, 9: A. thaliana/Da0 - M1, 10: A. thaliana/Edi0 - M1, 11: A. thaliana/Ei2 - M1, 12: A. thaliana/Ei4 - M1, 13: A. thaliana/El0 - M1, 14: A. thaliana/EnkheimD - M1, 15: A. thaliana/Ep0 - M1, 16: A. thaliana/Ga0 - M1, 17: A. thaliana/Goe2 - M1, 18: A. thaliana/GOT7 - M1, 19: A. thaliana/Gue0 - M1, 20: A. thaliana/Gy0 - M1, 21: A. thaliana/Hi3 - M1, 22: A. thaliana/Hs0 - M1, 23: A. thaliana/Is1 - M1, 24: A. thaliana/Kl0 - M1, 25: A. thaliana/Ko2 - M1, 26: A. thaliana/Lan0 - M1, 27: A. thaliana/Ler1 - M1, 28: A. thaliana/Li5:3 - M1, 29: A. thaliana/Lm - M1, 30: A. thaliana/Ma2 - M1, 31: A. thaliana/Me0 - M1, 32: A. thaliana/Mz0 - M1, 33: A. thaliana/NFA8 - M1, 34: A. thaliana/No0 - M1, 35: A. thaliana/Nok1 - M1, 36: A. thaliana/Nok2 - M1, 37: A. thaliana/nok3 - M1, 38: A. thaliana/Nw3 - M1, 39: A. thaliana/Old1 - M1, 40: A. thaliana/Ove0 - M1, 41: A. thaliana/Po0 - M1, 42: A. thaliana/Pr0 - M1, 43: A. thaliana/Pt0 - M1, 44: A. thaliana/Pyl1 - M1, 45: A. thaliana/Ra0 - M1, 46: A. thaliana/RLD1 - M1, 47: A. thaliana/Ty0 - M1, 48: A. thaliana/Wc2 - M1, 49: A. thaliana/Wei1 - M1, 50: A. thaliana/Wt5 - M1)<hr>Highest significant (>=95.0%) correlation:<br><!-- optstart --><small><small><table border=\\\"1\\\"><tr><td><b>Series</b></td><td><b>Index Asp</b></td><td><b>Index FW</b></td><td><b>Value Asp</b></td><td><b>Value FW</b></td></tr>
<tr><td>3: A. thaliana/Ang0 - M1</td><td>0 (Hour 1) </td><td>0 (Hour 1)</td><td>2.114</td><td>145.627</td></tr>
<tr><td>4: A. thaliana/Be0 - M1</td><td>0 (Hour 1) </td><td>0 (Hour 1)</td><td>0.825</td><td>182.886</td></tr>
<tr><td>5: A. thaliana/Bsch2 - M1</td><td>0 (Hour 1) </td><td>0 (Hour 1)</td><td>2.221</td><td>336.96</td></tr>
<tr><td>6: A. thaliana/Bu2 - M1</td><td>0 (Hour 1) </td><td>0 (Hour 1)</td><td>3.883</td><td>146.506</td></tr>
<tr><td>8: A. thaliana/Bur0 - M1</td><td>0 (Hour 1) </td><td>0 (Hour 1)</td><td>1.854</td><td>432.748</td></tr>
<tr><td>9: A. thaliana/Da0 - M1</td><td>0 (Hour 1) </td><td>0 (Hour 1)</td><td>1.454</td><td>346.695</td></tr>
<tr><td>10: A. thaliana/Edi0 - M1</td><td>0 (Hour 1) </td><td>0 (Hour 1)</td><td>1.73</td><td>219.89</td></tr>
<tr><td>11: A. thaliana/Ei2 - M1</td><td>0 (Hour 1) </td><td>0 (Hour 1)</td><td>1.277</td><td>317.447</td></tr>
<tr><td>13: A. thaliana/El0 - M1</td><td>0 (Hour 1) </td><td>0 (Hour 1)</td><td>2.616</td><td>275.154</td></tr>
<tr><td>14: A. thaliana/EnkheimD - M1</td><td>0 (Hour 1) </td><td>0 (Hour 1)</td><td>2.441</td><td>228.029</td></tr>
<tr><td>15: A. thaliana/Ep0 - M1</td><td>0 (Hour 1) </td><td>0 (Hour 1)</td><td>2.595</td><td>219.116</td></tr>
<tr><td>17: A. thaliana/Goe2 - M1</td><td>0 (Hour 1) </td><td>0 (Hour 1)</td><td>1.535</td><td>273.244</td></tr>
<tr><td>18: A. thaliana/GOT7 - M1</td><td>0 (Hour 1) </td><td>0 (Hour 1)</td><td>2.016</td><td>285.977</td></tr>
<tr><td>20: A. thaliana/Gy0 - M1</td><td>0 (Hour 1) </td><td>0 (Hour 1)</td><td>1.49</td><td>171.625</td></tr>
<tr><td>21: A. thaliana/Hi3 - M1</td><td>0 (Hour 1) </td><td>0 (Hour 1)</td><td>2.914</td><td>202.367</td></tr>
<tr><td>23: A. thaliana/Is1 - M1</td><td>0 (Hour 1) </td><td>0 (Hour 1)</td><td>2.292</td><td>275.594</td></tr>
<tr><td>24: A. thaliana/Kl0 - M1</td><td>0 (Hour 1) </td><td>0 (Hour 1)</td><td>1.496</td><td>310.81</td></tr>
<tr><td>26: A. thaliana/Lan0 - M1</td><td>0 (Hour 1) </td><td>0 (Hour 1)</td><td>2.05</td><td>232.364</td></tr>
<tr><td>27: A. thaliana/Ler1 - M1</td><td>0 (Hour 1) </td><td>0 (Hour 1)</td><td>1.941</td><td>246.72</td></tr>
<tr><td>29: A. thaliana/Lm - M1</td><td>0 (Hour 1) </td><td>0 (Hour 1)</td><td>1.247</td><td>316.76</td></tr>
<tr><td>33: A. thaliana/NFA8 - M1</td><td>0 (Hour 1) </td><td>0 (Hour 1)</td><td>3.52</td><td>297.472</td></tr>
<tr><td>34: A. thaliana/No0 - M1</td><td>0 (Hour 1) </td><td>0 (Hour 1)</td><td>3.041</td><td>194.905</td></tr>
<tr><td>36: A. thaliana/Nok2 - M1</td><td>0 (Hour 1) </td><td>0 (Hour 1)</td><td>2.957</td><td>133.612</td></tr>
<tr><td>38: A. thaliana/Nw3 - M1</td><td>0 (Hour 1) </td><td>0 (Hour 1)</td><td>1.653</td><td>253.467</td></tr>
<tr><td>39: A. thaliana/Old1 - M1</td><td>0 (Hour 1) </td><td>0 (Hour 1)</td><td>1.684</td><td>356.089</td></tr>
<tr><td>40: A. thaliana/Ove0 - M1</td><td>0 (Hour 1) </td><td>0 (Hour 1)</td><td>1.675</td><td>279.44</td></tr>
<tr><td>41: A. thaliana/Po0 - M1</td><td>0 (Hour 1) </td><td>0 (Hour 1)</td><td>1.751</td><td>290.725</td></tr>
<tr><td>43: A. thaliana/Pt0 - M1</td><td>0 (Hour 1) </td><td>0 (Hour 1)</td><td>1.98</td><td>207.785</td></tr>
<tr><td>44: A. thaliana/Pyl1 - M1</td><td>0 (Hour 1) </td><td>0 (Hour 1)</td><td>1.63</td><td>192.674</td></tr>
<tr><td>46: A. thaliana/RLD1 - M1</td><td>0 (Hour 1) </td><td>0 (Hour 1)</td><td>3.666</td><td>224.363</td></tr>
<tr><td>47: A. thaliana/Ty0 - M1</td><td>0 (Hour 1) </td><td>0 (Hour 1)</td><td>1.541</td><td>259.114</td></tr>
<tr><td>48: A. thaliana/Wc2 - M1</td><td>0 (Hour 1) </td><td>0 (Hour 1)</td><td>2.648</td><td>270.844</td></tr>
<tr><td>49: A. thaliana/Wei1 - M1</td><td>0 (Hour 1) </td><td>0 (Hour 1)</td><td>1.397</td><td>388.305</td></tr>
</table><!-- optend --><br><table border=\\\"1\\\"><tr><td><b>n</b></td><td><b>r</b></td><td><b>~t</b> = r/((1-r^2)/df)^0.5</td><td><b>df</b></td><td><b>Probability (non-directional)</b><br><small><small>(approximated to t-distribution)</small><small></td></tr><tr><td>33</td><td>-0.360941</td><td>-2.154899</td><td>31</td><td>0.039051</td></tr></table>"
    url "http://pgrc-35.ipk-gatersleben.de/pls/htmldb_pgrc/f?p=112:10:::NO::P10_PATHWAY_OBJECT_ID:spec237loc91"
  ]
  node [
    id 26
    zlevel -1

    cluster [
      cluster "Nucleotide Metabolism.Pyrimidine de novo biosynthesis.gml"
    ]
    graphics [
      x 4206.5
      y 3100.0
      w 30.0
      h 30.0
      fill "#C0F0EF"
      outline "#000000"
      frameThickness 1.5
      gradient -0.333
      rounding 5.0
      type "oval"
    ]
    label "carbamoyl phosphate"
    labelgraphics [
      alignment "left"
      anchor "c"
      color "#000000"
      fontName "Tahoma"
      fontSize 11
      fontStyle "plain"
      type "text"
    ]
    sbgn [
      role "SIMPLECHEMICAL"
    ]
    sbml [
      modelID "model_23"
      reversible "true"
      sbmlID "spec319loc91"
    ]
    src [
      fileName "Nucleotide Metabolism.Pyrimidine de novo biosynthesis.gml"
    ]
    url "http://pgrc-35.ipk-gatersleben.de/pls/htmldb_pgrc/f?p=112:10:::NO::P10_PATHWAY_OBJECT_ID:spec319loc91"
  ]
  node [
    id 27
    zlevel -1

    cluster [
      cluster "Nucleotide Metabolism.Pyrimidine de novo biosynthesis.gml"
    ]
    graphics [
      x 4206.5
      y 3240.0
      w 30.0
      h 30.0
      fill "#C0F0EF"
      outline "#000000"
      frameThickness 1.5
      gradient 0.0
      rounding 5.0
      type "oval"
    ]
    label "N-carbamoyl-L-aspartate"
    labelgraphics [
      alignment "left"
      anchor "c"
      color "#000000"
      fontName "Tahoma"
      fontSize 11
      fontStyle "plain"
      type "text"
    ]
    sbgn [
      role "SIMPLECHEMICAL"
    ]
    sbml [
      modelID "model_23"
      reversible "true"
      sbmlID "spec475loc91"
    ]
    src [
      fileName "Nucleotide Metabolism.Pyrimidine de novo biosynthesis.gml"
    ]
    url "http://pgrc-35.ipk-gatersleben.de/pls/htmldb_pgrc/f?p=112:10:::NO::P10_PATHWAY_OBJECT_ID:spec475loc91"
  ]
  node [
    id 28
    zlevel -1

    cluster [
      cluster "Nucleotide Metabolism.Pyrimidine de novo biosynthesis.gml"
    ]
    graphics [
      x 4206.766
      y 3290.0
      w 10.0
      h 10.0
      fill "#C0F0EF"
      outline "#000000"
      frameThickness 1.5
      gradient 0.0
      rounding 0.0
      type "org.graffiti.plugins.views.defaults.RectangularNodeShape"
    ]
    sbgn [
      role "PROCESS"
    ]
    sbml [
      modelID "model_23"
      reversible "true"
      sbmlID "reaction_211_253_91"
    ]
    src [
      fileName "Nucleotide Metabolism.Pyrimidine de novo biosynthesis.gml"
    ]
    url "http://pgrc-35.ipk-gatersleben.de/pls/htmldb_pgrc/f?p=112:10:::NO::P10_PATHWAY_OBJECT_ID:reaction_211_253_91"
  ]
  node [
    id 29
    zlevel -1

    cluster [
      cluster "Nucleotide Metabolism.Pyrimidine de novo biosynthesis.gml"
    ]
    graphics [
      x 2200.0
      y 2630.0
      w 10.0
      h 10.0
      fill "#C0F0EF"
      outline "#000000"
      frameThickness 1.5
      gradient 0.0
      rounding 0.0
      type "rectangle"
    ]
    sbgn [
      role "PROCESS"
    ]
    sbml [
      modelID "model_23"
      reversible "true"
      sbmlID "reaction_1997_567_118"
    ]
    src [
      fileName "Nucleotide Metabolism.Pyrimidine de novo biosynthesis.gml"
    ]
    url "http://pgrc-35.ipk-gatersleben.de/pls/htmldb_pgrc/f?p=112:10:::NO::P10_PATHWAY_OBJECT_ID:reaction_1997_567_118"
  ]
  node [
    id 30
    zlevel -1

    cluster [
      cluster "Nucleotide Metabolism.Pyrimidine de novo biosynthesis.gml"
    ]
    graphics [
      x 4256.5
      y 3210.0
      w 30.0
      h 30.0
      fill "#C0F0EF"
      outline "#000000"
      frameThickness 1.5
      gradient -0.3333333333333333
      rounding 5.0
      type "oval"
    ]
    label "P"
    labelgraphics [
      alignment "left"
      anchor "c"
      color "#000000"
      fontName "Tahoma"
      fontSize 11
      fontStyle "plain"
      type "text"
    ]
    sbgn [
      role "SIMPLECHEMICAL"
    ]
    sbml [
      modelID "model_23"
      reversible "true"
      sbmlID "spec14loc91"
    ]
    src [
      fileName "Nucleotide Metabolism.Pyrimidine de novo biosynthesis.gml"
    ]
    url "http://pgrc-35.ipk-gatersleben.de/pls/htmldb_pgrc/f?p=112:10:::NO::P10_PATHWAY_OBJECT_ID:spec14loc91"
  ]
  node [
    id 31
    zlevel -1

    cluster [
      cluster "Nucleotide Metabolism.Pyrimidine de novo biosynthesis.gml"
    ]
    graphics [
      x 4246.5
      y 3070.0
      w 30.0
      h 30.0
      fill "#C0F0EF"
      outline "#000000"
      frameThickness 1.5
      gradient -0.3333333333333333
      rounding 5.0
      type "oval"
    ]
    label "P"
    labelgraphics [
      alignment "left"
      anchor "c"
      color "#000000"
      fontName "Tahoma"
      fontSize 11
      fontStyle "plain"
      type "text"
    ]
    sbgn [
      role "SIMPLECHEMICAL"
    ]
    sbml [
      modelID "model_23"
      reversible "true"
      sbmlID "spec14loc91"
    ]
    src [
      fileName "Nucleotide Metabolism.Pyrimidine de novo biosynthesis.gml"
    ]
    url "http://pgrc-35.ipk-gatersleben.de/pls/htmldb_pgrc/f?p=112:10:::NO::P10_PATHWAY_OBJECT_ID:spec14loc91"
  ]
  node [
    id 32
    zlevel -1

    cluster [
      cluster "Nucleotide Metabolism.Pyrimidine de novo biosynthesis.gml"
    ]
    graphics [
      x 4166.5
      y 2950.0
      w 30.0
      h 30.0
      fill "#C0F0EF"
      outline "#000000"
      frameThickness 1.5
      gradient -0.3333333333333333
      rounding 5.0
      type "oval"
    ]
    label "ATP"
    labelgraphics [
      alignment "left"
      anchor "c"
      color "#000000"
      fontName "Tahoma"
      fontSize 11
      fontStyle "plain"
      type "text"
    ]
    sbgn [
      role "SIMPLECHEMICAL"
    ]
    sbml [
      modelID "model_23"
      reversible "true"
      sbmlID "spec11loc91"
    ]
    src [
      fileName "Nucleotide Metabolism.Pyrimidine de novo biosynthesis.gml"
    ]
    url "http://pgrc-35.ipk-gatersleben.de/pls/htmldb_pgrc/f?p=112:10:::NO::P10_PATHWAY_OBJECT_ID:spec11loc91"
  ]
  node [
    id 33
    zlevel -1

    cluster [
      cluster "Nucleotide Metabolism.Pyrimidine de novo biosynthesis.gml"
    ]
    graphics [
      x 4206.766283524904
      y 3169.5
      w 10.0
      h 10.0
      fill "#C0F0EF"
      outline "#000000"
      frameThickness 1.5
      gradient 0.0
      rounding 0.0
      type "org.graffiti.plugins.views.defaults.RectangularNodeShape"
    ]
    sbgn [
      role "PROCESS"
    ]
    sbml [
      modelID "model_23"
      reversible "true"
      sbmlID "reaction_210_252_91"
    ]
    src [
      fileName "Nucleotide Metabolism.Pyrimidine de novo biosynthesis.gml"
    ]
    url "http://pgrc-35.ipk-gatersleben.de/pls/htmldb_pgrc/f?p=112:10:::NO::P10_PATHWAY_OBJECT_ID:reaction_210_252_91"
  ]
  node [
    id 34
    zlevel -1

    cluster [
      cluster "Nucleotide Metabolism.Pyrimidine de novo biosynthesis.gml"
    ]
    graphics [
      x 4206.766
      y 2999.5
      w 10.0
      h 10.0
      fill "#C0F0EF"
      outline "#000000"
      frameThickness 1.5
      gradient 0.0
      rounding 0.0
      type "org.graffiti.plugins.views.defaults.RectangularNodeShape"
    ]
    sbgn [
      role "PROCESS"
    ]
    sbml [
      modelID "model_23"
      reversible "true"
      sbmlID "reaction_208_251_91"
    ]
    src [
      fileName "Nucleotide Metabolism.Pyrimidine de novo biosynthesis.gml"
    ]
    url "http://pgrc-35.ipk-gatersleben.de/pls/htmldb_pgrc/f?p=112:10:::NO::P10_PATHWAY_OBJECT_ID:reaction_208_251_91"
  ]
  node [
    id 35
    zlevel -1

    cluster [
      cluster "Nucleotide Metabolism.Pyrimidine de novo biosynthesis.gml"
    ]
    graphics [
      x 4176.5
      y 3070.0
      w 30.0
      h 30.0
      fill "#C0F0EF"
      outline "#000000"
      frameThickness 1.5
      gradient -0.3333333333333333
      rounding 5.0
      type "oval"
    ]
    label "ADP"
    labelgraphics [
      alignment "left"
      anchor "c"
      color "#000000"
      fontName "Tahoma"
      fontSize 11
      fontStyle "plain"
      type "text"
    ]
    sbgn [
      role "SIMPLECHEMICAL"
    ]
    sbml [
      modelID "model_23"
      reversible "true"
      sbmlID "spec13loc91"
    ]
    src [
      fileName "Nucleotide Metabolism.Pyrimidine de novo biosynthesis.gml"
    ]
    url "http://pgrc-35.ipk-gatersleben.de/pls/htmldb_pgrc/f?p=112:10:::NO::P10_PATHWAY_OBJECT_ID:spec13loc91"
  ]
  node [
    id 36
    zlevel -1

    cluster [
      cluster "Nucleotide Metabolism.Pyrimidine de novo biosynthesis.gml"
    ]
    graphics [
      x 2200.0
      y 2790.0
      w 10.0
      h 10.0
      fill "#C0F0EF"
      outline "#000000"
      frameThickness 1.5
      gradient 0.0
      rounding 0.0
      type "org.graffiti.plugins.views.defaults.RectangularNodeShape"
    ]
    sbgn [
      role "PROCESS"
    ]
    sbml [
      modelID "model_23"
      reversible "true"
      sbmlID "reaction_1998_568_136"
    ]
    src [
      fileName "Nucleotide Metabolism.Pyrimidine de novo biosynthesis.gml"
    ]
    url "http://pgrc-35.ipk-gatersleben.de/pls/htmldb_pgrc/f?p=112:10:::NO::P10_PATHWAY_OBJECT_ID:reaction_1998_568_136"
  ]
  node [
    id 37
    zlevel -1

    cluster [
      cluster "Nucleotide Metabolism.Pyrimidine de novo biosynthesis.gml"
    ]
    graphics [
      x 4445.217724928011
      y 3160.0
      w 10.0
      h 10.0
      fill "#C0F0EF"
      outline "#000000"
      frameThickness 1.5
      gradient 0.0
      rounding 0.0
      type "org.graffiti.plugins.views.defaults.RectangularNodeShape"
    ]
    sbgn [
      role "PROCESS"
    ]
    sbml [
      modelID "model_23"
      reversible "true"
      sbmlID "reaction_214_256_5"
    ]
    src [
      fileName "Nucleotide Metabolism.Pyrimidine de novo biosynthesis.gml"
    ]
    url "http://pgrc-35.ipk-gatersleben.de/pls/htmldb_pgrc/f?p=112:10:::NO::P10_PATHWAY_OBJECT_ID:reaction_214_256_5"
  ]
  node [
    id 38
    zlevel -1

    cluster [
      cluster "Nucleotide Metabolism.Pyrimidine de novo biosynthesis.gml"
    ]
    graphics [
      x 4445.217724928011
      y 3040.0
      w 10.0
      h 10.0
      fill "#C0F0EF"
      outline "#000000"
      frameThickness 1.5
      gradient 0.0
      rounding 0.0
      type "org.graffiti.plugins.views.defaults.RectangularNodeShape"
    ]
    sbgn [
      role "PROCESS"
    ]
    sbml [
      modelID "model_23"
      reversible "true"
      sbmlID "reaction_219_329_120"
    ]
    src [
      fileName "Nucleotide Metabolism.Pyrimidine de novo biosynthesis.gml"
    ]
    url "http://pgrc-35.ipk-gatersleben.de/pls/htmldb_pgrc/f?p=112:10:::NO::P10_PATHWAY_OBJECT_ID:reaction_219_329_120"
  ]
  node [
    id 39
    zlevel -1

    cluster [
      cluster "Nucleotide Metabolism.Pyrimidine de novo biosynthesis.gml"
    ]
    graphics [
      x 4498.66604597701
      y 2950.0
      w 30.0
      h 30.0
      fill "#C0F0EF"
      outline "#000000"
      frameThickness 1.5
      gradient -0.3333333333333333
      rounding 5.0
      type "oval"
    ]
    label "ATP"
    labelgraphics [
      alignment "left"
      anchor "c"
      color "#000000"
      fontName "Tahoma"
      fontSize 11
      fontStyle "plain"
      type "text"
    ]
    sbgn [
      role "SIMPLECHEMICAL"
    ]
    sbml [
      modelID "model_23"
      reversible "true"
      sbmlID "spec11loc92"
    ]
    src [
      fileName "Nucleotide Metabolism.Pyrimidine de novo biosynthesis.gml"
    ]
    url "http://pgrc-35.ipk-gatersleben.de/pls/htmldb_pgrc/f?p=112:10:::NO::P10_PATHWAY_OBJECT_ID:spec11loc92"
  ]
  node [
    id 40
    zlevel -1

    cluster [
      cluster "Nucleotide Metabolism.Pyrimidine de novo biosynthesis.gml"
    ]
    graphics [
      x 4445.217724928011
      y 3280.0
      w 10.0
      h 10.0
      fill "#C0F0EF"
      outline "#000000"
      frameThickness 1.5
      gradient 0.0
      rounding 0.0
      type "org.graffiti.plugins.views.defaults.RectangularNodeShape"
    ]
    sbgn [
      role "PROCESS"
    ]
    sbml [
      modelID "model_23"
      reversible "true"
      sbmlID "reaction_213_255_5"
    ]
    src [
      fileName "Nucleotide Metabolism.Pyrimidine de novo biosynthesis.gml"
    ]
    url "http://pgrc-35.ipk-gatersleben.de/pls/htmldb_pgrc/f?p=112:10:::NO::P10_PATHWAY_OBJECT_ID:reaction_213_255_5"
  ]
  node [
    id 41
    zlevel -1

    cluster [
      cluster "Nucleotide Metabolism.Pyrimidine de novo biosynthesis.gml"
    ]
    graphics [
      x 4406.5
      y 2850.0
      w 30.0
      h 30.0
      fill "#C0F0EF"
      outline "#000000"
      frameThickness 1.5
      gradient 0.0
      rounding 5.0
      type "oval"
    ]
    label "UTP"
    labelgraphics [
      alignment "left"
      anchor "c"
      color "#000000"
      fontName "Tahoma"
      fontSize 11
      fontStyle "plain"
      type "text"
    ]
    sbgn [
      role "SIMPLECHEMICAL"
    ]
    sbml [
      modelID "model_23"
      reversible "true"
      sbmlID "spec22loc92"
    ]
    src [
      fileName "Nucleotide Metabolism.Pyrimidine de novo biosynthesis.gml"
    ]
    url "http://pgrc-35.ipk-gatersleben.de/pls/htmldb_pgrc/f?p=112:10:::NO::P10_PATHWAY_OBJECT_ID:spec22loc92"
  ]
  node [
    id 42
    zlevel -1

    cluster [
      cluster "Nucleotide Metabolism.Pyrimidine de novo biosynthesis.gml"
    ]
    graphics [
      x 4496.5
      y 2850.0
      w 30.0
      h 30.0
      fill "#C0F0EF"
      outline "#000000"
      frameThickness 1.5
      gradient -0.3333333333333333
      rounding 5.0
      type "oval"
    ]
    label "ADP"
    labelgraphics [
      alignment "left"
      anchor "c"
      color "#000000"
      fontName "Tahoma"
      fontSize 11
      fontStyle "plain"
      type "text"
    ]
    sbgn [
      role "SIMPLECHEMICAL"
    ]
    sbml [
      modelID "model_23"
      reversible "true"
      sbmlID "spec13loc92"
    ]
    src [
      fileName "Nucleotide Metabolism.Pyrimidine de novo biosynthesis.gml"
    ]
    url "http://pgrc-35.ipk-gatersleben.de/pls/htmldb_pgrc/f?p=112:10:::NO::P10_PATHWAY_OBJECT_ID:spec13loc92"
  ]
  node [
    id 43
    zlevel -1

    cluster [
      cluster "Nucleotide Metabolism.Pyrimidine de novo biosynthesis.gml"
    ]
    graphics [
      x 4498.666045977011
      y 3250.0
      w 30.0
      h 30.0
      fill "#C0F0EF"
      outline "#000000"
      frameThickness 1.5
      gradient -0.333
      rounding 5.0
      type "oval"
    ]
    label "PP"
    labelgraphics [
      alignment "left"
      anchor "c"
      color "#000000"
      fontName "Tahoma"
      fontSize 11
      fontStyle "plain"
      type "text"
    ]
    sbgn [
      role "SIMPLECHEMICAL"
    ]
    sbml [
      modelID "model_23"
      reversible "true"
      sbmlID "spec20loc5"
    ]
    src [
      fileName "Nucleotide Metabolism.Pyrimidine de novo biosynthesis.gml"
    ]
    url "http://pgrc-35.ipk-gatersleben.de/pls/htmldb_pgrc/f?p=112:10:::NO::P10_PATHWAY_OBJECT_ID:spec20loc5"
  ]
  node [
    id 44
    zlevel -1

    cluster [
      cluster "Nucleotide Metabolism.Pyrimidine de novo biosynthesis.gml"
    ]
    graphics [
      x 4445.217724928011
      y 3219.999999999998
      w 30.0
      h 30.0
      fill "#C0F0EF"
      outline "#000000"
      frameThickness 1.5
      gradient 0.0
      rounding 5.0
      type "oval"
    ]
    label "orotidine 5'-phosphate"
    labelgraphics [
      alignment "left"
      anchor "c"
      color "#000000"
      fontName "Tahoma"
      fontSize 11
      fontStyle "plain"
      type "text"
    ]
    sbgn [
      role "SIMPLECHEMICAL"
    ]
    sbml [
      modelID "model_23"
      reversible "true"
      sbmlID "spec484loc5"
    ]
    src [
      fileName "Nucleotide Metabolism.Pyrimidine de novo biosynthesis.gml"
    ]
    url "http://pgrc-35.ipk-gatersleben.de/pls/htmldb_pgrc/f?p=112:10:::NO::P10_PATHWAY_OBJECT_ID:spec484loc5"
  ]
  node [
    id 45
    zlevel -1

    cluster [
      cluster "Nucleotide Metabolism.Pyrimidine de novo biosynthesis.gml"
    ]
    graphics [
      x 4445.217724928011
      y 2920.0
      w 10.0
      h 10.0
      fill "#C0F0EF"
      outline "#000000"
      frameThickness 1.5
      gradient 0.0
      rounding 0.0
      type "org.graffiti.plugins.views.defaults.RectangularNodeShape"
    ]
    sbgn [
      role "PROCESS"
    ]
    sbml [
      modelID "model_23"
      reversible "true"
      sbmlID "reaction_220_330_92"
    ]
    src [
      fileName "Nucleotide Metabolism.Pyrimidine de novo biosynthesis.gml"
    ]
    url "http://pgrc-35.ipk-gatersleben.de/pls/htmldb_pgrc/f?p=112:10:::NO::P10_PATHWAY_OBJECT_ID:reaction_220_330_92"
  ]
  node [
    id 46
    zlevel -1

    cluster [
      cluster "Nucleotide Metabolism.Pyrimidine de novo biosynthesis.gml"
    ]
    graphics [
      x 4498.666045977011
      y 3070.0
      w 30.0
      h 30.0
      fill "#C0F0EF"
      outline "#000000"
      frameThickness 1.5
      gradient -0.3333333333333333
      rounding 5.0
      type "oval"
    ]
    label "P"
    labelgraphics [
      alignment "left"
      anchor "c"
      color "#000000"
      fontName "Tahoma"
      fontSize 11
      fontStyle "plain"
      type "text"
    ]
    sbgn [
      role "SIMPLECHEMICAL"
    ]
    sbml [
      modelID "model_23"
      reversible "true"
      sbmlID "spec14loc120"
    ]
    src [
      fileName "Nucleotide Metabolism.Pyrimidine de novo biosynthesis.gml"
    ]
    url "http://pgrc-35.ipk-gatersleben.de/pls/htmldb_pgrc/f?p=112:10:::NO::P10_PATHWAY_OBJECT_ID:spec14loc120"
  ]
  node [
    id 47
    zlevel -1

    cluster [
      cluster "Nucleotide Metabolism.Pyrimidine de novo biosynthesis.gml"
    ]
    graphics [
      x 4496.5
      y 3320.0
      w 30.0
      h 30.0
      fill "#C0F0EF"
      outline "#000000"
      frameThickness 1.5
      gradient -0.333
      rounding 5.0
      type "oval"
    ]
    label "PRPP"
    labelgraphics [
      alignment "left"
      anchor "c"
      color "#000000"
      fontName "Tahoma"
      fontSize 11
      fontStyle "plain"
      type "text"
    ]
    sbgn [
      role "SIMPLECHEMICAL"
    ]
    sbml [
      modelID "model_23"
      reversible "true"
      sbmlID "spec326loc5"
    ]
    src [
      fileName "Nucleotide Metabolism.Pyrimidine de novo biosynthesis.gml"
    ]
    url "http://pgrc-35.ipk-gatersleben.de/pls/htmldb_pgrc/f?p=112:10:::NO::P10_PATHWAY_OBJECT_ID:spec326loc5"
  ]
  node [
    id 48
    zlevel -1

    cluster [
      cluster "Nucleotide Metabolism.Pyrimidine de novo biosynthesis.gml"
    ]
    graphics [
      x 4498.666045977011
      y 3129.999999999998
      w 30.0
      h 30.0
      fill "#C0F0EF"
      outline "#000000"
      frameThickness 1.5
      gradient -0.3333333333333333
      rounding 5.0
      type "oval"
    ]
    label "CO2"
    labelgraphics [
      alignment "left"
      anchor "c"
      color "#000000"
      fontName "Tahoma"
      fontSize 11
      fontStyle "plain"
      type "text"
    ]
    sbgn [
      role "SIMPLECHEMICAL"
    ]
    sbml [
      modelID "model_23"
      reversible "true"
      sbmlID "spec106loc5"
    ]
    src [
      fileName "Nucleotide Metabolism.Pyrimidine de novo biosynthesis.gml"
    ]
    url "http://pgrc-35.ipk-gatersleben.de/pls/htmldb_pgrc/f?p=112:10:::NO::P10_PATHWAY_OBJECT_ID:spec106loc5"
  ]
  node [
    id 49
    zlevel -1

    cluster [
      cluster "Nucleotide Metabolism.Pyrimidine de novo biosynthesis.gml"
    ]
    graphics [
      x 1680.0
      y 2630.0
      w 30.0
      h 30.0
      fill "#C0F0EF"
      outline "#000000"
      frameThickness 1.5
      gradient -0.333
      rounding 5.0
      type "oval"
    ]
    label "O2"
    labelgraphics [
      alignment "left"
      anchor "c"
      color "#000000"
      fontName "Tahoma"
      fontSize 11
      fontStyle "plain"
      type "text"
    ]
    sbgn [
      role "SIMPLECHEMICAL"
    ]
    sbml [
      modelID "model_23"
      reversible "true"
      sbmlID "spec481loc91"
    ]
    src [
      fileName "Nucleotide Metabolism.Pyrimidine de novo biosynthesis.gml"
    ]
    url "http://pgrc-35.ipk-gatersleben.de/pls/htmldb_pgrc/f?p=112:10:::NO::P10_PATHWAY_OBJECT_ID:spec481loc91"
  ]
  node [
    id 50
    zlevel -1

    cluster [
      cluster "Nucleotide Metabolism.Pyrimidine de novo biosynthesis.gml"
    ]
    graphics [
      x 1680.0
      y 2790.0
      w 30.0
      h 30.0
      fill "#C0F0EF"
      outline "#000000"
      frameThickness 1.5
      gradient 0.0
      rounding 5.0
      type "oval"
    ]
    label "H2O2"
    labelgraphics [
      alignment "left"
      anchor "c"
      color "#000000"
      fontName "Tahoma"
      fontSize 11
      fontStyle "plain"
      type "text"
    ]
    sbgn [
      role "SIMPLECHEMICAL"
    ]
    sbml [
      modelID "model_23"
      reversible "true"
      sbmlID "spec464loc91"
    ]
    src [
      fileName "Nucleotide Metabolism.Pyrimidine de novo biosynthesis.gml"
    ]
    url "http://pgrc-35.ipk-gatersleben.de/pls/htmldb_pgrc/f?p=112:10:::NO::P10_PATHWAY_OBJECT_ID:spec464loc91"
  ]
  node [
    id 51
    zlevel -1

    cluster [
      cluster "Nucleotide Metabolism.Pyrimidine de novo biosynthesis.gml"
    ]
    graphics [
      x 1730.0
      y 2710.0
      w 10.0
      h 10.0
      fill "#C0F0EF"
      outline "#000000"
      frameThickness 1.5
      gradient 0.0
      rounding 0.0
      type "rectangle"
    ]
    sbgn [
      role "PROCESS"
    ]
    sbml [
      modelID "model_23"
      reversible "true"
      sbmlID "reaction_212_254_91"
    ]
    src [
      fileName "Nucleotide Metabolism.Pyrimidine de novo biosynthesis.gml"
    ]
    url "http://pgrc-35.ipk-gatersleben.de/pls/htmldb_pgrc/f?p=112:10:::NO::P10_PATHWAY_OBJECT_ID:reaction_212_254_91"
  ]
  node [
    id 52
    zlevel -1

    cluster [
      cluster "Nucleotide Metabolism.Pyrimidine de novo biosynthesis.gml"
    ]
    graphics [
      x 4206.766283524904
      y 3350.0
      w 30.0
      h 30.0
      fill "#C0F0EF"
      outline "#000000"
      frameThickness 1.5
      gradient -0.3333333333333333
      rounding 5.0
      type "oval"
    ]
    label "dihydroorotate"
    labelgraphics [
      alignment "left"
      anchor "c"
      color "#000000"
      fontName "Tahoma"
      fontSize 11
      fontStyle "plain"
      type "text"
    ]
    sbgn [
      role "SIMPLECHEMICAL"
    ]
    sbml [
      modelID "model_23"
      reversible "true"
      sbmlID "spec478loc91"
    ]
    src [
      fileName "Nucleotide Metabolism.Pyrimidine de novo biosynthesis.gml"
    ]
    url "http://pgrc-35.ipk-gatersleben.de/pls/htmldb_pgrc/f?p=112:10:::NO::P10_PATHWAY_OBJECT_ID:spec478loc91"
  ]
  node [
    id 53
    zlevel -1

    cluster [
      cluster "Nucleotide Metabolism.Pyrimidine de novo biosynthesis.gml"
    ]
    graphics [
      x 1780.0
      y 2630.0
      w 30.0
      h 30.0
      fill "#C0F0EF"
      outline "#000000"
      frameThickness 1.5
      gradient 0.0
      rounding 5.0
      type "oval"
    ]
    label "dihydroorotate"
    labelgraphics [
      alignment "left"
      anchor "c"
      color "#000000"
      fontName "Tahoma"
      fontSize 11
      fontStyle "plain"
      type "text"
    ]
    sbgn [
      role "SIMPLECHEMICAL"
    ]
    sbml [
      modelID "model_23"
      reversible "true"
      sbmlID "spec478loc91"
    ]
    src [
      fileName "Nucleotide Metabolism.Pyrimidine de novo biosynthesis.gml"
    ]
    url "http://pgrc-35.ipk-gatersleben.de/pls/htmldb_pgrc/f?p=112:10:::NO::P10_PATHWAY_OBJECT_ID:spec478loc91"
  ]
  node [
    id 54
    zlevel -1

    cluster [
      cluster "Nucleotide Metabolism.Pyrimidine de novo biosynthesis.gml"
    ]
    graphics [
      x 4445.217724928011
      y 3350.0
      w 30.0
      h 30.0
      fill "#C0F0EF"
      outline "#000000"
      frameThickness 1.5
      gradient -0.3333333333333333
      rounding 5.0
      type "oval"
    ]
    label "orotate"
    labelgraphics [
      alignment "left"
      anchor "c"
      color "#000000"
      fontName "Tahoma"
      fontSize 11
      fontStyle "plain"
      type "text"
    ]
    sbgn [
      role "SIMPLECHEMICAL"
    ]
    sbml [
      modelID "model_23"
      reversible "true"
      sbmlID "spec480loc91"
    ]
    src [
      fileName "Nucleotide Metabolism.Pyrimidine de novo biosynthesis.gml"
    ]
    url "http://pgrc-35.ipk-gatersleben.de/pls/htmldb_pgrc/f?p=112:10:::NO::P10_PATHWAY_OBJECT_ID:spec480loc91"
  ]
  node [
    id 55
    zlevel -1

    cluster [
      cluster "Nucleotide Metabolism.Pyrimidine de novo biosynthesis.gml"
    ]
    graphics [
      x 1780.0
      y 2790.0
      w 30.0
      h 30.0
      fill "#C0F0EF"
      outline "#000000"
      frameThickness 1.5
      gradient 0.0
      rounding 5.0
      type "oval"
    ]
    label "orotate"
    labelgraphics [
      alignment "left"
      anchor "c"
      color "#000000"
      fontName "Tahoma"
      fontSize 11
      fontStyle "plain"
      type "text"
    ]
    sbgn [
      role "SIMPLECHEMICAL"
    ]
    sbml [
      modelID "model_23"
      reversible "true"
      sbmlID "spec480loc91"
    ]
    src [
      fileName "Nucleotide Metabolism.Pyrimidine de novo biosynthesis.gml"
    ]
    url "http://pgrc-35.ipk-gatersleben.de/pls/htmldb_pgrc/f?p=112:10:::NO::P10_PATHWAY_OBJECT_ID:spec480loc91"
  ]
  node [
    id 56
    zlevel -1

    cluster [
      cluster "Nucleotide Metabolism.Pyrimidine de novo biosynthesis.gml"
    ]
    graphics [
      x 4445.217724928011
      y 3100.0
      w 30.0
      h 30.0
      fill "#C0F0EF"
      outline "#000000"
      frameThickness 1.5
      gradient 0.0
      rounding 5.0
      type "oval"
    ]
    label "UMP"
    labelgraphics [
      alignment "left"
      anchor "c"
      color "#000000"
      fontName "Tahoma"
      fontSize 11
      fontStyle "plain"
      type "text"
    ]
    sbgn [
      role "SIMPLECHEMICAL"
    ]
    sbml [
      modelID "model_23"
      reversible "true"
      sbmlID "spec486loc5"
    ]
    src [
      fileName "Nucleotide Metabolism.Pyrimidine de novo biosynthesis.gml"
    ]
    url "http://pgrc-35.ipk-gatersleben.de/pls/htmldb_pgrc/f?p=112:10:::NO::P10_PATHWAY_OBJECT_ID:spec486loc5"
  ]
  node [
    id 57
    zlevel -1

    cluster [
      cluster "Nucleotide Metabolism.Pyrimidine de novo biosynthesis.gml"
    ]
    graphics [
      x 4445.217724928011
      y 2980.0
      w 30.0
      h 30.0
      fill "#C0F0EF"
      outline "#000000"
      frameThickness 1.5
      gradient 0.0
      rounding 5.0
      type "oval"
    ]
    label "UDP"
    labelgraphics [
      alignment "left"
      anchor "c"
      color "#000000"
      fontName "Tahoma"
      fontSize 11
      fontStyle "plain"
      type "text"
    ]
    sbgn [
      role "SIMPLECHEMICAL"
    ]
    sbml [
      modelID "model_23"
      reversible "true"
      sbmlID "spec23loc120"
    ]
    src [
      fileName "Nucleotide Metabolism.Pyrimidine de novo biosynthesis.gml"
    ]
    url "http://pgrc-35.ipk-gatersleben.de/pls/htmldb_pgrc/f?p=112:10:::NO::P10_PATHWAY_OBJECT_ID:spec23loc120"
  ]
  node [
    id 58
    zlevel -1

    cluster [
      cluster "Nucleotide Metabolism.Pyrimidine de novo biosynthesis.gml"
    ]
    graphics [
      x 4144.766
      y 3290.0
      w 54.0
      h 30.0
      fill "#C0F0EF"
      outline "#000000"
      frameThickness 1.5
      gradient 0.0
      rounding 10.0
      type "rectangle"
    ]
    label "3.5.2.3"
    labelgraphics [
      alignment "left"
      anchor "c"
      color "#000000"
      fontName "Tahoma"
      fontSize 11
      fontStyle "plain"
      type "text"
    ]
    labelgraphics1 [
      alignment "center"
      anchor "hidden"
      color "#000000"
      fontName "Arial"
      fontSize 12
      fontStyle "plain"
      position [
        localAlign 0.0
        relHor 0.0
        relVert 0.0
      ]
      text "3.5.2.3"
      type "text"
    ]
    sbgn [
      role "MACROMOLECULE"
    ]
    sbml [
      modelID "model_23"
      reversible "true"
      sbmlID "reaction_211_253_91"
    ]
    src [
      fileName "Nucleotide Metabolism.Pyrimidine de novo biosynthesis.gml"
    ]
    url "http://pgrc-35.ipk-gatersleben.de/pls/htmldb_pgrc/f?p=112:10:::NO::P10_PATHWAY_OBJECT_ID:reaction_211_253_91"
  ]
  node [
    id 59
    zlevel -1

    cluster [
      cluster "Nucleotide Metabolism.Pyrimidine de novo biosynthesis.gml"
    ]
    graphics [
      x 2200.0
      y 2580.0
      w 54.0
      h 30.0
      fill "#C0F0EF"
      outline "#000000"
      frameThickness 1.5
      gradient 0.0
      rounding 10.0
      type "rectangle"
    ]
    label "dihydroorotate transport"
    labelgraphics [
      alignment "left"
      anchor "c"
      color "#000000"
      fontName "Tahoma"
      fontSize 11
      fontStyle "plain"
      type "text"
    ]
    sbgn [
      role "MACROMOLECULE"
    ]
    sbml [
      modelID "model_23"
      reversible "true"
      sbmlID "reaction_1997_567_118"
    ]
    src [
      fileName "Nucleotide Metabolism.Pyrimidine de novo biosynthesis.gml"
    ]
    url "http://pgrc-35.ipk-gatersleben.de/pls/htmldb_pgrc/f?p=112:10:::NO::P10_PATHWAY_OBJECT_ID:reaction_1997_567_118"
  ]
  node [
    id 60
    zlevel -1

    cluster [
      cluster "Nucleotide Metabolism.Pyrimidine de novo biosynthesis.gml"
    ]
    graphics [
      x 4144.766283524904
      y 3169.5
      w 54.0
      h 30.0
      fill "#C0F0EF"
      outline "#000000"
      frameThickness 1.5
      gradient 0.0
      rounding 10.0
      type "rectangle"
    ]
    label "2.1.3.2"
    labelgraphics [
      alignment "left"
      anchor "c"
      color "#000000"
      fontName "Tahoma"
      fontSize 11
      fontStyle "plain"
      type "text"
    ]
    labelgraphics1 [
      alignment "center"
      anchor "hidden"
      color "#000000"
      fontName "Arial"
      fontSize 12
      fontStyle "plain"
      position [
        localAlign 0.0
        relHor 0.0
        relVert 0.0
      ]
      text "2.1.3.2"
      type "text"
    ]
    sbgn [
      role "MACROMOLECULE"
    ]
    sbml [
      modelID "model_23"
      reversible "true"
      sbmlID "reaction_210_252_91"
    ]
    src [
      fileName "Nucleotide Metabolism.Pyrimidine de novo biosynthesis.gml"
    ]
    url "http://pgrc-35.ipk-gatersleben.de/pls/htmldb_pgrc/f?p=112:10:::NO::P10_PATHWAY_OBJECT_ID:reaction_210_252_91"
  ]
  node [
    id 61
    zlevel -1

    cluster [
      cluster "Nucleotide Metabolism.Pyrimidine de novo biosynthesis.gml"
    ]
    graphics [
      x 4144.766
      y 2999.5
      w 54.0
      h 30.0
      fill "#C0F0EF"
      outline "#000000"
      frameThickness 1.5
      gradient -0.333
      rounding 10.0
      type "rectangle"
    ]
    label "6.3.5.5"
    labelgraphics [
      alignment "left"
      anchor "c"
      color "#000000"
      fontName "Tahoma"
      fontSize 11
      fontStyle "plain"
      type "text"
    ]
    labelgraphics1 [
      alignment "center"
      anchor "hidden"
      color "#000000"
      fontName "Arial"
      fontSize 12
      fontStyle "plain"
      position [
        localAlign 0.0
        relHor 0.0
        relVert 0.0
      ]
      text "6.3.5.5"
      type "text"
    ]
    sbgn [
      role "MACROMOLECULE"
    ]
    sbml [
      modelID "model_23"
      reversible "true"
      sbmlID "reaction_208_251_91"
    ]
    src [
      fileName "Nucleotide Metabolism.Pyrimidine de novo biosynthesis.gml"
    ]
    url "http://pgrc-35.ipk-gatersleben.de/pls/htmldb_pgrc/f?p=112:10:::NO::P10_PATHWAY_OBJECT_ID:reaction_208_251_91"
  ]
  node [
    id 62
    zlevel -1

    cluster [
      cluster "Nucleotide Metabolism.Pyrimidine de novo biosynthesis.gml"
    ]
    graphics [
      x 2200.0
      y 2740.0
      w 54.0
      h 30.0
      fill "#C0F0EF"
      outline "#000000"
      frameThickness 1.5
      gradient 0.0
      rounding 10.0
      type "rectangle"
    ]
    label "orotate transport"
    labelgraphics [
      alignment "left"
      anchor "c"
      color "#000000"
      fontName "Tahoma"
      fontSize 11
      fontStyle "plain"
      type "text"
    ]
    sbgn [
      role "MACROMOLECULE"
    ]
    sbml [
      modelID "model_23"
      reversible "true"
      sbmlID "reaction_1998_568_136"
    ]
    src [
      fileName "Nucleotide Metabolism.Pyrimidine de novo biosynthesis.gml"
    ]
    url "http://pgrc-35.ipk-gatersleben.de/pls/htmldb_pgrc/f?p=112:10:::NO::P10_PATHWAY_OBJECT_ID:reaction_1998_568_136"
  ]
  node [
    id 63
    zlevel -1

    cluster [
      cluster "Nucleotide Metabolism.Pyrimidine de novo biosynthesis.gml"
    ]
    graphics [
      x 4383.217724928011
      y 3160.0
      w 54.0
      h 30.0
      fill "#C0F0EF"
      outline "#000000"
      frameThickness 1.5
      gradient 0.0
      rounding 10.0
      type "rectangle"
    ]
    label "4.1.1.23"
    labelgraphics [
      alignment "left"
      anchor "c"
      color "#000000"
      fontName "Tahoma"
      fontSize 11
      fontStyle "plain"
      type "text"
    ]
    labelgraphics1 [
      alignment "center"
      anchor "hidden"
      color "#000000"
      fontName "Arial"
      fontSize 12
      fontStyle "plain"
      position [
        localAlign 0.0
        relHor 0.0
        relVert 0.0
      ]
      text "4.1.1.23"
      type "text"
    ]
    sbgn [
      role "MACROMOLECULE"
    ]
    sbml [
      modelID "model_23"
      reversible "true"
      sbmlID "reaction_214_256_5"
    ]
    src [
      fileName "Nucleotide Metabolism.Pyrimidine de novo biosynthesis.gml"
    ]
    url "http://pgrc-35.ipk-gatersleben.de/pls/htmldb_pgrc/f?p=112:10:::NO::P10_PATHWAY_OBJECT_ID:reaction_214_256_5"
  ]
  node [
    id 64
    zlevel -1

    cluster [
      cluster "Nucleotide Metabolism.Pyrimidine de novo biosynthesis.gml"
    ]
    graphics [
      x 4383.217724928011
      y 3040.0
      w 54.0
      h 30.0
      fill "#C0F0EF"
      outline "#000000"
      frameThickness 1.5
      gradient 0.0
      rounding 10.0
      type "rectangle"
    ]
    label "3.6.1.6"
    labelgraphics [
      alignment "left"
      anchor "c"
      color "#000000"
      fontName "Tahoma"
      fontSize 11
      fontStyle "plain"
      type "text"
    ]
    labelgraphics1 [
      alignment "center"
      anchor "hidden"
      color "#000000"
      fontName "Arial"
      fontSize 12
      fontStyle "plain"
      position [
        localAlign 0.0
        relHor 0.0
        relVert 0.0
      ]
      text "3.6.1.6"
      type "text"
    ]
    sbgn [
      role "MACROMOLECULE"
    ]
    sbml [
      modelID "model_23"
      reversible "true"
      sbmlID "reaction_219_329_120"
    ]
    src [
      fileName "Nucleotide Metabolism.Pyrimidine de novo biosynthesis.gml"
    ]
    url "http://pgrc-35.ipk-gatersleben.de/pls/htmldb_pgrc/f?p=112:10:::NO::P10_PATHWAY_OBJECT_ID:reaction_219_329_120"
  ]
  node [
    id 65
    zlevel -1

    cluster [
      cluster "Nucleotide Metabolism.Pyrimidine de novo biosynthesis.gml"
    ]
    graphics [
      x 4383.217724928011
      y 3280.0
      w 54.0
      h 30.0
      fill "#C0F0EF"
      outline "#000000"
      frameThickness 1.5
      gradient 0.0
      rounding 10.0
      type "rectangle"
    ]
    label "2.4.2.10"
    labelgraphics [
      alignment "left"
      anchor "c"
      color "#000000"
      fontName "Tahoma"
      fontSize 11
      fontStyle "plain"
      type "text"
    ]
    labelgraphics1 [
      alignment "center"
      anchor "hidden"
      color "#000000"
      fontName "Arial"
      fontSize 12
      fontStyle "plain"
      position [
        localAlign 0.0
        relHor 0.0
        relVert 0.0
      ]
      text "2.4.2.10"
      type "text"
    ]
    sbgn [
      role "MACROMOLECULE"
    ]
    sbml [
      modelID "model_23"
      reversible "true"
      sbmlID "reaction_213_255_5"
    ]
    src [
      fileName "Nucleotide Metabolism.Pyrimidine de novo biosynthesis.gml"
    ]
    url "http://pgrc-35.ipk-gatersleben.de/pls/htmldb_pgrc/f?p=112:10:::NO::P10_PATHWAY_OBJECT_ID:reaction_213_255_5"
  ]
  node [
    id 66
    zlevel -1

    cluster [
      cluster "Nucleotide Metabolism.Pyrimidine de novo biosynthesis.gml"
    ]
    graphics [
      x 4383.217724928011
      y 2920.0
      w 54.0
      h 30.0
      fill "#C0F0EF"
      outline "#000000"
      frameThickness 1.5
      gradient 0.0
      rounding 10.0
      type "rectangle"
    ]
    label "2.7.4.6"
    labelgraphics [
      alignment "left"
      anchor "c"
      color "#000000"
      fontName "Tahoma"
      fontSize 11
      fontStyle "plain"
      type "text"
    ]
    labelgraphics1 [
      alignment "center"
      anchor "hidden"
      color "#000000"
      fontName "Arial"
      fontSize 12
      fontStyle "plain"
      position [
        localAlign 0.0
        relHor 0.0
        relVert 0.0
      ]
      text "2.7.4.6"
      type "text"
    ]
    sbgn [
      role "MACROMOLECULE"
    ]
    sbml [
      modelID "model_23"
      reversible "true"
      sbmlID "reaction_220_330_92"
    ]
    src [
      fileName "Nucleotide Metabolism.Pyrimidine de novo biosynthesis.gml"
    ]
    url "http://pgrc-35.ipk-gatersleben.de/pls/htmldb_pgrc/f?p=112:10:::NO::P10_PATHWAY_OBJECT_ID:reaction_220_330_92"
  ]
  node [
    id 67
    zlevel -1

    cluster [
      cluster "Nucleotide Metabolism.Pyrimidine de novo biosynthesis.gml"
    ]
    graphics [
      x 1792.0
      y 2710.0
      w 54.0
      h 30.0
      fill "#C0F0EF"
      outline "#000000"
      frameThickness 1.5
      gradient 0.0
      rounding 10.0
      type "rectangle"
    ]
    label "1.3.3.1"
    labelgraphics [
      alignment "left"
      anchor "c"
      color "#000000"
      fontName "Tahoma"
      fontSize 11
      fontStyle "plain"
      type "text"
    ]
    labelgraphics1 [
      alignment "center"
      anchor "hidden"
      color "#000000"
      fontName "Arial"
      fontSize 12
      fontStyle "plain"
      position [
        localAlign 0.0
        relHor 0.0
        relVert 0.0
      ]
      text "1.3.3.1"
      type "text"
    ]
    sbgn [
      role "MACROMOLECULE"
    ]
    sbml [
      modelID "model_23"
      reversible "true"
      sbmlID "reaction_212_254_91"
    ]
    src [
      fileName "Nucleotide Metabolism.Pyrimidine de novo biosynthesis.gml"
    ]
    url "http://pgrc-35.ipk-gatersleben.de/pls/htmldb_pgrc/f?p=112:10:::NO::P10_PATHWAY_OBJECT_ID:reaction_212_254_91"
  ]
  node [
    id 68
    zlevel -1

    cluster [
      cluster "Amino Acid Metabolism.Shikimate biosynthesis.gml"
    ]
    graphics [
      x 5047.9
      y 2148.916666666666
      w 30.0
      h 30.0
      fill "#CFFFCC"
      outline "#000000"
      frameThickness 1.5
      gradient -0.333
      rounding 5.0
      type "oval"
    ]
    label "ATP"
    labelgraphics [
      alignment "left"
      anchor "c"
      color "#000000"
      fontName "Tahoma"
      fontSize 11
      fontStyle "plain"
      type "text"
    ]
    sbgn [
      role "SIMPLECHEMICAL"
    ]
    sbml [
      modelID "model_9"
      reversible "true"
      sbmlID "spec11loc86"
    ]
    src [
      fileName "Amino Acid Metabolism.Shikimate biosynthesis.gml"
    ]
    url "http://pgrc-35.ipk-gatersleben.de/pls/htmldb_pgrc/f?p=112:10:::NO::P10_PATHWAY_OBJECT_ID:spec11loc86"
  ]
  node [
    id 69
    zlevel -1

    cluster [
      cluster "Amino Acid Metabolism.Shikimate biosynthesis.gml"
    ]
    graphics [
      x 5047.9
      y 2208.916666666666
      w 30.0
      h 30.0
      fill "#CFFFCC"
      outline "#000000"
      frameThickness 1.5
      gradient -0.333
      rounding 5.0
      type "oval"
    ]
    label "ADP"
    labelgraphics [
      alignment "left"
      anchor "c"
      color "#000000"
      fontName "Tahoma"
      fontSize 11
      fontStyle "plain"
      type "text"
    ]
    sbgn [
      role "SIMPLECHEMICAL"
    ]
    sbml [
      modelID "model_9"
      reversible "true"
      sbmlID "spec13loc86"
    ]
    src [
      fileName "Amino Acid Metabolism.Shikimate biosynthesis.gml"
    ]
    url "http://pgrc-35.ipk-gatersleben.de/pls/htmldb_pgrc/f?p=112:10:::NO::P10_PATHWAY_OBJECT_ID:spec13loc86"
  ]
  node [
    id 70
    zlevel -1

    cluster [
      cluster "Amino Acid Metabolism.Shikimate biosynthesis.gml"
    ]
    graphics [
      x 5047.9
      y 2339.916666666666
      w 30.0
      h 30.0
      fill "#CFFFCC"
      outline "#000000"
      frameThickness 1.5
      gradient -0.3333333333333333
      rounding 5.0
      type "oval"
    ]
    label "P"
    labelgraphics [
      alignment "left"
      anchor "c"
      color "#000000"
      fontName "Tahoma"
      fontSize 11
      fontStyle "plain"
      type "text"
    ]
    sbgn [
      role "SIMPLECHEMICAL"
    ]
    sbml [
      modelID "model_9"
      reversible "true"
      sbmlID "spec14loc86"
    ]
    src [
      fileName "Amino Acid Metabolism.Shikimate biosynthesis.gml"
    ]
    url "http://pgrc-35.ipk-gatersleben.de/pls/htmldb_pgrc/f?p=112:10:::NO::P10_PATHWAY_OBJECT_ID:spec14loc86"
  ]
  node [
    id 71
    zlevel -1

    cluster [
      cluster "Amino Acid Metabolism.Shikimate biosynthesis.gml"
    ]
    graphics [
      x 5047.9
      y 1852.916666666666
      w 30.0
      h 30.0
      fill "#CFFFCC"
      outline "#000000"
      frameThickness 1.5
      gradient -0.3333333333333333
      rounding 5.0
      type "oval"
    ]
    label "P"
    labelgraphics [
      alignment "left"
      anchor "c"
      color "#000000"
      fontName "Tahoma"
      fontSize 11
      fontStyle "plain"
      type "text"
    ]
    sbgn [
      role "SIMPLECHEMICAL"
    ]
    sbml [
      modelID "model_9"
      reversible "true"
      sbmlID "spec14loc86"
    ]
    src [
      fileName "Amino Acid Metabolism.Shikimate biosynthesis.gml"
    ]
    url "http://pgrc-35.ipk-gatersleben.de/pls/htmldb_pgrc/f?p=112:10:::NO::P10_PATHWAY_OBJECT_ID:spec14loc86"
  ]
  node [
    id 72
    zlevel -1

    cluster [
      cluster "Amino Acid Metabolism.Shikimate biosynthesis.gml"
    ]
    graphics [
      x 5047.9
      y 1673.916666666666
      w 30.0
      h 30.0
      fill "#CFFFCC"
      outline "#000000"
      frameThickness 1.5
      gradient -0.3333333333333333
      rounding 5.0
      type "oval"
    ]
    label "phosphoenolpyruvate"
    labelgraphics [
      alignment "left"
      anchor "c"
      color "#000000"
      fontName "Tahoma"
      fontSize 11
      fontStyle "plain"
      type "text"
    ]
    sbgn [
      role "SIMPLECHEMICAL"
    ]
    sbml [
      modelID "model_9"
      reversible "true"
      sbmlID "spec36loc86"
    ]
    src [
      fileName "Amino Acid Metabolism.Shikimate biosynthesis.gml"
    ]
    url "http://pgrc-35.ipk-gatersleben.de/pls/htmldb_pgrc/f?p=112:10:::NO::P10_PATHWAY_OBJECT_ID:spec36loc86"
  ]
  node [
    id 73
    zlevel -1

    cluster [
      cluster "Amino Acid Metabolism.Shikimate biosynthesis.gml"
    ]
    graphics [
      x 5047.9
      y 2088.916666666666
      w 30.0
      h 30.0
      fill "#CFFFCC"
      outline "#000000"
      frameThickness 1.5
      gradient -0.333
      rounding 5.0
      type "oval"
    ]
    label "NADP+"
    labelgraphics [
      alignment "left"
      anchor "c"
      color "#000000"
      fontName "Tahoma"
      fontSize 11
      fontStyle "plain"
      type "text"
    ]
    sbgn [
      role "SIMPLECHEMICAL"
    ]
    sbml [
      modelID "model_9"
      reversible "true"
      sbmlID "spec51loc86"
    ]
    src [
      fileName "Amino Acid Metabolism.Shikimate biosynthesis.gml"
    ]
    url "http://pgrc-35.ipk-gatersleben.de/pls/htmldb_pgrc/f?p=112:10:::NO::P10_PATHWAY_OBJECT_ID:spec51loc86"
  ]
  node [
    id 74
    zlevel -1

    cluster [
      cluster "Amino Acid Metabolism.Shikimate biosynthesis.gml"
    ]
    graphics [
      x 5047.9
      y 2028.916666666666
      w 30.0
      h 30.0
      fill "#CFFFCC"
      outline "#000000"
      frameThickness 1.5
      gradient -0.333
      rounding 5.0
      type "oval"
    ]
    label "NADPH"
    labelgraphics [
      alignment "left"
      anchor "c"
      color "#000000"
      fontName "Tahoma"
      fontSize 11
      fontStyle "plain"
      type "text"
    ]
    sbgn [
      role "SIMPLECHEMICAL"
    ]
    sbml [
      modelID "model_9"
      reversible "true"
      sbmlID "spec52loc86"
    ]
    src [
      fileName "Amino Acid Metabolism.Shikimate biosynthesis.gml"
    ]
    url "http://pgrc-35.ipk-gatersleben.de/pls/htmldb_pgrc/f?p=112:10:::NO::P10_PATHWAY_OBJECT_ID:spec52loc86"
  ]
  node [
    id 75
    zlevel -1

    cluster [
      cluster "Amino Acid Metabolism.Shikimate biosynthesis.gml"
    ]
    graphics [
      x 4992.0
      y 1758.916666666666
      w 30.0
      h 30.0
      fill "#CFFFCC"
      outline "#000000"
      frameThickness 1.5
      gradient 0.0
      rounding 5.0
      type "oval"
    ]
    label "3-deoxy-arabino-heptulosonate 7-phosphate"
    labelgraphics [
      alignment "left"
      anchor "c"
      color "#000000"
      fontName "Tahoma"
      fontSize 11
      fontStyle "plain"
      type "text"
    ]
    sbgn [
      role "SIMPLECHEMICAL"
    ]
    sbml [
      modelID "model_9"
      reversible "true"
      sbmlID "spec189loc86"
    ]
    src [
      fileName "Amino Acid Metabolism.Shikimate biosynthesis.gml"
    ]
    url "http://pgrc-35.ipk-gatersleben.de/pls/htmldb_pgrc/f?p=112:10:::NO::P10_PATHWAY_OBJECT_ID:spec189loc86"
  ]
  node [
    id 76
    zlevel -1

    cluster [
      cluster "Amino Acid Metabolism.Shikimate biosynthesis.gml"
    ]
    graphics [
      x 4992.0
      y 1878.916666666666
      w 30.0
      h 30.0
      fill "#CFFFCC"
      outline "#000000"
      frameThickness 1.5
      gradient 0.0
      rounding 5.0
      type "oval"
    ]
    label "3-dehydroquinate"
    labelgraphics [
      alignment "left"
      anchor "c"
      color "#000000"
      fontName "Tahoma"
      fontSize 11
      fontStyle "plain"
      type "text"
    ]
    sbgn [
      role "SIMPLECHEMICAL"
    ]
    sbml [
      modelID "model_9"
      reversible "true"
      sbmlID "spec190loc86"
    ]
    src [
      fileName "Amino Acid Metabolism.Shikimate biosynthesis.gml"
    ]
    url "http://pgrc-35.ipk-gatersleben.de/pls/htmldb_pgrc/f?p=112:10:::NO::P10_PATHWAY_OBJECT_ID:spec190loc86"
  ]
  node [
    id 77
    zlevel -1

    cluster [
      cluster "Amino Acid Metabolism.Shikimate biosynthesis.gml"
    ]
    graphics [
      x 4992.0
      y 1998.916666666666
      w 30.0
      h 30.0
      fill "#CFFFCC"
      outline "#000000"
      frameThickness 1.5
      gradient 0.0
      rounding 5.0
      type "oval"
    ]
    label "3-dehydroshikimate"
    labelgraphics [
      alignment "left"
      anchor "c"
      color "#000000"
      fontName "Tahoma"
      fontSize 11
      fontStyle "plain"
      type "text"
    ]
    sbgn [
      role "SIMPLECHEMICAL"
    ]
    sbml [
      modelID "model_9"
      reversible "true"
      sbmlID "spec191loc86"
    ]
    src [
      fileName "Amino Acid Metabolism.Shikimate biosynthesis.gml"
    ]
    url "http://pgrc-35.ipk-gatersleben.de/pls/htmldb_pgrc/f?p=112:10:::NO::P10_PATHWAY_OBJECT_ID:spec191loc86"
  ]
  node [
    id 78
    zlevel -1

    charting [
      background_color "#000000"
      domainAxis "[unit]"
      empty_border_width 2.0
      empty_border_width_vert 2.0
      maxRange 1.0
      max_charts_in_column -1
      minRange 0.0
      rangeAxis "[unit]"
      rangeStepSize 0.0
      show_legend "false"
      useCustomRange "false"
      useCustomRangeSteps "false"
    ]
    cluster [
      cluster "Amino Acid Metabolism.Shikimate biosynthesis.gml"
    ]
    graphics [
      x 4992.0
      y 2118.916666666666
      w 70.0
      h 70.0
      fill "#FF9F9F"
      outline "#000000"
      component "chart2d_type3"
      frameThickness 1.0
      gradient 0.0
      rounding 5.0
      type "oval"
    ]
    label "Shikimate"
    labelgraphics [
      alignment "left"
      anchor "t"
      color "#000000"
      fontName "Tahoma"
      fontSize 11
      fontStyle "plain"
      type "text"
    ]
    mapping [
      measurementdata "<substance name0='Shikimate' name1='shikimate' id='column 61' name='Shikimate' formula='C7H10O5'><line experimentname='Sulpice dataset A' coordinator='Anja' startdate='29.02.12 00:00' importdate='29.02.12 09:08' genotype='Aa0' growthconditions='Germany' id='1' name='A. thaliana'><sample id='2101' time='1' unit='Hour'><average max='NaN' min='NaN' replicates='1' stddev='NaN' unit='µmol/g FW'>NaN</average><data replicates='1' unit='µmol/g FW'>NaN</data></sample></line><line experimentname='Sulpice dataset A' coordinator='Anja' startdate='29.02.12 00:00' importdate='29.02.12 09:08' genotype='An2' growthconditions='Belgium' id='2' name='A. thaliana'><sample id='2102' time='1' unit='Hour'><average max='NaN' min='NaN' replicates='1' stddev='NaN' unit='µmol/g FW'>NaN</average><data replicates='1' unit='µmol/g FW'>NaN</data></sample></line><line experimentname='Sulpice dataset A' coordinator='Anja' startdate='29.02.12 00:00' importdate='29.02.12 09:08' genotype='Ang0' growthconditions='Belgium' id='3' name='A. thaliana'><sample id='2103' time='1' unit='Hour'><average max='0.9469360176670004' min='0.9469360176670004' replicates='1' stddev='NaN' unit='µmol/g FW'>0.9469360176670004</average><data replicates='1' unit='µmol/g FW'>0.9469360176670004</data></sample></line><line experimentname='Sulpice dataset A' coordinator='Anja' startdate='29.02.12 00:00' importdate='29.02.12 09:08' genotype='Be0' growthconditions='Germany' id='4' name='A. thaliana'><sample id='2104' time='1' unit='Hour'><average max='1.3275018966269312' min='1.3275018966269312' replicates='1' stddev='NaN' unit='µmol/g FW'>1.3275018966269312</average><data replicates='1' unit='µmol/g FW'>1.3275018966269312</data></sample></line><line experimentname='Sulpice dataset A' coordinator='Anja' startdate='29.02.12 00:00' importdate='29.02.12 09:08' genotype='Bsch2' growthconditions='Germany' id='5' name='A. thaliana'><sample id='2105' time='1' unit='Hour'><average max='0.950363477339241' min='0.950363477339241' replicates='1' stddev='NaN' unit='µmol/g FW'>0.950363477339241</average><data replicates='1' unit='µmol/g FW'>0.950363477339241</data></sample></line><line experimentname='Sulpice dataset A' coordinator='Anja' startdate='29.02.12 00:00' importdate='29.02.12 09:08' genotype='Bu2' growthconditions='Germany' id='6' name='A. thaliana'><sample id='2106' time='1' unit='Hour'><average max='2.0479117966337705' min='2.0479117966337705' replicates='1' stddev='NaN' unit='µmol/g FW'>2.0479117966337705</average><data replicates='1' unit='µmol/g FW'>2.0479117966337705</data></sample></line><line experimentname='Sulpice dataset A' coordinator='Anja' startdate='29.02.12 00:00' importdate='29.02.12 09:08' genotype='Bu6' growthconditions='Germany' id='7' name='A. thaliana'><sample id='2107' time='1' unit='Hour'><average max='NaN' min='NaN' replicates='1' stddev='NaN' unit='µmol/g FW'>NaN</average><data replicates='1' unit='µmol/g FW'>NaN</data></sample></line><line experimentname='Sulpice dataset A' coordinator='Anja' startdate='29.02.12 00:00' importdate='29.02.12 09:08' genotype='Bur0' growthconditions='Irela' id='8' name='A. thaliana'><sample id='2108' time='1' unit='Hour'><average max='1.1884248155910182' min='1.1884248155910182' replicates='1' stddev='NaN' unit='µmol/g FW'>1.1884248155910182</average><data replicates='1' unit='µmol/g FW'>1.1884248155910182</data></sample></line><line experimentname='Sulpice dataset A' coordinator='Anja' startdate='29.02.12 00:00' importdate='29.02.12 09:08' genotype='Da0' growthconditions='Germany' id='9' name='A. thaliana'><sample id='2109' time='1' unit='Hour'><average max='1.0805878164548433' min='1.0805878164548433' replicates='1' stddev='NaN' unit='µmol/g FW'>1.0805878164548433</average><data replicates='1' unit='µmol/g FW'>1.0805878164548433</data></sample></line><line experimentname='Sulpice dataset A' coordinator='Anja' startdate='29.02.12 00:00' importdate='29.02.12 09:08' genotype='Edi0' growthconditions='United Kingdom' id='10' name='A. thaliana'><sample id='2110' time='1' unit='Hour'><average max='1.3434137966561424' min='1.3434137966561424' replicates='1' stddev='NaN' unit='µmol/g FW'>1.3434137966561424</average><data replicates='1' unit='µmol/g FW'>1.3434137966561424</data></sample></line><line experimentname='Sulpice dataset A' coordinator='Anja' startdate='29.02.12 00:00' importdate='29.02.12 09:08' genotype='Ei2' growthconditions='Germany' id='11' name='A. thaliana'><sample id='2111' time='1' unit='Hour'><average max='0.9244853660183546' min='0.9244853660183546' replicates='1' stddev='NaN' unit='µmol/g FW'>0.9244853660183546</average><data replicates='1' unit='µmol/g FW'>0.9244853660183546</data></sample></line><line experimentname='Sulpice dataset A' coordinator='Anja' startdate='29.02.12 00:00' importdate='29.02.12 09:08' genotype='Ei4' growthconditions='Germany' id='12' name='A. thaliana'><sample id='2112' time='1' unit='Hour'><average max='NaN' min='NaN' replicates='1' stddev='NaN' unit='µmol/g FW'>NaN</average><data replicates='1' unit='µmol/g FW'>NaN</data></sample></line><line experimentname='Sulpice dataset A' coordinator='Anja' startdate='29.02.12 00:00' importdate='29.02.12 09:08' genotype='El0' growthconditions='Germany' id='13' name='A. thaliana'><sample id='2113' time='1' unit='Hour'><average max='1.207515370746888' min='1.207515370746888' replicates='1' stddev='NaN' unit='µmol/g FW'>1.207515370746888</average><data replicates='1' unit='µmol/g FW'>1.207515370746888</data></sample></line><line experimentname='Sulpice dataset A' coordinator='Anja' startdate='29.02.12 00:00' importdate='29.02.12 09:08' genotype='EnkheimD' growthconditions='Germany' id='14' name='A. thaliana'><sample id='2114' time='1' unit='Hour'><average max='1.6636915831560035' min='1.6636915831560035' replicates='1' stddev='NaN' unit='µmol/g FW'>1.6636915831560035</average><data replicates='1' unit='µmol/g FW'>1.6636915831560035</data></sample></line><line experimentname='Sulpice dataset A' coordinator='Anja' startdate='29.02.12 00:00' importdate='29.02.12 09:08' genotype='Ep0' growthconditions='Germany' id='15' name='A. thaliana'><sample id='2115' time='1' unit='Hour'><average max='1.377855447449661' min='1.377855447449661' replicates='1' stddev='NaN' unit='µmol/g FW'>1.377855447449661</average><data replicates='1' unit='µmol/g FW'>1.377855447449661</data></sample></line><line experimentname='Sulpice dataset A' coordinator='Anja' startdate='29.02.12 00:00' importdate='29.02.12 09:08' genotype='Ga0' growthconditions='Germany' id='16' name='A. thaliana'><sample id='2116' time='1' unit='Hour'><average max='NaN' min='NaN' replicates='1' stddev='NaN' unit='µmol/g FW'>NaN</average><data replicates='1' unit='µmol/g FW'>NaN</data></sample></line><line experimentname='Sulpice dataset A' coordinator='Anja' startdate='29.02.12 00:00' importdate='29.02.12 09:08' genotype='Goe2' growthconditions='Germany' id='17' name='A. thaliana'><sample id='2117' time='1' unit='Hour'><average max='NaN' min='NaN' replicates='1' stddev='NaN' unit='µmol/g FW'>NaN</average><data replicates='1' unit='µmol/g FW'>NaN</data></sample></line><line experimentname='Sulpice dataset A' coordinator='Anja' startdate='29.02.12 00:00' importdate='29.02.12 09:08' genotype='GOT7' growthconditions='Germany' id='18' name='A. thaliana'><sample id='2118' time='1' unit='Hour'><average max='1.158678299974416' min='1.158678299974416' replicates='1' stddev='NaN' unit='µmol/g FW'>1.158678299974416</average><data replicates='1' unit='µmol/g FW'>1.158678299974416</data></sample></line><line experimentname='Sulpice dataset A' coordinator='Anja' startdate='29.02.12 00:00' importdate='29.02.12 09:08' genotype='Gue0' growthconditions='Germany' id='19' name='A. thaliana'><sample id='2119' time='1' unit='Hour'><average max='NaN' min='NaN' replicates='1' stddev='NaN' unit='µmol/g FW'>NaN</average><data replicates='1' unit='µmol/g FW'>NaN</data></sample></line><line experimentname='Sulpice dataset A' coordinator='Anja' startdate='29.02.12 00:00' importdate='29.02.12 09:08' genotype='Gy0' growthconditions='France' id='20' name='A. thaliana'><sample id='2120' time='1' unit='Hour'><average max='1.433119651837736' min='1.433119651837736' replicates='1' stddev='NaN' unit='µmol/g FW'>1.433119651837736</average><data replicates='1' unit='µmol/g FW'>1.433119651837736</data></sample></line><line experimentname='Sulpice dataset A' coordinator='Anja' startdate='29.02.12 00:00' importdate='29.02.12 09:08' genotype='Hi3' growthconditions='Germany' id='21' name='A. thaliana'><sample id='2121' time='1' unit='Hour'><average max='NaN' min='NaN' replicates='1' stddev='NaN' unit='µmol/g FW'>NaN</average><data replicates='1' unit='µmol/g FW'>NaN</data></sample></line><line experimentname='Sulpice dataset A' coordinator='Anja' startdate='29.02.12 00:00' importdate='29.02.12 09:08' genotype='Hs0' growthconditions='Germany' id='22' name='A. thaliana'><sample id='2122' time='1' unit='Hour'><average max='NaN' min='NaN' replicates='1' stddev='NaN' unit='µmol/g FW'>NaN</average><data replicates='1' unit='µmol/g FW'>NaN</data></sample></line><line experimentname='Sulpice dataset A' coordinator='Anja' startdate='29.02.12 00:00' importdate='29.02.12 09:08' genotype='Is1' growthconditions='Germany' id='23' name='A. thaliana'><sample id='2123' time='1' unit='Hour'><average max='0.8065396753457715' min='0.8065396753457715' replicates='1' stddev='NaN' unit='µmol/g FW'>0.8065396753457715</average><data replicates='1' unit='µmol/g FW'>0.8065396753457715</data></sample></line><line experimentname='Sulpice dataset A' coordinator='Anja' startdate='29.02.12 00:00' importdate='29.02.12 09:08' genotype='Kl0' growthconditions='Germany' id='24' name='A. thaliana'><sample id='2124' time='1' unit='Hour'><average max='0.9984672899108913' min='0.9984672899108913' replicates='1' stddev='NaN' unit='µmol/g FW'>0.9984672899108913</average><data replicates='1' unit='µmol/g FW'>0.9984672899108913</data></sample></line><line experimentname='Sulpice dataset A' coordinator='Anja' startdate='29.02.12 00:00' importdate='29.02.12 09:08' genotype='Ko2' growthconditions='Denmark' id='25' name='A. thaliana'><sample id='2125' time='1' unit='Hour'><average max='NaN' min='NaN' replicates='1' stddev='NaN' unit='µmol/g FW'>NaN</average><data replicates='1' unit='µmol/g FW'>NaN</data></sample></line><line experimentname='Sulpice dataset A' coordinator='Anja' startdate='29.02.12 00:00' importdate='29.02.12 09:08' genotype='Lan0' growthconditions='United Kingdom' id='26' name='A. thaliana'><sample id='2126' time='1' unit='Hour'><average max='1.1517119077262192' min='1.1517119077262192' replicates='1' stddev='NaN' unit='µmol/g FW'>1.1517119077262192</average><data replicates='1' unit='µmol/g FW'>1.1517119077262192</data></sample></line><line experimentname='Sulpice dataset A' coordinator='Anja' startdate='29.02.12 00:00' importdate='29.02.12 09:08' genotype='Ler1' growthconditions='Germany' id='27' name='A. thaliana'><sample id='2127' time='1' unit='Hour'><average max='1.3366365679237533' min='1.3366365679237533' replicates='1' stddev='NaN' unit='µmol/g FW'>1.3366365679237533</average><data replicates='1' unit='µmol/g FW'>1.3366365679237533</data></sample></line><line experimentname='Sulpice dataset A' coordinator='Anja' startdate='29.02.12 00:00' importdate='29.02.12 09:08' genotype='Li5:3' growthconditions='Germany' id='28' name='A. thaliana'><sample id='2128' time='1' unit='Hour'><average max='NaN' min='NaN' replicates='1' stddev='NaN' unit='µmol/g FW'>NaN</average><data replicates='1' unit='µmol/g FW'>NaN</data></sample></line><line experimentname='Sulpice dataset A' coordinator='Anja' startdate='29.02.12 00:00' importdate='29.02.12 09:08' genotype='Lm' growthconditions='France' id='29' name='A. thaliana'><sample id='2129' time='1' unit='Hour'><average max='1.0198389963221985' min='1.0198389963221985' replicates='1' stddev='NaN' unit='µmol/g FW'>1.0198389963221985</average><data replicates='1' unit='µmol/g FW'>1.0198389963221985</data></sample></line><line experimentname='Sulpice dataset A' coordinator='Anja' startdate='29.02.12 00:00' importdate='29.02.12 09:08' genotype='Ma2' growthconditions='Germany' id='30' name='A. thaliana'><sample id='2130' time='1' unit='Hour'><average max='NaN' min='NaN' replicates='1' stddev='NaN' unit='µmol/g FW'>NaN</average><data replicates='1' unit='µmol/g FW'>NaN</data></sample></line><line experimentname='Sulpice dataset A' coordinator='Anja' startdate='29.02.12 00:00' importdate='29.02.12 09:08' genotype='Me0' growthconditions='Germany' id='31' name='A. thaliana'><sample id='2131' time='1' unit='Hour'><average max='NaN' min='NaN' replicates='1' stddev='NaN' unit='µmol/g FW'>NaN</average><data replicates='1' unit='µmol/g FW'>NaN</data></sample></line><line experimentname='Sulpice dataset A' coordinator='Anja' startdate='29.02.12 00:00' importdate='29.02.12 09:08' genotype='Mz0' growthconditions='Germany' id='32' name='A. thaliana'><sample id='2132' time='1' unit='Hour'><average max='NaN' min='NaN' replicates='1' stddev='NaN' unit='µmol/g FW'>NaN</average><data replicates='1' unit='µmol/g FW'>NaN</data></sample></line><line experimentname='Sulpice dataset A' coordinator='Anja' startdate='29.02.12 00:00' importdate='29.02.12 09:08' genotype='NFA8' growthconditions='United Kingdom' id='33' name='A. thaliana'><sample id='2133' time='1' unit='Hour'><average max='1.365874535492162' min='1.365874535492162' replicates='1' stddev='NaN' unit='µmol/g FW'>1.365874535492162</average><data replicates='1' unit='µmol/g FW'>1.365874535492162</data></sample></line><line experimentname='Sulpice dataset A' coordinator='Anja' startdate='29.02.12 00:00' importdate='29.02.12 09:08' genotype='No0' growthconditions='Germany' id='34' name='A. thaliana'><sample id='2134' time='1' unit='Hour'><average max='1.3416852242608654' min='1.3416852242608654' replicates='1' stddev='NaN' unit='µmol/g FW'>1.3416852242608654</average><data replicates='1' unit='µmol/g FW'>1.3416852242608654</data></sample></line><line experimentname='Sulpice dataset A' coordinator='Anja' startdate='29.02.12 00:00' importdate='29.02.12 09:08' genotype='Nok1' growthconditions='Netherlas' id='35' name='A. thaliana'><sample id='2135' time='1' unit='Hour'><average max='NaN' min='NaN' replicates='1' stddev='NaN' unit='µmol/g FW'>NaN</average><data replicates='1' unit='µmol/g FW'>NaN</data></sample></line><line experimentname='Sulpice dataset A' coordinator='Anja' startdate='29.02.12 00:00' importdate='29.02.12 09:08' genotype='Nok2' growthconditions='Netherlas' id='36' name='A. thaliana'><sample id='2136' time='1' unit='Hour'><average max='NaN' min='NaN' replicates='1' stddev='NaN' unit='µmol/g FW'>NaN</average><data replicates='1' unit='µmol/g FW'>NaN</data></sample></line><line experimentname='Sulpice dataset A' coordinator='Anja' startdate='29.02.12 00:00' importdate='29.02.12 09:08' genotype='nok3' growthconditions='Netherlas' id='37' name='A. thaliana'><sample id='2137' time='1' unit='Hour'><average max='NaN' min='NaN' replicates='1' stddev='NaN' unit='µmol/g FW'>NaN</average><data replicates='1' unit='µmol/g FW'>NaN</data></sample></line><line experimentname='Sulpice dataset A' coordinator='Anja' startdate='29.02.12 00:00' importdate='29.02.12 09:08' genotype='Nw3' growthconditions='Germany' id='38' name='A. thaliana'><sample id='2138' time='1' unit='Hour'><average max='NaN' min='NaN' replicates='1' stddev='NaN' unit='µmol/g FW'>NaN</average><data replicates='1' unit='µmol/g FW'>NaN</data></sample></line><line experimentname='Sulpice dataset A' coordinator='Anja' startdate='29.02.12 00:00' importdate='29.02.12 09:08' genotype='Old1' growthconditions='Germany' id='39' name='A. thaliana'><sample id='2139' time='1' unit='Hour'><average max='1.6127421241181734' min='1.6127421241181734' replicates='1' stddev='NaN' unit='µmol/g FW'>1.6127421241181734</average><data replicates='1' unit='µmol/g FW'>1.6127421241181734</data></sample></line><line experimentname='Sulpice dataset A' coordinator='Anja' startdate='29.02.12 00:00' importdate='29.02.12 09:08' genotype='Ove0' growthconditions='Germany' id='40' name='A. thaliana'><sample id='2140' time='1' unit='Hour'><average max='1.1255664542535908' min='1.1255664542535908' replicates='1' stddev='NaN' unit='µmol/g FW'>1.1255664542535908</average><data replicates='1' unit='µmol/g FW'>1.1255664542535908</data></sample></line><line experimentname='Sulpice dataset A' coordinator='Anja' startdate='29.02.12 00:00' importdate='29.02.12 09:08' genotype='Po0' growthconditions='Germany' id='41' name='A. thaliana'><sample id='2141' time='1' unit='Hour'><average max='1.246451104846825' min='1.246451104846825' replicates='1' stddev='NaN' unit='µmol/g FW'>1.246451104846825</average><data replicates='1' unit='µmol/g FW'>1.246451104846825</data></sample></line><line experimentname='Sulpice dataset A' coordinator='Anja' startdate='29.02.12 00:00' importdate='29.02.12 09:08' genotype='Pr0' growthconditions='Germany' id='42' name='A. thaliana'><sample id='2142' time='1' unit='Hour'><average max='NaN' min='NaN' replicates='1' stddev='NaN' unit='µmol/g FW'>NaN</average><data replicates='1' unit='µmol/g FW'>NaN</data></sample></line><line experimentname='Sulpice dataset A' coordinator='Anja' startdate='29.02.12 00:00' importdate='29.02.12 09:08' genotype='Pt0' growthconditions='Germany' id='43' name='A. thaliana'><sample id='2143' time='1' unit='Hour'><average max='NaN' min='NaN' replicates='1' stddev='NaN' unit='µmol/g FW'>NaN</average><data replicates='1' unit='µmol/g FW'>NaN</data></sample></line><line experimentname='Sulpice dataset A' coordinator='Anja' startdate='29.02.12 00:00' importdate='29.02.12 09:08' genotype='Pyl1' growthconditions='France' id='44' name='A. thaliana'><sample id='2144' time='1' unit='Hour'><average max='1.7026083846722633' min='1.7026083846722633' replicates='1' stddev='NaN' unit='µmol/g FW'>1.7026083846722633</average><data replicates='1' unit='µmol/g FW'>1.7026083846722633</data></sample></line><line experimentname='Sulpice dataset A' coordinator='Anja' startdate='29.02.12 00:00' importdate='29.02.12 09:08' genotype='Ra0' growthconditions='France' id='45' name='A. thaliana'><sample id='2145' time='1' unit='Hour'><average max='NaN' min='NaN' replicates='1' stddev='NaN' unit='µmol/g FW'>NaN</average><data replicates='1' unit='µmol/g FW'>NaN</data></sample></line><line experimentname='Sulpice dataset A' coordinator='Anja' startdate='29.02.12 00:00' importdate='29.02.12 09:08' genotype='RLD1' growthconditions='Netherlas' id='46' name='A. thaliana'><sample id='2146' time='1' unit='Hour'><average max='1.2908316845082033' min='1.2908316845082033' replicates='1' stddev='NaN' unit='µmol/g FW'>1.2908316845082033</average><data replicates='1' unit='µmol/g FW'>1.2908316845082033</data></sample></line><line experimentname='Sulpice dataset A' coordinator='Anja' startdate='29.02.12 00:00' importdate='29.02.12 09:08' genotype='Ty0' growthconditions='United Kingdom' id='47' name='A. thaliana'><sample id='2147' time='1' unit='Hour'><average max='0.7443661573942393' min='0.7443661573942393' replicates='1' stddev='NaN' unit='µmol/g FW'>0.7443661573942393</average><data replicates='1' unit='µmol/g FW'>0.7443661573942393</data></sample></line><line experimentname='Sulpice dataset A' coordinator='Anja' startdate='29.02.12 00:00' importdate='29.02.12 09:08' genotype='Wc2' growthconditions='Germany' id='48' name='A. thaliana'><sample id='2148' time='1' unit='Hour'><average max='1.6333621442478923' min='1.6333621442478923' replicates='1' stddev='NaN' unit='µmol/g FW'>1.6333621442478923</average><data replicates='1' unit='µmol/g FW'>1.6333621442478923</data></sample></line><line experimentname='Sulpice dataset A' coordinator='Anja' startdate='29.02.12 00:00' importdate='29.02.12 09:08' genotype='Wei1' growthconditions='Switzerla' id='49' name='A. thaliana'><sample id='2149' time='1' unit='Hour'><average max='NaN' min='NaN' replicates='1' stddev='NaN' unit='µmol/g FW'>NaN</average><data replicates='1' unit='µmol/g FW'>NaN</data></sample></line><line experimentname='Sulpice dataset A' coordinator='Anja' startdate='29.02.12 00:00' importdate='29.02.12 09:08' genotype='Wt5' growthconditions='Germany' id='50' name='A. thaliana'><sample id='2150' time='1' unit='Hour'><average max='NaN' min='NaN' replicates='1' stddev='NaN' unit='µmol/g FW'>NaN</average><data replicates='1' unit='µmol/g FW'>NaN</data></sample></line></substance>@"
    ]
    oldlabel "shikimate"
    sbgn [
      role "SIMPLECHEMICAL"
    ]
    sbml [
      modelID "model_9"
      reversible "true"
      sbmlID "spec192loc86"
    ]
    src [
      fileName "Amino Acid Metabolism.Shikimate biosynthesis.gml"
    ]
    statistics [
      correlation_r -0.3763956129550934
    ]
    tooltip "<html>Not significant corr. (Shikimate - FW): r=-0.38 (Series: 1: A. thaliana/Aa0 - M1, 2: A. thaliana/An2 - M1, 3: A. thaliana/Ang0 - M1, 4: A. thaliana/Be0 - M1, 5: A. thaliana/Bsch2 - M1, 6: A. thaliana/Bu2 - M1, 7: A. thaliana/Bu6 - M1, 8: A. thaliana/Bur0 - M1, 9: A. thaliana/Da0 - M1, 10: A. thaliana/Edi0 - M1, 11: A. thaliana/Ei2 - M1, 12: A. thaliana/Ei4 - M1, 13: A. thaliana/El0 - M1, 14: A. thaliana/EnkheimD - M1, 15: A. thaliana/Ep0 - M1, 16: A. thaliana/Ga0 - M1, 17: A. thaliana/Goe2 - M1, 18: A. thaliana/GOT7 - M1, 19: A. thaliana/Gue0 - M1, 20: A. thaliana/Gy0 - M1, 21: A. thaliana/Hi3 - M1, 22: A. thaliana/Hs0 - M1, 23: A. thaliana/Is1 - M1, 24: A. thaliana/Kl0 - M1, 25: A. thaliana/Ko2 - M1, 26: A. thaliana/Lan0 - M1, 27: A. thaliana/Ler1 - M1, 28: A. thaliana/Li5:3 - M1, 29: A. thaliana/Lm - M1, 30: A. thaliana/Ma2 - M1, 31: A. thaliana/Me0 - M1, 32: A. thaliana/Mz0 - M1, 33: A. thaliana/NFA8 - M1, 34: A. thaliana/No0 - M1, 35: A. thaliana/Nok1 - M1, 36: A. thaliana/Nok2 - M1, 37: A. thaliana/nok3 - M1, 38: A. thaliana/Nw3 - M1, 39: A. thaliana/Old1 - M1, 40: A. thaliana/Ove0 - M1, 41: A. thaliana/Po0 - M1, 42: A. thaliana/Pr0 - M1, 43: A. thaliana/Pt0 - M1, 44: A. thaliana/Pyl1 - M1, 45: A. thaliana/Ra0 - M1, 46: A. thaliana/RLD1 - M1, 47: A. thaliana/Ty0 - M1, 48: A. thaliana/Wc2 - M1, 49: A. thaliana/Wei1 - M1, 50: A. thaliana/Wt5 - M1)<hr><html>Highest (insignificant) (>=95.0%) correlation:<br><!-- optstart --><small><small><table border=\\\"1\\\"><tr><td><b>Series</b></td><td><b>Index Shikimate</b></td><td><b>Index FW</b></td><td><b>Value Shikimate</b></td><td><b>Value FW</b></td></tr>
<tr><td>3: A. thaliana/Ang0 - M1</td><td>0 (Hour 1) </td><td>0 (Hour 1)</td><td>0.947</td><td>145.627</td></tr>
<tr><td>4: A. thaliana/Be0 - M1</td><td>0 (Hour 1) </td><td>0 (Hour 1)</td><td>1.328</td><td>182.886</td></tr>
<tr><td>5: A. thaliana/Bsch2 - M1</td><td>0 (Hour 1) </td><td>0 (Hour 1)</td><td>0.95</td><td>336.96</td></tr>
<tr><td>6: A. thaliana/Bu2 - M1</td><td>0 (Hour 1) </td><td>0 (Hour 1)</td><td>2.048</td><td>146.506</td></tr>
<tr><td>8: A. thaliana/Bur0 - M1</td><td>0 (Hour 1) </td><td>0 (Hour 1)</td><td>1.188</td><td>432.748</td></tr>
<tr><td>9: A. thaliana/Da0 - M1</td><td>0 (Hour 1) </td><td>0 (Hour 1)</td><td>1.081</td><td>346.695</td></tr>
<tr><td>10: A. thaliana/Edi0 - M1</td><td>0 (Hour 1) </td><td>0 (Hour 1)</td><td>1.343</td><td>219.89</td></tr>
<tr><td>11: A. thaliana/Ei2 - M1</td><td>0 (Hour 1) </td><td>0 (Hour 1)</td><td>0.924</td><td>317.447</td></tr>
<tr><td>13: A. thaliana/El0 - M1</td><td>0 (Hour 1) </td><td>0 (Hour 1)</td><td>1.208</td><td>275.154</td></tr>
<tr><td>14: A. thaliana/EnkheimD - M1</td><td>0 (Hour 1) </td><td>0 (Hour 1)</td><td>1.664</td><td>228.029</td></tr>
<tr><td>15: A. thaliana/Ep0 - M1</td><td>0 (Hour 1) </td><td>0 (Hour 1)</td><td>1.378</td><td>219.116</td></tr>
<tr><td>18: A. thaliana/GOT7 - M1</td><td>0 (Hour 1) </td><td>0 (Hour 1)</td><td>1.159</td><td>285.977</td></tr>
<tr><td>20: A. thaliana/Gy0 - M1</td><td>0 (Hour 1) </td><td>0 (Hour 1)</td><td>1.433</td><td>171.625</td></tr>
<tr><td>23: A. thaliana/Is1 - M1</td><td>0 (Hour 1) </td><td>0 (Hour 1)</td><td>0.807</td><td>275.594</td></tr>
<tr><td>24: A. thaliana/Kl0 - M1</td><td>0 (Hour 1) </td><td>0 (Hour 1)</td><td>0.998</td><td>310.81</td></tr>
<tr><td>26: A. thaliana/Lan0 - M1</td><td>0 (Hour 1) </td><td>0 (Hour 1)</td><td>1.152</td><td>232.364</td></tr>
<tr><td>27: A. thaliana/Ler1 - M1</td><td>0 (Hour 1) </td><td>0 (Hour 1)</td><td>1.337</td><td>246.72</td></tr>
<tr><td>29: A. thaliana/Lm - M1</td><td>0 (Hour 1) </td><td>0 (Hour 1)</td><td>1.02</td><td>316.76</td></tr>
<tr><td>33: A. thaliana/NFA8 - M1</td><td>0 (Hour 1) </td><td>0 (Hour 1)</td><td>1.366</td><td>297.472</td></tr>
<tr><td>34: A. thaliana/No0 - M1</td><td>0 (Hour 1) </td><td>0 (Hour 1)</td><td>1.342</td><td>194.905</td></tr>
<tr><td>39: A. thaliana/Old1 - M1</td><td>0 (Hour 1) </td><td>0 (Hour 1)</td><td>1.613</td><td>356.089</td></tr>
<tr><td>40: A. thaliana/Ove0 - M1</td><td>0 (Hour 1) </td><td>0 (Hour 1)</td><td>1.126</td><td>279.44</td></tr>
<tr><td>41: A. thaliana/Po0 - M1</td><td>0 (Hour 1) </td><td>0 (Hour 1)</td><td>1.246</td><td>290.725</td></tr>
<tr><td>44: A. thaliana/Pyl1 - M1</td><td>0 (Hour 1) </td><td>0 (Hour 1)</td><td>1.703</td><td>192.674</td></tr>
<tr><td>46: A. thaliana/RLD1 - M1</td><td>0 (Hour 1) </td><td>0 (Hour 1)</td><td>1.291</td><td>224.363</td></tr>
<tr><td>47: A. thaliana/Ty0 - M1</td><td>0 (Hour 1) </td><td>0 (Hour 1)</td><td>0.744</td><td>259.114</td></tr>
<tr><td>48: A. thaliana/Wc2 - M1</td><td>0 (Hour 1) </td><td>0 (Hour 1)</td><td>1.633</td><td>270.844</td></tr>
</table><!-- optend --><br><table border=\\\"1\\\"><tr><td><b>n</b></td><td><b>r</b></td><td><b>~t</b> = r/((1-r^2)/df)^0.5</td><td><b>df</b></td><td><b>Probability (non-directional)</b><br><small><small>(approximated to t-distribution)</small><small></td></tr><tr><td>27</td><td>-0.376396</td><td>-2.031367</td><td>25</td><td>0.052977</td></tr></table>"
    url "http://pgrc-35.ipk-gatersleben.de/pls/htmldb_pgrc/f?p=112:10:::NO::P10_PATHWAY_OBJECT_ID:spec192loc86"
  ]
  node [
    id 79
    zlevel -1

    cluster [
      cluster "Amino Acid Metabolism.Shikimate biosynthesis.gml"
    ]
    graphics [
      x 4992.0
      y 2358.916666666666
      w 30.0
      h 30.0
      fill "#CFFFCC"
      outline "#000000"
      frameThickness 1.5
      gradient 0.0
      rounding 5.0
      type "oval"
    ]
    label "5-O-(1-carboxyvinyl)-3-phosphoshikimate"
    labelgraphics [
      alignment "left"
      anchor "c"
      color "#000000"
      fontName "Tahoma"
      fontSize 11
      fontStyle "plain"
      type "text"
    ]
    sbgn [
      role "SIMPLECHEMICAL"
    ]
    sbml [
      modelID "model_9"
      reversible "true"
      sbmlID "spec194loc86"
    ]
    src [
      fileName "Amino Acid Metabolism.Shikimate biosynthesis.gml"
    ]
    url "http://pgrc-35.ipk-gatersleben.de/pls/htmldb_pgrc/f?p=112:10:::NO::P10_PATHWAY_OBJECT_ID:spec194loc86"
  ]
  node [
    id 80
    zlevel -1

    cluster [
      cluster "Amino Acid Metabolism.Shikimate biosynthesis.gml"
    ]
    graphics [
      x 4992.0
      y 1818.916666666666
      w 10.0
      h 10.0
      fill "#CFFFCC"
      outline "#000000"
      frameThickness 1.5
      gradient 0.0
      rounding 0.0
      type "org.graffiti.plugins.views.defaults.RectangularNodeShape"
    ]
    sbgn [
      role "PROCESS"
    ]
    sbml [
      modelID "model_9"
      reversible "false"
      sbmlID "reaction_82_106_86"
    ]
    src [
      fileName "Amino Acid Metabolism.Shikimate biosynthesis.gml"
    ]
    url "http://pgrc-35.ipk-gatersleben.de/pls/htmldb_pgrc/f?p=112:10:::NO::P10_PATHWAY_OBJECT_ID:reaction_82_106_86"
  ]
  node [
    id 81
    zlevel -1

    cluster [
      cluster "Amino Acid Metabolism.Shikimate biosynthesis.gml"
    ]
    graphics [
      x 4992.0
      y 1938.916666666666
      w 10.0
      h 10.0
      fill "#CFFFCC"
      outline "#000000"
      frameThickness 1.5
      gradient 0.0
      rounding 0.0
      type "org.graffiti.plugins.views.defaults.RectangularNodeShape"
    ]
    sbgn [
      role "PROCESS"
    ]
    sbml [
      modelID "model_9"
      reversible "true"
      sbmlID "reaction_83_107_86"
    ]
    src [
      fileName "Amino Acid Metabolism.Shikimate biosynthesis.gml"
    ]
    url "http://pgrc-35.ipk-gatersleben.de/pls/htmldb_pgrc/f?p=112:10:::NO::P10_PATHWAY_OBJECT_ID:reaction_83_107_86"
  ]
  node [
    id 82
    zlevel -1

    cluster [
      cluster "Amino Acid Metabolism.Shikimate biosynthesis.gml"
    ]
    graphics [
      x 4992.0
      y 2058.916666666666
      w 10.0
      h 10.0
      fill "#CFFFCC"
      outline "#000000"
      frameThickness 1.5
      gradient 0.0
      rounding 0.0
      type "org.graffiti.plugins.views.defaults.RectangularNodeShape"
    ]
    sbgn [
      role "PROCESS"
    ]
    sbml [
      modelID "model_9"
      reversible "true"
      sbmlID "reaction_84_108_86"
    ]
    src [
      fileName "Amino Acid Metabolism.Shikimate biosynthesis.gml"
    ]
    url "http://pgrc-35.ipk-gatersleben.de/pls/htmldb_pgrc/f?p=112:10:::NO::P10_PATHWAY_OBJECT_ID:reaction_84_108_86"
  ]
  node [
    id 83
    zlevel -1

    cluster [
      cluster "Amino Acid Metabolism.Shikimate biosynthesis.gml"
    ]
    graphics [
      x 4992.0
      y 2178.916666666666
      w 10.0
      h 10.0
      fill "#CFFFCC"
      outline "#000000"
      frameThickness 1.5
      gradient 0.0
      rounding 0.0
      type "org.graffiti.plugins.views.defaults.RectangularNodeShape"
    ]
    sbgn [
      role "PROCESS"
    ]
    sbml [
      modelID "model_9"
      reversible "false"
      sbmlID "reaction_85_109_86"
    ]
    src [
      fileName "Amino Acid Metabolism.Shikimate biosynthesis.gml"
    ]
    url "http://pgrc-35.ipk-gatersleben.de/pls/htmldb_pgrc/f?p=112:10:::NO::P10_PATHWAY_OBJECT_ID:reaction_85_109_86"
  ]
  node [
    id 84
    zlevel -1

    cluster [
      cluster "Amino Acid Metabolism.Shikimate biosynthesis.gml"
    ]
    graphics [
      x 5047.9
      y 2273.916666666666
      w 30.0
      h 30.0
      fill "#CFFFCC"
      outline "#000000"
      frameThickness 1.5
      gradient -0.3333333333333333
      rounding 5.0
      type "oval"
    ]
    label "phosphoenolpyruvate"
    labelgraphics [
      alignment "left"
      anchor "c"
      color "#000000"
      fontName "Tahoma"
      fontSize 11
      fontStyle "plain"
      type "text"
    ]
    sbgn [
      role "SIMPLECHEMICAL"
    ]
    sbml [
      modelID "model_9"
      reversible "true"
      sbmlID "spec36loc86"
    ]
    src [
      fileName "Amino Acid Metabolism.Shikimate biosynthesis.gml"
    ]
    url "http://pgrc-35.ipk-gatersleben.de/pls/htmldb_pgrc/f?p=112:10:::NO::P10_PATHWAY_OBJECT_ID:spec36loc86"
  ]
  node [
    id 85
    zlevel -1

    cluster [
      cluster "Amino Acid Metabolism.Shikimate biosynthesis.gml"
    ]
    graphics [
      x 4992.0
      y 2301.916666666666
      w 10.0
      h 10.0
      fill "#CFFFCC"
      outline "#000000"
      frameThickness 1.5
      gradient 0.0
      rounding 0.0
      type "org.graffiti.plugins.views.defaults.RectangularNodeShape"
    ]
    sbgn [
      role "PROCESS"
    ]
    sbml [
      modelID "model_9"
      reversible "true"
      sbmlID "reaction_86_110_86"
    ]
    src [
      fileName "Amino Acid Metabolism.Shikimate biosynthesis.gml"
    ]
    url "http://pgrc-35.ipk-gatersleben.de/pls/htmldb_pgrc/f?p=112:10:::NO::P10_PATHWAY_OBJECT_ID:reaction_86_110_86"
  ]
  node [
    id 86
    zlevel -1

    cluster [
      cluster "Amino Acid Metabolism.Shikimate biosynthesis.gml"
    ]
    graphics [
      x 4992.0
      y 2238.416666666666
      w 30.0
      h 30.0
      fill "#CFFFCC"
      outline "#000000"
      frameThickness 1.5
      gradient 0.0
      rounding 5.0
      type "oval"
    ]
    label " 3-phosphoshikimate"
    labelgraphics [
      alignment "left"
      anchor "c"
      color "#000000"
      fontName "Tahoma"
      fontSize 11
      fontStyle "plain"
      type "text"
    ]
    sbgn [
      role "SIMPLECHEMICAL"
    ]
    sbml [
      modelID "model_9"
      reversible "true"
      sbmlID "spec196loc86"
    ]
    src [
      fileName "Amino Acid Metabolism.Shikimate biosynthesis.gml"
    ]
    url "http://pgrc-35.ipk-gatersleben.de/pls/htmldb_pgrc/f?p=112:10:::NO::P10_PATHWAY_OBJECT_ID:spec196loc86"
  ]
  node [
    id 87
    zlevel -1

    cluster [
      cluster "Amino Acid Metabolism.Shikimate biosynthesis.gml"
    ]
    graphics [
      x 5047.9
      y 1736.916666666666
      w 30.0
      h 30.0
      fill "#CFFFCC"
      outline "#000000"
      frameThickness 1.5
      gradient -0.3333333333333333
      rounding 5.0
      type "oval"
    ]
    label "P"
    labelgraphics [
      alignment "left"
      anchor "c"
      color "#000000"
      fontName "Tahoma"
      fontSize 11
      fontStyle "plain"
      type "text"
    ]
    sbgn [
      role "SIMPLECHEMICAL"
    ]
    sbml [
      modelID "model_9"
      reversible "true"
      sbmlID "spec14loc86"
    ]
    src [
      fileName "Amino Acid Metabolism.Shikimate biosynthesis.gml"
    ]
    url "http://pgrc-35.ipk-gatersleben.de/pls/htmldb_pgrc/f?p=112:10:::NO::P10_PATHWAY_OBJECT_ID:spec14loc86"
  ]
  node [
    id 88
    zlevel -1

    cluster [
      cluster "Amino Acid Metabolism.Shikimate biosynthesis.gml"
    ]
    graphics [
      x 4992.0
      y 1698.416666666666
      w 10.0
      h 10.0
      fill "#CFFFCC"
      outline "#000000"
      frameThickness 1.5
      gradient 0.0
      rounding 0.0
      type "org.graffiti.plugins.views.defaults.RectangularNodeShape"
    ]
    sbgn [
      role "PROCESS"
    ]
    sbml [
      modelID "model_9"
      reversible "false"
      sbmlID "reaction_81_105_86"
    ]
    src [
      fileName "Amino Acid Metabolism.Shikimate biosynthesis.gml"
    ]
    url "http://pgrc-35.ipk-gatersleben.de/pls/htmldb_pgrc/f?p=112:10:::NO::P10_PATHWAY_OBJECT_ID:reaction_81_105_86"
  ]
  node [
    id 89
    zlevel -1

    cluster [
      cluster "Amino Acid Metabolism.Shikimate biosynthesis.gml"
    ]
    graphics [
      x 5047.9
      y 2443.916666666666
      w 30.0
      h 30.0
      fill "#CFFFCC"
      outline "#000000"
      frameThickness 1.5
      gradient -0.3333333333333333
      rounding 5.0
      type "oval"
    ]
    label "P"
    labelgraphics [
      alignment "left"
      anchor "c"
      color "#000000"
      fontName "Tahoma"
      fontSize 11
      fontStyle "plain"
      type "text"
    ]
    sbgn [
      role "SIMPLECHEMICAL"
    ]
    sbml [
      modelID "model_9"
      reversible "true"
      sbmlID "spec14loc86"
    ]
    src [
      fileName "Amino Acid Metabolism.Shikimate biosynthesis.gml"
    ]
    url "http://pgrc-35.ipk-gatersleben.de/pls/htmldb_pgrc/f?p=112:10:::NO::P10_PATHWAY_OBJECT_ID:spec14loc86"
  ]
  node [
    id 90
    zlevel -1

    cluster [
      cluster "Amino Acid Metabolism.Shikimate biosynthesis.gml"
    ]
    graphics [
      x 4992.0
      y 2418.416666666666
      w 10.0
      h 10.0
      fill "#CFFFCC"
      outline "#000000"
      frameThickness 1.5
      gradient 0.0
      rounding 0.0
      type "org.graffiti.plugins.views.defaults.RectangularNodeShape"
    ]
    sbgn [
      role "PROCESS"
    ]
    sbml [
      modelID "model_9"
      reversible "false"
      sbmlID "reaction_87_111_86"
    ]
    src [
      fileName "Amino Acid Metabolism.Shikimate biosynthesis.gml"
    ]
    url "http://pgrc-35.ipk-gatersleben.de/pls/htmldb_pgrc/f?p=112:10:::NO::P10_PATHWAY_OBJECT_ID:reaction_87_111_86"
  ]
  node [
    id 91
    zlevel -1

    cluster [
      cluster "Amino Acid Metabolism.Shikimate biosynthesis.gml"
    ]
    graphics [
      x 4930.0
      y 1818.916666666666
      w 54.0
      h 30.0
      fill "#CFFFCC"
      outline "#000000"
      frameThickness 1.5
      gradient 0.0
      rounding 10.0
      type "rectangle"
    ]
    label "4.2.3.4"
    labelgraphics [
      alignment "left"
      anchor "c"
      color "#000000"
      fontName "Tahoma"
      fontSize 11
      fontStyle "plain"
      type "text"
    ]
    labelgraphics1 [
      alignment "center"
      anchor "hidden"
      color "#000000"
      fontName "Arial"
      fontSize 12
      fontStyle "plain"
      position [
        localAlign 0.0
        relHor 0.0
        relVert 0.0
      ]
      text "4.2.3.4"
      type "text"
    ]
    sbgn [
      role "MACROMOLECULE"
    ]
    sbml [
      modelID "model_9"
      reversible "false"
      sbmlID "reaction_82_106_86"
    ]
    src [
      fileName "Amino Acid Metabolism.Shikimate biosynthesis.gml"
    ]
    url "http://pgrc-35.ipk-gatersleben.de/pls/htmldb_pgrc/f?p=112:10:::NO::P10_PATHWAY_OBJECT_ID:reaction_82_106_86"
  ]
  node [
    id 92
    zlevel -1

    cluster [
      cluster "Amino Acid Metabolism.Shikimate biosynthesis.gml"
    ]
    graphics [
      x 4930.0
      y 1938.916666666666
      w 54.0
      h 30.0
      fill "#CFFFCC"
      outline "#000000"
      frameThickness 1.5
      gradient 0.0
      rounding 10.0
      type "rectangle"
    ]
    label "4.2.1.10"
    labelgraphics [
      alignment "left"
      anchor "c"
      color "#000000"
      fontName "Tahoma"
      fontSize 11
      fontStyle "plain"
      type "text"
    ]
    labelgraphics1 [
      alignment "center"
      anchor "hidden"
      color "#000000"
      fontName "Arial"
      fontSize 12
      fontStyle "plain"
      position [
        localAlign 0.0
        relHor 0.0
        relVert 0.0
      ]
      text "4.2.1.10"
      type "text"
    ]
    sbgn [
      role "MACROMOLECULE"
    ]
    sbml [
      modelID "model_9"
      reversible "true"
      sbmlID "reaction_83_107_86"
    ]
    src [
      fileName "Amino Acid Metabolism.Shikimate biosynthesis.gml"
    ]
    url "http://pgrc-35.ipk-gatersleben.de/pls/htmldb_pgrc/f?p=112:10:::NO::P10_PATHWAY_OBJECT_ID:reaction_83_107_86"
  ]
  node [
    id 93
    zlevel -1

    charting [
      background_color "#000000"
      domainAxis "[unit]"
      empty_border_width 2.0
      empty_border_width_vert 2.0
      maxRange 1.0
      max_charts_in_column -1
      minRange 0.0
      rangeAxis "[unit]"
      rangeStepSize 0.0
      show_legend "false"
      useCustomRange "false"
      useCustomRangeSteps "false"
    ]
    cluster [
      cluster "Amino Acid Metabolism.Shikimate biosynthesis.gml"
    ]
    graphics [
      x 4930.0
      y 2058.916666666666
      w 90.0
      h 50.0
      fill "#C7C7FF"
      outline "#FF0000"
      component "chart2d_type3"
      frameThickness 1.0
      gradient 0.0
      rounding 10.0
      type "rectangle"
    ]
    label "Shikimate DH"
    labelgraphics [
      alignment "left"
      anchor "t"
      color "#ff0000"
      fontName "Tahoma"
      fontSize 11
      fontStyle "plain"
      type "text"
    ]
    labelgraphics1 [
      alignment "center"
      anchor "hidden"
      color "#000000"
      fontName "Arial"
      fontSize 12
      fontStyle "plain"
      position [
        localAlign 0.0
        relHor 0.0
        relVert 0.0
      ]
      text "1.1.1.25"
      type "text"
    ]
    mapping [
      measurementdata "<substance name0='Shikimate DH' name1='1.1.1.25' id='column 110' name='Shikimate DH'><line experimentname='Sulpice dataset A' coordinator='Anja' startdate='29.02.12 00:00' importdate='29.02.12 09:08' genotype='Aa0' growthconditions='Germany' id='1' name='A. thaliana'><sample id='2451' time='1' unit='Hour'><average max='425.20512830640047' min='425.20512830640047' replicates='1' stddev='NaN' unit='nmol/min/g FW'>425.20512830640047</average><data replicates='1' unit='nmol/min/g FW'>425.20512830640047</data></sample></line><line experimentname='Sulpice dataset A' coordinator='Anja' startdate='29.02.12 00:00' importdate='29.02.12 09:08' genotype='An2' growthconditions='Belgium' id='2' name='A. thaliana'><sample id='2452' time='1' unit='Hour'><average max='611.3662806984457' min='611.3662806984457' replicates='1' stddev='NaN' unit='nmol/min/g FW'>611.3662806984457</average><data replicates='1' unit='nmol/min/g FW'>611.3662806984457</data></sample></line><line experimentname='Sulpice dataset A' coordinator='Anja' startdate='29.02.12 00:00' importdate='29.02.12 09:08' genotype='Ang0' growthconditions='Belgium' id='3' name='A. thaliana'><sample id='2453' time='1' unit='Hour'><average max='560.591806426743' min='560.591806426743' replicates='1' stddev='NaN' unit='nmol/min/g FW'>560.591806426743</average><data replicates='1' unit='nmol/min/g FW'>560.591806426743</data></sample></line><line experimentname='Sulpice dataset A' coordinator='Anja' startdate='29.02.12 00:00' importdate='29.02.12 09:08' genotype='Be0' growthconditions='Germany' id='4' name='A. thaliana'><sample id='2454' time='1' unit='Hour'><average max='421.8795330964449' min='421.8795330964449' replicates='1' stddev='NaN' unit='nmol/min/g FW'>421.8795330964449</average><data replicates='1' unit='nmol/min/g FW'>421.8795330964449</data></sample></line><line experimentname='Sulpice dataset A' coordinator='Anja' startdate='29.02.12 00:00' importdate='29.02.12 09:08' genotype='Bsch2' growthconditions='Germany' id='5' name='A. thaliana'><sample id='2455' time='1' unit='Hour'><average max='837.7071496676235' min='837.7071496676235' replicates='1' stddev='NaN' unit='nmol/min/g FW'>837.7071496676235</average><data replicates='1' unit='nmol/min/g FW'>837.7071496676235</data></sample></line><line experimentname='Sulpice dataset A' coordinator='Anja' startdate='29.02.12 00:00' importdate='29.02.12 09:08' genotype='Bu2' growthconditions='Germany' id='6' name='A. thaliana'><sample id='2456' time='1' unit='Hour'><average max='584.2680712155877' min='584.2680712155877' replicates='1' stddev='NaN' unit='nmol/min/g FW'>584.2680712155877</average><data replicates='1' unit='nmol/min/g FW'>584.2680712155877</data></sample></line><line experimentname='Sulpice dataset A' coordinator='Anja' startdate='29.02.12 00:00' importdate='29.02.12 09:08' genotype='Bu6' growthconditions='Germany' id='7' name='A. thaliana'><sample id='2457' time='1' unit='Hour'><average max='673.5354669549519' min='673.5354669549519' replicates='1' stddev='NaN' unit='nmol/min/g FW'>673.5354669549519</average><data replicates='1' unit='nmol/min/g FW'>673.5354669549519</data></sample></line><line experimentname='Sulpice dataset A' coordinator='Anja' startdate='29.02.12 00:00' importdate='29.02.12 09:08' genotype='Bur0' growthconditions='Irela' id='8' name='A. thaliana'><sample id='2458' time='1' unit='Hour'><average max='582.0973705144262' min='582.0973705144262' replicates='1' stddev='NaN' unit='nmol/min/g FW'>582.0973705144262</average><data replicates='1' unit='nmol/min/g FW'>582.0973705144262</data></sample></line><line experimentname='Sulpice dataset A' coordinator='Anja' startdate='29.02.12 00:00' importdate='29.02.12 09:08' genotype='Da0' growthconditions='Germany' id='9' name='A. thaliana'><sample id='2459' time='1' unit='Hour'><average max='644.2803554960743' min='644.2803554960743' replicates='1' stddev='NaN' unit='nmol/min/g FW'>644.2803554960743</average><data replicates='1' unit='nmol/min/g FW'>644.2803554960743</data></sample></line><line experimentname='Sulpice dataset A' coordinator='Anja' startdate='29.02.12 00:00' importdate='29.02.12 09:08' genotype='Edi0' growthconditions='United Kingdom' id='10' name='A. thaliana'><sample id='2460' time='1' unit='Hour'><average max='344.9683098066104' min='344.9683098066104' replicates='1' stddev='NaN' unit='nmol/min/g FW'>344.9683098066104</average><data replicates='1' unit='nmol/min/g FW'>344.9683098066104</data></sample></line><line experimentname='Sulpice dataset A' coordinator='Anja' startdate='29.02.12 00:00' importdate='29.02.12 09:08' genotype='Ei2' growthconditions='Germany' id='11' name='A. thaliana'><sample id='2461' time='1' unit='Hour'><average max='NaN' min='NaN' replicates='1' stddev='NaN' unit='nmol/min/g FW'>NaN</average><data replicates='1' unit='nmol/min/g FW'>NaN</data></sample></line><line experimentname='Sulpice dataset A' coordinator='Anja' startdate='29.02.12 00:00' importdate='29.02.12 09:08' genotype='Ei4' growthconditions='Germany' id='12' name='A. thaliana'><sample id='2462' time='1' unit='Hour'><average max='747.6542021180115' min='747.6542021180115' replicates='1' stddev='NaN' unit='nmol/min/g FW'>747.6542021180115</average><data replicates='1' unit='nmol/min/g FW'>747.6542021180115</data></sample></line><line experimentname='Sulpice dataset A' coordinator='Anja' startdate='29.02.12 00:00' importdate='29.02.12 09:08' genotype='El0' growthconditions='Germany' id='13' name='A. thaliana'><sample id='2463' time='1' unit='Hour'><average max='660.1640188338946' min='660.1640188338946' replicates='1' stddev='NaN' unit='nmol/min/g FW'>660.1640188338946</average><data replicates='1' unit='nmol/min/g FW'>660.1640188338946</data></sample></line><line experimentname='Sulpice dataset A' coordinator='Anja' startdate='29.02.12 00:00' importdate='29.02.12 09:08' genotype='EnkheimD' growthconditions='Germany' id='14' name='A. thaliana'><sample id='2464' time='1' unit='Hour'><average max='745.8922097567912' min='745.8922097567912' replicates='1' stddev='NaN' unit='nmol/min/g FW'>745.8922097567912</average><data replicates='1' unit='nmol/min/g FW'>745.8922097567912</data></sample></line><line experimentname='Sulpice dataset A' coordinator='Anja' startdate='29.02.12 00:00' importdate='29.02.12 09:08' genotype='Ep0' growthconditions='Germany' id='15' name='A. thaliana'><sample id='2465' time='1' unit='Hour'><average max='730.0562991484275' min='730.0562991484275' replicates='1' stddev='NaN' unit='nmol/min/g FW'>730.0562991484275</average><data replicates='1' unit='nmol/min/g FW'>730.0562991484275</data></sample></line><line experimentname='Sulpice dataset A' coordinator='Anja' startdate='29.02.12 00:00' importdate='29.02.12 09:08' genotype='Ga0' growthconditions='Germany' id='16' name='A. thaliana'><sample id='2466' time='1' unit='Hour'><average max='NaN' min='NaN' replicates='1' stddev='NaN' unit='nmol/min/g FW'>NaN</average><data replicates='1' unit='nmol/min/g FW'>NaN</data></sample></line><line experimentname='Sulpice dataset A' coordinator='Anja' startdate='29.02.12 00:00' importdate='29.02.12 09:08' genotype='Goe2' growthconditions='Germany' id='17' name='A. thaliana'><sample id='2467' time='1' unit='Hour'><average max='659.2933334214066' min='659.2933334214066' replicates='1' stddev='NaN' unit='nmol/min/g FW'>659.2933334214066</average><data replicates='1' unit='nmol/min/g FW'>659.2933334214066</data></sample></line><line experimentname='Sulpice dataset A' coordinator='Anja' startdate='29.02.12 00:00' importdate='29.02.12 09:08' genotype='GOT7' growthconditions='Germany' id='18' name='A. thaliana'><sample id='2468' time='1' unit='Hour'><average max='820.894479441123' min='820.894479441123' replicates='1' stddev='NaN' unit='nmol/min/g FW'>820.894479441123</average><data replicates='1' unit='nmol/min/g FW'>820.894479441123</data></sample></line><line experimentname='Sulpice dataset A' coordinator='Anja' startdate='29.02.12 00:00' importdate='29.02.12 09:08' genotype='Gue0' growthconditions='Germany' id='19' name='A. thaliana'><sample id='2469' time='1' unit='Hour'><average max='634.177646589736' min='634.177646589736' replicates='1' stddev='NaN' unit='nmol/min/g FW'>634.177646589736</average><data replicates='1' unit='nmol/min/g FW'>634.177646589736</data></sample></line><line experimentname='Sulpice dataset A' coordinator='Anja' startdate='29.02.12 00:00' importdate='29.02.12 09:08' genotype='Gy0' growthconditions='France' id='20' name='A. thaliana'><sample id='2470' time='1' unit='Hour'><average max='NaN' min='NaN' replicates='1' stddev='NaN' unit='nmol/min/g FW'>NaN</average><data replicates='1' unit='nmol/min/g FW'>NaN</data></sample></line><line experimentname='Sulpice dataset A' coordinator='Anja' startdate='29.02.12 00:00' importdate='29.02.12 09:08' genotype='Hi3' growthconditions='Germany' id='21' name='A. thaliana'><sample id='2471' time='1' unit='Hour'><average max='571.7716841696408' min='571.7716841696408' replicates='1' stddev='NaN' unit='nmol/min/g FW'>571.7716841696408</average><data replicates='1' unit='nmol/min/g FW'>571.7716841696408</data></sample></line><line experimentname='Sulpice dataset A' coordinator='Anja' startdate='29.02.12 00:00' importdate='29.02.12 09:08' genotype='Hs0' growthconditions='Germany' id='22' name='A. thaliana'><sample id='2472' time='1' unit='Hour'><average max='508.67630578889094' min='508.67630578889094' replicates='1' stddev='NaN' unit='nmol/min/g FW'>508.67630578889094</average><data replicates='1' unit='nmol/min/g FW'>508.67630578889094</data></sample></line><line experimentname='Sulpice dataset A' coordinator='Anja' startdate='29.02.12 00:00' importdate='29.02.12 09:08' genotype='Is1' growthconditions='Germany' id='23' name='A. thaliana'><sample id='2473' time='1' unit='Hour'><average max='552.0965307945196' min='552.0965307945196' replicates='1' stddev='NaN' unit='nmol/min/g FW'>552.0965307945196</average><data replicates='1' unit='nmol/min/g FW'>552.0965307945196</data></sample></line><line experimentname='Sulpice dataset A' coordinator='Anja' startdate='29.02.12 00:00' importdate='29.02.12 09:08' genotype='Kl0' growthconditions='Germany' id='24' name='A. thaliana'><sample id='2474' time='1' unit='Hour'><average max='646.429996097755' min='646.429996097755' replicates='1' stddev='NaN' unit='nmol/min/g FW'>646.429996097755</average><data replicates='1' unit='nmol/min/g FW'>646.429996097755</data></sample></line><line experimentname='Sulpice dataset A' coordinator='Anja' startdate='29.02.12 00:00' importdate='29.02.12 09:08' genotype='Ko2' growthconditions='Denmark' id='25' name='A. thaliana'><sample id='2475' time='1' unit='Hour'><average max='543.5036039357386' min='543.5036039357386' replicates='1' stddev='NaN' unit='nmol/min/g FW'>543.5036039357386</average><data replicates='1' unit='nmol/min/g FW'>543.5036039357386</data></sample></line><line experimentname='Sulpice dataset A' coordinator='Anja' startdate='29.02.12 00:00' importdate='29.02.12 09:08' genotype='Lan0' growthconditions='United Kingdom' id='26' name='A. thaliana'><sample id='2476' time='1' unit='Hour'><average max='520.5880637225806' min='520.5880637225806' replicates='1' stddev='NaN' unit='nmol/min/g FW'>520.5880637225806</average><data replicates='1' unit='nmol/min/g FW'>520.5880637225806</data></sample></line><line experimentname='Sulpice dataset A' coordinator='Anja' startdate='29.02.12 00:00' importdate='29.02.12 09:08' genotype='Ler1' growthconditions='Germany' id='27' name='A. thaliana'><sample id='2477' time='1' unit='Hour'><average max='626.219080383593' min='626.219080383593' replicates='1' stddev='NaN' unit='nmol/min/g FW'>626.219080383593</average><data replicates='1' unit='nmol/min/g FW'>626.219080383593</data></sample></line><line experimentname='Sulpice dataset A' coordinator='Anja' startdate='29.02.12 00:00' importdate='29.02.12 09:08' genotype='Li5:3' growthconditions='Germany' id='28' name='A. thaliana'><sample id='2478' time='1' unit='Hour'><average max='509.7914231809582' min='509.7914231809582' replicates='1' stddev='NaN' unit='nmol/min/g FW'>509.7914231809582</average><data replicates='1' unit='nmol/min/g FW'>509.7914231809582</data></sample></line><line experimentname='Sulpice dataset A' coordinator='Anja' startdate='29.02.12 00:00' importdate='29.02.12 09:08' genotype='Lm' growthconditions='France' id='29' name='A. thaliana'><sample id='2479' time='1' unit='Hour'><average max='670.5138343855905' min='670.5138343855905' replicates='1' stddev='NaN' unit='nmol/min/g FW'>670.5138343855905</average><data replicates='1' unit='nmol/min/g FW'>670.5138343855905</data></sample></line><line experimentname='Sulpice dataset A' coordinator='Anja' startdate='29.02.12 00:00' importdate='29.02.12 09:08' genotype='Ma2' growthconditions='Germany' id='30' name='A. thaliana'><sample id='2480' time='1' unit='Hour'><average max='595.3109063640301' min='595.3109063640301' replicates='1' stddev='NaN' unit='nmol/min/g FW'>595.3109063640301</average><data replicates='1' unit='nmol/min/g FW'>595.3109063640301</data></sample></line><line experimentname='Sulpice dataset A' coordinator='Anja' startdate='29.02.12 00:00' importdate='29.02.12 09:08' genotype='Me0' growthconditions='Germany' id='31' name='A. thaliana'><sample id='2481' time='1' unit='Hour'><average max='619.207646788681' min='619.207646788681' replicates='1' stddev='NaN' unit='nmol/min/g FW'>619.207646788681</average><data replicates='1' unit='nmol/min/g FW'>619.207646788681</data></sample></line><line experimentname='Sulpice dataset A' coordinator='Anja' startdate='29.02.12 00:00' importdate='29.02.12 09:08' genotype='Mz0' growthconditions='Germany' id='32' name='A. thaliana'><sample id='2482' time='1' unit='Hour'><average max='437.27262350756195' min='437.27262350756195' replicates='1' stddev='NaN' unit='nmol/min/g FW'>437.27262350756195</average><data replicates='1' unit='nmol/min/g FW'>437.27262350756195</data></sample></line><line experimentname='Sulpice dataset A' coordinator='Anja' startdate='29.02.12 00:00' importdate='29.02.12 09:08' genotype='NFA8' growthconditions='United Kingdom' id='33' name='A. thaliana'><sample id='2483' time='1' unit='Hour'><average max='593.1554823922042' min='593.1554823922042' replicates='1' stddev='NaN' unit='nmol/min/g FW'>593.1554823922042</average><data replicates='1' unit='nmol/min/g FW'>593.1554823922042</data></sample></line><line experimentname='Sulpice dataset A' coordinator='Anja' startdate='29.02.12 00:00' importdate='29.02.12 09:08' genotype='No0' growthconditions='Germany' id='34' name='A. thaliana'><sample id='2484' time='1' unit='Hour'><average max='624.0575635400307' min='624.0575635400307' replicates='1' stddev='NaN' unit='nmol/min/g FW'>624.0575635400307</average><data replicates='1' unit='nmol/min/g FW'>624.0575635400307</data></sample></line><line experimentname='Sulpice dataset A' coordinator='Anja' startdate='29.02.12 00:00' importdate='29.02.12 09:08' genotype='Nok1' growthconditions='Netherlas' id='35' name='A. thaliana'><sample id='2485' time='1' unit='Hour'><average max='562.8743941698228' min='562.8743941698228' replicates='1' stddev='NaN' unit='nmol/min/g FW'>562.8743941698228</average><data replicates='1' unit='nmol/min/g FW'>562.8743941698228</data></sample></line><line experimentname='Sulpice dataset A' coordinator='Anja' startdate='29.02.12 00:00' importdate='29.02.12 09:08' genotype='Nok2' growthconditions='Netherlas' id='36' name='A. thaliana'><sample id='2486' time='1' unit='Hour'><average max='484.3068657875327' min='484.3068657875327' replicates='1' stddev='NaN' unit='nmol/min/g FW'>484.3068657875327</average><data replicates='1' unit='nmol/min/g FW'>484.3068657875327</data></sample></line><line experimentname='Sulpice dataset A' coordinator='Anja' startdate='29.02.12 00:00' importdate='29.02.12 09:08' genotype='nok3' growthconditions='Netherlas' id='37' name='A. thaliana'><sample id='2487' time='1' unit='Hour'><average max='508.94110606472384' min='508.94110606472384' replicates='1' stddev='NaN' unit='nmol/min/g FW'>508.94110606472384</average><data replicates='1' unit='nmol/min/g FW'>508.94110606472384</data></sample></line><line experimentname='Sulpice dataset A' coordinator='Anja' startdate='29.02.12 00:00' importdate='29.02.12 09:08' genotype='Nw3' growthconditions='Germany' id='38' name='A. thaliana'><sample id='2488' time='1' unit='Hour'><average max='465.89153718621077' min='465.89153718621077' replicates='1' stddev='NaN' unit='nmol/min/g FW'>465.89153718621077</average><data replicates='1' unit='nmol/min/g FW'>465.89153718621077</data></sample></line><line experimentname='Sulpice dataset A' coordinator='Anja' startdate='29.02.12 00:00' importdate='29.02.12 09:08' genotype='Old1' growthconditions='Germany' id='39' name='A. thaliana'><sample id='2489' time='1' unit='Hour'><average max='786.8771601254349' min='786.8771601254349' replicates='1' stddev='NaN' unit='nmol/min/g FW'>786.8771601254349</average><data replicates='1' unit='nmol/min/g FW'>786.8771601254349</data></sample></line><line experimentname='Sulpice dataset A' coordinator='Anja' startdate='29.02.12 00:00' importdate='29.02.12 09:08' genotype='Ove0' growthconditions='Germany' id='40' name='A. thaliana'><sample id='2490' time='1' unit='Hour'><average max='572.1789947883984' min='572.1789947883984' replicates='1' stddev='NaN' unit='nmol/min/g FW'>572.1789947883984</average><data replicates='1' unit='nmol/min/g FW'>572.1789947883984</data></sample></line><line experimentname='Sulpice dataset A' coordinator='Anja' startdate='29.02.12 00:00' importdate='29.02.12 09:08' genotype='Po0' growthconditions='Germany' id='41' name='A. thaliana'><sample id='2491' time='1' unit='Hour'><average max='572.7134644920565' min='572.7134644920565' replicates='1' stddev='NaN' unit='nmol/min/g FW'>572.7134644920565</average><data replicates='1' unit='nmol/min/g FW'>572.7134644920565</data></sample></line><line experimentname='Sulpice dataset A' coordinator='Anja' startdate='29.02.12 00:00' importdate='29.02.12 09:08' genotype='Pr0' growthconditions='Germany' id='42' name='A. thaliana'><sample id='2492' time='1' unit='Hour'><average max='568.9786236938764' min='568.9786236938764' replicates='1' stddev='NaN' unit='nmol/min/g FW'>568.9786236938764</average><data replicates='1' unit='nmol/min/g FW'>568.9786236938764</data></sample></line><line experimentname='Sulpice dataset A' coordinator='Anja' startdate='29.02.12 00:00' importdate='29.02.12 09:08' genotype='Pt0' growthconditions='Germany' id='43' name='A. thaliana'><sample id='2493' time='1' unit='Hour'><average max='596.0066240578568' min='596.0066240578568' replicates='1' stddev='NaN' unit='nmol/min/g FW'>596.0066240578568</average><data replicates='1' unit='nmol/min/g FW'>596.0066240578568</data></sample></line><line experimentname='Sulpice dataset A' coordinator='Anja' startdate='29.02.12 00:00' importdate='29.02.12 09:08' genotype='Pyl1' growthconditions='France' id='44' name='A. thaliana'><sample id='2494' time='1' unit='Hour'><average max='774.7270580068653' min='774.7270580068653' replicates='1' stddev='NaN' unit='nmol/min/g FW'>774.7270580068653</average><data replicates='1' unit='nmol/min/g FW'>774.7270580068653</data></sample></line><line experimentname='Sulpice dataset A' coordinator='Anja' startdate='29.02.12 00:00' importdate='29.02.12 09:08' genotype='Ra0' growthconditions='France' id='45' name='A. thaliana'><sample id='2495' time='1' unit='Hour'><average max='611.1976691922541' min='611.1976691922541' replicates='1' stddev='NaN' unit='nmol/min/g FW'>611.1976691922541</average><data replicates='1' unit='nmol/min/g FW'>611.1976691922541</data></sample></line><line experimentname='Sulpice dataset A' coordinator='Anja' startdate='29.02.12 00:00' importdate='29.02.12 09:08' genotype='RLD1' growthconditions='Netherlas' id='46' name='A. thaliana'><sample id='2496' time='1' unit='Hour'><average max='682.3767224389264' min='682.3767224389264' replicates='1' stddev='NaN' unit='nmol/min/g FW'>682.3767224389264</average><data replicates='1' unit='nmol/min/g FW'>682.3767224389264</data></sample></line><line experimentname='Sulpice dataset A' coordinator='Anja' startdate='29.02.12 00:00' importdate='29.02.12 09:08' genotype='Ty0' growthconditions='United Kingdom' id='47' name='A. thaliana'><sample id='2497' time='1' unit='Hour'><average max='595.576294002212' min='595.576294002212' replicates='1' stddev='NaN' unit='nmol/min/g FW'>595.576294002212</average><data replicates='1' unit='nmol/min/g FW'>595.576294002212</data></sample></line><line experimentname='Sulpice dataset A' coordinator='Anja' startdate='29.02.12 00:00' importdate='29.02.12 09:08' genotype='Wc2' growthconditions='Germany' id='48' name='A. thaliana'><sample id='2498' time='1' unit='Hour'><average max='588.7517549502061' min='588.7517549502061' replicates='1' stddev='NaN' unit='nmol/min/g FW'>588.7517549502061</average><data replicates='1' unit='nmol/min/g FW'>588.7517549502061</data></sample></line><line experimentname='Sulpice dataset A' coordinator='Anja' startdate='29.02.12 00:00' importdate='29.02.12 09:08' genotype='Wei1' growthconditions='Switzerla' id='49' name='A. thaliana'><sample id='2499' time='1' unit='Hour'><average max='497.90722003931023' min='497.90722003931023' replicates='1' stddev='NaN' unit='nmol/min/g FW'>497.90722003931023</average><data replicates='1' unit='nmol/min/g FW'>497.90722003931023</data></sample></line><line experimentname='Sulpice dataset A' coordinator='Anja' startdate='29.02.12 00:00' importdate='29.02.12 09:08' genotype='Wt5' growthconditions='Germany' id='50' name='A. thaliana'><sample id='2500' time='1' unit='Hour'><average max='NaN' min='NaN' replicates='1' stddev='NaN' unit='nmol/min/g FW'>NaN</average><data replicates='1' unit='nmol/min/g FW'>NaN</data></sample></line></substance>@"
    ]
    oldlabel "1.1.1.25"
    sbgn [
      role "MACROMOLECULE"
    ]
    sbml [
      modelID "model_9"
      reversible "true"
      sbmlID "reaction_84_108_86"
    ]
    src [
      fileName "Amino Acid Metabolism.Shikimate biosynthesis.gml"
    ]
    statistics [
      correlation_r 0.21831539273262024
    ]
    tooltip "<html>Not significant corr. (Shikimate DH - FW): r=0.22 (Series: 1: A. thaliana/Aa0 - M1, 2: A. thaliana/An2 - M1, 3: A. thaliana/Ang0 - M1, 4: A. thaliana/Be0 - M1, 5: A. thaliana/Bsch2 - M1, 6: A. thaliana/Bu2 - M1, 7: A. thaliana/Bu6 - M1, 8: A. thaliana/Bur0 - M1, 9: A. thaliana/Da0 - M1, 10: A. thaliana/Edi0 - M1, 11: A. thaliana/Ei2 - M1, 12: A. thaliana/Ei4 - M1, 13: A. thaliana/El0 - M1, 14: A. thaliana/EnkheimD - M1, 15: A. thaliana/Ep0 - M1, 16: A. thaliana/Ga0 - M1, 17: A. thaliana/Goe2 - M1, 18: A. thaliana/GOT7 - M1, 19: A. thaliana/Gue0 - M1, 20: A. thaliana/Gy0 - M1, 21: A. thaliana/Hi3 - M1, 22: A. thaliana/Hs0 - M1, 23: A. thaliana/Is1 - M1, 24: A. thaliana/Kl0 - M1, 25: A. thaliana/Ko2 - M1, 26: A. thaliana/Lan0 - M1, 27: A. thaliana/Ler1 - M1, 28: A. thaliana/Li5:3 - M1, 29: A. thaliana/Lm - M1, 30: A. thaliana/Ma2 - M1, 31: A. thaliana/Me0 - M1, 32: A. thaliana/Mz0 - M1, 33: A. thaliana/NFA8 - M1, 34: A. thaliana/No0 - M1, 35: A. thaliana/Nok1 - M1, 36: A. thaliana/Nok2 - M1, 37: A. thaliana/nok3 - M1, 38: A. thaliana/Nw3 - M1, 39: A. thaliana/Old1 - M1, 40: A. thaliana/Ove0 - M1, 41: A. thaliana/Po0 - M1, 42: A. thaliana/Pr0 - M1, 43: A. thaliana/Pt0 - M1, 44: A. thaliana/Pyl1 - M1, 45: A. thaliana/Ra0 - M1, 46: A. thaliana/RLD1 - M1, 47: A. thaliana/Ty0 - M1, 48: A. thaliana/Wc2 - M1, 49: A. thaliana/Wei1 - M1, 50: A. thaliana/Wt5 - M1)<hr><html>Highest (insignificant) (>=95.0%) correlation:<br><!-- optstart --><small><small><table border=\\\"1\\\"><tr><td><b>Series</b></td><td><b>Index Shikimate DH</b></td><td><b>Index FW</b></td><td><b>Value Shikimate DH</b></td><td><b>Value FW</b></td></tr>
<tr><td>1: A. thaliana/Aa0 - M1</td><td>0 (Hour 1) </td><td>0 (Hour 1)</td><td>425.205</td><td>195.41</td></tr>
<tr><td>2: A. thaliana/An2 - M1</td><td>0 (Hour 1) </td><td>0 (Hour 1)</td><td>611.366</td><td>224.111</td></tr>
<tr><td>3: A. thaliana/Ang0 - M1</td><td>0 (Hour 1) </td><td>0 (Hour 1)</td><td>560.592</td><td>145.627</td></tr>
<tr><td>4: A. thaliana/Be0 - M1</td><td>0 (Hour 1) </td><td>0 (Hour 1)</td><td>421.88</td><td>182.886</td></tr>
<tr><td>5: A. thaliana/Bsch2 - M1</td><td>0 (Hour 1) </td><td>0 (Hour 1)</td><td>837.707</td><td>336.96</td></tr>
<tr><td>6: A. thaliana/Bu2 - M1</td><td>0 (Hour 1) </td><td>0 (Hour 1)</td><td>584.268</td><td>146.506</td></tr>
<tr><td>7: A. thaliana/Bu6 - M1</td><td>0 (Hour 1) </td><td>0 (Hour 1)</td><td>673.535</td><td>179.981</td></tr>
<tr><td>8: A. thaliana/Bur0 - M1</td><td>0 (Hour 1) </td><td>0 (Hour 1)</td><td>582.097</td><td>432.748</td></tr>
<tr><td>9: A. thaliana/Da0 - M1</td><td>0 (Hour 1) </td><td>0 (Hour 1)</td><td>644.28</td><td>346.695</td></tr>
<tr><td>10: A. thaliana/Edi0 - M1</td><td>0 (Hour 1) </td><td>0 (Hour 1)</td><td>344.968</td><td>219.89</td></tr>
<tr><td>12: A. thaliana/Ei4 - M1</td><td>0 (Hour 1) </td><td>0 (Hour 1)</td><td>747.654</td><td>225.656</td></tr>
<tr><td>13: A. thaliana/El0 - M1</td><td>0 (Hour 1) </td><td>0 (Hour 1)</td><td>660.164</td><td>275.154</td></tr>
<tr><td>14: A. thaliana/EnkheimD - M1</td><td>0 (Hour 1) </td><td>0 (Hour 1)</td><td>745.892</td><td>228.029</td></tr>
<tr><td>15: A. thaliana/Ep0 - M1</td><td>0 (Hour 1) </td><td>0 (Hour 1)</td><td>730.056</td><td>219.116</td></tr>
<tr><td>17: A. thaliana/Goe2 - M1</td><td>0 (Hour 1) </td><td>0 (Hour 1)</td><td>659.293</td><td>273.244</td></tr>
<tr><td>18: A. thaliana/GOT7 - M1</td><td>0 (Hour 1) </td><td>0 (Hour 1)</td><td>820.894</td><td>285.977</td></tr>
<tr><td>19: A. thaliana/Gue0 - M1</td><td>0 (Hour 1) </td><td>0 (Hour 1)</td><td>634.178</td><td>296.498</td></tr>
<tr><td>21: A. thaliana/Hi3 - M1</td><td>0 (Hour 1) </td><td>0 (Hour 1)</td><td>571.772</td><td>202.367</td></tr>
<tr><td>22: A. thaliana/Hs0 - M1</td><td>0 (Hour 1) </td><td>0 (Hour 1)</td><td>508.676</td><td>322.47</td></tr>
<tr><td>23: A. thaliana/Is1 - M1</td><td>0 (Hour 1) </td><td>0 (Hour 1)</td><td>552.097</td><td>275.594</td></tr>
<tr><td>24: A. thaliana/Kl0 - M1</td><td>0 (Hour 1) </td><td>0 (Hour 1)</td><td>646.43</td><td>310.81</td></tr>
<tr><td>25: A. thaliana/Ko2 - M1</td><td>0 (Hour 1) </td><td>0 (Hour 1)</td><td>543.504</td><td>200.43</td></tr>
<tr><td>26: A. thaliana/Lan0 - M1</td><td>0 (Hour 1) </td><td>0 (Hour 1)</td><td>520.588</td><td>232.364</td></tr>
<tr><td>27: A. thaliana/Ler1 - M1</td><td>0 (Hour 1) </td><td>0 (Hour 1)</td><td>626.219</td><td>246.72</td></tr>
<tr><td>28: A. thaliana/Li5:3 - M1</td><td>0 (Hour 1) </td><td>0 (Hour 1)</td><td>509.791</td><td>235.566</td></tr>
<tr><td>29: A. thaliana/Lm - M1</td><td>0 (Hour 1) </td><td>0 (Hour 1)</td><td>670.514</td><td>316.76</td></tr>
<tr><td>30: A. thaliana/Ma2 - M1</td><td>0 (Hour 1) </td><td>0 (Hour 1)</td><td>595.311</td><td>171.855</td></tr>
<tr><td>31: A. thaliana/Me0 - M1</td><td>0 (Hour 1) </td><td>0 (Hour 1)</td><td>619.208</td><td>353.452</td></tr>
<tr><td>32: A. thaliana/Mz0 - M1</td><td>0 (Hour 1) </td><td>0 (Hour 1)</td><td>437.273</td><td>259.927</td></tr>
<tr><td>33: A. thaliana/NFA8 - M1</td><td>0 (Hour 1) </td><td>0 (Hour 1)</td><td>593.155</td><td>297.472</td></tr>
<tr><td>34: A. thaliana/No0 - M1</td><td>0 (Hour 1) </td><td>0 (Hour 1)</td><td>624.058</td><td>194.905</td></tr>
<tr><td>35: A. thaliana/Nok1 - M1</td><td>0 (Hour 1) </td><td>0 (Hour 1)</td><td>562.874</td><td>168.499</td></tr>
<tr><td>36: A. thaliana/Nok2 - M1</td><td>0 (Hour 1) </td><td>0 (Hour 1)</td><td>484.307</td><td>133.612</td></tr>
<tr><td>37: A. thaliana/nok3 - M1</td><td>0 (Hour 1) </td><td>0 (Hour 1)</td><td>508.941</td><td>228.389</td></tr>
<tr><td>38: A. thaliana/Nw3 - M1</td><td>0 (Hour 1) </td><td>0 (Hour 1)</td><td>465.892</td><td>253.467</td></tr>
<tr><td>39: A. thaliana/Old1 - M1</td><td>0 (Hour 1) </td><td>0 (Hour 1)</td><td>786.877</td><td>356.089</td></tr>
<tr><td>40: A. thaliana/Ove0 - M1</td><td>0 (Hour 1) </td><td>0 (Hour 1)</td><td>572.179</td><td>279.44</td></tr>
<tr><td>41: A. thaliana/Po0 - M1</td><td>0 (Hour 1) </td><td>0 (Hour 1)</td><td>572.713</td><td>290.725</td></tr>
<tr><td>42: A. thaliana/Pr0 - M1</td><td>0 (Hour 1) </td><td>0 (Hour 1)</td><td>568.979</td><td>163.224</td></tr>
<tr><td>43: A. thaliana/Pt0 - M1</td><td>0 (Hour 1) </td><td>0 (Hour 1)</td><td>596.007</td><td>207.785</td></tr>
<tr><td>44: A. thaliana/Pyl1 - M1</td><td>0 (Hour 1) </td><td>0 (Hour 1)</td><td>774.727</td><td>192.674</td></tr>
<tr><td>45: A. thaliana/Ra0 - M1</td><td>0 (Hour 1) </td><td>0 (Hour 1)</td><td>611.198</td><td>195.063</td></tr>
<tr><td>46: A. thaliana/RLD1 - M1</td><td>0 (Hour 1) </td><td>0 (Hour 1)</td><td>682.377</td><td>224.363</td></tr>
<tr><td>47: A. thaliana/Ty0 - M1</td><td>0 (Hour 1) </td><td>0 (Hour 1)</td><td>595.576</td><td>259.114</td></tr>
<tr><td>48: A. thaliana/Wc2 - M1</td><td>0 (Hour 1) </td><td>0 (Hour 1)</td><td>588.752</td><td>270.844</td></tr>
<tr><td>49: A. thaliana/Wei1 - M1</td><td>0 (Hour 1) </td><td>0 (Hour 1)</td><td>497.907</td><td>388.305</td></tr>
</table><!-- optend --><br><table border=\\\"1\\\"><tr><td><b>n</b></td><td><b>r</b></td><td><b>~t</b> = r/((1-r^2)/df)^0.5</td><td><b>df</b></td><td><b>Probability (non-directional)</b><br><small><small>(approximated to t-distribution)</small><small></td></tr><tr><td>46</td><td>0.218315</td><td>1.483936</td><td>44</td><td>0.144955</td></tr></table>"
    url "http://pgrc-35.ipk-gatersleben.de/pls/htmldb_pgrc/f?p=112:10:::NO::P10_PATHWAY_OBJECT_ID:reaction_84_108_86"
  ]
  node [
    id 94
    zlevel -1

    cluster [
      cluster "Amino Acid Metabolism.Shikimate biosynthesis.gml"
    ]
    graphics [
      x 4930.0
      y 2178.916666666666
      w 54.0
      h 30.0
      fill "#CFFFCC"
      outline "#000000"
      frameThickness 1.5
      gradient 0.0
      rounding 10.0
      type "rectangle"
    ]
    label "2.7.1.71"
    labelgraphics [
      alignment "left"
      anchor "c"
      color "#000000"
      fontName "Tahoma"
      fontSize 11
      fontStyle "plain"
      type "text"
    ]
    labelgraphics1 [
      alignment "center"
      anchor "hidden"
      color "#000000"
      fontName "Arial"
      fontSize 12
      fontStyle "plain"
      position [
        localAlign 0.0
        relHor 0.0
        relVert 0.0
      ]
      text "2.7.1.71"
      type "text"
    ]
    sbgn [
      role "MACROMOLECULE"
    ]
    sbml [
      modelID "model_9"
      reversible "false"
      sbmlID "reaction_85_109_86"
    ]
    src [
      fileName "Amino Acid Metabolism.Shikimate biosynthesis.gml"
    ]
    url "http://pgrc-35.ipk-gatersleben.de/pls/htmldb_pgrc/f?p=112:10:::NO::P10_PATHWAY_OBJECT_ID:reaction_85_109_86"
  ]
  node [
    id 95
    zlevel -1

    cluster [
      cluster "Amino Acid Metabolism.Shikimate biosynthesis.gml"
    ]
    graphics [
      x 4930.0
      y 2301.916666666666
      w 54.0
      h 30.0
      fill "#CFFFCC"
      outline "#000000"
      frameThickness 1.5
      gradient 0.0
      rounding 10.0
      type "rectangle"
    ]
    label "2.5.1.19"
    labelgraphics [
      alignment "left"
      anchor "c"
      color "#000000"
      fontName "Tahoma"
      fontSize 11
      fontStyle "plain"
      type "text"
    ]
    labelgraphics1 [
      alignment "center"
      anchor "hidden"
      color "#000000"
      fontName "Arial"
      fontSize 12
      fontStyle "plain"
      position [
        localAlign 0.0
        relHor 0.0
        relVert 0.0
      ]
      text "2.5.1.19"
      type "text"
    ]
    sbgn [
      role "MACROMOLECULE"
    ]
    sbml [
      modelID "model_9"
      reversible "true"
      sbmlID "reaction_86_110_86"
    ]
    src [
      fileName "Amino Acid Metabolism.Shikimate biosynthesis.gml"
    ]
    url "http://pgrc-35.ipk-gatersleben.de/pls/htmldb_pgrc/f?p=112:10:::NO::P10_PATHWAY_OBJECT_ID:reaction_86_110_86"
  ]
  node [
    id 96
    zlevel -1

    cluster [
      cluster "Amino Acid Metabolism.Shikimate biosynthesis.gml"
    ]
    graphics [
      x 4930.0
      y 1698.416666666666
      w 54.0
      h 30.0
      fill "#CFFFCC"
      outline "#000000"
      frameThickness 1.5
      gradient 0.0
      rounding 10.0
      type "rectangle"
    ]
    label "2.5.1.54"
    labelgraphics [
      alignment "left"
      anchor "c"
      color "#000000"
      fontName "Tahoma"
      fontSize 11
      fontStyle "plain"
      type "text"
    ]
    labelgraphics1 [
      alignment "center"
      anchor "hidden"
      color "#000000"
      fontName "Arial"
      fontSize 12
      fontStyle "plain"
      position [
        localAlign 0.0
        relHor 0.0
        relVert 0.0
      ]
      text "2.5.1.54"
      type "text"
    ]
    sbgn [
      role "MACROMOLECULE"
    ]
    sbml [
      modelID "model_9"
      reversible "false"
      sbmlID "reaction_81_105_86"
    ]
    src [
      fileName "Amino Acid Metabolism.Shikimate biosynthesis.gml"
    ]
    url "http://pgrc-35.ipk-gatersleben.de/pls/htmldb_pgrc/f?p=112:10:::NO::P10_PATHWAY_OBJECT_ID:reaction_81_105_86"
  ]
  node [
    id 97
    zlevel -1

    cluster [
      cluster "Amino Acid Metabolism.Shikimate biosynthesis.gml"
    ]
    graphics [
      x 4930.0
      y 2418.416666666666
      w 54.0
      h 30.0
      fill "#CFFFCC"
      outline "#000000"
      frameThickness 1.5
      gradient 0.0
      rounding 10.0
      type "rectangle"
    ]
    label "4.2.3.5"
    labelgraphics [
      alignment "left"
      anchor "c"
      color "#000000"
      fontName "Tahoma"
      fontSize 11
      fontStyle "plain"
      type "text"
    ]
    labelgraphics1 [
      alignment "center"
      anchor "hidden"
      color "#000000"
      fontName "Arial"
      fontSize 12
      fontStyle "plain"
      position [
        localAlign 0.0
        relHor 0.0
        relVert 0.0
      ]
      text "4.2.3.5"
      type "text"
    ]
    sbgn [
      role "MACROMOLECULE"
    ]
    sbml [
      modelID "model_9"
      reversible "false"
      sbmlID "reaction_87_111_86"
    ]
    src [
      fileName "Amino Acid Metabolism.Shikimate biosynthesis.gml"
    ]
    url "http://pgrc-35.ipk-gatersleben.de/pls/htmldb_pgrc/f?p=112:10:::NO::P10_PATHWAY_OBJECT_ID:reaction_87_111_86"
  ]
  node [
    id 98
    zlevel -1

    cluster [
      cluster "Carbohydrate Metabolism.Fermentation.gml"
    ]
    graphics [
      x 1370.0
      y 2360.0
      w 30.0
      h 30.0
      fill "#CCFFFB"
      outline "#000000"
      frameThickness 1.5
      gradient -0.3333333333333333
      rounding 5.0
      type "oval"
    ]
    label "NAD+"
    labelgraphics [
      alignment "left"
      anchor "c"
      color "#000000"
      fontName "Tahoma"
      fontSize 11
      fontStyle "plain"
      type "text"
    ]
    sbgn [
      role "SIMPLECHEMICAL"
    ]
    sbml [
      modelID "model_32"
      reversible "true"
      sbmlID "spec30loc85"
    ]
    src [
      fileName "Carbohydrate Metabolism.Fermentation.gml"
    ]
    url "http://pgrc-35.ipk-gatersleben.de/pls/htmldb_pgrc/f?p=112:10:::NO::P10_PATHWAY_OBJECT_ID:spec30loc85"
  ]
  node [
    id 99
    zlevel -1

    cluster [
      cluster "Carbohydrate Metabolism.Fermentation.gml"
    ]
    graphics [
      x 1370.0
      y 2270.0
      w 30.0
      h 30.0
      fill "#CCFFFB"
      outline "#000000"
      frameThickness 1.5
      gradient -0.3333333333333333
      rounding 5.0
      type "oval"
    ]
    label "NADH"
    labelgraphics [
      alignment "left"
      anchor "c"
      color "#000000"
      fontName "Tahoma"
      fontSize 11
      fontStyle "plain"
      type "text"
    ]
    sbgn [
      role "SIMPLECHEMICAL"
    ]
    sbml [
      modelID "model_32"
      reversible "true"
      sbmlID "spec31loc85"
    ]
    src [
      fileName "Carbohydrate Metabolism.Fermentation.gml"
    ]
    url "http://pgrc-35.ipk-gatersleben.de/pls/htmldb_pgrc/f?p=112:10:::NO::P10_PATHWAY_OBJECT_ID:spec31loc85"
  ]
  node [
    id 100
    zlevel -1

    cluster [
      cluster "Carbohydrate Metabolism.Fermentation.gml"
    ]
    graphics [
      x 1370.0
      y 2220.0
      w 30.0
      h 30.0
      fill "#CCFFFB"
      outline "#000000"
      frameThickness 1.5
      gradient -0.333
      rounding 5.0
      type "oval"
    ]
    label "CO2"
    labelgraphics [
      alignment "left"
      anchor "c"
      color "#000000"
      fontName "Tahoma"
      fontSize 11
      fontStyle "plain"
      type "text"
    ]
    sbgn [
      role "SIMPLECHEMICAL"
    ]
    sbml [
      modelID "model_32"
      reversible "true"
      sbmlID "spec106loc85"
    ]
    src [
      fileName "Carbohydrate Metabolism.Fermentation.gml"
    ]
    url "http://pgrc-35.ipk-gatersleben.de/pls/htmldb_pgrc/f?p=112:10:::NO::P10_PATHWAY_OBJECT_ID:spec106loc85"
  ]
  node [
    id 101
    zlevel -1

    cluster [
      cluster "Carbohydrate Metabolism.Fermentation.gml"
    ]
    graphics [
      x 1419.1599999999999
      y 2252.226666666668
      w 30.0
      h 30.0
      fill "#CCFFFB"
      outline "#000000"
      frameThickness 1.5
      gradient 0.0
      rounding 5.0
      type "oval"
    ]
    label "acetaldehyde"
    labelgraphics [
      alignment "left"
      anchor "c"
      color "#000000"
      fontName "Tahoma"
      fontSize 11
      fontStyle "plain"
      type "text"
    ]
    sbgn [
      role "SIMPLECHEMICAL"
    ]
    sbml [
      modelID "model_32"
      reversible "true"
      sbmlID "spec156loc85"
    ]
    src [
      fileName "Carbohydrate Metabolism.Fermentation.gml"
    ]
    url "http://pgrc-35.ipk-gatersleben.de/pls/htmldb_pgrc/f?p=112:10:::NO::P10_PATHWAY_OBJECT_ID:spec156loc85"
  ]
  node [
    id 102
    zlevel -1

    cluster [
      cluster "Carbohydrate Metabolism.Fermentation.gml"
    ]
    graphics [
      x 1419.1599999999999
      y 2372.2266666666656
      w 30.0
      h 30.0
      fill "#CCFFFB"
      outline "#000000"
      frameThickness 1.5
      gradient 0.0
      rounding 5.0
      type "oval"
    ]
    label "ethanol"
    labelgraphics [
      alignment "left"
      anchor "c"
      color "#000000"
      fontName "Tahoma"
      fontSize 11
      fontStyle "plain"
      type "text"
    ]
    sbgn [
      role "SIMPLECHEMICAL"
    ]
    sbml [
      modelID "model_32"
      reversible "true"
      sbmlID "spec157loc85"
    ]
    src [
      fileName "Carbohydrate Metabolism.Fermentation.gml"
    ]
    url "http://pgrc-35.ipk-gatersleben.de/pls/htmldb_pgrc/f?p=112:10:::NO::P10_PATHWAY_OBJECT_ID:spec157loc85"
  ]
  node [
    id 103
    zlevel -1

    cluster [
      cluster "Carbohydrate Metabolism.Fermentation.gml"
    ]
    graphics [
      x 1269.1599999999999
      y 2252.227
      w 30.0
      h 30.0
      fill "#CCFFFB"
      outline "#000000"
      frameThickness 1.5
      gradient 0.0
      rounding 5.0
      type "oval"
    ]
    label "lactate"
    labelgraphics [
      alignment "left"
      anchor "c"
      color "#000000"
      fontName "Tahoma"
      fontSize 11
      fontStyle "plain"
      type "text"
    ]
    sbgn [
      role "SIMPLECHEMICAL"
    ]
    sbml [
      modelID "model_32"
      reversible "true"
      sbmlID "spec158loc85"
    ]
    src [
      fileName "Carbohydrate Metabolism.Fermentation.gml"
    ]
    url "http://pgrc-35.ipk-gatersleben.de/pls/htmldb_pgrc/f?p=112:10:::NO::P10_PATHWAY_OBJECT_ID:spec158loc85"
  ]
  node [
    id 104
    zlevel -1

    cluster [
      cluster "Carbohydrate Metabolism.Fermentation.gml"
    ]
    graphics [
      x 1419.1599999999999
      y 2188.2266666666656
      w 10.0
      h 10.0
      fill "#CCFFFB"
      outline "#000000"
      frameThickness 1.5
      gradient 0.0
      rounding 0.0
      type "org.graffiti.plugins.views.defaults.RectangularNodeShape"
    ]
    sbgn [
      role "PROCESS"
    ]
    sbml [
      modelID "model_32"
      reversible "false"
      sbmlID "reaction_276_93_85"
    ]
    src [
      fileName "Carbohydrate Metabolism.Fermentation.gml"
    ]
    url "http://pgrc-35.ipk-gatersleben.de/pls/htmldb_pgrc/f?p=112:10:::NO::P10_PATHWAY_OBJECT_ID:reaction_276_93_85"
  ]
  node [
    id 105
    zlevel -1

    cluster [
      cluster "Carbohydrate Metabolism.Fermentation.gml"
    ]
    graphics [
      x 1419.1599999999999
      y 2312.2266666666656
      w 10.0
      h 10.0
      fill "#CCFFFB"
      outline "#000000"
      frameThickness 1.5
      gradient 0.0
      rounding 0.0
      type "org.graffiti.plugins.views.defaults.RectangularNodeShape"
    ]
    sbgn [
      role "PROCESS"
    ]
    sbml [
      modelID "model_32"
      reversible "true"
      sbmlID "reaction_277_94_85"
    ]
    src [
      fileName "Carbohydrate Metabolism.Fermentation.gml"
    ]
    url "http://pgrc-35.ipk-gatersleben.de/pls/htmldb_pgrc/f?p=112:10:::NO::P10_PATHWAY_OBJECT_ID:reaction_277_94_85"
  ]
  node [
    id 106
    zlevel -1

    cluster [
      cluster "Carbohydrate Metabolism.Fermentation.gml"
    ]
    graphics [
      x 1320.0
      y 2220.0
      w 30.0
      h 30.0
      fill "#CCFFFB"
      outline "#000000"
      frameThickness 1.5
      gradient -0.3333333333333333
      rounding 5.0
      type "oval"
    ]
    label "NAD+"
    labelgraphics [
      alignment "left"
      anchor "c"
      color "#000000"
      fontName "Tahoma"
      fontSize 11
      fontStyle "plain"
      type "text"
    ]
    sbgn [
      role "SIMPLECHEMICAL"
    ]
    sbml [
      modelID "model_32"
      reversible "true"
      sbmlID "spec30loc85"
    ]
    src [
      fileName "Carbohydrate Metabolism.Fermentation.gml"
    ]
    url "http://pgrc-35.ipk-gatersleben.de/pls/htmldb_pgrc/f?p=112:10:::NO::P10_PATHWAY_OBJECT_ID:spec30loc85"
  ]
  node [
    id 107
    zlevel -1

    cluster [
      cluster "Carbohydrate Metabolism.Fermentation.gml"
    ]
    graphics [
      x 1230.0
      y 2140.0
      w 30.0
      h 30.0
      fill "#CCFFFB"
      outline "#000000"
      frameThickness 1.5
      gradient -0.3333333333333333
      rounding 5.0
      type "oval"
    ]
    label "NADH"
    labelgraphics [
      alignment "left"
      anchor "c"
      color "#000000"
      fontName "Tahoma"
      fontSize 11
      fontStyle "plain"
      type "text"
    ]
    sbgn [
      role "SIMPLECHEMICAL"
    ]
    sbml [
      modelID "model_32"
      reversible "true"
      sbmlID "spec31loc85"
    ]
    src [
      fileName "Carbohydrate Metabolism.Fermentation.gml"
    ]
    url "http://pgrc-35.ipk-gatersleben.de/pls/htmldb_pgrc/f?p=112:10:::NO::P10_PATHWAY_OBJECT_ID:spec31loc85"
  ]
  node [
    id 108
    zlevel -1

    cluster [
      cluster "Carbohydrate Metabolism.Fermentation.gml"
    ]
    graphics [
      x 1269.1599999999999
      y 2188.2266666666656
      w 10.0
      h 10.0
      fill "#CCFFFB"
      outline "#000000"
      frameThickness 1.5
      gradient 0.0
      rounding 0.0
      type "org.graffiti.plugins.views.defaults.RectangularNodeShape"
    ]
    sbgn [
      role "PROCESS"
    ]
    sbml [
      modelID "model_32"
      reversible "true"
      sbmlID "reaction_278_95_85"
    ]
    src [
      fileName "Carbohydrate Metabolism.Fermentation.gml"
    ]
    url "http://pgrc-35.ipk-gatersleben.de/pls/htmldb_pgrc/f?p=112:10:::NO::P10_PATHWAY_OBJECT_ID:reaction_278_95_85"
  ]
  node [
    id 109
    zlevel -1

    cluster [
      cluster "Carbohydrate Metabolism.Fermentation.gml"
    ]
    graphics [
      x 1491.1599999999999
      y 2188.227
      w 54.0
      h 30.0
      fill "#CCFFFB"
      outline "#000000"
      frameThickness 1.5
      gradient 0.0
      rounding 10.0
      type "rectangle"
    ]
    label "4.1.1.1"
    labelgraphics [
      alignment "left"
      anchor "c"
      color "#000000"
      fontName "Tahoma"
      fontSize 11
      fontStyle "plain"
      type "text"
    ]
    labelgraphics1 [
      alignment "center"
      anchor "hidden"
      color "#000000"
      fontName "Arial"
      fontSize 12
      fontStyle "plain"
      position [
        localAlign 0.0
        relHor 0.0
        relVert 0.0
      ]
      text "4.1.1.1"
      type "text"
    ]
    sbgn [
      role "MACROMOLECULE"
    ]
    sbml [
      modelID "model_32"
      reversible "false"
      sbmlID "reaction_276_93_85"
    ]
    src [
      fileName "Carbohydrate Metabolism.Fermentation.gml"
    ]
    url "http://pgrc-35.ipk-gatersleben.de/pls/htmldb_pgrc/f?p=112:10:::NO::P10_PATHWAY_OBJECT_ID:reaction_276_93_85"
  ]
  node [
    id 110
    zlevel -1

    cluster [
      cluster "Carbohydrate Metabolism.Fermentation.gml"
    ]
    graphics [
      x 1491.1599999999999
      y 2312.227
      w 54.0
      h 30.0
      fill "#CCFFFB"
      outline "#000000"
      frameThickness 1.5
      gradient 0.0
      rounding 10.0
      type "rectangle"
    ]
    label "1.1.1.1"
    labelgraphics [
      alignment "left"
      anchor "c"
      color "#000000"
      fontName "Tahoma"
      fontSize 11
      fontStyle "plain"
      type "text"
    ]
    labelgraphics1 [
      alignment "center"
      anchor "hidden"
      color "#000000"
      fontName "Arial"
      fontSize 12
      fontStyle "plain"
      position [
        localAlign 0.0
        relHor 0.0
        relVert 0.0
      ]
      text "1.1.1.1"
      type "text"
    ]
    sbgn [
      role "MACROMOLECULE"
    ]
    sbml [
      modelID "model_32"
      reversible "true"
      sbmlID "reaction_277_94_85"
    ]
    src [
      fileName "Carbohydrate Metabolism.Fermentation.gml"
    ]
    url "http://pgrc-35.ipk-gatersleben.de/pls/htmldb_pgrc/f?p=112:10:::NO::P10_PATHWAY_OBJECT_ID:reaction_277_94_85"
  ]
  node [
    id 111
    zlevel -1

    cluster [
      cluster "Carbohydrate Metabolism.Fermentation.gml"
    ]
    graphics [
      x 1197.1599999999999
      y 2188.227
      w 54.0
      h 30.0
      fill "#CCFFFB"
      outline "#000000"
      frameThickness 1.5
      gradient 0.0
      rounding 10.0
      type "rectangle"
    ]
    label "1.1.1.27"
    labelgraphics [
      alignment "left"
      anchor "c"
      color "#000000"
      fontName "Tahoma"
      fontSize 11
      fontStyle "plain"
      type "text"
    ]
    labelgraphics1 [
      alignment "center"
      anchor "hidden"
      color "#000000"
      fontName "Arial"
      fontSize 12
      fontStyle "plain"
      position [
        localAlign 0.0
        relHor 0.0
        relVert 0.0
      ]
      text "1.1.1.27"
      type "text"
    ]
    sbgn [
      role "MACROMOLECULE"
    ]
    sbml [
      modelID "model_32"
      reversible "true"
      sbmlID "reaction_278_95_85"
    ]
    src [
      fileName "Carbohydrate Metabolism.Fermentation.gml"
    ]
    url "http://pgrc-35.ipk-gatersleben.de/pls/htmldb_pgrc/f?p=112:10:::NO::P10_PATHWAY_OBJECT_ID:reaction_278_95_85"
  ]
  node [
    id 112
    zlevel -1

    cluster [
      cluster "Amino Acid Metabolism.GS-GOGAT cycle.gml"
    ]
    graphics [
      x 366.0
      y 2585.0
      w 30.0
      h 30.0
      fill "#AFD6D6"
      outline "#000000"
      frameThickness 1.5
      gradient -0.333
      rounding 5.0
      type "oval"
    ]
    label "ATP"
    labelgraphics [
      alignment "left"
      anchor "c"
      color "#000000"
      fontName "Tahoma"
      fontSize 11
      fontStyle "plain"
      type "text"
    ]
    sbgn [
      role "SIMPLECHEMICAL"
    ]
    sbml [
      modelID "model_63"
      reversible "true"
      sbmlID "spec11loc86"
    ]
    src [
      fileName "Amino Acid Metabolism.GS-GOGAT cycle.gml"
    ]
    url "http://pgrc-35.ipk-gatersleben.de/pls/htmldb_pgrc/f?p=112:10:::NO::P10_PATHWAY_OBJECT_ID:spec11loc86"
  ]
  node [
    id 113
    zlevel -1

    cluster [
      cluster "Amino Acid Metabolism.GS-GOGAT cycle.gml"
    ]
    graphics [
      x 526.0
      y 2585.0
      w 30.0
      h 30.0
      fill "#AFD6D6"
      outline "#000000"
      frameThickness 1.5
      gradient -0.333
      rounding 5.0
      type "oval"
    ]
    label "ADP"
    labelgraphics [
      alignment "left"
      anchor "c"
      color "#000000"
      fontName "Tahoma"
      fontSize 11
      fontStyle "plain"
      type "text"
    ]
    sbgn [
      role "SIMPLECHEMICAL"
    ]
    sbml [
      modelID "model_63"
      reversible "true"
      sbmlID "spec13loc86"
    ]
    src [
      fileName "Amino Acid Metabolism.GS-GOGAT cycle.gml"
    ]
    url "http://pgrc-35.ipk-gatersleben.de/pls/htmldb_pgrc/f?p=112:10:::NO::P10_PATHWAY_OBJECT_ID:spec13loc86"
  ]
  node [
    id 114
    zlevel -1

    cluster [
      cluster "Amino Acid Metabolism.GS-GOGAT cycle.gml"
    ]
    graphics [
      x 526.0
      y 2640.0
      w 30.0
      h 30.0
      fill "#AFD6D6"
      outline "#000000"
      frameThickness 1.5
      gradient -0.333
      rounding 5.0
      type "oval"
    ]
    label "P"
    labelgraphics [
      alignment "left"
      anchor "c"
      color "#000000"
      fontName "Tahoma"
      fontSize 11
      fontStyle "plain"
      type "text"
    ]
    sbgn [
      role "SIMPLECHEMICAL"
    ]
    sbml [
      modelID "model_63"
      reversible "true"
      sbmlID "spec14loc86"
    ]
    src [
      fileName "Amino Acid Metabolism.GS-GOGAT cycle.gml"
    ]
    url "http://pgrc-35.ipk-gatersleben.de/pls/htmldb_pgrc/f?p=112:10:::NO::P10_PATHWAY_OBJECT_ID:spec14loc86"
  ]
  node [
    id 115
    zlevel -1

    cluster [
      cluster "Amino Acid Metabolism.GS-GOGAT cycle.gml"
    ]
    graphics [
      x 366.0
      y 2440.0
      w 30.0
      h 30.0
      fill "#AFD6D6"
      outline "#000000"
      frameThickness 1.5
      gradient -0.333
      rounding 5.0
      type "oval"
    ]
    label "NAD+"
    labelgraphics [
      alignment "left"
      anchor "c"
      color "#000000"
      fontName "Tahoma"
      fontSize 11
      fontStyle "plain"
      type "text"
    ]
    sbgn [
      role "SIMPLECHEMICAL"
    ]
    sbml [
      modelID "model_63"
      reversible "true"
      sbmlID "spec30loc86"
    ]
    src [
      fileName "Amino Acid Metabolism.GS-GOGAT cycle.gml"
    ]
    url "http://pgrc-35.ipk-gatersleben.de/pls/htmldb_pgrc/f?p=112:10:::NO::P10_PATHWAY_OBJECT_ID:spec30loc86"
  ]
  node [
    id 116
    zlevel -1

    cluster [
      cluster "Amino Acid Metabolism.GS-GOGAT cycle.gml"
    ]
    graphics [
      x 526.0
      y 2430.0
      w 30.0
      h 30.0
      fill "#AFD6D6"
      outline "#000000"
      frameThickness 1.5
      gradient -0.333
      rounding 5.0
      type "oval"
    ]
    label "NADH"
    labelgraphics [
      alignment "left"
      anchor "c"
      color "#000000"
      fontName "Tahoma"
      fontSize 11
      fontStyle "plain"
      type "text"
    ]
    sbgn [
      role "SIMPLECHEMICAL"
    ]
    sbml [
      modelID "model_63"
      reversible "true"
      sbmlID "spec31loc86"
    ]
    src [
      fileName "Amino Acid Metabolism.GS-GOGAT cycle.gml"
    ]
    url "http://pgrc-35.ipk-gatersleben.de/pls/htmldb_pgrc/f?p=112:10:::NO::P10_PATHWAY_OBJECT_ID:spec31loc86"
  ]
  node [
    id 117
    zlevel -1

    cluster [
      cluster "Amino Acid Metabolism.GS-GOGAT cycle.gml"
    ]
    graphics [
      x 316.0
      y 2485.0
      w 30.0
      h 30.0
      fill "#AFD6D6"
      outline "#000000"
      frameThickness 1.5
      gradient -0.333
      rounding 5.0
      type "oval"
    ]
    label "NADP+"
    labelgraphics [
      alignment "left"
      anchor "c"
      color "#000000"
      fontName "Tahoma"
      fontSize 11
      fontStyle "plain"
      type "text"
    ]
    sbgn [
      role "SIMPLECHEMICAL"
    ]
    sbml [
      modelID "model_63"
      reversible "true"
      sbmlID "spec51loc86"
    ]
    src [
      fileName "Amino Acid Metabolism.GS-GOGAT cycle.gml"
    ]
    url "http://pgrc-35.ipk-gatersleben.de/pls/htmldb_pgrc/f?p=112:10:::NO::P10_PATHWAY_OBJECT_ID:spec51loc86"
  ]
  node [
    id 118
    zlevel -1

    cluster [
      cluster "Amino Acid Metabolism.GS-GOGAT cycle.gml"
    ]
    graphics [
      x 156.0
      y 2485.0
      w 30.0
      h 30.0
      fill "#AFD6D6"
      outline "#000000"
      frameThickness 1.5
      gradient -0.333
      rounding 5.0
      type "oval"
    ]
    label "NADPH"
    labelgraphics [
      alignment "left"
      anchor "c"
      color "#000000"
      fontName "Tahoma"
      fontSize 11
      fontStyle "plain"
      type "text"
    ]
    sbgn [
      role "SIMPLECHEMICAL"
    ]
    sbml [
      modelID "model_63"
      reversible "true"
      sbmlID "spec52loc86"
    ]
    src [
      fileName "Amino Acid Metabolism.GS-GOGAT cycle.gml"
    ]
    url "http://pgrc-35.ipk-gatersleben.de/pls/htmldb_pgrc/f?p=112:10:::NO::P10_PATHWAY_OBJECT_ID:spec52loc86"
  ]
  node [
    id 119
    zlevel -1

    charting [
      background_color "#000000"
      domainAxis "[unit]"
      empty_border_width 2.0
      empty_border_width_vert 2.0
      maxRange 1.0
      max_charts_in_column -1
      minRange 0.0
      rangeAxis "[unit]"
      rangeStepSize 0.0
      show_legend "false"
      useCustomRange "false"
      useCustomRangeSteps "false"
    ]
    cluster [
      cluster "Amino Acid Metabolism.GS-GOGAT cycle.gml"
    ]
    graphics [
      x 526.0
      y 2475.0
      w 70.0
      h 70.0
      fill "#FAFAFF"
      outline "#000000"
      component "chart2d_type3"
      frameThickness 1.0
      gradient -0.333
      rounding 5.0
      type "oval"
    ]
    label "oxoglutarate"
    labelgraphics [
      alignment "left"
      anchor "t"
      color "#000000"
      fontName "Tahoma"
      fontSize 11
      fontStyle "plain"
      type "text"
    ]
    mapping [
      measurementdata "<substance name0='oxoglutarate' name1='2-oxoglutarate' id='column 50' name='oxoglutarate'><line experimentname='Sulpice dataset A' coordinator='Anja' startdate='29.02.12 00:00' importdate='29.02.12 09:08' genotype='Aa0' growthconditions='Germany' id='1' name='A. thaliana'><sample id='3751' time='1' unit='Hour'><average max='NaN' min='NaN' replicates='1' stddev='NaN' unit='µmol/g FW'>NaN</average><data replicates='1' unit='µmol/g FW'>NaN</data></sample></line><line experimentname='Sulpice dataset A' coordinator='Anja' startdate='29.02.12 00:00' importdate='29.02.12 09:08' genotype='An2' growthconditions='Belgium' id='2' name='A. thaliana'><sample id='3752' time='1' unit='Hour'><average max='NaN' min='NaN' replicates='1' stddev='NaN' unit='µmol/g FW'>NaN</average><data replicates='1' unit='µmol/g FW'>NaN</data></sample></line><line experimentname='Sulpice dataset A' coordinator='Anja' startdate='29.02.12 00:00' importdate='29.02.12 09:08' genotype='Ang0' growthconditions='Belgium' id='3' name='A. thaliana'><sample id='3753' time='1' unit='Hour'><average max='NaN' min='NaN' replicates='1' stddev='NaN' unit='µmol/g FW'>NaN</average><data replicates='1' unit='µmol/g FW'>NaN</data></sample></line><line experimentname='Sulpice dataset A' coordinator='Anja' startdate='29.02.12 00:00' importdate='29.02.12 09:08' genotype='Be0' growthconditions='Germany' id='4' name='A. thaliana'><sample id='3754' time='1' unit='Hour'><average max='0.5446357679256553' min='0.5446357679256553' replicates='1' stddev='NaN' unit='µmol/g FW'>0.5446357679256553</average><data replicates='1' unit='µmol/g FW'>0.5446357679256553</data></sample></line><line experimentname='Sulpice dataset A' coordinator='Anja' startdate='29.02.12 00:00' importdate='29.02.12 09:08' genotype='Bsch2' growthconditions='Germany' id='5' name='A. thaliana'><sample id='3755' time='1' unit='Hour'><average max='NaN' min='NaN' replicates='1' stddev='NaN' unit='µmol/g FW'>NaN</average><data replicates='1' unit='µmol/g FW'>NaN</data></sample></line><line experimentname='Sulpice dataset A' coordinator='Anja' startdate='29.02.12 00:00' importdate='29.02.12 09:08' genotype='Bu2' growthconditions='Germany' id='6' name='A. thaliana'><sample id='3756' time='1' unit='Hour'><average max='1.6380443362907187' min='1.6380443362907187' replicates='1' stddev='NaN' unit='µmol/g FW'>1.6380443362907187</average><data replicates='1' unit='µmol/g FW'>1.6380443362907187</data></sample></line><line experimentname='Sulpice dataset A' coordinator='Anja' startdate='29.02.12 00:00' importdate='29.02.12 09:08' genotype='Bu6' growthconditions='Germany' id='7' name='A. thaliana'><sample id='3757' time='1' unit='Hour'><average max='NaN' min='NaN' replicates='1' stddev='NaN' unit='µmol/g FW'>NaN</average><data replicates='1' unit='µmol/g FW'>NaN</data></sample></line><line experimentname='Sulpice dataset A' coordinator='Anja' startdate='29.02.12 00:00' importdate='29.02.12 09:08' genotype='Bur0' growthconditions='Irela' id='8' name='A. thaliana'><sample id='3758' time='1' unit='Hour'><average max='2.4052453765396877' min='2.4052453765396877' replicates='1' stddev='NaN' unit='µmol/g FW'>2.4052453765396877</average><data replicates='1' unit='µmol/g FW'>2.4052453765396877</data></sample></line><line experimentname='Sulpice dataset A' coordinator='Anja' startdate='29.02.12 00:00' importdate='29.02.12 09:08' genotype='Da0' growthconditions='Germany' id='9' name='A. thaliana'><sample id='3759' time='1' unit='Hour'><average max='0.6507319219627113' min='0.6507319219627113' replicates='1' stddev='NaN' unit='µmol/g FW'>0.6507319219627113</average><data replicates='1' unit='µmol/g FW'>0.6507319219627113</data></sample></line><line experimentname='Sulpice dataset A' coordinator='Anja' startdate='29.02.12 00:00' importdate='29.02.12 09:08' genotype='Edi0' growthconditions='United Kingdom' id='10' name='A. thaliana'><sample id='3760' time='1' unit='Hour'><average max='0.7714944197572311' min='0.7714944197572311' replicates='1' stddev='NaN' unit='µmol/g FW'>0.7714944197572311</average><data replicates='1' unit='µmol/g FW'>0.7714944197572311</data></sample></line><line experimentname='Sulpice dataset A' coordinator='Anja' startdate='29.02.12 00:00' importdate='29.02.12 09:08' genotype='Ei2' growthconditions='Germany' id='11' name='A. thaliana'><sample id='3761' time='1' unit='Hour'><average max='0.945854354136914' min='0.945854354136914' replicates='1' stddev='NaN' unit='µmol/g FW'>0.945854354136914</average><data replicates='1' unit='µmol/g FW'>0.945854354136914</data></sample></line><line experimentname='Sulpice dataset A' coordinator='Anja' startdate='29.02.12 00:00' importdate='29.02.12 09:08' genotype='Ei4' growthconditions='Germany' id='12' name='A. thaliana'><sample id='3762' time='1' unit='Hour'><average max='NaN' min='NaN' replicates='1' stddev='NaN' unit='µmol/g FW'>NaN</average><data replicates='1' unit='µmol/g FW'>NaN</data></sample></line><line experimentname='Sulpice dataset A' coordinator='Anja' startdate='29.02.12 00:00' importdate='29.02.12 09:08' genotype='El0' growthconditions='Germany' id='13' name='A. thaliana'><sample id='3763' time='1' unit='Hour'><average max='1.1850621261765102' min='1.1850621261765102' replicates='1' stddev='NaN' unit='µmol/g FW'>1.1850621261765102</average><data replicates='1' unit='µmol/g FW'>1.1850621261765102</data></sample></line><line experimentname='Sulpice dataset A' coordinator='Anja' startdate='29.02.12 00:00' importdate='29.02.12 09:08' genotype='EnkheimD' growthconditions='Germany' id='14' name='A. thaliana'><sample id='3764' time='1' unit='Hour'><average max='0.8853268466856437' min='0.8853268466856437' replicates='1' stddev='NaN' unit='µmol/g FW'>0.8853268466856437</average><data replicates='1' unit='µmol/g FW'>0.8853268466856437</data></sample></line><line experimentname='Sulpice dataset A' coordinator='Anja' startdate='29.02.12 00:00' importdate='29.02.12 09:08' genotype='Ep0' growthconditions='Germany' id='15' name='A. thaliana'><sample id='3765' time='1' unit='Hour'><average max='0.5148597971914485' min='0.5148597971914485' replicates='1' stddev='NaN' unit='µmol/g FW'>0.5148597971914485</average><data replicates='1' unit='µmol/g FW'>0.5148597971914485</data></sample></line><line experimentname='Sulpice dataset A' coordinator='Anja' startdate='29.02.12 00:00' importdate='29.02.12 09:08' genotype='Ga0' growthconditions='Germany' id='16' name='A. thaliana'><sample id='3766' time='1' unit='Hour'><average max='NaN' min='NaN' replicates='1' stddev='NaN' unit='µmol/g FW'>NaN</average><data replicates='1' unit='µmol/g FW'>NaN</data></sample></line><line experimentname='Sulpice dataset A' coordinator='Anja' startdate='29.02.12 00:00' importdate='29.02.12 09:08' genotype='Goe2' growthconditions='Germany' id='17' name='A. thaliana'><sample id='3767' time='1' unit='Hour'><average max='0.6607497167045377' min='0.6607497167045377' replicates='1' stddev='NaN' unit='µmol/g FW'>0.6607497167045377</average><data replicates='1' unit='µmol/g FW'>0.6607497167045377</data></sample></line><line experimentname='Sulpice dataset A' coordinator='Anja' startdate='29.02.12 00:00' importdate='29.02.12 09:08' genotype='GOT7' growthconditions='Germany' id='18' name='A. thaliana'><sample id='3768' time='1' unit='Hour'><average max='0.318375658336161' min='0.318375658336161' replicates='1' stddev='NaN' unit='µmol/g FW'>0.318375658336161</average><data replicates='1' unit='µmol/g FW'>0.318375658336161</data></sample></line><line experimentname='Sulpice dataset A' coordinator='Anja' startdate='29.02.12 00:00' importdate='29.02.12 09:08' genotype='Gue0' growthconditions='Germany' id='19' name='A. thaliana'><sample id='3769' time='1' unit='Hour'><average max='NaN' min='NaN' replicates='1' stddev='NaN' unit='µmol/g FW'>NaN</average><data replicates='1' unit='µmol/g FW'>NaN</data></sample></line><line experimentname='Sulpice dataset A' coordinator='Anja' startdate='29.02.12 00:00' importdate='29.02.12 09:08' genotype='Gy0' growthconditions='France' id='20' name='A. thaliana'><sample id='3770' time='1' unit='Hour'><average max='0.9506497570804492' min='0.9506497570804492' replicates='1' stddev='NaN' unit='µmol/g FW'>0.9506497570804492</average><data replicates='1' unit='µmol/g FW'>0.9506497570804492</data></sample></line><line experimentname='Sulpice dataset A' coordinator='Anja' startdate='29.02.12 00:00' importdate='29.02.12 09:08' genotype='Hi3' growthconditions='Germany' id='21' name='A. thaliana'><sample id='3771' time='1' unit='Hour'><average max='1.686238220354626' min='1.686238220354626' replicates='1' stddev='NaN' unit='µmol/g FW'>1.686238220354626</average><data replicates='1' unit='µmol/g FW'>1.686238220354626</data></sample></line><line experimentname='Sulpice dataset A' coordinator='Anja' startdate='29.02.12 00:00' importdate='29.02.12 09:08' genotype='Hs0' growthconditions='Germany' id='22' name='A. thaliana'><sample id='3772' time='1' unit='Hour'><average max='NaN' min='NaN' replicates='1' stddev='NaN' unit='µmol/g FW'>NaN</average><data replicates='1' unit='µmol/g FW'>NaN</data></sample></line><line experimentname='Sulpice dataset A' coordinator='Anja' startdate='29.02.12 00:00' importdate='29.02.12 09:08' genotype='Is1' growthconditions='Germany' id='23' name='A. thaliana'><sample id='3773' time='1' unit='Hour'><average max='0.6590369231987082' min='0.6590369231987082' replicates='1' stddev='NaN' unit='µmol/g FW'>0.6590369231987082</average><data replicates='1' unit='µmol/g FW'>0.6590369231987082</data></sample></line><line experimentname='Sulpice dataset A' coordinator='Anja' startdate='29.02.12 00:00' importdate='29.02.12 09:08' genotype='Kl0' growthconditions='Germany' id='24' name='A. thaliana'><sample id='3774' time='1' unit='Hour'><average max='0.5722784896513554' min='0.5722784896513554' replicates='1' stddev='NaN' unit='µmol/g FW'>0.5722784896513554</average><data replicates='1' unit='µmol/g FW'>0.5722784896513554</data></sample></line><line experimentname='Sulpice dataset A' coordinator='Anja' startdate='29.02.12 00:00' importdate='29.02.12 09:08' genotype='Ko2' growthconditions='Denmark' id='25' name='A. thaliana'><sample id='3775' time='1' unit='Hour'><average max='NaN' min='NaN' replicates='1' stddev='NaN' unit='µmol/g FW'>NaN</average><data replicates='1' unit='µmol/g FW'>NaN</data></sample></line><line experimentname='Sulpice dataset A' coordinator='Anja' startdate='29.02.12 00:00' importdate='29.02.12 09:08' genotype='Lan0' growthconditions='United Kingdom' id='26' name='A. thaliana'><sample id='3776' time='1' unit='Hour'><average max='1.153515621687849' min='1.153515621687849' replicates='1' stddev='NaN' unit='µmol/g FW'>1.153515621687849</average><data replicates='1' unit='µmol/g FW'>1.153515621687849</data></sample></line><line experimentname='Sulpice dataset A' coordinator='Anja' startdate='29.02.12 00:00' importdate='29.02.12 09:08' genotype='Ler1' growthconditions='Germany' id='27' name='A. thaliana'><sample id='3777' time='1' unit='Hour'><average max='0.6502803275441374' min='0.6502803275441374' replicates='1' stddev='NaN' unit='µmol/g FW'>0.6502803275441374</average><data replicates='1' unit='µmol/g FW'>0.6502803275441374</data></sample></line><line experimentname='Sulpice dataset A' coordinator='Anja' startdate='29.02.12 00:00' importdate='29.02.12 09:08' genotype='Li5:3' growthconditions='Germany' id='28' name='A. thaliana'><sample id='3778' time='1' unit='Hour'><average max='NaN' min='NaN' replicates='1' stddev='NaN' unit='µmol/g FW'>NaN</average><data replicates='1' unit='µmol/g FW'>NaN</data></sample></line><line experimentname='Sulpice dataset A' coordinator='Anja' startdate='29.02.12 00:00' importdate='29.02.12 09:08' genotype='Lm' growthconditions='France' id='29' name='A. thaliana'><sample id='3779' time='1' unit='Hour'><average max='0.7843613743771827' min='0.7843613743771827' replicates='1' stddev='NaN' unit='µmol/g FW'>0.7843613743771827</average><data replicates='1' unit='µmol/g FW'>0.7843613743771827</data></sample></line><line experimentname='Sulpice dataset A' coordinator='Anja' startdate='29.02.12 00:00' importdate='29.02.12 09:08' genotype='Ma2' growthconditions='Germany' id='30' name='A. thaliana'><sample id='3780' time='1' unit='Hour'><average max='NaN' min='NaN' replicates='1' stddev='NaN' unit='µmol/g FW'>NaN</average><data replicates='1' unit='µmol/g FW'>NaN</data></sample></line><line experimentname='Sulpice dataset A' coordinator='Anja' startdate='29.02.12 00:00' importdate='29.02.12 09:08' genotype='Me0' growthconditions='Germany' id='31' name='A. thaliana'><sample id='3781' time='1' unit='Hour'><average max='NaN' min='NaN' replicates='1' stddev='NaN' unit='µmol/g FW'>NaN</average><data replicates='1' unit='µmol/g FW'>NaN</data></sample></line><line experimentname='Sulpice dataset A' coordinator='Anja' startdate='29.02.12 00:00' importdate='29.02.12 09:08' genotype='Mz0' growthconditions='Germany' id='32' name='A. thaliana'><sample id='3782' time='1' unit='Hour'><average max='NaN' min='NaN' replicates='1' stddev='NaN' unit='µmol/g FW'>NaN</average><data replicates='1' unit='µmol/g FW'>NaN</data></sample></line><line experimentname='Sulpice dataset A' coordinator='Anja' startdate='29.02.12 00:00' importdate='29.02.12 09:08' genotype='NFA8' growthconditions='United Kingdom' id='33' name='A. thaliana'><sample id='3783' time='1' unit='Hour'><average max='1.4203654838662567' min='1.4203654838662567' replicates='1' stddev='NaN' unit='µmol/g FW'>1.4203654838662567</average><data replicates='1' unit='µmol/g FW'>1.4203654838662567</data></sample></line><line experimentname='Sulpice dataset A' coordinator='Anja' startdate='29.02.12 00:00' importdate='29.02.12 09:08' genotype='No0' growthconditions='Germany' id='34' name='A. thaliana'><sample id='3784' time='1' unit='Hour'><average max='NaN' min='NaN' replicates='1' stddev='NaN' unit='µmol/g FW'>NaN</average><data replicates='1' unit='µmol/g FW'>NaN</data></sample></line><line experimentname='Sulpice dataset A' coordinator='Anja' startdate='29.02.12 00:00' importdate='29.02.12 09:08' genotype='Nok1' growthconditions='Netherlas' id='35' name='A. thaliana'><sample id='3785' time='1' unit='Hour'><average max='NaN' min='NaN' replicates='1' stddev='NaN' unit='µmol/g FW'>NaN</average><data replicates='1' unit='µmol/g FW'>NaN</data></sample></line><line experimentname='Sulpice dataset A' coordinator='Anja' startdate='29.02.12 00:00' importdate='29.02.12 09:08' genotype='Nok2' growthconditions='Netherlas' id='36' name='A. thaliana'><sample id='3786' time='1' unit='Hour'><average max='1.477904105551048' min='1.477904105551048' replicates='1' stddev='NaN' unit='µmol/g FW'>1.477904105551048</average><data replicates='1' unit='µmol/g FW'>1.477904105551048</data></sample></line><line experimentname='Sulpice dataset A' coordinator='Anja' startdate='29.02.12 00:00' importdate='29.02.12 09:08' genotype='nok3' growthconditions='Netherlas' id='37' name='A. thaliana'><sample id='3787' time='1' unit='Hour'><average max='NaN' min='NaN' replicates='1' stddev='NaN' unit='µmol/g FW'>NaN</average><data replicates='1' unit='µmol/g FW'>NaN</data></sample></line><line experimentname='Sulpice dataset A' coordinator='Anja' startdate='29.02.12 00:00' importdate='29.02.12 09:08' genotype='Nw3' growthconditions='Germany' id='38' name='A. thaliana'><sample id='3788' time='1' unit='Hour'><average max='0.8873900930323394' min='0.8873900930323394' replicates='1' stddev='NaN' unit='µmol/g FW'>0.8873900930323394</average><data replicates='1' unit='µmol/g FW'>0.8873900930323394</data></sample></line><line experimentname='Sulpice dataset A' coordinator='Anja' startdate='29.02.12 00:00' importdate='29.02.12 09:08' genotype='Old1' growthconditions='Germany' id='39' name='A. thaliana'><sample id='3789' time='1' unit='Hour'><average max='0.731891057123923' min='0.731891057123923' replicates='1' stddev='NaN' unit='µmol/g FW'>0.731891057123923</average><data replicates='1' unit='µmol/g FW'>0.731891057123923</data></sample></line><line experimentname='Sulpice dataset A' coordinator='Anja' startdate='29.02.12 00:00' importdate='29.02.12 09:08' genotype='Ove0' growthconditions='Germany' id='40' name='A. thaliana'><sample id='3790' time='1' unit='Hour'><average max='NaN' min='NaN' replicates='1' stddev='NaN' unit='µmol/g FW'>NaN</average><data replicates='1' unit='µmol/g FW'>NaN</data></sample></line><line experimentname='Sulpice dataset A' coordinator='Anja' startdate='29.02.12 00:00' importdate='29.02.12 09:08' genotype='Po0' growthconditions='Germany' id='41' name='A. thaliana'><sample id='3791' time='1' unit='Hour'><average max='NaN' min='NaN' replicates='1' stddev='NaN' unit='µmol/g FW'>NaN</average><data replicates='1' unit='µmol/g FW'>NaN</data></sample></line><line experimentname='Sulpice dataset A' coordinator='Anja' startdate='29.02.12 00:00' importdate='29.02.12 09:08' genotype='Pr0' growthconditions='Germany' id='42' name='A. thaliana'><sample id='3792' time='1' unit='Hour'><average max='NaN' min='NaN' replicates='1' stddev='NaN' unit='µmol/g FW'>NaN</average><data replicates='1' unit='µmol/g FW'>NaN</data></sample></line><line experimentname='Sulpice dataset A' coordinator='Anja' startdate='29.02.12 00:00' importdate='29.02.12 09:08' genotype='Pt0' growthconditions='Germany' id='43' name='A. thaliana'><sample id='3793' time='1' unit='Hour'><average max='1.034178654976071' min='1.034178654976071' replicates='1' stddev='NaN' unit='µmol/g FW'>1.034178654976071</average><data replicates='1' unit='µmol/g FW'>1.034178654976071</data></sample></line><line experimentname='Sulpice dataset A' coordinator='Anja' startdate='29.02.12 00:00' importdate='29.02.12 09:08' genotype='Pyl1' growthconditions='France' id='44' name='A. thaliana'><sample id='3794' time='1' unit='Hour'><average max='0.6048368503067716' min='0.6048368503067716' replicates='1' stddev='NaN' unit='µmol/g FW'>0.6048368503067716</average><data replicates='1' unit='µmol/g FW'>0.6048368503067716</data></sample></line><line experimentname='Sulpice dataset A' coordinator='Anja' startdate='29.02.12 00:00' importdate='29.02.12 09:08' genotype='Ra0' growthconditions='France' id='45' name='A. thaliana'><sample id='3795' time='1' unit='Hour'><average max='NaN' min='NaN' replicates='1' stddev='NaN' unit='µmol/g FW'>NaN</average><data replicates='1' unit='µmol/g FW'>NaN</data></sample></line><line experimentname='Sulpice dataset A' coordinator='Anja' startdate='29.02.12 00:00' importdate='29.02.12 09:08' genotype='RLD1' growthconditions='Netherlas' id='46' name='A. thaliana'><sample id='3796' time='1' unit='Hour'><average max='0.6874139228392994' min='0.6874139228392994' replicates='1' stddev='NaN' unit='µmol/g FW'>0.6874139228392994</average><data replicates='1' unit='µmol/g FW'>0.6874139228392994</data></sample></line><line experimentname='Sulpice dataset A' coordinator='Anja' startdate='29.02.12 00:00' importdate='29.02.12 09:08' genotype='Ty0' growthconditions='United Kingdom' id='47' name='A. thaliana'><sample id='3797' time='1' unit='Hour'><average max='0.8898775016471919' min='0.8898775016471919' replicates='1' stddev='NaN' unit='µmol/g FW'>0.8898775016471919</average><data replicates='1' unit='µmol/g FW'>0.8898775016471919</data></sample></line><line experimentname='Sulpice dataset A' coordinator='Anja' startdate='29.02.12 00:00' importdate='29.02.12 09:08' genotype='Wc2' growthconditions='Germany' id='48' name='A. thaliana'><sample id='3798' time='1' unit='Hour'><average max='1.1012157013331736' min='1.1012157013331736' replicates='1' stddev='NaN' unit='µmol/g FW'>1.1012157013331736</average><data replicates='1' unit='µmol/g FW'>1.1012157013331736</data></sample></line><line experimentname='Sulpice dataset A' coordinator='Anja' startdate='29.02.12 00:00' importdate='29.02.12 09:08' genotype='Wei1' growthconditions='Switzerla' id='49' name='A. thaliana'><sample id='3799' time='1' unit='Hour'><average max='0.5289419567469811' min='0.5289419567469811' replicates='1' stddev='NaN' unit='µmol/g FW'>0.5289419567469811</average><data replicates='1' unit='µmol/g FW'>0.5289419567469811</data></sample></line><line experimentname='Sulpice dataset A' coordinator='Anja' startdate='29.02.12 00:00' importdate='29.02.12 09:08' genotype='Wt5' growthconditions='Germany' id='50' name='A. thaliana'><sample id='3800' time='1' unit='Hour'><average max='NaN' min='NaN' replicates='1' stddev='NaN' unit='µmol/g FW'>NaN</average><data replicates='1' unit='µmol/g FW'>NaN</data></sample></line></substance>@"
    ]
    oldlabel "2-oxoglutarate"
    sbgn [
      role "SIMPLECHEMICAL"
    ]
    sbml [
      modelID "model_63"
      reversible "true"
      sbmlID "spec98loc86"
    ]
    src [
      fileName "Amino Acid Metabolism.GS-GOGAT cycle.gml"
    ]
    statistics [
      correlation_r 0.02043502777814865
    ]
    tooltip "<html>Not significant corr. (oxoglutarate - FW): r=0.02 (Series: 1: A. thaliana/Aa0 - M1, 2: A. thaliana/An2 - M1, 3: A. thaliana/Ang0 - M1, 4: A. thaliana/Be0 - M1, 5: A. thaliana/Bsch2 - M1, 6: A. thaliana/Bu2 - M1, 7: A. thaliana/Bu6 - M1, 8: A. thaliana/Bur0 - M1, 9: A. thaliana/Da0 - M1, 10: A. thaliana/Edi0 - M1, 11: A. thaliana/Ei2 - M1, 12: A. thaliana/Ei4 - M1, 13: A. thaliana/El0 - M1, 14: A. thaliana/EnkheimD - M1, 15: A. thaliana/Ep0 - M1, 16: A. thaliana/Ga0 - M1, 17: A. thaliana/Goe2 - M1, 18: A. thaliana/GOT7 - M1, 19: A. thaliana/Gue0 - M1, 20: A. thaliana/Gy0 - M1, 21: A. thaliana/Hi3 - M1, 22: A. thaliana/Hs0 - M1, 23: A. thaliana/Is1 - M1, 24: A. thaliana/Kl0 - M1, 25: A. thaliana/Ko2 - M1, 26: A. thaliana/Lan0 - M1, 27: A. thaliana/Ler1 - M1, 28: A. thaliana/Li5:3 - M1, 29: A. thaliana/Lm - M1, 30: A. thaliana/Ma2 - M1, 31: A. thaliana/Me0 - M1, 32: A. thaliana/Mz0 - M1, 33: A. thaliana/NFA8 - M1, 34: A. thaliana/No0 - M1, 35: A. thaliana/Nok1 - M1, 36: A. thaliana/Nok2 - M1, 37: A. thaliana/nok3 - M1, 38: A. thaliana/Nw3 - M1, 39: A. thaliana/Old1 - M1, 40: A. thaliana/Ove0 - M1, 41: A. thaliana/Po0 - M1, 42: A. thaliana/Pr0 - M1, 43: A. thaliana/Pt0 - M1, 44: A. thaliana/Pyl1 - M1, 45: A. thaliana/Ra0 - M1, 46: A. thaliana/RLD1 - M1, 47: A. thaliana/Ty0 - M1, 48: A. thaliana/Wc2 - M1, 49: A. thaliana/Wei1 - M1, 50: A. thaliana/Wt5 - M1)<hr><html>Highest (insignificant) (>=95.0%) correlation:<br><!-- optstart --><small><small><table border=\\\"1\\\"><tr><td><b>Series</b></td><td><b>Index oxoglutarate</b></td><td><b>Index FW</b></td><td><b>Value oxoglutarate</b></td><td><b>Value FW</b></td></tr>
<tr><td>4: A. thaliana/Be0 - M1</td><td>0 (Hour 1) </td><td>0 (Hour 1)</td><td>0.545</td><td>182.886</td></tr>
<tr><td>6: A. thaliana/Bu2 - M1</td><td>0 (Hour 1) </td><td>0 (Hour 1)</td><td>1.638</td><td>146.506</td></tr>
<tr><td>8: A. thaliana/Bur0 - M1</td><td>0 (Hour 1) </td><td>0 (Hour 1)</td><td>2.405</td><td>432.748</td></tr>
<tr><td>9: A. thaliana/Da0 - M1</td><td>0 (Hour 1) </td><td>0 (Hour 1)</td><td>0.651</td><td>346.695</td></tr>
<tr><td>10: A. thaliana/Edi0 - M1</td><td>0 (Hour 1) </td><td>0 (Hour 1)</td><td>0.771</td><td>219.89</td></tr>
<tr><td>11: A. thaliana/Ei2 - M1</td><td>0 (Hour 1) </td><td>0 (Hour 1)</td><td>0.946</td><td>317.447</td></tr>
<tr><td>13: A. thaliana/El0 - M1</td><td>0 (Hour 1) </td><td>0 (Hour 1)</td><td>1.185</td><td>275.154</td></tr>
<tr><td>14: A. thaliana/EnkheimD - M1</td><td>0 (Hour 1) </td><td>0 (Hour 1)</td><td>0.885</td><td>228.029</td></tr>
<tr><td>15: A. thaliana/Ep0 - M1</td><td>0 (Hour 1) </td><td>0 (Hour 1)</td><td>0.515</td><td>219.116</td></tr>
<tr><td>17: A. thaliana/Goe2 - M1</td><td>0 (Hour 1) </td><td>0 (Hour 1)</td><td>0.661</td><td>273.244</td></tr>
<tr><td>18: A. thaliana/GOT7 - M1</td><td>0 (Hour 1) </td><td>0 (Hour 1)</td><td>0.318</td><td>285.977</td></tr>
<tr><td>20: A. thaliana/Gy0 - M1</td><td>0 (Hour 1) </td><td>0 (Hour 1)</td><td>0.951</td><td>171.625</td></tr>
<tr><td>21: A. thaliana/Hi3 - M1</td><td>0 (Hour 1) </td><td>0 (Hour 1)</td><td>1.686</td><td>202.367</td></tr>
<tr><td>23: A. thaliana/Is1 - M1</td><td>0 (Hour 1) </td><td>0 (Hour 1)</td><td>0.659</td><td>275.594</td></tr>
<tr><td>24: A. thaliana/Kl0 - M1</td><td>0 (Hour 1) </td><td>0 (Hour 1)</td><td>0.572</td><td>310.81</td></tr>
<tr><td>26: A. thaliana/Lan0 - M1</td><td>0 (Hour 1) </td><td>0 (Hour 1)</td><td>1.154</td><td>232.364</td></tr>
<tr><td>27: A. thaliana/Ler1 - M1</td><td>0 (Hour 1) </td><td>0 (Hour 1)</td><td>0.65</td><td>246.72</td></tr>
<tr><td>29: A. thaliana/Lm - M1</td><td>0 (Hour 1) </td><td>0 (Hour 1)</td><td>0.784</td><td>316.76</td></tr>
<tr><td>33: A. thaliana/NFA8 - M1</td><td>0 (Hour 1) </td><td>0 (Hour 1)</td><td>1.42</td><td>297.472</td></tr>
<tr><td>36: A. thaliana/Nok2 - M1</td><td>0 (Hour 1) </td><td>0 (Hour 1)</td><td>1.478</td><td>133.612</td></tr>
<tr><td>38: A. thaliana/Nw3 - M1</td><td>0 (Hour 1) </td><td>0 (Hour 1)</td><td>0.887</td><td>253.467</td></tr>
<tr><td>39: A. thaliana/Old1 - M1</td><td>0 (Hour 1) </td><td>0 (Hour 1)</td><td>0.732</td><td>356.089</td></tr>
<tr><td>43: A. thaliana/Pt0 - M1</td><td>0 (Hour 1) </td><td>0 (Hour 1)</td><td>1.034</td><td>207.785</td></tr>
<tr><td>44: A. thaliana/Pyl1 - M1</td><td>0 (Hour 1) </td><td>0 (Hour 1)</td><td>0.605</td><td>192.674</td></tr>
<tr><td>46: A. thaliana/RLD1 - M1</td><td>0 (Hour 1) </td><td>0 (Hour 1)</td><td>0.687</td><td>224.363</td></tr>
<tr><td>47: A. thaliana/Ty0 - M1</td><td>0 (Hour 1) </td><td>0 (Hour 1)</td><td>0.89</td><td>259.114</td></tr>
<tr><td>48: A. thaliana/Wc2 - M1</td><td>0 (Hour 1) </td><td>0 (Hour 1)</td><td>1.101</td><td>270.844</td></tr>
<tr><td>49: A. thaliana/Wei1 - M1</td><td>0 (Hour 1) </td><td>0 (Hour 1)</td><td>0.529</td><td>388.305</td></tr>
</table><!-- optend --><br><table border=\\\"1\\\"><tr><td><b>n</b></td><td><b>r</b></td><td><b>~t</b> = r/((1-r^2)/df)^0.5</td><td><b>df</b></td><td><b>Probability (non-directional)</b><br><small><small>(approximated to t-distribution)</small><small></td></tr><tr><td>28</td><td>0.020435</td><td>0.10422</td><td>26</td><td>0.917794</td></tr></table>"
    url "http://pgrc-35.ipk-gatersleben.de/pls/htmldb_pgrc/f?p=112:10:::NO::P10_PATHWAY_OBJECT_ID:spec98loc86"
  ]
  node [
    id 120
    zlevel -1

    charting [
      background_color "#000000"
      domainAxis "[unit]"
      empty_border_width 2.0
      empty_border_width_vert 2.0
      maxRange 1.0
      max_charts_in_column -1
      minRange 0.0
      rangeAxis "[unit]"
      rangeStepSize 0.0
      show_legend "false"
      useCustomRange "false"
      useCustomRangeSteps "false"
    ]
    cluster [
      cluster "Amino Acid Metabolism.GS-GOGAT cycle.gml"
    ]
    graphics [
      x 367.0
      y 2525.25
      w 70.0
      h 70.0
      fill "#FFAAAA"
      outline "#000000"
      component "chart2d_type3"
      frameThickness 1.0
      gradient -0.3333333333333333
      rounding 5.0
      type "oval"
    ]
    label "Glu"
    labelgraphics [
      alignment "left"
      anchor "t"
      color "#000000"
      fontName "Tahoma"
      fontSize 11
      fontStyle "plain"
      type "text"
    ]
    mapping [
      measurementdata "<substance name0='Glu' name1='L-glutamate' id='column 32' name='Glu'><line experimentname='Sulpice dataset A' coordinator='Anja' startdate='29.02.12 00:00' importdate='29.02.12 09:08' genotype='Aa0' growthconditions='Germany' id='1' name='A. thaliana'><sample id='3851' time='1' unit='Hour'><average max='NaN' min='NaN' replicates='1' stddev='NaN' unit='µmol/g FW'>NaN</average><data replicates='1' unit='µmol/g FW'>NaN</data></sample></line><line experimentname='Sulpice dataset A' coordinator='Anja' startdate='29.02.12 00:00' importdate='29.02.12 09:08' genotype='An2' growthconditions='Belgium' id='2' name='A. thaliana'><sample id='3852' time='1' unit='Hour'><average max='NaN' min='NaN' replicates='1' stddev='NaN' unit='µmol/g FW'>NaN</average><data replicates='1' unit='µmol/g FW'>NaN</data></sample></line><line experimentname='Sulpice dataset A' coordinator='Anja' startdate='29.02.12 00:00' importdate='29.02.12 09:08' genotype='Ang0' growthconditions='Belgium' id='3' name='A. thaliana'><sample id='3853' time='1' unit='Hour'><average max='2.3127498714743706' min='2.3127498714743706' replicates='1' stddev='NaN' unit='µmol/g FW'>2.3127498714743706</average><data replicates='1' unit='µmol/g FW'>2.3127498714743706</data></sample></line><line experimentname='Sulpice dataset A' coordinator='Anja' startdate='29.02.12 00:00' importdate='29.02.12 09:08' genotype='Be0' growthconditions='Germany' id='4' name='A. thaliana'><sample id='3854' time='1' unit='Hour'><average max='1.0223513224528866' min='1.0223513224528866' replicates='1' stddev='NaN' unit='µmol/g FW'>1.0223513224528866</average><data replicates='1' unit='µmol/g FW'>1.0223513224528866</data></sample></line><line experimentname='Sulpice dataset A' coordinator='Anja' startdate='29.02.12 00:00' importdate='29.02.12 09:08' genotype='Bsch2' growthconditions='Germany' id='5' name='A. thaliana'><sample id='3855' time='1' unit='Hour'><average max='1.8185376144843008' min='1.8185376144843008' replicates='1' stddev='NaN' unit='µmol/g FW'>1.8185376144843008</average><data replicates='1' unit='µmol/g FW'>1.8185376144843008</data></sample></line><line experimentname='Sulpice dataset A' coordinator='Anja' startdate='29.02.12 00:00' importdate='29.02.12 09:08' genotype='Bu2' growthconditions='Germany' id='6' name='A. thaliana'><sample id='3856' time='1' unit='Hour'><average max='2.572086116553176' min='2.572086116553176' replicates='1' stddev='NaN' unit='µmol/g FW'>2.572086116553176</average><data replicates='1' unit='µmol/g FW'>2.572086116553176</data></sample></line><line experimentname='Sulpice dataset A' coordinator='Anja' startdate='29.02.12 00:00' importdate='29.02.12 09:08' genotype='Bu6' growthconditions='Germany' id='7' name='A. thaliana'><sample id='3857' time='1' unit='Hour'><average max='NaN' min='NaN' replicates='1' stddev='NaN' unit='µmol/g FW'>NaN</average><data replicates='1' unit='µmol/g FW'>NaN</data></sample></line><line experimentname='Sulpice dataset A' coordinator='Anja' startdate='29.02.12 00:00' importdate='29.02.12 09:08' genotype='Bur0' growthconditions='Irela' id='8' name='A. thaliana'><sample id='3858' time='1' unit='Hour'><average max='1.8355461762344352' min='1.8355461762344352' replicates='1' stddev='NaN' unit='µmol/g FW'>1.8355461762344352</average><data replicates='1' unit='µmol/g FW'>1.8355461762344352</data></sample></line><line experimentname='Sulpice dataset A' coordinator='Anja' startdate='29.02.12 00:00' importdate='29.02.12 09:08' genotype='Da0' growthconditions='Germany' id='9' name='A. thaliana'><sample id='3859' time='1' unit='Hour'><average max='1.4596182809986993' min='1.4596182809986993' replicates='1' stddev='NaN' unit='µmol/g FW'>1.4596182809986993</average><data replicates='1' unit='µmol/g FW'>1.4596182809986993</data></sample></line><line experimentname='Sulpice dataset A' coordinator='Anja' startdate='29.02.12 00:00' importdate='29.02.12 09:08' genotype='Edi0' growthconditions='United Kingdom' id='10' name='A. thaliana'><sample id='3860' time='1' unit='Hour'><average max='1.4243110418266713' min='1.4243110418266713' replicates='1' stddev='NaN' unit='µmol/g FW'>1.4243110418266713</average><data replicates='1' unit='µmol/g FW'>1.4243110418266713</data></sample></line><line experimentname='Sulpice dataset A' coordinator='Anja' startdate='29.02.12 00:00' importdate='29.02.12 09:08' genotype='Ei2' growthconditions='Germany' id='11' name='A. thaliana'><sample id='3861' time='1' unit='Hour'><average max='2.9115803771258504' min='2.9115803771258504' replicates='1' stddev='NaN' unit='µmol/g FW'>2.9115803771258504</average><data replicates='1' unit='µmol/g FW'>2.9115803771258504</data></sample></line><line experimentname='Sulpice dataset A' coordinator='Anja' startdate='29.02.12 00:00' importdate='29.02.12 09:08' genotype='Ei4' growthconditions='Germany' id='12' name='A. thaliana'><sample id='3862' time='1' unit='Hour'><average max='NaN' min='NaN' replicates='1' stddev='NaN' unit='µmol/g FW'>NaN</average><data replicates='1' unit='µmol/g FW'>NaN</data></sample></line><line experimentname='Sulpice dataset A' coordinator='Anja' startdate='29.02.12 00:00' importdate='29.02.12 09:08' genotype='El0' growthconditions='Germany' id='13' name='A. thaliana'><sample id='3863' time='1' unit='Hour'><average max='2.2249540481281773' min='2.2249540481281773' replicates='1' stddev='NaN' unit='µmol/g FW'>2.2249540481281773</average><data replicates='1' unit='µmol/g FW'>2.2249540481281773</data></sample></line><line experimentname='Sulpice dataset A' coordinator='Anja' startdate='29.02.12 00:00' importdate='29.02.12 09:08' genotype='EnkheimD' growthconditions='Germany' id='14' name='A. thaliana'><sample id='3864' time='1' unit='Hour'><average max='5.239702688616648' min='5.239702688616648' replicates='1' stddev='NaN' unit='µmol/g FW'>5.239702688616648</average><data replicates='1' unit='µmol/g FW'>5.239702688616648</data></sample></line><line experimentname='Sulpice dataset A' coordinator='Anja' startdate='29.02.12 00:00' importdate='29.02.12 09:08' genotype='Ep0' growthconditions='Germany' id='15' name='A. thaliana'><sample id='3865' time='1' unit='Hour'><average max='1.5576272591217222' min='1.5576272591217222' replicates='1' stddev='NaN' unit='µmol/g FW'>1.5576272591217222</average><data replicates='1' unit='µmol/g FW'>1.5576272591217222</data></sample></line><line experimentname='Sulpice dataset A' coordinator='Anja' startdate='29.02.12 00:00' importdate='29.02.12 09:08' genotype='Ga0' growthconditions='Germany' id='16' name='A. thaliana'><sample id='3866' time='1' unit='Hour'><average max='NaN' min='NaN' replicates='1' stddev='NaN' unit='µmol/g FW'>NaN</average><data replicates='1' unit='µmol/g FW'>NaN</data></sample></line><line experimentname='Sulpice dataset A' coordinator='Anja' startdate='29.02.12 00:00' importdate='29.02.12 09:08' genotype='Goe2' growthconditions='Germany' id='17' name='A. thaliana'><sample id='3867' time='1' unit='Hour'><average max='2.6227538068051617' min='2.6227538068051617' replicates='1' stddev='NaN' unit='µmol/g FW'>2.6227538068051617</average><data replicates='1' unit='µmol/g FW'>2.6227538068051617</data></sample></line><line experimentname='Sulpice dataset A' coordinator='Anja' startdate='29.02.12 00:00' importdate='29.02.12 09:08' genotype='GOT7' growthconditions='Germany' id='18' name='A. thaliana'><sample id='3868' time='1' unit='Hour'><average max='1.937173336273164' min='1.937173336273164' replicates='1' stddev='NaN' unit='µmol/g FW'>1.937173336273164</average><data replicates='1' unit='µmol/g FW'>1.937173336273164</data></sample></line><line experimentname='Sulpice dataset A' coordinator='Anja' startdate='29.02.12 00:00' importdate='29.02.12 09:08' genotype='Gue0' growthconditions='Germany' id='19' name='A. thaliana'><sample id='3869' time='1' unit='Hour'><average max='NaN' min='NaN' replicates='1' stddev='NaN' unit='µmol/g FW'>NaN</average><data replicates='1' unit='µmol/g FW'>NaN</data></sample></line><line experimentname='Sulpice dataset A' coordinator='Anja' startdate='29.02.12 00:00' importdate='29.02.12 09:08' genotype='Gy0' growthconditions='France' id='20' name='A. thaliana'><sample id='3870' time='1' unit='Hour'><average max='3.355014935278401' min='3.355014935278401' replicates='1' stddev='NaN' unit='µmol/g FW'>3.355014935278401</average><data replicates='1' unit='µmol/g FW'>3.355014935278401</data></sample></line><line experimentname='Sulpice dataset A' coordinator='Anja' startdate='29.02.12 00:00' importdate='29.02.12 09:08' genotype='Hi3' growthconditions='Germany' id='21' name='A. thaliana'><sample id='3871' time='1' unit='Hour'><average max='3.9909431026763755' min='3.9909431026763755' replicates='1' stddev='NaN' unit='µmol/g FW'>3.9909431026763755</average><data replicates='1' unit='µmol/g FW'>3.9909431026763755</data></sample></line><line experimentname='Sulpice dataset A' coordinator='Anja' startdate='29.02.12 00:00' importdate='29.02.12 09:08' genotype='Hs0' growthconditions='Germany' id='22' name='A. thaliana'><sample id='3872' time='1' unit='Hour'><average max='NaN' min='NaN' replicates='1' stddev='NaN' unit='µmol/g FW'>NaN</average><data replicates='1' unit='µmol/g FW'>NaN</data></sample></line><line experimentname='Sulpice dataset A' coordinator='Anja' startdate='29.02.12 00:00' importdate='29.02.12 09:08' genotype='Is1' growthconditions='Germany' id='23' name='A. thaliana'><sample id='3873' time='1' unit='Hour'><average max='1.506362373713814' min='1.506362373713814' replicates='1' stddev='NaN' unit='µmol/g FW'>1.506362373713814</average><data replicates='1' unit='µmol/g FW'>1.506362373713814</data></sample></line><line experimentname='Sulpice dataset A' coordinator='Anja' startdate='29.02.12 00:00' importdate='29.02.12 09:08' genotype='Kl0' growthconditions='Germany' id='24' name='A. thaliana'><sample id='3874' time='1' unit='Hour'><average max='1.8878979675867096' min='1.8878979675867096' replicates='1' stddev='NaN' unit='µmol/g FW'>1.8878979675867096</average><data replicates='1' unit='µmol/g FW'>1.8878979675867096</data></sample></line><line experimentname='Sulpice dataset A' coordinator='Anja' startdate='29.02.12 00:00' importdate='29.02.12 09:08' genotype='Ko2' growthconditions='Denmark' id='25' name='A. thaliana'><sample id='3875' time='1' unit='Hour'><average max='NaN' min='NaN' replicates='1' stddev='NaN' unit='µmol/g FW'>NaN</average><data replicates='1' unit='µmol/g FW'>NaN</data></sample></line><line experimentname='Sulpice dataset A' coordinator='Anja' startdate='29.02.12 00:00' importdate='29.02.12 09:08' genotype='Lan0' growthconditions='United Kingdom' id='26' name='A. thaliana'><sample id='3876' time='1' unit='Hour'><average max='1.9240714618747157' min='1.9240714618747157' replicates='1' stddev='NaN' unit='µmol/g FW'>1.9240714618747157</average><data replicates='1' unit='µmol/g FW'>1.9240714618747157</data></sample></line><line experimentname='Sulpice dataset A' coordinator='Anja' startdate='29.02.12 00:00' importdate='29.02.12 09:08' genotype='Ler1' growthconditions='Germany' id='27' name='A. thaliana'><sample id='3877' time='1' unit='Hour'><average max='1.7091627815191566' min='1.7091627815191566' replicates='1' stddev='NaN' unit='µmol/g FW'>1.7091627815191566</average><data replicates='1' unit='µmol/g FW'>1.7091627815191566</data></sample></line><line experimentname='Sulpice dataset A' coordinator='Anja' startdate='29.02.12 00:00' importdate='29.02.12 09:08' genotype='Li5:3' growthconditions='Germany' id='28' name='A. thaliana'><sample id='3878' time='1' unit='Hour'><average max='NaN' min='NaN' replicates='1' stddev='NaN' unit='µmol/g FW'>NaN</average><data replicates='1' unit='µmol/g FW'>NaN</data></sample></line><line experimentname='Sulpice dataset A' coordinator='Anja' startdate='29.02.12 00:00' importdate='29.02.12 09:08' genotype='Lm' growthconditions='France' id='29' name='A. thaliana'><sample id='3879' time='1' unit='Hour'><average max='1.5348015814013778' min='1.5348015814013778' replicates='1' stddev='NaN' unit='µmol/g FW'>1.5348015814013778</average><data replicates='1' unit='µmol/g FW'>1.5348015814013778</data></sample></line><line experimentname='Sulpice dataset A' coordinator='Anja' startdate='29.02.12 00:00' importdate='29.02.12 09:08' genotype='Ma2' growthconditions='Germany' id='30' name='A. thaliana'><sample id='3880' time='1' unit='Hour'><average max='NaN' min='NaN' replicates='1' stddev='NaN' unit='µmol/g FW'>NaN</average><data replicates='1' unit='µmol/g FW'>NaN</data></sample></line><line experimentname='Sulpice dataset A' coordinator='Anja' startdate='29.02.12 00:00' importdate='29.02.12 09:08' genotype='Me0' growthconditions='Germany' id='31' name='A. thaliana'><sample id='3881' time='1' unit='Hour'><average max='NaN' min='NaN' replicates='1' stddev='NaN' unit='µmol/g FW'>NaN</average><data replicates='1' unit='µmol/g FW'>NaN</data></sample></line><line experimentname='Sulpice dataset A' coordinator='Anja' startdate='29.02.12 00:00' importdate='29.02.12 09:08' genotype='Mz0' growthconditions='Germany' id='32' name='A. thaliana'><sample id='3882' time='1' unit='Hour'><average max='NaN' min='NaN' replicates='1' stddev='NaN' unit='µmol/g FW'>NaN</average><data replicates='1' unit='µmol/g FW'>NaN</data></sample></line><line experimentname='Sulpice dataset A' coordinator='Anja' startdate='29.02.12 00:00' importdate='29.02.12 09:08' genotype='NFA8' growthconditions='United Kingdom' id='33' name='A. thaliana'><sample id='3883' time='1' unit='Hour'><average max='3.0941961557720714' min='3.0941961557720714' replicates='1' stddev='NaN' unit='µmol/g FW'>3.0941961557720714</average><data replicates='1' unit='µmol/g FW'>3.0941961557720714</data></sample></line><line experimentname='Sulpice dataset A' coordinator='Anja' startdate='29.02.12 00:00' importdate='29.02.12 09:08' genotype='No0' growthconditions='Germany' id='34' name='A. thaliana'><sample id='3884' time='1' unit='Hour'><average max='2.692349332462392' min='2.692349332462392' replicates='1' stddev='NaN' unit='µmol/g FW'>2.692349332462392</average><data replicates='1' unit='µmol/g FW'>2.692349332462392</data></sample></line><line experimentname='Sulpice dataset A' coordinator='Anja' startdate='29.02.12 00:00' importdate='29.02.12 09:08' genotype='Nok1' growthconditions='Netherlas' id='35' name='A. thaliana'><sample id='3885' time='1' unit='Hour'><average max='NaN' min='NaN' replicates='1' stddev='NaN' unit='µmol/g FW'>NaN</average><data replicates='1' unit='µmol/g FW'>NaN</data></sample></line><line experimentname='Sulpice dataset A' coordinator='Anja' startdate='29.02.12 00:00' importdate='29.02.12 09:08' genotype='Nok2' growthconditions='Netherlas' id='36' name='A. thaliana'><sample id='3886' time='1' unit='Hour'><average max='3.709466043482057' min='3.709466043482057' replicates='1' stddev='NaN' unit='µmol/g FW'>3.709466043482057</average><data replicates='1' unit='µmol/g FW'>3.709466043482057</data></sample></line><line experimentname='Sulpice dataset A' coordinator='Anja' startdate='29.02.12 00:00' importdate='29.02.12 09:08' genotype='nok3' growthconditions='Netherlas' id='37' name='A. thaliana'><sample id='3887' time='1' unit='Hour'><average max='NaN' min='NaN' replicates='1' stddev='NaN' unit='µmol/g FW'>NaN</average><data replicates='1' unit='µmol/g FW'>NaN</data></sample></line><line experimentname='Sulpice dataset A' coordinator='Anja' startdate='29.02.12 00:00' importdate='29.02.12 09:08' genotype='Nw3' growthconditions='Germany' id='38' name='A. thaliana'><sample id='3888' time='1' unit='Hour'><average max='2.476701546099336' min='2.476701546099336' replicates='1' stddev='NaN' unit='µmol/g FW'>2.476701546099336</average><data replicates='1' unit='µmol/g FW'>2.476701546099336</data></sample></line><line experimentname='Sulpice dataset A' coordinator='Anja' startdate='29.02.12 00:00' importdate='29.02.12 09:08' genotype='Old1' growthconditions='Germany' id='39' name='A. thaliana'><sample id='3889' time='1' unit='Hour'><average max='2.169456206359553' min='2.169456206359553' replicates='1' stddev='NaN' unit='µmol/g FW'>2.169456206359553</average><data replicates='1' unit='µmol/g FW'>2.169456206359553</data></sample></line><line experimentname='Sulpice dataset A' coordinator='Anja' startdate='29.02.12 00:00' importdate='29.02.12 09:08' genotype='Ove0' growthconditions='Germany' id='40' name='A. thaliana'><sample id='3890' time='1' unit='Hour'><average max='1.6561318748402283' min='1.6561318748402283' replicates='1' stddev='NaN' unit='µmol/g FW'>1.6561318748402283</average><data replicates='1' unit='µmol/g FW'>1.6561318748402283</data></sample></line><line experimentname='Sulpice dataset A' coordinator='Anja' startdate='29.02.12 00:00' importdate='29.02.12 09:08' genotype='Po0' growthconditions='Germany' id='41' name='A. thaliana'><sample id='3891' time='1' unit='Hour'><average max='1.6497629307329924' min='1.6497629307329924' replicates='1' stddev='NaN' unit='µmol/g FW'>1.6497629307329924</average><data replicates='1' unit='µmol/g FW'>1.6497629307329924</data></sample></line><line experimentname='Sulpice dataset A' coordinator='Anja' startdate='29.02.12 00:00' importdate='29.02.12 09:08' genotype='Pr0' growthconditions='Germany' id='42' name='A. thaliana'><sample id='3892' time='1' unit='Hour'><average max='NaN' min='NaN' replicates='1' stddev='NaN' unit='µmol/g FW'>NaN</average><data replicates='1' unit='µmol/g FW'>NaN</data></sample></line><line experimentname='Sulpice dataset A' coordinator='Anja' startdate='29.02.12 00:00' importdate='29.02.12 09:08' genotype='Pt0' growthconditions='Germany' id='43' name='A. thaliana'><sample id='3893' time='1' unit='Hour'><average max='3.604792271995742' min='3.604792271995742' replicates='1' stddev='NaN' unit='µmol/g FW'>3.604792271995742</average><data replicates='1' unit='µmol/g FW'>3.604792271995742</data></sample></line><line experimentname='Sulpice dataset A' coordinator='Anja' startdate='29.02.12 00:00' importdate='29.02.12 09:08' genotype='Pyl1' growthconditions='France' id='44' name='A. thaliana'><sample id='3894' time='1' unit='Hour'><average max='1.8199200938630071' min='1.8199200938630071' replicates='1' stddev='NaN' unit='µmol/g FW'>1.8199200938630071</average><data replicates='1' unit='µmol/g FW'>1.8199200938630071</data></sample></line><line experimentname='Sulpice dataset A' coordinator='Anja' startdate='29.02.12 00:00' importdate='29.02.12 09:08' genotype='Ra0' growthconditions='France' id='45' name='A. thaliana'><sample id='3895' time='1' unit='Hour'><average max='NaN' min='NaN' replicates='1' stddev='NaN' unit='µmol/g FW'>NaN</average><data replicates='1' unit='µmol/g FW'>NaN</data></sample></line><line experimentname='Sulpice dataset A' coordinator='Anja' startdate='29.02.12 00:00' importdate='29.02.12 09:08' genotype='RLD1' growthconditions='Netherlas' id='46' name='A. thaliana'><sample id='3896' time='1' unit='Hour'><average max='2.428238460902221' min='2.428238460902221' replicates='1' stddev='NaN' unit='µmol/g FW'>2.428238460902221</average><data replicates='1' unit='µmol/g FW'>2.428238460902221</data></sample></line><line experimentname='Sulpice dataset A' coordinator='Anja' startdate='29.02.12 00:00' importdate='29.02.12 09:08' genotype='Ty0' growthconditions='United Kingdom' id='47' name='A. thaliana'><sample id='3897' time='1' unit='Hour'><average max='1.1793766346271692' min='1.1793766346271692' replicates='1' stddev='NaN' unit='µmol/g FW'>1.1793766346271692</average><data replicates='1' unit='µmol/g FW'>1.1793766346271692</data></sample></line><line experimentname='Sulpice dataset A' coordinator='Anja' startdate='29.02.12 00:00' importdate='29.02.12 09:08' genotype='Wc2' growthconditions='Germany' id='48' name='A. thaliana'><sample id='3898' time='1' unit='Hour'><average max='2.574224319629569' min='2.574224319629569' replicates='1' stddev='NaN' unit='µmol/g FW'>2.574224319629569</average><data replicates='1' unit='µmol/g FW'>2.574224319629569</data></sample></line><line experimentname='Sulpice dataset A' coordinator='Anja' startdate='29.02.12 00:00' importdate='29.02.12 09:08' genotype='Wei1' growthconditions='Switzerla' id='49' name='A. thaliana'><sample id='3899' time='1' unit='Hour'><average max='1.8793203743253772' min='1.8793203743253772' replicates='1' stddev='NaN' unit='µmol/g FW'>1.8793203743253772</average><data replicates='1' unit='µmol/g FW'>1.8793203743253772</data></sample></line><line experimentname='Sulpice dataset A' coordinator='Anja' startdate='29.02.12 00:00' importdate='29.02.12 09:08' genotype='Wt5' growthconditions='Germany' id='50' name='A. thaliana'><sample id='3900' time='1' unit='Hour'><average max='NaN' min='NaN' replicates='1' stddev='NaN' unit='µmol/g FW'>NaN</average><data replicates='1' unit='µmol/g FW'>NaN</data></sample></line></substance>@"
    ]
    oldlabel "L-glutamate"
    sbgn [
      role "SIMPLECHEMICAL"
    ]
    sbml [
      modelID "model_63"
      reversible "true"
      sbmlID "spec167loc86"
    ]
    src [
      fileName "Amino Acid Metabolism.GS-GOGAT cycle.gml"
    ]
    statistics [
      correlation_r -0.3334578275680542
    ]
    tooltip "<html>Not significant corr. (Glu - FW): r=-0.33 (Series: 1: A. thaliana/Aa0 - M1, 2: A. thaliana/An2 - M1, 3: A. thaliana/Ang0 - M1, 4: A. thaliana/Be0 - M1, 5: A. thaliana/Bsch2 - M1, 6: A. thaliana/Bu2 - M1, 7: A. thaliana/Bu6 - M1, 8: A. thaliana/Bur0 - M1, 9: A. thaliana/Da0 - M1, 10: A. thaliana/Edi0 - M1, 11: A. thaliana/Ei2 - M1, 12: A. thaliana/Ei4 - M1, 13: A. thaliana/El0 - M1, 14: A. thaliana/EnkheimD - M1, 15: A. thaliana/Ep0 - M1, 16: A. thaliana/Ga0 - M1, 17: A. thaliana/Goe2 - M1, 18: A. thaliana/GOT7 - M1, 19: A. thaliana/Gue0 - M1, 20: A. thaliana/Gy0 - M1, 21: A. thaliana/Hi3 - M1, 22: A. thaliana/Hs0 - M1, 23: A. thaliana/Is1 - M1, 24: A. thaliana/Kl0 - M1, 25: A. thaliana/Ko2 - M1, 26: A. thaliana/Lan0 - M1, 27: A. thaliana/Ler1 - M1, 28: A. thaliana/Li5:3 - M1, 29: A. thaliana/Lm - M1, 30: A. thaliana/Ma2 - M1, 31: A. thaliana/Me0 - M1, 32: A. thaliana/Mz0 - M1, 33: A. thaliana/NFA8 - M1, 34: A. thaliana/No0 - M1, 35: A. thaliana/Nok1 - M1, 36: A. thaliana/Nok2 - M1, 37: A. thaliana/nok3 - M1, 38: A. thaliana/Nw3 - M1, 39: A. thaliana/Old1 - M1, 40: A. thaliana/Ove0 - M1, 41: A. thaliana/Po0 - M1, 42: A. thaliana/Pr0 - M1, 43: A. thaliana/Pt0 - M1, 44: A. thaliana/Pyl1 - M1, 45: A. thaliana/Ra0 - M1, 46: A. thaliana/RLD1 - M1, 47: A. thaliana/Ty0 - M1, 48: A. thaliana/Wc2 - M1, 49: A. thaliana/Wei1 - M1, 50: A. thaliana/Wt5 - M1)<hr><html>Highest (insignificant) (>=95.0%) correlation:<br><!-- optstart --><small><small><table border=\\\"1\\\"><tr><td><b>Series</b></td><td><b>Index Glu</b></td><td><b>Index FW</b></td><td><b>Value Glu</b></td><td><b>Value FW</b></td></tr>
<tr><td>3: A. thaliana/Ang0 - M1</td><td>0 (Hour 1) </td><td>0 (Hour 1)</td><td>2.313</td><td>145.627</td></tr>
<tr><td>4: A. thaliana/Be0 - M1</td><td>0 (Hour 1) </td><td>0 (Hour 1)</td><td>1.022</td><td>182.886</td></tr>
<tr><td>5: A. thaliana/Bsch2 - M1</td><td>0 (Hour 1) </td><td>0 (Hour 1)</td><td>1.819</td><td>336.96</td></tr>
<tr><td>6: A. thaliana/Bu2 - M1</td><td>0 (Hour 1) </td><td>0 (Hour 1)</td><td>2.572</td><td>146.506</td></tr>
<tr><td>8: A. thaliana/Bur0 - M1</td><td>0 (Hour 1) </td><td>0 (Hour 1)</td><td>1.836</td><td>432.748</td></tr>
<tr><td>9: A. thaliana/Da0 - M1</td><td>0 (Hour 1) </td><td>0 (Hour 1)</td><td>1.46</td><td>346.695</td></tr>
<tr><td>10: A. thaliana/Edi0 - M1</td><td>0 (Hour 1) </td><td>0 (Hour 1)</td><td>1.424</td><td>219.89</td></tr>
<tr><td>11: A. thaliana/Ei2 - M1</td><td>0 (Hour 1) </td><td>0 (Hour 1)</td><td>2.912</td><td>317.447</td></tr>
<tr><td>13: A. thaliana/El0 - M1</td><td>0 (Hour 1) </td><td>0 (Hour 1)</td><td>2.225</td><td>275.154</td></tr>
<tr><td>14: A. thaliana/EnkheimD - M1</td><td>0 (Hour 1) </td><td>0 (Hour 1)</td><td>5.24</td><td>228.029</td></tr>
<tr><td>15: A. thaliana/Ep0 - M1</td><td>0 (Hour 1) </td><td>0 (Hour 1)</td><td>1.558</td><td>219.116</td></tr>
<tr><td>17: A. thaliana/Goe2 - M1</td><td>0 (Hour 1) </td><td>0 (Hour 1)</td><td>2.623</td><td>273.244</td></tr>
<tr><td>18: A. thaliana/GOT7 - M1</td><td>0 (Hour 1) </td><td>0 (Hour 1)</td><td>1.937</td><td>285.977</td></tr>
<tr><td>20: A. thaliana/Gy0 - M1</td><td>0 (Hour 1) </td><td>0 (Hour 1)</td><td>3.355</td><td>171.625</td></tr>
<tr><td>21: A. thaliana/Hi3 - M1</td><td>0 (Hour 1) </td><td>0 (Hour 1)</td><td>3.991</td><td>202.367</td></tr>
<tr><td>23: A. thaliana/Is1 - M1</td><td>0 (Hour 1) </td><td>0 (Hour 1)</td><td>1.506</td><td>275.594</td></tr>
<tr><td>24: A. thaliana/Kl0 - M1</td><td>0 (Hour 1) </td><td>0 (Hour 1)</td><td>1.888</td><td>310.81</td></tr>
<tr><td>26: A. thaliana/Lan0 - M1</td><td>0 (Hour 1) </td><td>0 (Hour 1)</td><td>1.924</td><td>232.364</td></tr>
<tr><td>27: A. thaliana/Ler1 - M1</td><td>0 (Hour 1) </td><td>0 (Hour 1)</td><td>1.709</td><td>246.72</td></tr>
<tr><td>29: A. thaliana/Lm - M1</td><td>0 (Hour 1) </td><td>0 (Hour 1)</td><td>1.535</td><td>316.76</td></tr>
<tr><td>33: A. thaliana/NFA8 - M1</td><td>0 (Hour 1) </td><td>0 (Hour 1)</td><td>3.094</td><td>297.472</td></tr>
<tr><td>34: A. thaliana/No0 - M1</td><td>0 (Hour 1) </td><td>0 (Hour 1)</td><td>2.692</td><td>194.905</td></tr>
<tr><td>36: A. thaliana/Nok2 - M1</td><td>0 (Hour 1) </td><td>0 (Hour 1)</td><td>3.709</td><td>133.612</td></tr>
<tr><td>38: A. thaliana/Nw3 - M1</td><td>0 (Hour 1) </td><td>0 (Hour 1)</td><td>2.477</td><td>253.467</td></tr>
<tr><td>39: A. thaliana/Old1 - M1</td><td>0 (Hour 1) </td><td>0 (Hour 1)</td><td>2.169</td><td>356.089</td></tr>
<tr><td>40: A. thaliana/Ove0 - M1</td><td>0 (Hour 1) </td><td>0 (Hour 1)</td><td>1.656</td><td>279.44</td></tr>
<tr><td>41: A. thaliana/Po0 - M1</td><td>0 (Hour 1) </td><td>0 (Hour 1)</td><td>1.65</td><td>290.725</td></tr>
<tr><td>43: A. thaliana/Pt0 - M1</td><td>0 (Hour 1) </td><td>0 (Hour 1)</td><td>3.605</td><td>207.785</td></tr>
<tr><td>44: A. thaliana/Pyl1 - M1</td><td>0 (Hour 1) </td><td>0 (Hour 1)</td><td>1.82</td><td>192.674</td></tr>
<tr><td>46: A. thaliana/RLD1 - M1</td><td>0 (Hour 1) </td><td>0 (Hour 1)</td><td>2.428</td><td>224.363</td></tr>
<tr><td>47: A. thaliana/Ty0 - M1</td><td>0 (Hour 1) </td><td>0 (Hour 1)</td><td>1.179</td><td>259.114</td></tr>
<tr><td>48: A. thaliana/Wc2 - M1</td><td>0 (Hour 1) </td><td>0 (Hour 1)</td><td>2.574</td><td>270.844</td></tr>
<tr><td>49: A. thaliana/Wei1 - M1</td><td>0 (Hour 1) </td><td>0 (Hour 1)</td><td>1.879</td><td>388.305</td></tr>
</table><!-- optend --><br><table border=\\\"1\\\"><tr><td><b>n</b></td><td><b>r</b></td><td><b>~t</b> = r/((1-r^2)/df)^0.5</td><td><b>df</b></td><td><b>Probability (non-directional)</b><br><small><small>(approximated to t-distribution)</small><small></td></tr><tr><td>33</td><td>-0.333458</td><td>-1.969329</td><td>31</td><td>0.057909</td></tr></table>"
    url "http://pgrc-35.ipk-gatersleben.de/pls/htmldb_pgrc/f?p=112:10:::NO::P10_PATHWAY_OBJECT_ID:spec167loc86"
  ]
  node [
    id 121
    zlevel -1

    charting [
      background_color "#000000"
      domainAxis "[unit]"
      empty_border_width 2.0
      empty_border_width_vert 2.0
      maxRange 1.0
      max_charts_in_column -1
      minRange 0.0
      rangeAxis "[unit]"
      rangeStepSize 0.0
      show_legend "false"
      useCustomRange "false"
      useCustomRangeSteps "false"
    ]
    cluster [
      cluster "Amino Acid Metabolism.GS-GOGAT cycle.gml"
    ]
    graphics [
      x 526.0
      y 2520.0
      w 70.0
      h 70.0
      fill "#FFCCCC"
      outline "#000000"
      component "chart2d_type3"
      frameThickness 1.0
      gradient -0.333
      rounding 5.0
      type "oval"
    ]
    label "Gln"
    labelgraphics [
      alignment "left"
      anchor "t"
      color "#000000"
      fontName "Tahoma"
      fontSize 11
      fontStyle "plain"
      type "text"
    ]
    mapping [
[truncated: 7,574,081 more chars]
